# Supplementary material for: Molecular profiling of brain endothelial cell to astrocyte endfoot communication in mouse and human
Source: Nat Commun. 2025 Nov 6;16:9750. doi: 10.1038/s41467-025-65487-4 (PMC12592424; doi:10.1038/s41467-025-65487-4)
Supplement: Supplementary file 3 — Supplementary Data 1 [file 41467_2025_65487_MOESM3_ESM.xlsx]

## Sheet: readme
METHODOLOGICAL INFORMATION
1. Description of methods used for collection/generation of data:
Mice were injected with either astrocyte-TurboID or astrocyte-tdTomato AAV. Each mouse received 3 doses of biotin (24 mg/kg) over 24 hours. All mice also received a single 100ul injection of PBS 24 hours before culling
Mice were culled by cervical dislocation and cortex hemispheres were dissected and flash frozen in liquid nitrogen. Samples were stored at -80C until proteins were isolated.
Biotinylated proteins from the cortex were isolated using streptavidin coated beads.
Isolated biotinylated proteins were digested into peptides via on-bead digestion with trypsin+Lys-C.
10% of each isolated peptide sample was injected into the mass spec.
2. Methods for processing the data:
Raw files were analyzed with DIANN software (1.8.1) using the following parameters:
Spectra were analysed with library-free DIA (double-pass) using a Uniprot mouse FASTA file that included tdTomato and streptavidin and a library of known contaminants for in-silico digest
"report.pg_matrix" file from DIANN output containing protein quantifications was used for downstream analysis
Custom R script was used to clean up the data:
a. Removed ambiguous proteins (contains ";" in Protein.Group)
b. Dropped proteins without a gene name
c. Removed keratins, other cRAP (https://www.thegpm.org/crap/), and non-mouse proteins by searching against custom library of Crap_IDs
d. Excluded proteins found in 2 or fewer samples (irrespective of AAV)
e. Normalised proteins by quantile normalisation.
f. All NA values (i.e., no protein detected) were imputed as 0 for differential expression analysis
3. Differential expression
The R package Limma was used for differential expression, resulting in a moderated two-sided t-test between groups. P-values < 0.05 were considered significant.
4. Instrument- or software-specific information needed to interpret the data:
Mass spec: Bruker TIMS-TOF SCP
Analysis Software: DIANN and custom analyses in R
5. Sample information
Mouse	Sex	Virus
NI145	f	TurboID
NI147	m	TurboID
NI149	m	tdTomato
NI151	f	TurboID
NI153	f	tdTomato
NI157	m	TurboID
NI159	f	TurboID
NI161	f	tdTomato
NI163	m	TurboID

## Sheet: Astro proteins (5061 proteins)
AAV					TurboID	TurboID	tdTomato	TurboID	tdTomato	TurboID	TurboID	tdTomato	TurboID
Sex					f	m	m	f	f	m	f	f	m
Mouse.Gene	Human.Gene	Uniprot ID	Protein Name	Protein Description	NI145	NI147	NI149	NI151	NI153	NI157	NI159	NI161	NI163	TurboID avg	tdT avg	Differentially Expressed?	logFC (TurboID vs. tdT)	P.Value	adj.P.Value
Pappa	PAPPA	Q8R4K8	PAPP1_MOUSE	Pappalysin-1	33103.1	28005.4	NA	29893.4	NA	27407.8	30197.8	NA	28680.6	29548	NA	TurboID unique	NA	NA	NA
Vps37a	VPS37A	Q8CHS8	VP37A_MOUSE	Vacuolar protein sorting-associated protein 37A	23816.8	20400	NA	18733.5	NA	24452.4	57579.2	NA	26843.9	28637.6	NA	TurboID unique	NA	NA	NA
Arap1	ARAP1	Q4LDD4	ARAP1_MOUSE	Arf-GAP with Rho-GAP domain, ANK repeat and PH domain-containing protein 1	21908.5	22089.2	NA	25326.5	NA	19886	32980.3	NA	32253.6	25740.7	NA	TurboID unique	NA	NA	NA
Amotl1	AMOTL1	Q9D4H4	AMOL1_MOUSE	Angiomotin-like protein 1	22283.2	19404.1	NA	24639.9	NA	22637.6	34484	NA	27874.6	25220.5	NA	TurboID unique	NA	NA	NA
Ctdsp2	CTDSP2	Q8BX07	CTDS2_MOUSE	Carboxy-terminal domain RNA polymerase II polypeptide A small phosphatase 2	19467.4	17854.4	NA	11345.7	NA	19094.3	27209.3	NA	23329.1	19716.7	NA	TurboID unique	NA	NA	NA
Plekho2	PLEKHO2	Q8K124	PKHO2_MOUSE	Pleckstrin homology domain-containing family O member 2	16984.2	16353.9	NA	14933.8	NA	14984.2	24964.1	NA	17750.2	17661.7	NA	TurboID unique	NA	NA	NA
Trak1	TRAK1	Q6PD31	TRAK1_MOUSE	Trafficking kinesin-binding protein 1	17570.2	13666.3	NA	16543.6	NA	16520.9	19458.4	NA	18496.6	17042.7	NA	TurboID unique	NA	NA	NA
Irf3	IRF3	P70671	IRF3_MOUSE	Interferon regulatory factor 3	11980.2	11255.1	NA	13576.9	NA	14348.9	24466.3	NA	15556.4	15197.3	NA	TurboID unique	NA	NA	NA
Eva1a	EVA1A	Q91WM6	EVA1A_MOUSE	Protein eva-1 homolog A	9670.21	8393.84	NA	10473.6	NA	14167.6	27584.1	NA	14421.5	14118.5	NA	TurboID unique	NA	NA	NA
Osmr	OSMR	O70458	OSMR_MOUSE	Oncostatin-M-specific receptor subunit beta	9467.75	10261.4	NA	8852.79	NA	11316.8	28987	NA	13746.4	13772	NA	TurboID unique	NA	NA	NA
Pdcd4	PDCD4	Q61823	PDCD4_MOUSE	Programmed cell death protein 4	13667.6	12110.8	NA	11153.6	NA	14994.7	11098	NA	15359.2	13064	NA	TurboID unique	NA	NA	NA
Ubxn2b	UBXN2B	Q0KL01	UBX2B_MOUSE	UBX domain-containing protein 2B	11395.9	8427.97	NA	10616.7	NA	8261.05	25064.7	NA	12930.3	12782.8	NA	TurboID unique	NA	NA	NA
Pag1	PAG1	Q3U1F9	PHAG1_MOUSE	Phosphoprotein associated with glycosphingolipid-enriched microdomains 1	11509.7	13136.6	NA	9486.22	NA	11606.8	19977.2	NA	10926.4	12773.8	NA	TurboID unique	NA	NA	NA
Frs3	FRS3	Q91WJ0	FRS3_MOUSE	Fibroblast growth factor receptor substrate 3	11331.2	10324.1	NA	9394.75	NA	10528	21800	NA	12254.6	12605.4	NA	TurboID unique	NA	NA	NA
Igsf11	IGSF11	P0C673	IGS11_MOUSE	Immunoglobulin superfamily member 11	7683.74	7915.69	NA	7103.26	NA	7755.92	29271.3	NA	10971.4	11783.6	NA	TurboID unique	NA	NA	NA
Mtrf1	MTRF1	Q8K126	RF1M_MOUSE	Peptide chain release factor 1, mitochondrial	10493.1	9832.95	NA	6695.22	NA	9383.24	20710.2	NA	10549.8	11277.4	NA	TurboID unique	NA	NA	NA
Tdp2	TDP2	Q9JJX7	TYDP2_MOUSE	Tyrosyl-DNA phosphodiesterase 2	7972.67	8584.07	NA	8600.72	NA	7760.38	22108.1	NA	11538.4	11094.1	NA	TurboID unique	NA	NA	NA
Aven	AVEN	Q9D9K3	AVEN_MOUSE	Cell death regulator Aven	8369.09	7947.97	NA	7775.09	NA	7892.86	23268.5	NA	10602.7	10976	NA	TurboID unique	NA	NA	NA
Togaram1	TOGARAM1	Q6A070	TGRM1_MOUSE	TOG array regulator of axonemal microtubules protein 1	11143.2	10450.6	NA	8674.39	NA	12244.1	10681.4	NA	12368.3	10927	NA	TurboID unique	NA	NA	NA
Trim12a	NA	Q99PQ1	TR12A_MOUSE	Tripartite motif-containing protein 12A	21406.6	16640	NA	5632.25	NA	5368.65	8368.92	NA	7379.59	10799.3	NA	TurboID unique	NA	NA	NA
Tdrp	TDRP	Q8C5P7	TDRP_MOUSE	Testis development-related protein	9051.72	8333.22	NA	8291.53	NA	9965.17	18400.3	NA	10571.2	10768.9	NA	TurboID unique	NA	NA	NA
Commd8	COMMD8	Q9CZG3	COMD8_MOUSE	COMM domain-containing protein 8	10480.7	9250.85	NA	6869.47	NA	10463.6	13977.3	NA	10388.3	10238.4	NA	TurboID unique	NA	NA	NA
Crtc1	CRTC1	Q68ED7	CRTC1_MOUSE	CREB-regulated transcription coactivator 1	5065.22	5363.28	NA	13663	NA	8068.77	15147.1	NA	14070.6	10229.7	NA	TurboID unique	NA	NA	NA
Megf10	MEGF10	Q6DIB5	MEG10_MOUSE	Multiple epidermal growth factor-like domains protein 10	8595.15	8579.72	NA	6484.47	NA	9335.74	15987.1	NA	11041.6	10004	NA	TurboID unique	NA	NA	NA
Ccdc183	CCDC183	A2AJB1	CC183_MOUSE	Coiled-coil domain-containing protein 183	13128.9	8904.66	NA	7306.62	NA	7887.72	10483.4	NA	9940.21	9608.59	NA	TurboID unique	NA	NA	NA
Jpt2	JPT2	Q6PGH2	JUPI2_MOUSE	Jupiter microtubule associated homolog 2	6730.53	6552.27	NA	8093.19	NA	6844.04	18601.7	NA	9690.52	9418.72	NA	TurboID unique	NA	NA	NA
Depdc7	DEPDC7	Q91WS7	DEPD7_MOUSE	DEP domain-containing protein 7	9131.13	7186.08	NA	7841.46	NA	10455.7	9379.34	NA	11681	9279.13	NA	TurboID unique	NA	NA	NA
Igdcc4	IGDCC4	Q9EQS9	IGDC4_MOUSE	Immunoglobulin superfamily DCC subclass member 4	8024.49	7601.14	NA	7147.15	NA	7823.42	15044.1	NA	9870.78	9251.84	NA	TurboID unique	NA	NA	NA
Dennd1b	DENND1B	Q3U1T9	DEN1B_MOUSE	DENN domain-containing protein 1B	7608.02	7249.51	NA	8837.72	NA	6727.79	13358.6	NA	10648.7	9071.73	NA	TurboID unique	NA	NA	NA
Parg	PARG	O88622	PARG_MOUSE	Poly(ADP-ribose) glycohydrolase	7678.71	7401.46	NA	7435.62	NA	7878.43	13240.8	NA	9607.84	8873.82	NA	TurboID unique	NA	NA	NA
Parva	PARVA	Q9EPC1	PARVA_MOUSE	Alpha-parvin	8933.18	8226.98	NA	5981.79	NA	6364.31	14231.1	NA	7417.55	8525.82	NA	TurboID unique	NA	NA	NA
Ubap2	UBAP2	Q91VX2	UBAP2_MOUSE	Ubiquitin-associated protein 2	6600.18	7505.65	NA	7165.81	NA	6887.33	10795.3	NA	8486.3	7906.76	NA	TurboID unique	NA	NA	NA
Dvl3	DVL3	Q61062	DVL3_MOUSE	Segment polarity protein dishevelled homolog DVL-3	8674.13	6979.18	NA	6661.72	NA	6449.2	8997.87	NA	9518.44	7880.09	NA	TurboID unique	NA	NA	NA
Dapp1	DAPP1	Q9QXT1	DAPP1_MOUSE	Dual adapter for phosphotyrosine and 3-phosphotyrosine and 3-phosphoinositide	5832.12	4885.9	NA	6049.01	NA	5155.97	16819.9	NA	8516.67	7876.59	NA	TurboID unique	NA	NA	NA
Notch1	NOTCH1	Q01705	NOTC1_MOUSE	Neurogenic locus notch homolog protein 1	6959.48	5644.7	NA	5931.66	NA	5922.03	12312.2	NA	8042.7	7468.8	NA	TurboID unique	NA	NA	NA
Ajap1	AJAP1	A2ALI5	AJAP1_MOUSE	Adherens junction-associated protein 1	6739.59	6304.77	NA	5911.79	NA	5894.94	13882.2	NA	6078.46	7468.62	NA	TurboID unique	NA	NA	NA
Tcf4	TCF4	Q60722	ITF2_MOUSE	Transcription factor 4	6537.86	6309.55	NA	4858.18	NA	6922.69	13414.5	NA	5937.68	7330.07	NA	TurboID unique	NA	NA	NA
Mapk4	MAPK4	Q6P5G0	MK04_MOUSE	Mitogen-activated protein kinase 4	5707.9	4917.04	NA	5337.91	NA	4970.55	14704.3	NA	8110.27	7291.33	NA	TurboID unique	NA	NA	NA
Pard3b	PARD3B	Q9CSB4	PAR3L_MOUSE	Partitioning defective 3 homolog B	6165.32	5676.31	NA	6711.52	NA	7119.69	9306.62	NA	8549.43	7254.81	NA	TurboID unique	NA	NA	NA
Snupn	SNUPN	Q80W37	SPN1_MOUSE	Snurportin-1	6557.91	5717.27	NA	5127.02	NA	5958.83	12479.2	NA	7288.02	7188.03	NA	TurboID unique	NA	NA	NA
Pttg1ip	PTTG1IP	Q8R143	PTTG_MOUSE	Pituitary tumor-transforming gene 1 protein-interacting protein	NA	4317.54	NA	NA	NA	NA	10003.2	NA	6983.83	7101.52	NA	TurboID unique	NA	NA	NA
Cacul1	CACUL1	Q8R0X2	CACL1_MOUSE	CDK2-associated and cullin domain-containing protein 1	6661.66	6858.94	NA	4445.46	NA	5949.07	11930.3	NA	6462.05	7051.25	NA	TurboID unique	NA	NA	NA
Tnrc6a	TNRC6A	Q3UHK8	TNR6A_MOUSE	Trinucleotide repeat-containing gene 6A protein	6266.22	6837.38	NA	6340.73	NA	6755.47	8650.07	NA	7322.15	7028.67	NA	TurboID unique	NA	NA	NA
Tulp3	TULP3	O88413	TULP3_MOUSE	Tubby-related protein 3	6034.13	4506.39	NA	5662.94	NA	4988.35	13767.1	NA	6867.79	6971.11	NA	TurboID unique	NA	NA	NA
Ccdc85c	CCDC85C	E9Q6B2	CC85C_MOUSE	Coiled-coil domain-containing protein 85C	6088.64	4834.65	NA	5924.61	NA	5047.81	12303.4	NA	7007.64	6867.79	NA	TurboID unique	NA	NA	NA
Tgm3	TGM3	Q08189	TGM3_MOUSE	Protein-glutamine gamma-glutamyltransferase E	NA	NA	NA	1719.14	NA	NA	12051.3	NA	6558.71	6776.39	NA	TurboID unique	NA	NA	NA
Tmod3	TMOD3	Q9JHJ0	TMOD3_MOUSE	Tropomodulin-3	4292.23	5533.92	NA	5310.07	NA	6564.62	10942.2	NA	7868.93	6752	NA	TurboID unique	NA	NA	NA
Kcna5	KCNA5	Q61762	KCNA5_MOUSE	Potassium voltage-gated channel subfamily A member 5	6505.8	NA	NA	NA	NA	6203.41	7162.58	NA	NA	6623.93	NA	TurboID unique	NA	NA	NA
Ccdc102a	CCDC102A	Q3TMW1	C102A_MOUSE	Coiled-coil domain-containing protein 102A	6996.8	6851.45	NA	4386.15	NA	6598.85	7031.12	NA	7244.81	6518.2	NA	TurboID unique	NA	NA	NA
Rnf135	RNF135	Q9CWS1	RN135_MOUSE	E3 ubiquitin-protein ligase RNF135	6983.13	5437.41	NA	4827.36	NA	5618.44	7483.53	NA	7759.68	6351.59	NA	TurboID unique	NA	NA	NA
Terf2	TERF2	O35144	TERF2_MOUSE	Telomeric repeat-binding factor 2	5671.44	4197.93	NA	4353.75	NA	6276.65	9902.31	NA	7527.67	6321.62	NA	TurboID unique	NA	NA	NA
Klc4	KLC4	Q9DBS5	KLC4_MOUSE	Kinesin light chain 4	5510.78	4611.09	NA	6618.97	NA	5025.74	10342.8	NA	4828.9	6156.38	NA	TurboID unique	NA	NA	NA
Lpcat3	LPCAT3	Q91V01	MBOA5_MOUSE	Lysophospholipid acyltransferase 5	5817.78	3714.89	NA	NA	NA	NA	NA	NA	8919.35	6150.68	NA	TurboID unique	NA	NA	NA
Vangl2	VANGL2	Q91ZD4	VANG2_MOUSE	Vang-like protein 2	5260.6	4783.43	NA	5236.12	NA	4909.84	9181.99	NA	7078.77	6075.13	NA	TurboID unique	NA	NA	NA
Phactr3	PHACTR3	Q8BYK5	PHAR3_MOUSE	Phosphatase and actin regulator 3	6363.93	6425.92	NA	4439.27	NA	5523.06	7371.21	NA	6240.41	6060.63	NA	TurboID unique	NA	NA	NA
Chmp5	CHMP5	Q9D7S9	CHMP5_MOUSE	Charged multivesicular body protein 5	6585.85	4809.48	NA	4570.7	NA	4477.84	11059.3	NA	4860.36	6060.59	NA	TurboID unique	NA	NA	NA
Hsbp1	HSBP1	Q9CQZ1	HSBP1_MOUSE	Heat shock factor-binding protein 1	5661.26	7830.75	NA	NA	NA	NA	4711.23	NA	5928.85	6033.02	NA	TurboID unique	NA	NA	NA
Fgd6	FGD6	Q69ZL1	FGD6_MOUSE	FYVE, RhoGEF and PH domain-containing protein 6	5829.3	5047.48	NA	5150.11	NA	4857.01	8104.71	NA	6959.86	5991.41	NA	TurboID unique	NA	NA	NA
Syt13	SYT13	Q9EQT6	SYT13_MOUSE	Synaptotagmin-13	2975.78	3742.03	NA	6307.13	NA	11197.8	5957.34	NA	5521.16	5950.21	NA	TurboID unique	NA	NA	NA
Stx2	STX2	Q00262	STX2_MOUSE	Syntaxin-2	5971.88	5971.78	NA	5228.46	NA	4542.09	7661.76	NA	5488.71	5810.78	NA	TurboID unique	NA	NA	NA
Caskin2	CASKIN2	Q8VHK1	CSKI2_MOUSE	Caskin-2	5171.98	4735.01	NA	5169.78	NA	5236.62	7686.54	NA	6165.54	5694.25	NA	TurboID unique	NA	NA	NA
Gkap1	GKAP1	Q9JMB0	GKAP1_MOUSE	G kinase-anchoring protein 1	4705.42	3639.45	NA	4727.84	NA	4328.12	9685.1	NA	6103.31	5531.54	NA	TurboID unique	NA	NA	NA
Lrmda	LRMDA	Q9D9B4	LRMDA_MOUSE	Leucine-rich melanocyte differentiation-associated protein	NA	3744.72	NA	4156.07	NA	4417.44	9786.64	NA	4943.29	5409.63	NA	TurboID unique	NA	NA	NA
B4galt1	B4GALT1	P15535	B4GT1_MOUSE	Beta-1,4-galactosyltransferase 1	NA	NA	NA	5130.82	NA	6002.3	6090	NA	4374.15	5399.32	NA	TurboID unique	NA	NA	NA
Mcrip2	MCRIP2	Q9CQB2	MCRI2_MOUSE	MAPK regulated corepressor interacting protein 2	2314.71	3081.14	NA	5720.49	NA	NA	10112	NA	5021.85	5250.04	NA	TurboID unique	NA	NA	NA
Sybu	SYBU	Q8BHS8	SYBU_MOUSE	Syntabulin	4897.82	4259.43	NA	4362.55	NA	4196.1	8308.1	NA	5290.68	5219.11	NA	TurboID unique	NA	NA	NA
Ccdc43	CCDC43	Q9CR29	CCD43_MOUSE	Coiled-coil domain-containing protein 43	6512.79	4776.93	NA	3867.78	NA	3845.08	7536.83	NA	4603.09	5190.42	NA	TurboID unique	NA	NA	NA
Sncg	SNCG	Q9Z0F7	SYUG_MOUSE	Gamma-synuclein	4174.12	4767.28	NA	4497.58	NA	4001.69	8464.41	NA	4963.84	5144.82	NA	TurboID unique	NA	NA	NA
Larp4	LARP4	Q8BWW4	LARP4_MOUSE	La-related protein 4	5923.36	5929.73	NA	4433.01	NA	4061.22	5762.86	NA	4634.48	5124.11	NA	TurboID unique	NA	NA	NA
Frs2	FRS2	Q8C180	FRS2_MOUSE	Fibroblast growth factor receptor substrate 2	4076.13	NA	NA	3085.22	NA	NA	8244.62	NA	4978.26	5096.06	NA	TurboID unique	NA	NA	NA
Dok1	DOK1	P97465	DOK1_MOUSE	Docking protein 1	4625.91	4184.63	NA	3387.97	NA	3613.68	9318.95	NA	5274.95	5067.68	NA	TurboID unique	NA	NA	NA
Bicd1	BICD1	Q8BR07	BICD1_MOUSE	Protein bicaudal D homolog 1	4714.83	4980.21	NA	4687.89	NA	4457.4	6164.9	NA	5092.96	5016.36	NA	TurboID unique	NA	NA	NA
Ankrd34b	ANKRD34B	Q3UUF8	AN34B_MOUSE	Ankyrin repeat domain-containing protein 34B	4904.64	5264.03	NA	4204.66	NA	3759.46	7073.38	NA	4543.38	4958.26	NA	TurboID unique	NA	NA	NA
Lrrc14	LRRC14	Q8VC16	LRC14_MOUSE	Leucine-rich repeat-containing protein 14	5361.99	4764.03	NA	5100.51	NA	NA	NA	NA	4507.06	4933.4	NA	TurboID unique	NA	NA	NA
Cystm1	CYSTM1	Q8K353	CYTM1_MOUSE	Cysteine-rich and transmembrane domain-containing protein 1	5862.37	NA	NA	NA	NA	4414.75	4518.64	NA	NA	4931.92	NA	TurboID unique	NA	NA	NA
Ppp1r18	PPP1R18	Q8BQ30	PPR18_MOUSE	Phostensin	4775.26	4079.81	NA	3743.57	NA	4563.38	6761.37	NA	5518.82	4907.04	NA	TurboID unique	NA	NA	NA
Pxn	PXN	Q8VI36	PAXI_MOUSE	Paxillin	4158.96	3590.22	NA	4376.82	NA	3793.8	8676.16	NA	4695.02	4881.83	NA	TurboID unique	NA	NA	NA
Lifr	LIFR	P42703	LIFR_MOUSE	Leukemia inhibitory factor receptor	4308.91	4214.59	NA	3968.62	NA	4836.31	7191.11	NA	4587.96	4851.25	NA	TurboID unique	NA	NA	NA
Cers2	CERS2	Q924Z4	CERS2_MOUSE	Ceramide synthase 2	4310.82	NA	NA	NA	NA	5073.21	5153.33	NA	4705.18	4810.64	NA	TurboID unique	NA	NA	NA
Kmt2d	KMT2D	Q6PDK2	KMT2D_MOUSE	Histone-lysine N-methyltransferase 2D	4236.7	4133.82	NA	3403.58	NA	4705.61	6958.48	NA	5257.12	4782.55	NA	TurboID unique	NA	NA	NA
Rgl3	RGL3	Q3UYI5	RGL3_MOUSE	Ral guanine nucleotide dissociation stimulator-like 3	3453.02	3044.1	NA	3718.96	NA	4129.02	9132.26	NA	5199.72	4779.51	NA	TurboID unique	NA	NA	NA
Rnf121	RNF121	Q8R1Z9	RN121_MOUSE	RING finger protein 121	4584.61	4100.29	NA	4054.07	NA	4800.94	6027.45	NA	4901.29	4744.77	NA	TurboID unique	NA	NA	NA
Adgrg1	ADGRG1	Q8K209	AGRG1_MOUSE	Adhesion G-protein coupled receptor G1	5645.59	5131.34	NA	3359.68	NA	4536.96	5587.48	NA	4028.35	4714.9	NA	TurboID unique	NA	NA	NA
Nexn	NEXN	Q7TPW1	NEXN_MOUSE	Nexilin	3442.14	NA	NA	8427.59	NA	NA	2103.06	NA	NA	4657.6	NA	TurboID unique	NA	NA	NA
Grid2	GRID2	Q61625	GRID2_MOUSE	Glutamate receptor ionotropic, delta-2	5236.2	4619.66	NA	4575.56	NA	5134.57	4777.11	NA	3575.24	4653.06	NA	TurboID unique	NA	NA	NA
Fbxo30	FBXO30	Q8BJL1	FBX30_MOUSE	F-box only protein 30	3727.78	3832.32	NA	3410.98	NA	4074.71	7761.86	NA	5089.75	4649.57	NA	TurboID unique	NA	NA	NA
Arhgef6	ARHGEF6	Q8K4I3	ARHG6_MOUSE	Rho guanine nucleotide exchange factor 6	4866.33	4070.36	NA	3590.55	NA	3654.39	6255.8	NA	4725.02	4527.08	NA	TurboID unique	NA	NA	NA
Uri1	URI1	Q3TLD5	RMP_MOUSE	Unconventional prefoldin RPB5 interactor	4006.56	3437.96	NA	4314.27	NA	4110.97	6490.14	NA	4446.79	4467.78	NA	TurboID unique	NA	NA	NA
Rc3h2	RC3H2	P0C090	RC3H2_MOUSE	Roquin-2	2867.25	3630.6	NA	4279.54	NA	5614.3	4862.04	NA	5404.6	4443.05	NA	TurboID unique	NA	NA	NA
Nt5c1a	NT5C1A	A3KFX0	5NT1A_MOUSE	Cytosolic 5'-nucleotidase 1A	3108.57	3145.51	NA	4083.65	NA	3985.53	8061.65	NA	3969.34	4392.37	NA	TurboID unique	NA	NA	NA
Samsn1	SAMSN1	P57725	SAMN1_MOUSE	SAM domain-containing protein SAMSN-1	NA	NA	NA	3059.82	NA	4776.21	5005.88	NA	4609.8	4362.93	NA	TurboID unique	NA	NA	NA
Lrch2	LRCH2	Q3UMG5	LRCH2_MOUSE	Leucine-rich repeat and calponin homology domain-containing protein 2	4737.73	4003.45	NA	4275.66	NA	3979.04	4425.35	NA	4547.66	4328.15	NA	TurboID unique	NA	NA	NA
Tfeb	TFEB	Q9R210	TFEB_MOUSE	Transcription factor EB	2822.66	2966.28	NA	4599.83	NA	3487.37	8002.34	NA	4072	4325.08	NA	TurboID unique	NA	NA	NA
Borcs6	BORCS6	Q9D6W8	BORC6_MOUSE	BLOC-1-related complex subunit 6	4167.61	3278.24	NA	2877.08	NA	3218.71	7500.02	NA	4537.78	4263.24	NA	TurboID unique	NA	NA	NA
Dab2	DAB2	P98078	DAB2_MOUSE	Disabled homolog 2	3831.04	2875.06	NA	3809.76	NA	3264.38	7086.23	NA	4648.04	4252.42	NA	TurboID unique	NA	NA	NA
Syndig1	SYNDIG1	A2ANU3	SYNG1_MOUSE	Synapse differentiation-inducing gene protein 1	3293.75	3847.9	NA	3486.38	NA	4176.26	6295.08	NA	4307.13	4234.42	NA	TurboID unique	NA	NA	NA
Irak1	IRAK1	Q62406	IRAK1_MOUSE	Interleukin-1 receptor-associated kinase 1	4062.76	3922.44	NA	3331.56	NA	3417.46	6269.97	NA	4180.42	4197.43	NA	TurboID unique	NA	NA	NA
Nectin2	NECTIN2	P32507	NECT2_MOUSE	Nectin-2	2739.65	3276.13	NA	3555.13	NA	3688	7326.7	NA	4556.31	4190.32	NA	TurboID unique	NA	NA	NA
Gigyf2	GIGYF2	Q6Y7W8	GGYF2_MOUSE	GRB10-interacting GYF protein 2	4806.68	3409.07	NA	3607.03	NA	3558.92	5443.72	NA	4253.87	4179.88	NA	TurboID unique	NA	NA	NA
Rhbdf1	RHBDF1	Q6PIX5	RHDF1_MOUSE	Inactive rhomboid protein 1	NA	3966.06	NA	NA	NA	NA	4222.76	NA	4347.35	4178.72	NA	TurboID unique	NA	NA	NA
Usp6nl	USP6NL	Q80XC3	US6NL_MOUSE	USP6 N-terminal-like protein	3145.61	2861.72	NA	3575.55	NA	2959.06	8264.86	NA	4228.06	4172.48	NA	TurboID unique	NA	NA	NA
Fig4	FIG4	Q91WF7	FIG4_MOUSE	Polyphosphoinositide phosphatase	4590.75	2903.7	NA	3521.56	NA	3891.96	5223.8	NA	4881.88	4168.94	NA	TurboID unique	NA	NA	NA
Tnfaip8	TNFAIP8	Q921Z5	TFIP8_MOUSE	Tumor necrosis factor alpha-induced protein 8	3286.69	2948.59	NA	3440.58	NA	3818.73	7524.7	NA	3911.37	4155.11	NA	TurboID unique	NA	NA	NA
Ikbkg	IKBKG	O88522	NEMO_MOUSE	NF-kappa-B essential modulator	3796.14	3078.21	NA	3854.82	NA	3663.6	6228.4	NA	4258.82	4146.66	NA	TurboID unique	NA	NA	NA
Pter	PTER	Q60866	PTER_MOUSE	Phosphotriesterase-related protein	4635.63	4105.14	NA	4345.54	NA	3717.78	4169.75	NA	3837.56	4135.24	NA	TurboID unique	NA	NA	NA
Fbf1	FBF1	A2A870	FBF1_MOUSE	Fas-binding factor 1	3879.33	4672.62	NA	2190.15	NA	3937.31	6195.47	NA	3793.79	4111.45	NA	TurboID unique	NA	NA	NA
Rmdn2	RMDN2	Q8BSE0	RMD2_MOUSE	Regulator of microtubule dynamics protein 2	4348.72	3160.69	NA	3366.21	NA	2822.9	7082.41	NA	3875.04	4109.33	NA	TurboID unique	NA	NA	NA
Synpo2	SYNPO2	Q91YE8	SYNP2_MOUSE	Synaptopodin-2	3805.62	2980.09	NA	3295.14	NA	3333.91	6715.32	NA	4511.26	4106.89	NA	TurboID unique	NA	NA	NA
Mid1ip1	MID1IP1	Q9CQ20	M1IP1_MOUSE	Mid1-interacting protein 1	3747.63	3494	NA	2570.09	NA	3709.32	6847.44	NA	4266.87	4105.89	NA	TurboID unique	NA	NA	NA
Amn1	AMN1	B8JKV0	AMN1_MOUSE	Protein AMN1 homolog	NA	NA	NA	3464.47	NA	3512.25	5183.32	NA	NA	4053.35	NA	TurboID unique	NA	NA	NA
Wsb2	WSB2	O54929	WSB2_MOUSE	WD repeat and SOCS box-containing protein 2	4149.74	4684.59	NA	3491.5	NA	4356.25	3523.79	NA	NA	4041.17	NA	TurboID unique	NA	NA	NA
Ctdsp1	CTDSP1	P58466	CTDS1_MOUSE	Carboxy-terminal domain RNA polymerase II polypeptide A small phosphatase 1	3780.95	3532.45	NA	3426.26	NA	4423.55	5070.14	NA	3959.13	4032.08	NA	TurboID unique	NA	NA	NA
Alkbh3	ALKBH3	Q8K1E6	ALKB3_MOUSE	Alpha-ketoglutarate-dependent dioxygenase alkB homolog 3	3970.39	3782.37	NA	3844.57	NA	2446.27	5882.21	NA	4196.67	4020.41	NA	TurboID unique	NA	NA	NA
Cd44	CD44	P15379	CD44_MOUSE	CD44 antigen	3240	3169.63	NA	3278.66	NA	2966.82	7443.04	NA	3883.91	3997.01	NA	TurboID unique	NA	NA	NA
Stac2	STAC2	Q8R1B0	STAC2_MOUSE	SH3 and cysteine-rich domain-containing protein 2	3798.84	4410.47	NA	3884.55	NA	3486.43	4637.22	NA	3559.12	3962.77	NA	TurboID unique	NA	NA	NA
Pcnp	PCNP	Q6P8I4	PCNP_MOUSE	PEST proteolytic signal-containing nuclear protein	3619.11	3686.89	NA	3036.42	NA	3407.06	6467.89	NA	3269.39	3914.46	NA	TurboID unique	NA	NA	NA
Fgfr1	FGFR1	P16092	FGFR1_MOUSE	Fibroblast growth factor receptor 1	2816.74	2378.5	NA	2953.11	NA	2940.29	8697.12	NA	3630.04	3902.63	NA	TurboID unique	NA	NA	NA
Unc119	UNC119	Q9Z2R6	U119A_MOUSE	Protein unc-119 homolog A	3556.16	4200.24	NA	NA	NA	NA	3698.55	NA	4057.92	3878.22	NA	TurboID unique	NA	NA	NA
Gpat4	GPAT4	Q8K2C8	GPAT4_MOUSE	Glycerol-3-phosphate acyltransferase 4	5046.12	3948.16	NA	2222.65	NA	3712.05	3749.83	NA	4569.41	3874.7	NA	TurboID unique	NA	NA	NA
Plekha7	PLEKHA7	Q3UIL6	PKHA7_MOUSE	Pleckstrin homology domain-containing family A member 7	3527.11	3223.95	NA	3203.08	NA	4383.23	4114.62	NA	4428.98	3813.5	NA	TurboID unique	NA	NA	NA
Pigb	PIGB	Q9JJQ0	PIGB_MOUSE	GPI mannosyltransferase 3	NA	2399.22	NA	NA	NA	2320.6	2458.53	NA	8069.29	3811.91	NA	TurboID unique	NA	NA	NA
Decr2	DECR2	Q9WV68	DECR2_MOUSE	Peroxisomal 2,4-dienoyl-CoA reductase [(3E)-enoyl-CoA-producing]	3360.32	3282.62	NA	3952.71	NA	4014.05	3215.56	NA	4852.26	3779.59	NA	TurboID unique	NA	NA	NA
Txlng	TXLNG	Q8BHN1	TXLNG_MOUSE	Gamma-taxilin	4533.29	3675.17	NA	NA	NA	3158.08	3649.48	NA	NA	3754.01	NA	TurboID unique	NA	NA	NA
Rtkn	RTKN	Q8C6B2	RTKN_MOUSE	Rhotekin	3338.42	3271.34	NA	2676.37	NA	2849.09	6138.78	NA	4205.87	3746.64	NA	TurboID unique	NA	NA	NA
Tbc1d2	TBC1D2	B1AVH7	TBD2A_MOUSE	TBC1 domain family member 2A	3908.59	3332.81	NA	2123.03	NA	3648.31	4930.63	NA	4523.78	3744.53	NA	TurboID unique	NA	NA	NA
Gng4	GNG4	P50153	GBG4_MOUSE	Guanine nucleotide-binding protein G(I)/G(S)/G(O) subunit gamma-4	NA	4660.24	NA	3525.76	NA	2988.98	NA	NA	NA	3724.99	NA	TurboID unique	NA	NA	NA
Slc22a5	SLC22A5	Q9Z0E8	S22A5_MOUSE	Solute carrier family 22 member 5	4319.92	3048.3	NA	3121.68	NA	3145.08	5416.02	NA	2942.51	3665.58	NA	TurboID unique	NA	NA	NA
Rc3h1	RC3H1	Q4VGL6	RC3H1_MOUSE	Roquin-1	3195.44	3431.91	NA	3188.92	NA	3456.02	4897.75	NA	3564.73	3622.46	NA	TurboID unique	NA	NA	NA
Ttc4	TTC4	Q8R3H9	TTC4_MOUSE	Tetratricopeptide repeat protein 4	2528.88	2830.06	NA	2910.02	NA	2479	6462.49	NA	4137.44	3557.98	NA	TurboID unique	NA	NA	NA
Ccdc50	CCDC50	Q810U5	CCD50_MOUSE	Coiled-coil domain-containing protein 50	3183.02	3126.44	NA	3419.57	NA	2855.93	5783.43	NA	2890.07	3543.08	NA	TurboID unique	NA	NA	NA
Rufy2	RUFY2	Q8R4C2	RUFY2_MOUSE	RUN and FYVE domain-containing protein 2	3566.18	3363.74	NA	2883.89	NA	2926.15	4814.87	NA	3675.41	3538.37	NA	TurboID unique	NA	NA	NA
Foxo1	FOXO1	Q9R1E0	FOXO1_MOUSE	Forkhead box protein O1	2855.56	2574.9	NA	2686.69	NA	3201.89	6308.46	NA	3544.98	3528.75	NA	TurboID unique	NA	NA	NA
Fads6	FADS6	Q80UG1	FADS6_MOUSE	Fatty acid desaturase 6	4638.28	4031.94	NA	1796.58	NA	NA	NA	NA	NA	3488.93	NA	TurboID unique	NA	NA	NA
Fam189a1	FAM189A1	Q6A044	F1891_MOUSE	Protein FAM189A1	3334.35	3358.7	NA	3652.12	NA	2344.48	3431.23	NA	4786.17	3484.51	NA	TurboID unique	NA	NA	NA
Fam114a1	FAM114A1	Q9D281	NXP20_MOUSE	Protein Noxp20	2842.36	3133.98	NA	3181.5	NA	4254.94	4038	NA	3372.95	3470.62	NA	TurboID unique	NA	NA	NA
Kif1c	KIF1C	O35071	KIF1C_MOUSE	Kinesin-like protein KIF1C	3455.24	2707.76	NA	3288.72	NA	3453.92	3711.92	NA	4158.71	3462.71	NA	TurboID unique	NA	NA	NA
Kcnc4	KCNC4	Q8R1C0	KCNC4_MOUSE	Potassium voltage-gated channel subfamily C member 4	3096.75	4077.38	NA	3532.36	NA	4570.82	2438.27	NA	2906.83	3437.07	NA	TurboID unique	NA	NA	NA
Tspan6	TSPAN6	O70401	TSN6_MOUSE	Tetraspanin-6	NA	3763.69	NA	3447.56	NA	2698.29	3447.9	NA	3634.64	3398.42	NA	TurboID unique	NA	NA	NA
Mxra8	MXRA8	Q9DBV4	MXRA8_MOUSE	Matrix remodeling-associated protein 8	2433.51	2784.93	NA	2924.77	NA	3200.44	6181.18	NA	2817.71	3390.42	NA	TurboID unique	NA	NA	NA
Gpr50	GPR50	O88495	MTR1L_MOUSE	Melatonin-related receptor	2638.12	2246.01	NA	3818.63	NA	NA	4812.04	NA	3392.89	3381.54	NA	TurboID unique	NA	NA	NA
Arr3	ARR3	Q9EQP6	ARRC_MOUSE	Arrestin-C	3594.52	2610.4	NA	NA	NA	NA	3897.19	NA	NA	3367.37	NA	TurboID unique	NA	NA	NA
Adra1a	ADRA1A	P97718	ADA1A_MOUSE	Alpha-1A adrenergic receptor	3396.05	3682.1	NA	NA	NA	NA	3111.47	NA	3251.33	3360.24	NA	TurboID unique	NA	NA	NA
Zfp36l2	ZFP36L2	P23949	TISD_MOUSE	mRNA decay activator protein ZFP36L2	2780.67	1859.84	NA	2590.86	NA	3652.27	5678.45	NA	3585.95	3358.01	NA	TurboID unique	NA	NA	NA
Zmat2	ZMAT2	Q9CPW7	ZMAT2_MOUSE	Zinc finger matrin-type protein 2	NA	NA	NA	2434.68	NA	3011.79	4983.95	NA	2969.12	3349.89	NA	TurboID unique	NA	NA	NA
Orai2	ORAI2	Q8BH10	ORAI2_MOUSE	Protein orai-2	4044.96	3207.44	NA	3145.22	NA	3434.41	3159.3	NA	3069.18	3343.42	NA	TurboID unique	NA	NA	NA
Dhrs3	DHRS3	O88876	DHRS3_MOUSE	Short-chain dehydrogenase/reductase 3	2594.7	2881.42	NA	NA	NA	NA	4686.28	NA	3203.6	3341.5	NA	TurboID unique	NA	NA	NA
Abtb2	ABTB2	Q7TQI7	ABTB2_MOUSE	Ankyrin repeat and BTB/POZ domain-containing protein 2	2723.74	2101.36	NA	2524.79	NA	3348.88	5997.5	NA	3224.64	3320.15	NA	TurboID unique	NA	NA	NA
Dusp12	DUSP12	Q9D0T2	DUS12_MOUSE	Dual specificity protein phosphatase 12	1873.69	NA	NA	4001.68	NA	3374.07	4337.2	NA	2990.23	3315.38	NA	TurboID unique	NA	NA	NA
Spata18	SPATA18	Q0P557	MIEAP_MOUSE	Mitochondria-eating protein	2787.79	NA	NA	2169.22	NA	NA	4957.91	NA	NA	3304.98	NA	TurboID unique	NA	NA	NA
Stx18	STX18	Q8VDS8	STX18_MOUSE	Syntaxin-18	2683.38	2809.41	NA	2494.18	NA	2820.88	5193.49	NA	3776.03	3296.23	NA	TurboID unique	NA	NA	NA
Rwdd4	NA	Q9CPR1	RWDD4_MOUSE	RWD domain-containing protein 4	2380.46	2828.57	NA	2803.58	NA	2808.96	5373.51	NA	3487.27	3280.39	NA	TurboID unique	NA	NA	NA
Lmbrd1	LMBRD1	Q8K0B2	LMBD1_MOUSE	Lysosomal cobalamin transport escort protein LMBD1	2703.24	2186.77	NA	4290.28	NA	3907.52	2794.89	NA	3764.03	3274.45	NA	TurboID unique	NA	NA	NA
Tmf1	TMF1	B9EKI3	TMF1_MOUSE	TATA element modulatory factor	3374.1	3055.15	NA	2717.33	NA	2852.72	4196.98	NA	3383.84	3263.35	NA	TurboID unique	NA	NA	NA
Hykk	HYKK	Q5U5V2	HYKK_MOUSE	Hydroxylysine kinase	4405.83	2550.81	NA	2331.56	NA	2148.48	4993.12	NA	3044.49	3245.72	NA	TurboID unique	NA	NA	NA
Commd10	COMMD10	Q8JZY2	COMDA_MOUSE	COMM domain-containing protein 10	3098.4	3181.5	NA	2352.98	NA	2702.4	4674.22	NA	3260.36	3211.64	NA	TurboID unique	NA	NA	NA
Copz2	COPZ2	Q9JHH9	COPZ2_MOUSE	Coatomer subunit zeta-2	1916.84	2140.06	NA	3249.79	NA	2713.78	6493.91	NA	2695.42	3201.63	NA	TurboID unique	NA	NA	NA
Abhd13	ABHD13	Q80UX8	ABHDD_MOUSE	Protein ABHD13	2852.2	4664.84	NA	2386.31	NA	2897.45	NA	NA	NA	3200.2	NA	TurboID unique	NA	NA	NA
Snx11	SNX11	Q91WL6	SNX11_MOUSE	Sorting nexin-11	2137.98	2573.02	NA	3089.01	NA	NA	5450.91	NA	2716.02	3193.39	NA	TurboID unique	NA	NA	NA
Dennd2a	DENND2A	Q8C4S8	DEN2A_MOUSE	DENN domain-containing protein 2A	2887.12	2604.38	NA	2551.22	NA	2978.3	4543.11	NA	3584.43	3191.43	NA	TurboID unique	NA	NA	NA
Sytl4	SYTL4	Q9R0Q1	SYTL4_MOUSE	Synaptotagmin-like protein 4	3420.42	2282.97	NA	2337.49	NA	2613.38	4394.91	NA	3926.57	3162.62	NA	TurboID unique	NA	NA	NA
Cbwd1	CBWD1	Q8VEH6	CBWD1_MOUSE	COBW domain-containing protein 1	2497.64	2105.38	NA	3207.59	NA	2577.26	5878.31	NA	2707.56	3162.29	NA	TurboID unique	NA	NA	NA
Prkd3	PRKD3	Q8K1Y2	KPCD3_MOUSE	Serine/threonine-protein kinase D3	2735.65	2161.87	NA	2692.95	NA	2183.1	6033.9	NA	3091.69	3149.86	NA	TurboID unique	NA	NA	NA
Szrd1	SZRD1	Q6NXN1	SZRD1_MOUSE	SUZ domain-containing protein 1	3160.84	2579.59	NA	2201.1	NA	1852.21	6264.57	NA	2718.04	3129.39	NA	TurboID unique	NA	NA	NA
Slc39a7	SLC39A7	Q31125	S39A7_MOUSE	Zinc transporter SLC39A7	2814.81	2652.11	NA	2477.35	NA	4431.7	2870.7	NA	3506.21	3125.48	NA	TurboID unique	NA	NA	NA
Dchs1	DCHS1	E9PVD3	PCD16_MOUSE	Protocadherin-16	2741.95	2734.5	NA	2382.25	NA	3485.19	3838.69	NA	3433.95	3102.76	NA	TurboID unique	NA	NA	NA
Arhgap18	ARHGAP18	Q8K0Q5	RHG18_MOUSE	Rho GTPase-activating protein 18	2505.16	2514.14	NA	2964.73	NA	2660.55	5076.49	NA	2809.89	3088.49	NA	TurboID unique	NA	NA	NA
Phldb1	PHLDB1	Q6PDH0	PHLB1_MOUSE	Pleckstrin homology-like domain family B member 1	3418.73	3426.83	NA	3258.91	NA	2218.78	3001.35	NA	3185.81	3085.07	NA	TurboID unique	NA	NA	NA
Lsm14b	LSM14B	Q8CGC4	LS14B_MOUSE	Protein LSM14 homolog B	3366.73	2517.89	NA	2765.49	NA	1802.57	5412.69	NA	2324.02	3031.57	NA	TurboID unique	NA	NA	NA
Adam17	ADAM17	Q9Z0F8	ADA17_MOUSE	Disintegrin and metalloproteinase domain-containing protein 17	2319.56	2312.77	NA	2663.23	NA	2172.74	5669.3	NA	NA	3027.52	NA	TurboID unique	NA	NA	NA
Clip4	CLIP4	Q8CI96	CLIP4_MOUSE	CAP-Gly domain-containing linker protein 4	2604.21	2393.16	NA	3113.26	NA	3061.2	3991.72	NA	2819.43	2997.16	NA	TurboID unique	NA	NA	NA
Tbc1d8	TBC1D8	Q9Z1A9	TBCD8_MOUSE	TBC1 domain family member 8	3278.97	2543.52	NA	3041.33	NA	2410.16	3495.29	NA	3182.7	2992	NA	TurboID unique	NA	NA	NA
Mrps31	MRPS31	Q61733	RT31_MOUSE	28S ribosomal protein S31, mitochondrial	2437.76	2738.78	NA	2483.53	NA	3086.47	3621.32	NA	3425.01	2965.48	NA	TurboID unique	NA	NA	NA
Snf8	SNF8	Q9CZ28	SNF8_MOUSE	Vacuolar-sorting protein SNF8	1802.76	2421.97	NA	3342.18	NA	2574.18	4705.73	NA	2899.61	2957.74	NA	TurboID unique	NA	NA	NA
Arrb2	ARRB2	Q91YI4	ARRB2_MOUSE	Beta-arrestin-2	2909.87	2548.94	NA	2821.04	NA	2711.83	3973.11	NA	2704.06	2944.81	NA	TurboID unique	NA	NA	NA
Samd4b	SAMD4B	Q80XS6	SMAG2_MOUSE	Protein Smaug homolog 2	3250.2	3083.64	NA	1919.11	NA	2937.61	3368.76	NA	3000.27	2926.6	NA	TurboID unique	NA	NA	NA
Acot8	ACOT8	P58137	ACOT8_MOUSE	Acyl-coenzyme A thioesterase 8	4517.62	2912.75	NA	2032.69	NA	2364.57	3235.04	NA	2487.01	2924.95	NA	TurboID unique	NA	NA	NA
Lrrc4	LRRC4	Q99PH1	LRRC4_MOUSE	Leucine-rich repeat-containing protein 4	2017.73	1776.26	NA	4954.31	NA	NA	NA	NA	NA	2916.1	NA	TurboID unique	NA	NA	NA
Bbs7	BBS7	Q8K2G4	BBS7_MOUSE	Bardet-Biedl syndrome 7 protein homolog	3303.06	2859.22	NA	2586.44	NA	2570.54	3246.13	NA	NA	2913.08	NA	TurboID unique	NA	NA	NA
Ticam1	TICAM1	Q80UF7	TCAM1_MOUSE	TIR domain-containing adapter molecule 1	2343.09	2269.71	NA	2265.2	NA	2198.72	4695.37	NA	3580.94	2892.17	NA	TurboID unique	NA	NA	NA
Fam135a	FAM135A	Q6NS59	F135A_MOUSE	Protein FAM135A	3119.48	2430.77	NA	2715.27	NA	2234.17	3283.82	NA	3322.66	2851.03	NA	TurboID unique	NA	NA	NA
Ddrgk1	DDRGK1	Q80WW9	DDRGK_MOUSE	DDRGK domain-containing protein 1	1580.51	2538.42	NA	2159.58	NA	3023.35	5091.16	NA	2611.46	2834.08	NA	TurboID unique	NA	NA	NA
Afap1	AFAP1	Q80YS6	AFAP1_MOUSE	Actin filament-associated protein 1	2633.02	2460.22	NA	2194.49	NA	2671.1	4120.49	NA	2751.47	2805.13	NA	TurboID unique	NA	NA	NA
Wipf1	WIPF1	Q8K1I7	WIPF1_MOUSE	WAS/WASL-interacting protein family member 1	1964.12	2061.09	NA	2479.63	NA	2787.61	4414.12	NA	3075.57	2797.03	NA	TurboID unique	NA	NA	NA
Mre11	NA	Q61216	MRE11_MOUSE	Double-strand break repair protein MRE11	2537.49	2807.3	NA	2392.78	NA	2419.69	3195.35	NA	3395.35	2791.33	NA	TurboID unique	NA	NA	NA
Pdcl3	PDCL3	Q8BVF2	PDCL3_MOUSE	Phosducin-like protein 3	1878.33	NA	NA	2281.86	NA	1974.86	4748.91	NA	3049.29	2786.65	NA	TurboID unique	NA	NA	NA
Crcp	CRCP	O35427	RPC9_MOUSE	DNA-directed RNA polymerase III subunit RPC9	2116.18	2709.92	NA	2377.81	NA	3045.78	4665.59	NA	1685.06	2766.72	NA	TurboID unique	NA	NA	NA
Tut7	NA	Q5BLK4	TUT7_MOUSE	Terminal uridylyltransferase 7	2484.2	2730.42	NA	2228.34	NA	2631.61	3888.21	NA	2615.55	2763.05	NA	TurboID unique	NA	NA	NA
Ythdf1	YTHDF1	P59326	YTHD1_MOUSE	YTH domain-containing family protein 1	2196.71	2005.31	NA	2372.18	NA	2315.94	4655.23	NA	3004.35	2758.29	NA	TurboID unique	NA	NA	NA
Garem2	GAREM2	Q6PAJ3	GARE2_MOUSE	GRB2-associated and regulator of MAPK protein 2	2614.66	2123.11	NA	1986.1	NA	2224.88	4588	NA	2966.83	2750.6	NA	TurboID unique	NA	NA	NA
Cuedc2	CUEDC2	Q9CXX9	CUED2_MOUSE	CUE domain-containing protein 2	2677.73	2149.23	NA	2000.32	NA	2782.55	4554.02	NA	2046.4	2701.71	NA	TurboID unique	NA	NA	NA
Slc16a3	SLC16A3	P57787	MOT4_MOUSE	Monocarboxylate transporter 4	1935.46	1966.85	NA	3746.02	NA	2433.52	2748.14	NA	3321.13	2691.85	NA	TurboID unique	NA	NA	NA
Insyn1	NA	Q8CD60	INSY1_MOUSE	Inhibitory synaptic factor 1	2806.79	1309.78	NA	1933.78	NA	2663.07	3361.75	NA	4023.16	2683.05	NA	TurboID unique	NA	NA	NA
Rab9b	RAB9B	Q8BHH2	RAB9B_MOUSE	Ras-related protein Rab-9B	3725.68	3316.8	NA	NA	NA	NA	966.352	NA	NA	2669.61	NA	TurboID unique	NA	NA	NA
Ctnnbip1	CTNNBIP1	Q9JJN6	CNBP1_MOUSE	Beta-catenin-interacting protein 1	2047.25	1615.97	NA	2441.53	NA	2486.62	4923.38	NA	2501.82	2669.43	NA	TurboID unique	NA	NA	NA
Fgd1	FGD1	P52734	FGD1_MOUSE	FYVE, RhoGEF and PH domain-containing protein 1	2278.61	2330.12	NA	2297.36	NA	2987.45	2967.96	NA	3071.6	2655.52	NA	TurboID unique	NA	NA	NA
Irs1	IRS1	P35569	IRS1_MOUSE	Insulin receptor substrate 1	2563.78	2066.05	NA	2557.58	NA	1869.58	3988.93	NA	2821.9	2644.64	NA	TurboID unique	NA	NA	NA
Elmod3	ELMOD3	Q91YP6	ELMD3_MOUSE	ELMO domain-containing protein 3	2078.95	2483.56	NA	1860.13	NA	1643.3	5389.73	NA	2375.4	2638.51	NA	TurboID unique	NA	NA	NA
Iftap	NA	Q9CQI4	IFTAP_MOUSE	Intraflagellar transport-associated protein	1881.89	2053.61	NA	1917.09	NA	2298.52	5257.64	NA	2412.4	2636.86	NA	TurboID unique	NA	NA	NA
Scd2	NA	P13011	SCD2_MOUSE	Stearoyl-CoA desaturase 2	2991.47	2435.01	NA	2889.81	NA	2498.81	3042.02	NA	1949.45	2634.43	NA	TurboID unique	NA	NA	NA
Pdlim7	PDLIM7	Q3TJD7	PDLI7_MOUSE	PDZ and LIM domain protein 7	2626.83	2240.51	NA	2185.48	NA	3186.41	2209.24	NA	3245.7	2615.69	NA	TurboID unique	NA	NA	NA
Sts	NA	P50427	STS_MOUSE	Steryl-sulfatase	1965.69	2847.31	NA	2799.92	NA	2556.17	2507.73	NA	2871.96	2591.46	NA	TurboID unique	NA	NA	NA
Eif4enif1	EIF4ENIF1	Q9EST3	4ET_MOUSE	Eukaryotic translation initiation factor 4E transporter	2312.18	3008.93	NA	1914.79	NA	2092.3	3651.44	NA	2402.03	2563.61	NA	TurboID unique	NA	NA	NA
Rspry1	RSPRY1	Q8BVR6	RSPRY_MOUSE	RING finger and SPRY domain-containing protein 1	2410.42	2924.15	NA	2020.72	NA	2222.93	2326.61	NA	3338.83	2540.61	NA	TurboID unique	NA	NA	NA
Tapbp	TAPBP	Q9R233	TPSN_MOUSE	Tapasin	NA	1774.6	NA	2364.63	NA	3010.11	2955.68	NA	2571.34	2535.27	NA	TurboID unique	NA	NA	NA
Fam189a2	FAM189A2	Q4FZH1	F1892_MOUSE	Protein FAM189A2	2361.15	NA	NA	2773.69	NA	2761.5	2570.6	NA	2170.52	2527.49	NA	TurboID unique	NA	NA	NA
Dbndd2	DBNDD2	Q9CRD4	DBND2_MOUSE	Dysbindin domain-containing protein 2	1928.33	1934.77	NA	1925.95	NA	1567.29	5235.96	NA	2461.3	2508.94	NA	TurboID unique	NA	NA	NA
Bzw2	BZW2	Q91VK1	BZW2_MOUSE	Basic leucine zipper and W2 domain-containing protein 2	2349.3	2834.57	NA	2646.4	NA	2754.11	3171.83	NA	1279.44	2505.94	NA	TurboID unique	NA	NA	NA
Mapkapk5	MAPKAPK5	O54992	MAPK5_MOUSE	MAP kinase-activated protein kinase 5	2359.14	NA	NA	2837.54	NA	2347.93	2596.94	NA	2379.52	2504.21	NA	TurboID unique	NA	NA	NA
Unk	UNK	Q8BL48	UNK_MOUSE	RING finger protein unkempt homolog	2440.03	2815.24	NA	NA	NA	2907.29	2560.54	NA	1723.75	2489.37	NA	TurboID unique	NA	NA	NA
Alg13	NA	Q9D8C3	ALG13_MOUSE	Putative bifunctional UDP-N-acetylglucosamine transferase and deubiquitinase ALG13	3159.7	NA	NA	1140.43	NA	1855.33	3931.35	NA	2352.15	2487.79	NA	TurboID unique	NA	NA	NA
Nfatc1	NFATC1	O88942	NFAC1_MOUSE	Nuclear factor of activated T-cells, cytoplasmic 1	2101.29	1743.03	NA	1688.94	NA	2589.61	3634.71	NA	3006.77	2460.72	NA	TurboID unique	NA	NA	NA
Sav1	SAV1	Q8VEB2	SAV1_MOUSE	Protein salvador homolog 1	NA	NA	NA	1945.16	NA	NA	3532.97	NA	1875.44	2451.19	NA	TurboID unique	NA	NA	NA
Dnajc9	DNAJC9	Q91WN1	DNJC9_MOUSE	DnaJ homolog subfamily C member 9	NA	NA	NA	1754.83	NA	2844.91	3725.32	NA	1463.07	2447.03	NA	TurboID unique	NA	NA	NA
Fam107b	FAM107B	Q3TGF2	F107B_MOUSE	Protein FAM107B	2041.84	1591.08	NA	1513.93	NA	NA	5179.14	NA	1906.23	2446.44	NA	TurboID unique	NA	NA	NA
Sarg	NA	Q8BI29	SARG_MOUSE	Specifically androgen-regulated gene protein	2521.78	2448.37	NA	2321.28	NA	1523.63	4243.1	NA	1609.41	2444.59	NA	TurboID unique	NA	NA	NA
Slc22a8	SLC22A8	O88909	S22A8_MOUSE	Solute carrier family 22 member 8	2978.48	2895.69	NA	1988.24	NA	2642.37	1686.35	NA	NA	2438.23	NA	TurboID unique	NA	NA	NA
Uap1	UAP1	Q91YN5	UAP1_MOUSE	UDP-N-acetylhexosamine pyrophosphorylase	NA	2562.17	NA	2891.18	NA	NA	NA	NA	1828.56	2427.31	NA	TurboID unique	NA	NA	NA
Smurf2	SMURF2	A2A5Z6	SMUF2_MOUSE	E3 ubiquitin-protein ligase SMURF2	2260.45	1912.18	NA	2205.88	NA	1926.73	3319.35	NA	2888.01	2418.77	NA	TurboID unique	NA	NA	NA
Lrrc49	LRRC49	Q91YK0	LRC49_MOUSE	Leucine-rich repeat-containing protein 49	1984.15	2617.44	NA	2738.33	NA	2220.95	2703.83	NA	2146.17	2401.81	NA	TurboID unique	NA	NA	NA
Itpkc	ITPKC	Q7TS72	IP3KC_MOUSE	Inositol-trisphosphate 3-kinase C	2113.94	2356.94	NA	1912.78	NA	1800.97	3405.19	NA	2807.68	2399.58	NA	TurboID unique	NA	NA	NA
Cxadr	CXADR	P97792	CXAR_MOUSE	Coxsackievirus and adenovirus receptor homolog	NA	NA	NA	2188.7	NA	NA	2118.67	NA	2824.22	2377.2	NA	TurboID unique	NA	NA	NA
Ppp1r1a	PPP1R1A	Q9ERT9	PPR1A_MOUSE	Protein phosphatase 1 regulatory subunit 1A	2303.69	2698.98	NA	2233.72	NA	NA	2947.4	NA	1701.73	2377.1	NA	TurboID unique	NA	NA	NA
Gpatch1	GPATCH1	Q9DBM1	GPTC1_MOUSE	G patch domain-containing protein 1	1606.97	1986.8	NA	1803.07	NA	3164.05	2577.39	NA	3096.83	2372.52	NA	TurboID unique	NA	NA	NA
Fbxo7	FBXO7	Q3U7U3	FBX7_MOUSE	F-box only protein 7	NA	3149.33	NA	1632.66	NA	2548.01	1964.26	NA	2512.44	2361.34	NA	TurboID unique	NA	NA	NA
Lsg1	LSG1	Q3UM18	LSG1_MOUSE	Large subunit GTPase 1 homolog	1864.18	2121.12	NA	2545.68	NA	1693.33	3345.14	NA	2448.99	2336.41	NA	TurboID unique	NA	NA	NA
Arhgef28	ARHGEF28	P97433	ARG28_MOUSE	Rho guanine nucleotide exchange factor 28	1331.47	NA	NA	NA	NA	2405.76	3385.16	NA	2210.03	2333.1	NA	TurboID unique	NA	NA	NA
Slain2	SLAIN2	Q8CI08	SLAI2_MOUSE	SLAIN motif-containing protein 2	2284.26	2135.14	NA	1888.27	NA	2154.36	3508.58	NA	2005.16	2329.29	NA	TurboID unique	NA	NA	NA
Slc22a6	SLC22A6	Q8VC69	S22A6_MOUSE	Solute carrier family 22 member 6	3089.27	2612.79	NA	2358.43	NA	1936.45	1546.23	NA	NA	2308.63	NA	TurboID unique	NA	NA	NA
Gorab	GORAB	Q8BRM2	GORAB_MOUSE	RAB6-interacting golgin	1954.82	1593.42	NA	NA	NA	1242.23	4226.93	NA	2367.93	2277.07	NA	TurboID unique	NA	NA	NA
Rab34	RAB34	Q64008	RAB34_MOUSE	Ras-related protein Rab-34	3356.36	2788.62	NA	816.778	NA	NA	2984.41	NA	1432.65	2275.76	NA	TurboID unique	NA	NA	NA
Fam117b	FAM117B	Q3U3E2	F117B_MOUSE	Protein FAM117B	2096.3	2553.19	NA	NA	NA	1987.61	2347.25	NA	2381.91	2273.25	NA	TurboID unique	NA	NA	NA
Myd88	MYD88	P22366	MYD88_MOUSE	Myeloid differentiation primary response protein MyD88	2231.91	NA	NA	2101.09	NA	1943.63	2810.16	NA	NA	2271.7	NA	TurboID unique	NA	NA	NA
Megf8	MEGF8	P60882	MEGF8_MOUSE	Multiple epidermal growth factor-like domains protein 8	2181.03	2449.99	NA	2278.19	NA	2176.41	NA	NA	2194.63	2256.05	NA	TurboID unique	NA	NA	NA
Dusp15	DUSP15	Q8R4V2	DUS15_MOUSE	Dual specificity protein phosphatase 15	NA	2200.63	NA	2325.85	NA	3104.39	NA	NA	1382.58	2253.36	NA	TurboID unique	NA	NA	NA
Adam12	ADAM12	Q61824	ADA12_MOUSE	Disintegrin and metalloproteinase domain-containing protein 12	NA	NA	NA	2362.44	NA	1956.21	NA	NA	2433.46	2250.71	NA	TurboID unique	NA	NA	NA
Snapin	SNAPIN	Q9Z266	SNAPN_MOUSE	SNARE-associated protein Snapin	1774.24	2462	NA	NA	NA	2874.27	2375.5	NA	1730.19	2243.24	NA	TurboID unique	NA	NA	NA
Lrrc58	LRRC58	Q3UGP9	LRC58_MOUSE	Leucine-rich repeat-containing protein 58	1905.36	633.678	NA	2262.43	NA	NA	4756.24	NA	1579.87	2227.52	NA	TurboID unique	NA	NA	NA
Sult1a1	SULT1A1	P52840	ST1A1_MOUSE	Sulfotransferase 1A1	1903.66	1846.87	NA	956.376	NA	1713.44	4942.35	NA	1979.66	2223.73	NA	TurboID unique	NA	NA	NA
Mospd2	MOSPD2	Q9CWP6	MSPD2_MOUSE	Motile sperm domain-containing protein 2	2025.99	2129.56	NA	1537.18	NA	2114.69	3201.77	NA	2311.89	2220.18	NA	TurboID unique	NA	NA	NA
Cux1	CUX1	P53564	CUX1_MOUSE	Homeobox protein cut-like 1	2023.6	2301.18	NA	NA	NA	NA	2435.83	NA	2111.65	2218.07	NA	TurboID unique	NA	NA	NA
Nat10	NAT10	Q8K224	NAT10_MOUSE	RNA cytidine acetyltransferase	2212.3	2192.37	NA	2703.72	NA	2045.45	2022.7	NA	2126.05	2217.1	NA	TurboID unique	NA	NA	NA
Arhgap42	ARHGAP42	B2RQE8	RHG42_MOUSE	Rho GTPase-activating protein 42	NA	1722.55	NA	3256.62	NA	1388.89	2781.14	NA	1878.6	2205.56	NA	TurboID unique	NA	NA	NA
Bloc1s5	BLOC1S5	Q8R015	BL1S5_MOUSE	Biogenesis of lysosome-related organelles complex 1 subunit 5	NA	1974.11	NA	1911.6	NA	2888.63	1854.59	NA	2338.59	2193.5	NA	TurboID unique	NA	NA	NA
Hmbox1	HMBOX1	Q8BJA3	HMBX1_MOUSE	Homeobox-containing protein 1	2132.43	1693.94	NA	2414.35	NA	1392.26	3329.11	NA	2133.56	2182.61	NA	TurboID unique	NA	NA	NA
Bet1l	BET1L	O35153	BET1L_MOUSE	BET1-like protein	NA	1297.23	NA	1424.76	NA	2027.41	4343.22	NA	1798.66	2178.26	NA	TurboID unique	NA	NA	NA
Sstr2	SSTR2	P30875	SSR2_MOUSE	Somatostatin receptor type 2	2199.12	2335.92	NA	2060.7	NA	2302.72	2228.73	NA	1913.35	2173.42	NA	TurboID unique	NA	NA	NA
Ano6	ANO6	Q6P9J9	ANO6_MOUSE	Anoctamin-6	2012.75	2970.59	NA	2409.48	NA	NA	1565.42	NA	1788.41	2149.33	NA	TurboID unique	NA	NA	NA
Ncor2	NCOR2	Q9WU42	NCOR2_MOUSE	Nuclear receptor corepressor 2	2060.74	1857.8	NA	1349.1	NA	2231.9	2866.18	NA	2499.5	2144.2	NA	TurboID unique	NA	NA	NA
Phlpp1	PHLPP1	Q8CHE4	PHLP1_MOUSE	PH domain leucine-rich repeat-containing protein phosphatase 1	2526.08	2886.83	NA	1900.3	NA	1888.58	1830.54	NA	1772.9	2134.21	NA	TurboID unique	NA	NA	NA
Kirrel2	KIRREL2	Q7TSU7	KIRR2_MOUSE	Kin of IRRE-like protein 2	2108.81	2324.48	NA	1653.44	NA	1319.03	2632.35	NA	2713.9	2125.34	NA	TurboID unique	NA	NA	NA
Psme3ip1	NA	Q91WE2	PIP30_MOUSE	PSME3-interacting protein	1497.05	1632.19	NA	2078.87	NA	1804.42	3173.99	NA	2555.1	2123.6	NA	TurboID unique	NA	NA	NA
Rgl1	RGL1	Q60695	RGL1_MOUSE	Ral guanine nucleotide dissociation stimulator-like 1	2165.42	2063.29	NA	NA	NA	1728.35	2431.7	NA	2185.4	2114.83	NA	TurboID unique	NA	NA	NA
Psmd10	PSMD10	Q9Z2X2	PSD10_MOUSE	26S proteasome non-ATPase regulatory subunit 10	1890.89	1460.73	NA	2012.8	NA	1948.03	2551.57	NA	2798.16	2110.36	NA	TurboID unique	NA	NA	NA
Glrb	GLRB	P48168	GLRB_MOUSE	Glycine receptor subunit beta	2263.05	1750.82	NA	1852.65	NA	2020.49	2625.77	NA	1958.54	2078.55	NA	TurboID unique	NA	NA	NA
Stk10	STK10	O55098	STK10_MOUSE	Serine/threonine-protein kinase 10	1797.89	1500.91	NA	1752.59	NA	1622.04	3269.84	NA	2509.56	2075.47	NA	TurboID unique	NA	NA	NA
Tab3	TAB3	Q571K4	TAB3_MOUSE	TGF-beta-activated kinase 1 and MAP3K7-binding protein 3	1661.6	1754.92	NA	1948.65	NA	1548.95	3036.91	NA	2494.26	2074.21	NA	TurboID unique	NA	NA	NA
Mks1	MKS1	Q5SW45	MKS1_MOUSE	Meckel syndrome type 1 protein homolog	2173.56	1677.6	NA	1186.49	NA	1383.8	3918.55	NA	2075.7	2069.28	NA	TurboID unique	NA	NA	NA
Rhbdl1	RHBDL1	Q8VC82	RHBL1_MOUSE	Rhomboid-related protein 1	NA	2030.93	NA	1207.21	NA	2811.23	2379.64	NA	1908.67	2067.53	NA	TurboID unique	NA	NA	NA
Bbs1	BBS1	Q3V3N7	BBS1_MOUSE	Bardet-Biedl syndrome 1 protein homolog	2043.89	1835.92	NA	2176.66	NA	1583.39	2637.28	NA	2026.71	2050.64	NA	TurboID unique	NA	NA	NA
Dus2	DUS2	Q9D7B1	DUS2L_MOUSE	tRNA-dihydrouridine(20) synthase [NAD(P)+]-like	2053.16	1642.31	NA	1110.91	NA	1068.62	3944.4	NA	2465.37	2047.46	NA	TurboID unique	NA	NA	NA
Nav1	NAV1	Q8CH77	NAV1_MOUSE	Neuron navigator 1	1481.97	2174.95	NA	NA	NA	NA	1888.42	NA	2618.86	2041.05	NA	TurboID unique	NA	NA	NA
Slc22a4	SLC22A4	Q9Z306	S22A4_MOUSE	Solute carrier family 22 member 4	1572.04	2395.02	NA	1942.47	NA	1457.86	2962.46	NA	1910.75	2040.1	NA	TurboID unique	NA	NA	NA
Hcn3	HCN3	O88705	HCN3_MOUSE	Potassium/sodium hyperpolarization-activated cyclic nucleotide-gated channel 3	790.948	NA	NA	2125.33	NA	NA	2453.41	NA	2790.67	2040.09	NA	TurboID unique	NA	NA	NA
Lrch1	LRCH1	P62046	LRCH1_MOUSE	Leucine-rich repeat and calponin homology domain-containing protein 1	1942.32	1736.18	NA	2051.48	NA	1545.9	2604.67	NA	2283.59	2027.36	NA	TurboID unique	NA	NA	NA
Tmem87b	TMEM87B	Q8BKU8	TM87B_MOUSE	Transmembrane protein 87B	1977.59	1985	NA	1564.22	NA	2039.17	2565.62	NA	2028.86	2026.74	NA	TurboID unique	NA	NA	NA
Drp2	DRP2	Q05AA6	DRP2_MOUSE	Dystrophin-related protein 2	2245.07	1844.33	NA	1736.04	NA	1902.34	2572.34	NA	1714.16	2002.38	NA	TurboID unique	NA	NA	NA
Tmbim1	TMBIM1	Q8BJZ3	LFG3_MOUSE	Protein lifeguard 3	NA	NA	NA	2091.5	NA	2130.9	2426.54	NA	1353.49	2000.61	NA	TurboID unique	NA	NA	NA
Pcmtd2	PCMTD2	Q8BHD8	PCMD2_MOUSE	Protein-L-isoaspartate O-methyltransferase domain-containing protein 2	1768.04	1909.51	NA	NA	NA	1781.76	2556.09	NA	1944.28	1991.94	NA	TurboID unique	NA	NA	NA
Btf3l4	BTF3L4	Q9CQH7	BT3L4_MOUSE	Transcription factor BTF3 homolog 4	2351.73	2288.82	NA	NA	NA	NA	1331.34	NA	NA	1990.63	NA	TurboID unique	NA	NA	NA
Myo1e	MYO1E	E9Q634	MYO1E_MOUSE	Unconventional myosin-Ie	1921.04	1817.65	NA	2175.13	NA	1397.77	1882.1	NA	2739.33	1988.84	NA	TurboID unique	NA	NA	NA
Use1	USE1	Q9CQ56	USE1_MOUSE	Vesicle transport protein USE1	1844.33	1746.24	NA	1390.63	NA	1381.41	3566.22	NA	1964.08	1982.15	NA	TurboID unique	NA	NA	NA
Thada	THADA	A8C756	THADA_MOUSE	Thyroid adenoma-associated protein homolog	1842.01	2113.9	NA	1886.5	NA	1556.23	2168.34	NA	2281.67	1974.77	NA	TurboID unique	NA	NA	NA
Riok3	RIOK3	Q9DBU3	RIOK3_MOUSE	Serine/threonine-protein kinase RIO3	2577.53	1598.33	NA	1238.33	NA	1505.81	3544.5	NA	1369.99	1972.41	NA	TurboID unique	NA	NA	NA
Frmpd1	FRMPD1	A2AKB4	FRPD1_MOUSE	FERM and PDZ domain-containing protein 1	1723.94	1328.79	NA	NA	NA	NA	2709.49	NA	2074.53	1959.19	NA	TurboID unique	NA	NA	NA
Ankrd40	ANKRD40	Q5SUE8	ANR40_MOUSE	Ankyrin repeat domain-containing protein 40	1544.4	2033.6	NA	1468.42	NA	1574	3501.79	NA	1551.1	1945.55	NA	TurboID unique	NA	NA	NA
Kdm3b	KDM3B	Q6ZPY7	KDM3B_MOUSE	Lysine-specific demethylase 3B	1589.53	1814.02	NA	1766.54	NA	1833.64	2483.89	NA	2174.86	1943.75	NA	TurboID unique	NA	NA	NA
Chrm2	CHRM2	Q9ERZ4	ACM2_MOUSE	Muscarinic acetylcholine receptor M2	1356.98	1247.12	NA	1910.18	NA	2426.29	2758.29	NA	1846.62	1924.25	NA	TurboID unique	NA	NA	NA
Tm2d2	TM2D2	Q8R0I4	TM2D2_MOUSE	TM2 domain-containing protein 2	1560.49	2279.25	NA	2043.88	NA	2077.56	1594.29	NA	NA	1911.09	NA	TurboID unique	NA	NA	NA
Aif1l	AIF1L	Q9EQX4	AIF1L_MOUSE	Allograft inflammatory factor 1-like	2847.16	3327.46	NA	1320.44	NA	1503.7	1335.16	NA	1018.59	1892.08	NA	TurboID unique	NA	NA	NA
Rimkla	RIMKLA	Q6PFX8	RIMKA_MOUSE	N-acetylaspartylglutamate synthase A	1469.35	1752.67	NA	1222.62	NA	961.425	4621.56	NA	1323.32	1891.83	NA	TurboID unique	NA	NA	NA
Erap1	ERAP1	Q9EQH2	ERAP1_MOUSE	Endoplasmic reticulum aminopeptidase 1	1697.96	1215.74	NA	1864.73	NA	2099.5	2182.12	NA	2199.03	1876.51	NA	TurboID unique	NA	NA	NA
Dok7	DOK7	Q18PE0	DOK7_MOUSE	Protein Dok-7	1373.31	1253.73	NA	2039.13	NA	1485.88	3335.25	NA	1752.29	1873.27	NA	TurboID unique	NA	NA	NA
Lrp8	LRP8	Q924X6	LRP8_MOUSE	Low-density lipoprotein receptor-related protein 8	1857.92	1399.11	NA	1761.14	NA	NA	2152.92	NA	2154.26	1865.07	NA	TurboID unique	NA	NA	NA
Tm9sf1	TM9SF1	Q9DBU0	TM9S1_MOUSE	Transmembrane 9 superfamily member 1	2426.34	1673.91	NA	NA	NA	NA	1749.68	NA	1604.3	1863.56	NA	TurboID unique	NA	NA	NA
Antxr1	ANTXR1	Q9CZ52	ANTR1_MOUSE	Anthrax toxin receptor 1	2275.81	1457.75	NA	1662.8	NA	1498.57	2634.67	NA	1616.68	1857.71	NA	TurboID unique	NA	NA	NA
Lztr1	LZTR1	Q9CQ33	LZTR1_MOUSE	Leucine-zipper-like transcriptional regulator 1	3300.25	2873.51	NA	1228.23	NA	1120.34	1240.71	NA	1348.28	1851.89	NA	TurboID unique	NA	NA	NA
Kirrel1	NA	Q80W68	KIRR1_MOUSE	Kin of IRRE-like protein 1	1170.22	1772.81	NA	1451.8	NA	1990.08	2867.63	NA	1824.07	1846.1	NA	TurboID unique	NA	NA	NA
Moxd1	MOXD1	Q9CXI3	MOXD1_MOUSE	DBH-like monooxygenase protein 1	2249.25	2581.62	NA	1483.45	NA	1878.65	1560.08	NA	1290.97	1840.67	NA	TurboID unique	NA	NA	NA
Tnrc6c	TNRC6C	Q3UHC0	TNR6C_MOUSE	Trinucleotide repeat-containing gene 6C protein	1333.28	1638.4	NA	1811.91	NA	1792.56	2137.79	NA	2289.81	1833.96	NA	TurboID unique	NA	NA	NA
Npr2	NPR2	Q6VVW5	ANPRB_MOUSE	Atrial natriuretic peptide receptor 2	1785.29	1365.05	NA	1539.95	NA	1873.95	2654.96	NA	1712.35	1821.93	NA	TurboID unique	NA	NA	NA
Cacfd1	CACFD1	Q8BG21	FLOWR_MOUSE	Calcium channel flower homolog	1813.86	NA	NA	1667.87	NA	2035.98	1744.18	NA	NA	1815.47	NA	TurboID unique	NA	NA	NA
Vamp4	VAMP4	O70480	VAMP4_MOUSE	Vesicle-associated membrane protein 4	1852	1087.3	NA	1847.4	NA	1300	2612.46	NA	2190.18	1814.89	NA	TurboID unique	NA	NA	NA
Znf598	NA	Q80YR4	ZN598_MOUSE	E3 ubiquitin-protein ligase ZNF598	2035.98	1668.56	NA	1525.93	NA	1789.49	2188.04	NA	1665.84	1812.31	NA	TurboID unique	NA	NA	NA
Deptor	DEPTOR	Q570Y9	DPTOR_MOUSE	DEP domain-containing mTOR-interacting protein	1933.61	1625.87	NA	2127.22	NA	1473.52	2076.16	NA	1601.73	1806.35	NA	TurboID unique	NA	NA	NA
Pde4dip	PDE4DIP	Q80YT7	MYOME_MOUSE	Myomegalin	2829.81	1431.18	NA	1376.32	NA	1526.12	1623.36	NA	2043.14	1804.99	NA	TurboID unique	NA	NA	NA
Slc30a6	SLC30A6	Q8BJM5	ZNT6_MOUSE	Zinc transporter 6	1307.17	2361.26	NA	1094.9	NA	1861.75	2205.65	NA	1977.75	1801.41	NA	TurboID unique	NA	NA	NA
Lrrfip2	LRRFIP2	Q91WK0	LRRF2_MOUSE	Leucine-rich repeat flightless-interacting protein 2	2169.4	2359.29	NA	1114.09	NA	1759	2063.16	NA	1302.57	1794.59	NA	TurboID unique	NA	NA	NA
Gpr26	GPR26	Q8BZA7	GPR26_MOUSE	G-protein coupled receptor 26	2190.34	1793.71	NA	706.728	NA	1667.46	2305.74	NA	2082.65	1791.1	NA	TurboID unique	NA	NA	NA
Itfg2	ITFG2	Q91WI7	ITFG2_MOUSE	KICSTOR complex protein ITFG2	1632.99	2520.65	NA	1535.07	NA	1690.68	1807.38	NA	1556.01	1790.46	NA	TurboID unique	NA	NA	NA
Pgap4	NA	Q91YV9	PGAP4_MOUSE	Post-GPI attachment to proteins factor 4	NA	1415.17	NA	NA	NA	1722.64	1567.76	NA	2347.29	1763.21	NA	TurboID unique	NA	NA	NA
Foxo3	FOXO3	Q9WVH4	FOXO3_MOUSE	Forkhead box protein O3	1951.84	1839.13	NA	1028.61	NA	1136.78	3102.47	NA	1475.24	1755.68	NA	TurboID unique	NA	NA	NA
Plekha2	PLEKHA2	Q9ERS5	PKHA2_MOUSE	Pleckstrin homology domain-containing family A member 2	2135.43	1861.43	NA	1332.62	NA	1981.06	1869.05	NA	1256.48	1739.34	NA	TurboID unique	NA	NA	NA
Wnk3	WNK3	Q80XP9	WNK3_MOUSE	Serine/threonine-protein kinase WNK3	2353.56	2056.17	NA	1637.78	NA	1148.93	1528.53	NA	1660.16	1730.86	NA	TurboID unique	NA	NA	NA
Gbp2	GBP2	Q9Z0E6	GBP2_MOUSE	Guanylate-binding protein 2	1297.96	1022.07	NA	811.452	NA	808.013	4960.74	NA	1297.52	1699.63	NA	TurboID unique	NA	NA	NA
Trmt61a	TRMT61A	Q80XC2	TRM61_MOUSE	tRNA (adenine(58)-N(1))-methyltransferase catalytic subunit TRMT61A	2355.76	2068.46	NA	1160.72	NA	1681.48	1221.71	NA	1658.33	1691.08	NA	TurboID unique	NA	NA	NA
Cnksr3	CNKSR3	Q8BMA3	CNKR3_MOUSE	Connector enhancer of kinase suppressor of ras 3	1320.88	1036.74	NA	1175.24	NA	1085.73	3048.36	NA	2456.3	1687.21	NA	TurboID unique	NA	NA	NA
Cast	CAST	P51125	ICAL_MOUSE	Calpastatin	1795.93	1129.21	NA	1774.62	NA	1564.93	2352.13	NA	1494.15	1685.16	NA	TurboID unique	NA	NA	NA
Nelfe	NELFE	P19426	NELFE_MOUSE	Negative elongation factor E	NA	1228.95	NA	1716.88	NA	NA	2345.55	NA	1317.24	1652.16	NA	TurboID unique	NA	NA	NA
Slitrk3	SLITRK3	Q810B9	SLIK3_MOUSE	SLIT and NTRK-like protein 3	1225.9	1883.76	NA	1445.19	NA	1401.62	2086.2	NA	1745.49	1631.36	NA	TurboID unique	NA	NA	NA
Wdcp	WDCP	Q6NV72	WDCP_MOUSE	WD repeat and coiled-coil-containing protein	2554.78	1520.08	NA	1284.48	NA	NA	1306.5	NA	1485.14	1630.19	NA	TurboID unique	NA	NA	NA
Vezt	VEZT	Q3ZK22	VEZA_MOUSE	Vezatin	2167.95	1831.62	NA	1334.41	NA	1511.01	1563	NA	1355.28	1627.21	NA	TurboID unique	NA	NA	NA
Slc2a8	SLC2A8	Q9JIF3	GTR8_MOUSE	Solute carrier family 2, facilitated glucose transporter member 8	1507.22	1406.84	NA	1550.83	NA	1773.78	2055.72	NA	1434.74	1621.52	NA	TurboID unique	NA	NA	NA
Gdpd2	GDPD2	Q9ESM6	GDPD2_MOUSE	Glycerophosphoinositol inositolphosphodiesterase GDPD2	1772.2	895.751	NA	1412.69	NA	1352.84	2649.58	NA	1611.59	1615.77	NA	TurboID unique	NA	NA	NA
Dipk1b	NA	Q99ML4	DIK1B_MOUSE	Divergent protein kinase domain 1B	1504.5	1571.87	NA	1393.51	NA	1814.94	1450.48	NA	1929.88	1610.86	NA	TurboID unique	NA	NA	NA
Erbb2	ERBB2	P70424	ERBB2_MOUSE	Receptor tyrosine-protein kinase erbB-2	1090.53	1260.81	NA	790.354	NA	2431.32	2715.78	NA	1310.73	1599.92	NA	TurboID unique	NA	NA	NA
R3hcc1	R3HCC1	Q8BSI6	R3HC1_MOUSE	R3H and coiled-coil domain-containing protein 1	NA	NA	NA	1015.85	NA	NA	2301.82	NA	1387.37	1568.34	NA	TurboID unique	NA	NA	NA
Fmo2	FMO2	Q8K2I3	FMO2_MOUSE	Dimethylaniline monooxygenase [N-oxide-forming] 2	NA	2296.43	NA	1246.57	NA	1613.74	1138.43	NA	1456.72	1550.38	NA	TurboID unique	NA	NA	NA
Nxf1	NXF1	Q99JX7	NXF1_MOUSE	Nuclear RNA export factor 1	1257.98	1190.87	NA	1724.71	NA	2424.19	NA	NA	1089.21	1537.39	NA	TurboID unique	NA	NA	NA
Cldn5	CLDN5	O54942	CLD5_MOUSE	Claudin-5	1737.26	1300.21	NA	NA	NA	1569.37	1456.88	NA	1534.99	1519.74	NA	TurboID unique	NA	NA	NA
Sun2	SUN2	Q8BJS4	SUN2_MOUSE	SUN domain-containing protein 2	1405.74	1516.26	NA	1385.1	NA	1767.42	1620.58	NA	1266.22	1493.55	NA	TurboID unique	NA	NA	NA
Jpt1	JPT1	P97825	JUPI1_MOUSE	Jupiter microtubule associated homolog 1	736.606	802.735	NA	1355.9	NA	NA	3075.11	NA	NA	1492.59	NA	TurboID unique	NA	NA	NA
S1pr5	S1PR5	Q91X56	S1PR5_MOUSE	Sphingosine 1-phosphate receptor 5	1300.97	1687.42	NA	1449.53	NA	1537.45	1145.88	NA	1802.24	1487.25	NA	TurboID unique	NA	NA	NA
Keap1	KEAP1	Q9Z2X8	KEAP1_MOUSE	Kelch-like ECH-associated protein 1	1949.63	1531.21	NA	1204.38	NA	NA	972.017	NA	1721.02	1475.65	NA	TurboID unique	NA	NA	NA
MARCHF2	NA	Q99M02	MARH2_MOUSE	E3 ubiquitin-protein ligase MARCHF2	1557.05	NA	NA	1165.25	NA	NA	1442.51	NA	1735.47	1475.07	NA	TurboID unique	NA	NA	NA
Polr2g	POLR2G	P62488	RPB7_MOUSE	DNA-directed RNA polymerase II subunit RPB7	1541.02	1719.52	NA	NA	NA	NA	NA	NA	1141.11	1467.21	NA	TurboID unique	NA	NA	NA
Tnip1	TNIP1	Q9WUU8	TNIP1_MOUSE	TNFAIP3-interacting protein 1	1343.31	1222.9	NA	1189.96	NA	NA	2461.81	NA	1083.91	1460.38	NA	TurboID unique	NA	NA	NA
Slc35a1	SLC35A1	Q61420	S35A1_MOUSE	CMP-sialic acid transporter	1718.42	1345.13	NA	NA	NA	NA	1293.6	NA	1472.44	1457.4	NA	TurboID unique	NA	NA	NA
Evc	EVC	P57680	EVC_MOUSE	Ellis-van Creveld syndrome protein homolog	1107.86	872.808	NA	1073.73	NA	1195.81	2402.44	NA	2089.81	1457.07	NA	TurboID unique	NA	NA	NA
Pltp	PLTP	P55065	PLTP_MOUSE	Phospholipid transfer protein	1319.6	NA	NA	2104.22	NA	1205.99	1169.12	NA	NA	1449.73	NA	TurboID unique	NA	NA	NA
Pecam1	PECAM1	Q08481	PECA1_MOUSE	Platelet endothelial cell adhesion molecule	1275.04	822.587	NA	2218.5	NA	1900.55	1028.92	NA	NA	1449.12	NA	TurboID unique	NA	NA	NA
Abca3	ABCA3	Q8R420	ABCA3_MOUSE	Phospholipid-transporting ATPase ABCA3	908.196	1799.55	NA	2047.22	NA	1132.05	NA	NA	1338.55	1445.11	NA	TurboID unique	NA	NA	NA
Rab3il1	RAB3IL1	Q8VDV3	R3GEF_MOUSE	Guanine nucleotide exchange factor for Rab-3A	1229.14	1155.1	NA	769.451	NA	NA	2574.32	NA	NA	1432	NA	TurboID unique	NA	NA	NA
Rnd2	RND2	Q9QYM5	RND2_MOUSE	Rho-related GTP-binding protein RhoN	NA	953.701	NA	797.865	NA	NA	2220.77	NA	1754.52	1431.71	NA	TurboID unique	NA	NA	NA
Usp25	USP25	P57080	UBP25_MOUSE	Ubiquitin carboxyl-terminal hydrolase 25	900.733	1277.28	NA	NA	NA	1963.57	1245.12	NA	1748.25	1426.99	NA	TurboID unique	NA	NA	NA
Polr2d	POLR2D	Q9D7M8	RPB4_MOUSE	DNA-directed RNA polymerase II subunit RPB4	NA	1108.71	NA	NA	NA	933.5	2231.84	NA	NA	1424.69	NA	TurboID unique	NA	NA	NA
Pex13	PEX13	Q9D0K1	PEX13_MOUSE	Peroxisomal membrane protein PEX13	1683.31	1064.28	NA	NA	NA	1454.6	1765.64	NA	1154.78	1424.52	NA	TurboID unique	NA	NA	NA
Jag1	JAG1	Q9QXX0	JAG1_MOUSE	Protein jagged-1	NA	1211.61	NA	NA	NA	1386.18	1628.01	NA	NA	1408.6	NA	TurboID unique	NA	NA	NA
Dtx3l	DTX3L	Q3UIR3	DTX3L_MOUSE	E3 ubiquitin-protein ligase DTX3L	1629.69	1183.61	NA	NA	NA	NA	1375.12	NA	NA	1396.14	NA	TurboID unique	NA	NA	NA
Stx5	NA	Q8K1E0	STX5_MOUSE	Syntaxin-5	1136.16	1433.66	NA	NA	NA	872.134	2382.1	NA	1135.59	1391.93	NA	TurboID unique	NA	NA	NA
Vasp	VASP	P70460	VASP_MOUSE	Vasodilator-stimulated phosphoprotein	NA	1013.31	NA	1296.96	NA	1967.25	1284.11	NA	NA	1390.41	NA	TurboID unique	NA	NA	NA
Luzp2	LUZP2	Q8BGY3	LUZP2_MOUSE	Leucine zipper protein 2	1433.02	1463.98	NA	1306.39	NA	1765.04	2060.92	NA	244.833	1379.03	NA	TurboID unique	NA	NA	NA
Dop1a	NA	Q8BL99	DOP1_MOUSE	Protein dopey-1	1020.75	1731.62	NA	1387.62	NA	1844.4	937.364	NA	1331.67	1375.57	NA	TurboID unique	NA	NA	NA
Elac2	ELAC2	Q80Y81	RNZ2_MOUSE	Zinc phosphodiesterase ELAC protein 2	1591.34	1796.4	NA	1764.06	NA	1039.9	NA	NA	608.476	1360.03	NA	TurboID unique	NA	NA	NA
Zc3hav1	ZC3HAV1	Q3UPF5	ZCCHV_MOUSE	Zinc finger CCCH-type antiviral protein 1	1128.7	926.563	NA	1407.26	NA	NA	1896.1	NA	1346.3	1340.98	NA	TurboID unique	NA	NA	NA
Ubxn4	UBXN4	Q8VCH8	UBXN4_MOUSE	UBX domain-containing protein 4	1536.29	1595.86	NA	946.882	NA	NA	1219.16	NA	NA	1324.55	NA	TurboID unique	NA	NA	NA
Reep3	REEP3	Q99KK1	REEP3_MOUSE	Receptor expression-enhancing protein 3	1567.83	1146.85	NA	NA	NA	NA	1251.45	NA	NA	1322.04	NA	TurboID unique	NA	NA	NA
Tmem237	TMEM237	Q3V0J1	TM237_MOUSE	Transmembrane protein 237	973.97	1148.88	NA	1253.06	NA	1079.92	1812.36	NA	1647.97	1319.36	NA	TurboID unique	NA	NA	NA
Rnf114	RNF114	Q9ET26	RN114_MOUSE	E3 ubiquitin-protein ligase RNF114	1222.95	757.792	NA	NA	NA	NA	1968.39	NA	NA	1316.38	NA	TurboID unique	NA	NA	NA
Syde1	SYDE1	Q9DBZ9	SYDE1_MOUSE	Rho GTPase-activating protein SYDE1	730.805	1162.28	NA	NA	NA	NA	2274.78	NA	936.027	1275.97	NA	TurboID unique	NA	NA	NA
Ripk2	RIPK2	P58801	RIPK2_MOUSE	Receptor-interacting serine/threonine-protein kinase 2	996.915	1031.12	NA	NA	NA	979.04	2120.72	NA	1222.23	1270	NA	TurboID unique	NA	NA	NA
Tmbim6	TMBIM6	Q9D2C7	BI1_MOUSE	Bax inhibitor 1	1522.44	1549.73	NA	616.362	NA	NA	1379.46	NA	NA	1267	NA	TurboID unique	NA	NA	NA
Atp2a3	ATP2A3	Q64518	AT2A3_MOUSE	Sarcoplasmic/endoplasmic reticulum calcium ATPase 3	1310.93	1187.6	NA	928.888	NA	1629.79	1175.03	NA	NA	1246.45	NA	TurboID unique	NA	NA	NA
Golt1b	GOLT1B	Q9CR60	GOT1B_MOUSE	Vesicle transport protein GOT1B	NA	1026.38	NA	1415.69	NA	NA	1270.76	NA	1271.54	1246.1	NA	TurboID unique	NA	NA	NA
Sgpp1	SGPP1	Q9JI99	SGPP1_MOUSE	Sphingosine-1-phosphate phosphatase 1	916.542	998.898	NA	NA	NA	1224.09	1774.21	NA	1043.42	1191.43	NA	TurboID unique	NA	NA	NA
Exosc7	EXOSC7	Q9D0M0	EXOS7_MOUSE	Exosome complex exonuclease RRP42	968.856	1644.8	NA	1061.53	NA	1096.12	1020.16	NA	1131.11	1153.76	NA	TurboID unique	NA	NA	NA
Orai1	ORAI1	Q8BWG9	CRCM1_MOUSE	Calcium release-activated calcium channel protein 1	947.387	441.209	NA	1523.49	NA	NA	1387.17	NA	1407.42	1141.34	NA	TurboID unique	NA	NA	NA
Syt17	SYT17	Q920M7	SYT17_MOUSE	Synaptotagmin-17	935.412	1306.54	NA	1135.05	NA	987.619	1015.77	NA	1304.65	1114.17	NA	TurboID unique	NA	NA	NA
Stk11	STK11	Q9WTK7	STK11_MOUSE	Serine/threonine-protein kinase STK11	NA	1170.48	NA	1146.3	NA	NA	1024.16	NA	NA	1113.65	NA	TurboID unique	NA	NA	NA
H2-K1	HLA-A	P01901	HA1B_MOUSE	H-2 class I histocompatibility antigen, K-B alpha chain	1280.23	1287.37	NA	749.943	NA	840.115	1625.24	NA	864.213	1107.85	NA	TurboID unique	NA	NA	NA
Trip6	TRIP6	Q9Z1Y4	TRIP6_MOUSE	Thyroid receptor-interacting protein 6	1103.8	615.432	NA	776.896	NA	753.779	2079.53	NA	1232.52	1093.66	NA	TurboID unique	NA	NA	NA
Zw10	ZW10	O54692	ZW10_MOUSE	Centromere/kinetochore protein zw10 homolog	NA	NA	NA	1039.48	NA	NA	1129.7	NA	1110.85	1093.34	NA	TurboID unique	NA	NA	NA
Sh3bp5l	SH3BP5L	Q99LH9	3BP5L_MOUSE	SH3 domain-binding protein 5-like	707.202	NA	NA	858.113	NA	NA	1596.82	NA	1166.67	1082.2	NA	TurboID unique	NA	NA	NA
Slc30a5	SLC30A5	Q8R4H9	ZNT5_MOUSE	Zinc transporter 5	1003.01	1318.88	NA	907.791	NA	NA	NA	NA	NA	1076.56	NA	TurboID unique	NA	NA	NA
Borcs7	BORCS7	Q9CRC6	BORC7_MOUSE	BLOC-1-related complex subunit 7	NA	965.737	NA	1049.94	NA	866.442	1690.41	NA	782.351	1070.98	NA	TurboID unique	NA	NA	NA
Cdc26	CDC26	Q99JP4	CDC26_MOUSE	Anaphase-promoting complex subunit CDC26	NA	661.562	NA	874.628	NA	NA	1911.89	NA	739.856	1046.98	NA	TurboID unique	NA	NA	NA
Rnf149	RNF149	Q3U2C5	RN149_MOUSE	E3 ubiquitin-protein ligase RNF149	869.147	722.107	NA	NA	NA	1155.27	1494.52	NA	947.96	1037.8	NA	TurboID unique	NA	NA	NA
Kcnq3	KCNQ3	Q8K3F6	KCNQ3_MOUSE	Potassium voltage-gated channel subfamily KQT member 3	742.579	1018.25	NA	696.722	NA	NA	982.925	NA	1583.4	1004.77	NA	TurboID unique	NA	NA	NA
Nrip2	NRIP2	Q9JHR9	NRIP2_MOUSE	Nuclear receptor-interacting protein 2	1215.82	1221.6	NA	663.02	NA	NA	909.198	NA	NA	1002.41	NA	TurboID unique	NA	NA	NA
Glipr2	GLIPR2	Q9CYL5	GAPR1_MOUSE	Golgi-associated plant pathogenesis-related protein 1	804.864	1179.56	NA	NA	NA	972.797	1153.31	NA	810.29	984.164	NA	TurboID unique	NA	NA	NA
Cnnm4	CNNM4	Q69ZF7	CNNM4_MOUSE	Metal transporter CNNM4	784.925	1142.18	NA	1084.64	NA	793.964	975.539	NA	1054.58	972.639	NA	TurboID unique	NA	NA	NA
Scyl3	SCYL3	Q9DBQ7	PACE1_MOUSE	Protein-associating with the carboxyl-terminal domain of ezrin	1291.64	NA	NA	538.617	NA	NA	882.382	NA	1176.48	972.28	NA	TurboID unique	NA	NA	NA
Ca8	NA	P28651	CAH8_MOUSE	Carbonic anhydrase-related protein	817.449	899.577	NA	NA	NA	NA	1182.15	NA	NA	966.391	NA	TurboID unique	NA	NA	NA
Washc1	WASHC1	Q8VDD8	WASH1_MOUSE	WASH complex subunit 1	777.448	971.277	NA	NA	NA	1162.73	925.484	NA	NA	959.234	NA	TurboID unique	NA	NA	NA
Galnt17	NA	Q7TT15	GLT17_MOUSE	Polypeptide N-acetylgalactosaminyltransferase 17	NA	889.632	NA	1218.32	NA	726.088	NA	NA	944.252	944.573	NA	TurboID unique	NA	NA	NA
Mapkap1	MAPKAP1	Q8BKH7	SIN1_MOUSE	Target of rapamycin complex 2 subunit MAPKAP1	675.202	1176.29	NA	784.473	NA	946.204	1091.25	NA	977.525	941.824	NA	TurboID unique	NA	NA	NA
Rfc1	RFC1	P35601	RFC1_MOUSE	Replication factor C subunit 1	643.135	1047.04	NA	896.989	NA	NA	1069.36	NA	NA	914.13	NA	TurboID unique	NA	NA	NA
Plxna3	PLXNA3	P70208	PLXA3_MOUSE	Plexin-A3	616.705	NA	NA	973.413	NA	878.709	1178.39	NA	774.696	884.383	NA	TurboID unique	NA	NA	NA
Lyn	LYN	P25911	LYN_MOUSE	Tyrosine-protein kinase Lyn	NA	713.939	NA	868.558	NA	1220.22	720.78	NA	NA	880.874	NA	TurboID unique	NA	NA	NA
Srebf2	SREBF2	Q3U1N2	SRBP2_MOUSE	Sterol regulatory element-binding protein 2	993.157	945.516	NA	NA	NA	NA	620.525	NA	868.326	856.881	NA	TurboID unique	NA	NA	NA
Spred2	SPRED2	Q924S7	SPRE2_MOUSE	Sprouty-related, EVH1 domain-containing protein 2	NA	767.554	NA	1024	NA	654.506	817.025	NA	897.272	832.07	NA	TurboID unique	NA	NA	NA
Afg1l	AFG1L	Q3V384	AFG1L_MOUSE	AFG1-like ATPase	858.832	906.694	NA	685.085	NA	NA	NA	NA	NA	816.87	NA	TurboID unique	NA	NA	NA
Mid2	MID2	Q9QUS6	TRIM1_MOUSE	Probable E3 ubiquitin-protein ligase MID2	984.357	1302.37	NA	358.408	NA	NA	NA	NA	443.334	772.117	NA	TurboID unique	NA	NA	NA
Gabrg3	GABRG3	P27681	GBRG3_MOUSE	Gamma-aminobutyric acid receptor subunit gamma-3	798.372	748.478	NA	651.993	NA	552.13	NA	NA	823.278	714.85	NA	TurboID unique	NA	NA	NA
Pomt1	POMT1	Q8R2R1	POMT1_MOUSE	Protein O-mannosyl-transferase 1	NA	NA	NA	626.014	NA	780.293	647.026	NA	NA	684.444	NA	TurboID unique	NA	NA	NA
Tmcc3	TMCC3	Q8R310	TMCC3_MOUSE	Transmembrane and coiled-coil domain protein 3	441.842	694.966	NA	NA	NA	302.902	1248.1	NA	NA	671.952	NA	TurboID unique	NA	NA	NA
C4b	C4B	P01029	CO4B_MOUSE	Complement C4-B	685.57	NA	NA	742.189	NA	NA	NA	NA	540.821	656.193	NA	TurboID unique	NA	NA	NA
Tpgs2	TPGS2	Q66JT5	TPGS2_MOUSE	Tubulin polyglutamylase complex subunit 2	604.865	879.237	NA	NA	NA	NA	553.458	NA	552.935	647.624	NA	TurboID unique	NA	NA	NA
Cradd	CRADD	O88843	CRADD_MOUSE	Death domain-containing protein CRADD	594.115	NA	NA	523.632	NA	NA	992.144	NA	413.875	630.942	NA	TurboID unique	NA	NA	NA
Atg4a	ATG4A	Q8C9S8	ATG4A_MOUSE	Cysteine protease ATG4A	562.806	990.666	NA	NA	NA	NA	303.665	NA	NA	619.046	NA	TurboID unique	NA	NA	NA
Bfar	BFAR	Q8R079	BFAR_MOUSE	Bifunctional apoptosis regulator	NA	683.772	NA	463.803	NA	NA	505.462	NA	NA	551.012	NA	TurboID unique	NA	NA	NA
Slc35b1	SLC35B1	P97858	S35B1_MOUSE	Solute carrier family 35 member B1	NA	650.873	NA	NA	NA	413.106	588.118	NA	NA	550.699	NA	TurboID unique	NA	NA	NA
Lrrn1	LRRN1	Q61809	LRRN1_MOUSE	Leucine-rich repeat neuronal protein 1	NA	705.446	NA	302.136	NA	NA	244.833	NA	NA	417.471	NA	TurboID unique	NA	NA	NA
Adra2a	ADRA2A	Q01338	ADA2A_MOUSE	Alpha-2A adrenergic receptor	244.833	244.833	NA	244.833	NA	244.833	443.74	NA	NA	284.614	NA	TurboID unique	NA	NA	NA
Myo6	MYO6	Q64331	MYO6_MOUSE	Unconventional myosin-VI	2.86804e+06	2.87743e+06	67876.2	2.87058e+06	64601.7	2.8552e+06	2.55165e+06	103941	3.66601e+06	2.94815e+06	78806.4	TurboID enriched	5.25068	2.5665e-09	1.19804e-05
Dlgap1	DLGAP1	Q9D415	DLGP1_MOUSE	Disks large-associated protein 1	73303.1	65179.3	10228.6	63780.4	9411.29	71991.4	61233.3	9458.94	82822.3	69718.3	9699.61	TurboID enriched	2.83886	1.23147e-08	2.87425e-05
Tjp1	TJP1	P39447	ZO1_MOUSE	Tight junction protein ZO-1	95074.7	86505.4	6165.81	93334.1	6760.56	97187.9	132463	8999.59	113993	103093	7308.65	TurboID enriched	3.82188	2.74946e-08	4.27816e-05
Map4	MAP4	P27546	MAP4_MOUSE	Microtubule-associated protein 4	382217	341688	26019.8	404735	23222.9	422521	544935	37458.5	478802	429150	28900.4	TurboID enriched	3.90649	5.56083e-08	6.30052e-05
Arhgap21	ARHGAP21	Q6DFV3	RHG21_MOUSE	Rho GTPase-activating protein 21	34977.5	33545.1	7521.79	33496.4	8372.97	36834.2	42989.3	7204.35	40394.9	37039.6	7699.7	TurboID enriched	2.26251	6.74863e-08	6.30052e-05
Shank2	SHANK2	Q80Z38	SHAN2_MOUSE	SH3 and multiple ankyrin repeat domains protein 2	91062.5	78359.5	14817.6	78385.5	17835.1	75949.7	92539	20235.8	87961.1	84042.9	17629.5	TurboID enriched	2.26021	1.40326e-07	7.87787e-05
Clasp2	CLASP2	Q8BRT1	CLAP2_MOUSE	CLIP-associating protein 2	74758.1	68916.7	15111.2	68005.8	17792.6	79679.2	67886.6	16735.5	90538.4	74964.1	16546.4	TurboID enriched	2.17476	1.49213e-07	7.87787e-05
Stim1	STIM1	P70302	STIM1_MOUSE	Stromal interaction molecule 1	77519.1	68655.3	3810.32	57002.7	5530.3	68631.7	56028.3	7191.89	79006.4	67807.3	5510.84	TurboID enriched	3.65578	1.66385e-07	7.87787e-05
Limch1	LIMCH1	Q3UH68	LIMC1_MOUSE	LIM and calponin homology domains-containing protein 1	99479.2	93211.5	6912.73	102815	5972.32	106627	165923	9769.98	135599	117276	7551.68	TurboID enriched	3.95729	1.672e-07	7.87787e-05
Tjp2	TJP2	Q9Z0U1	ZO2_MOUSE	Tight junction protein ZO-2	59606.1	58780.3	3872.88	63016.6	4764.85	64348.6	90771	7119.81	76038.9	68760.3	5252.51	TurboID enriched	3.73933	1.7925e-07	7.87787e-05
Lypla2	LYPLA2	Q9WTL7	LYPA2_MOUSE	Acyl-protein thioesterase 2	390305	423495	52655.7	442485	57678.9	430737	690292	54555.3	531785	484850	54963.3	TurboID enriched	3.11403	1.89534e-07	7.87787e-05
Birc6	BIRC6	O88738	BIRC6_MOUSE	Baculoviral IAP repeat-containing protein 6	68647.7	57553	9762.61	52921	8392.11	65550	59443.2	5949.04	75391.8	63251.1	8034.59	TurboID enriched	2.99652	2.16277e-07	7.87787e-05
Ctnnd2	CTNND2	O35927	CTND2_MOUSE	Catenin delta-2	162101	149510	18010.3	156199	21649.8	143252	230742	24963.9	190004	171968	21541.4	TurboID enriched	2.98942	2.28968e-07	7.87787e-05
Dtna	DTNA	Q9D2N4	DTNA_MOUSE	Dystrobrevin alpha	121726	96892.4	14859.8	108281	17377.2	106089	154229	18935.6	139460	121113	17057.6	TurboID enriched	2.81579	2.36269e-07	7.87787e-05
Sash1	SASH1	P59808	SASH1_MOUSE	SAM and SH3 domain-containing protein 1	28570.2	23317.5	2691.52	20702.4	4195.61	23620.5	30626	3561.12	26877.6	25619	3482.75	TurboID enriched	2.8895	2.66199e-07	8.19892e-05
Wwc1	WWC1	Q5SXA9	KIBRA_MOUSE	Protein KIBRA	13636.9	11646.1	2145.92	14211.6	2053.99	15370.7	19058.3	2304.95	19131.9	15509.2	2168.29	TurboID enriched	2.8166	2.81026e-07	8.19892e-05
Rint1	RINT1	Q8BZ36	RINT1_MOUSE	RAD50-interacting protein 1	11622.4	10083.5	1531.84	8965.46	1366.25	9948.7	12679	1964.11	13616.3	11152.6	1620.74	TurboID enriched	2.78331	3.02324e-07	8.2696e-05
Fmn2	FMN2	Q9JL04	FMN2_MOUSE	Formin-2	63203.1	56502.6	10940	52249.4	9624.46	55952.8	84967.2	8626.1	68230.1	63517.5	9730.18	TurboID enriched	2.69369	3.18879e-07	8.2696e-05
Cct8	CCT8	P42932	TCPQ_MOUSE	T-complex protein 1 subunit theta	508942	482569	65661.2	573696	73642.3	452926	785032	71406.4	709112	585380	70236.6	TurboID enriched	3.03079	3.41017e-07	8.37826e-05
Eif4g2	EIF4G2	Q62448	IF4G2_MOUSE	Eukaryotic translation initiation factor 4 gamma 2	35601	30385.9	5987.94	27616	5802.43	35080	47157.6	5636.16	38597.5	35739.7	5808.84	TurboID enriched	2.60016	3.62111e-07	8.45166e-05
Amer2	AMER2	Q8CCJ4	AMER2_MOUSE	APC membrane recruitment protein 2	35291.1	29620.4	3387.31	40089.3	3834.97	38420.1	64543.7	3538.84	47716	42613.4	3587.04	TurboID enriched	3.52664	3.94219e-07	8.6457e-05
Ndrg2	NDRG2	Q9QYG0	NDRG2_MOUSE	Protein NDRG2	478122	522722	76985.9	550897	106763	595662	673106	113019	661926	580406	98922.5	TurboID enriched	2.56164	4.07466e-07	8.6457e-05
Wasl	WASL	Q91YD9	WASL_MOUSE	Neural Wiskott-Aldrich syndrome protein	42062	36713.9	9250.39	32080.6	11464.2	36405.1	38417.5	11350.1	39537.8	37536.1	10688.2	TurboID enriched	1.81404	4.69934e-07	9.32169e-05
Prrc2a	PRRC2A	Q7TSC1	PRC2A_MOUSE	Protein PRRC2A	15548.9	13290.9	2919.07	15216.2	3574.39	15075.4	17077	4270.84	17158.5	15561.2	3588.1	TurboID enriched	2.12837	4.98456e-07	9.32169e-05
Egfr	EGFR	Q01279	EGFR_MOUSE	Epidermal growth factor receptor	36092.2	30567.2	2719.84	33026.3	3958.44	35773.3	54614.7	4415.43	45836.9	39318.4	3697.9	TurboID enriched	3.40988	5.0412e-07	9.32169e-05
Agfg1	AGFG1	Q8K2K6	AGFG1_MOUSE	Arf-GAP domain and FG repeat-containing protein 1	194699	181481	9552.42	211668	12482.6	204328	386659	17881.7	237754	236098	13305.6	TurboID enriched	4.14675	5.31584e-07	9.32169e-05
Mtss2	NA	Q6P9S0	MTSS2_MOUSE	Protein MTSS 2	74594.6	64270.1	4998.19	66544.4	6214.77	69410.3	112055	9051.71	92001.5	79812.6	6754.89	TurboID enriched	3.5767	5.39172e-07	9.32169e-05
Ezr	EZR	P26040	EZRI_MOUSE	Ezrin	167212	152025	23560.1	167580	33083.6	176662	207585	38343.8	195201	177711	31662.5	TurboID enriched	2.50982	5.88496e-07	9.81106e-05
Eps15	EPS15	P42567	EPS15_MOUSE	Epidermal growth factor receptor substrate 15	107980	97605.2	10905	98747.5	7189.91	88324.5	183865	10657.1	126139	117110	9584	TurboID enriched	3.59019	7.41642e-07	0.000119379
Ccdc88a	CCDC88A	Q5SNZ0	GRDN_MOUSE	Girdin	22488.9	20063	6376.75	17927.3	7373.84	21173.3	20302.8	7296.05	23168	20853.9	7015.54	TurboID enriched	1.56967	7.84903e-07	0.000122131
Trappc12	TRAPPC12	Q8K2L8	TPC12_MOUSE	Trafficking protein particle complex subunit 12	20732.1	17992.1	4314.27	16699.6	4473.59	15858.6	24915.9	3812.65	20704.5	19483.8	4200.17	TurboID enriched	2.19977	8.56256e-07	0.000128936
Magi3	MAGI3	Q9EQJ9	MAGI3_MOUSE	Membrane-associated guanylate kinase, WW and PDZ domain-containing protein 3	13742.3	13490.1	4021.84	13912.7	4192.97	13352.8	18923.9	3506.65	15832.5	14875.7	3907.15	TurboID enriched	1.92088	9.41578e-07	0.000132083
Map2	MAP2	P20357	MTAP2_MOUSE	Microtubule-associated protein 2	411416	361120	96433.1	370668	111751	336854	455975	125904	380859	386149	111363	TurboID enriched	1.79551	9.60488e-07	0.000132083
Begain	BEGAIN	Q68EF6	BEGIN_MOUSE	Brain-enriched guanylate kinase-associated protein	20845.5	21480.6	3441.46	21668.8	3356.04	19244.1	35970.1	3925.91	23842	23841.9	3574.47	TurboID enriched	2.70784	9.62042e-07	0.000132083
Shroom2	SHROOM2	A2ALU4	SHRM2_MOUSE	Protein Shroom2	35465.4	32789.7	4756.73	31055.3	7798.57	34802.2	42534.2	7417.54	38724.2	35895.2	6657.61	TurboID enriched	2.45629	1.00524e-06	0.000132196
Cdc42ep4	CDC42EP4	Q9JM96	BORG4_MOUSE	Cdc42 effector protein 4	114196	105281	6561.35	114471	5275.9	119173	245551	10235.5	143063	140289	7357.58	TurboID enriched	4.24176	1.0195e-06	0.000132196
Txn	TXN	P10639	THIO_MOUSE	Thioredoxin	825222	1.13305e+06	97498.6	598706	61807.5	652622	1.08374e+06	64631.3	692945	831046	74645.8	TurboID enriched	3.46439	1.17326e-06	0.00014542
Clmn	CLMN	Q8C5W0	CLMN_MOUSE	Calmin	48300	43720.9	2878.16	45915.9	3996.64	53178.8	63280.1	7155.57	53892.1	51381.3	4676.79	TurboID enriched	3.55094	1.1838e-06	0.00014542
Coro7	CORO7	Q9D2V7	CORO7_MOUSE	Coronin-7	77286.6	79380.7	9705.51	75569.1	11871.2	94159	50458.8	10157	103640	80082.4	10577.9	TurboID enriched	2.89103	1.22116e-06	0.000146163
Qars1	NA	Q8BML9	SYQ_MOUSE	Glutamine--tRNA ligase	20865.2	19661.3	6420.35	20670.5	8447.92	20178.7	20750.6	6457.07	23532.1	20943.1	7108.45	TurboID enriched	1.56852	1.28215e-06	0.000149627
Nck1	NCK1	Q99M51	NCK1_MOUSE	Cytoplasmic protein NCK1	23223.6	22953.3	3416.72	27429	4717.03	24566	39472.2	4826.14	30336.6	27996.8	4319.96	TurboID enriched	2.68595	1.37344e-06	0.000156371
Arhgap12	ARHGAP12	Q8C0D4	RHG12_MOUSE	Rho GTPase-activating protein 12	19111.9	16134	2479.81	17864.2	1768.07	17181.5	32466	2713.59	23103.9	20976.9	2320.49	TurboID enriched	3.15542	1.6799e-06	0.000186619
Ktn1	KTN1	Q61595	KTN1_MOUSE	Kinectin	29181.7	24868.6	5152.42	27516	6149.6	24540.4	42697.8	6024.37	31649.1	30075.6	5775.46	TurboID enriched	2.35807	1.71907e-06	0.000186619
Zyg11b	ZYG11B	Q3UFS0	ZY11B_MOUSE	Protein zyg-11 homolog B	33665.4	30050.6	8156.04	22424.2	7539.61	26968.7	27368.9	6631.46	34177.7	29109.2	7442.37	TurboID enriched	1.95799	1.81089e-06	0.000192119
Cttn	CTTN	Q60598	SRC8_MOUSE	Src substrate cortactin	148035	134212	25713.8	142290	27350.3	132142	232217	32968	164787	158947	28677.4	TurboID enriched	2.44974	1.8627e-06	0.000193224
Specc1	SPECC1	Q5SXY1	CYTSB_MOUSE	Cytospin-B	13924.5	12847.6	4092.41	12077.5	5077.48	12064.9	16092	4480.66	13988.1	13499.1	4550.18	TurboID enriched	1.56693	2.11655e-06	0.000214784
Slc39a12	SLC39A12	Q5FWH7	S39AC_MOUSE	Zinc transporter ZIP12	115255	98065.4	16312.1	70210.9	10141.3	72313.7	123542	10397.9	105484	97478.6	12283.7	TurboID enriched	2.99113	2.28076e-06	0.000219565
Pkn1	PKN1	P70268	PKN1_MOUSE	Serine/threonine-protein kinase N1	23208.6	19146.9	3404.81	21006.1	4346.79	20077.1	22586.1	2042.45	27353.5	22229.7	3264.68	TurboID enriched	2.82478	2.30452e-06	0.000219565
Vcpip1	VCPIP1	Q8CDG3	VCIP1_MOUSE	Deubiquitinating protein VCPIP1	18330	16567.5	6345.37	15435.1	6687.92	17596.4	17816	4835.56	18585.3	17388.4	5956.28	TurboID enriched	1.55668	2.30477e-06	0.000219565
Acbd5	ACBD5	Q5XG73	ACBD5_MOUSE	Acyl-CoA-binding domain-containing protein 5	39009.8	35952.5	1926.13	42751.9	3855.2	45759.9	93970.8	3222.08	56372	52302.8	3001.13	TurboID enriched	4.09913	2.62892e-06	0.000245436
Igbp1	IGBP1	Q61249	IGBP1_MOUSE	Immunoglobulin-binding protein 1	43163	38814.9	2423.41	35885	3079.65	34309.7	73706.3	5208.85	51304.8	46197.3	3570.64	TurboID enriched	3.71614	2.68401e-06	0.000245666
Caskin1	CASKIN1	Q6P9K8	CSKI1_MOUSE	Caskin-1	52122.6	45611.7	13812.6	55917.6	18064.5	52231.1	65558.1	17766	60800.1	55373.5	16547.7	TurboID enriched	1.74325	2.86526e-06	0.000257212
Acot1	NA	O55137	ACOT1_MOUSE	Acyl-coenzyme A thioesterase 1	38477.4	32913.6	11159.8	37511.7	12528.2	40474.4	49562.2	10588.1	49821.8	41460.2	11425.4	TurboID enriched	1.84677	2.94714e-06	0.000259571
Rnf214	RNF214	Q8BFU3	RN214_MOUSE	RING finger protein 214	34242.5	31168.1	9303.96	30454.3	11054.4	28488.4	41306.2	11572.3	35166.4	33471	10643.6	TurboID enriched	1.64841	3.18343e-06	0.00027311
Eps15l1	EPS15L1	Q60902	EP15R_MOUSE	Epidermal growth factor receptor substrate 15-like 1	86715.2	77216.1	12067.4	84351.4	11433.9	80207.2	160447	15865.3	102711	98608.1	13122.2	TurboID enriched	2.87478	3.30863e-06	0.00027311
Cr1l	CR1L	Q64735	CR1L_MOUSE	Complement component receptor 1-like protein	125611	115177	9642.13	96105	8908.87	142677	252749	15413.2	170915	150539	11321.4	TurboID enriched	3.70337	3.32281e-06	0.00027311
Slc4a4	SLC4A4	O88343	S4A4_MOUSE	Electrogenic sodium bicarbonate cotransporter 1	320081	231241	78725.9	246579	76947.6	260390	340697	61523.8	342184	290195	72399.1	TurboID enriched	1.9936	3.34804e-06	0.00027311
Atxn2l	ATXN2L	Q7TQH0	ATX2L_MOUSE	Ataxin-2-like protein	30336.9	27562	8574.27	32116.3	8726.9	30068.3	38896.9	11762.7	33902.9	32147.2	9687.95	TurboID enriched	1.73734	3.39339e-06	0.00027311
Lrrc4b	LRRC4B	P0C192	LRC4B_MOUSE	Leucine-rich repeat-containing protein 4B	25940.7	23559.5	6589.13	22806.2	5565.55	25816.9	40168	6442.11	28599.7	27815.2	6198.93	TurboID enriched	2.14225	3.52069e-06	0.000276259
Ephx2	EPHX2	P34914	HYES_MOUSE	Bifunctional epoxide hydrolase 2	31364.5	30410.6	6939.95	40939	8349.92	30735.9	53531.7	6467.98	39246.4	37704.7	7252.62	TurboID enriched	2.35511	3.55089e-06	0.000276259
Ndufaf7	NDUFAF7	Q9CWG8	NDUF7_MOUSE	Protein arginine methyltransferase NDUFAF7, mitochondrial	4524.54	5559.72	1765.67	4389.55	1634.51	4420.73	5935.05	1804.17	4606.66	4906.04	1734.78	TurboID enriched	1.49002	3.7709e-06	0.000287804
Epb41l2	EPB41L2	O70318	E41L2_MOUSE	Band 4.1-like protein 2	171722	154511	33098	148776	28870.2	126994	266810	28356.3	183531	175391	30108.2	TurboID enriched	2.50481	3.82259e-06	0.000287804
Robo1	ROBO1	O89026	ROBO1_MOUSE	Roundabout homolog 1	3465.08	3341.25	1642.15	3504	1820.73	3625.58	3948.02	1755.68	3475.7	3559.94	1739.52	TurboID enriched	1.03202	3.93321e-06	0.000291432
Mios	MIOS	Q8VE19	MIO_MOUSE	GATOR complex protein MIOS	12394.4	11370.1	3735.08	12656.3	3597.89	12079.7	17378.1	2685.39	15896.2	13629.1	3339.45	TurboID enriched	2.02601	4.07486e-06	0.00029721
Sorbs1	SORBS1	Q62417	SRBS1_MOUSE	Sorbin and SH3 domain-containing protein 1	81705.4	79149.4	8412.53	77662.2	12438.3	81165	155356	14406.9	102332	96228.4	11752.6	TurboID enriched	3.02013	4.19938e-06	0.00030158
Tns3	TNS3	Q5SSZ5	TENS3_MOUSE	Tensin-3	59453.8	52728.3	10595.5	58313.4	6704.79	59507	113890	8924.16	79253.6	70524.3	8741.5	TurboID enriched	2.98289	4.59518e-06	0.000324055
Ppp1r2	PPP1R2	Q9DCL8	IPP2_MOUSE	Protein phosphatase inhibitor 2	52598.1	45854.5	1590.91	54218.9	4980.85	49966.6	110930	3086.09	65745.7	63218.9	3219.28	TurboID enriched	4.37411	4.7056e-06	0.000324055
Aatk	AATK	Q80YE4	LMTK1_MOUSE	Serine/threonine-protein kinase LMTK1	16938.8	14777.2	4242.54	13872.3	4241.24	18245	21656.6	2641.45	18105.9	17266	3708.41	TurboID enriched	2.23714	4.8055e-06	0.000324055
Itgb8	ITGB8	Q0VBD0	ITB8_MOUSE	Integrin beta-8	37079.9	36316.2	8124.39	30665.7	10011.4	36002.3	56496.5	7114.59	42771.2	39888.6	8416.78	TurboID enriched	2.23138	4.84221e-06	0.000324055
Rabep1	RABEP1	O35551	RABE1_MOUSE	Rab GTPase-binding effector protein 1	13647.4	12468	5258.09	14358	6568.85	14432.1	15269.1	6262.9	15251.3	14237.7	6029.95	TurboID enriched	1.24238	4.88646e-06	0.000324055
Scyl2	SCYL2	Q8CFE4	SCYL2_MOUSE	SCY1-like protein 2	13293.8	11458.5	4579.91	11998.5	4838.91	10855.4	15793.5	4264.24	13290.8	12781.8	4561.02	TurboID enriched	1.47733	4.92886e-06	0.000324055
Eef1d	EEF1D	P57776	EF1D_MOUSE	Elongation factor 1-delta	112876	104728	17814.9	116410	18643.3	107247	216637	23888.5	132448	131724	20115.6	TurboID enriched	2.67289	5.17311e-06	0.000332592
Clint1	CLINT1	Q99KN9	EPN4_MOUSE	Clathrin interactor 1	42477.3	40242.4	4618.33	41362	2989.77	39523	73245.2	7305.98	49412.2	47710.4	4971.36	TurboID enriched	3.32014	5.2012e-06	0.000332592
Rtn4	RTN4	Q99P72	RTN4_MOUSE	Reticulon-4	154162	131326	61820.5	126289	50462.4	130743	161487	47316.4	150809	142469	53199.7	TurboID enriched	1.42423	5.56605e-06	0.000348511
Elfn2	ELFN2	Q68FM6	PPR29_MOUSE	Protein phosphatase 1 regulatory subunit 29	18706.2	15265.5	8081.13	16025.9	8341.83	16497	16849.9	7199.51	16398.7	16623.9	7874.16	TurboID enriched	1.07801	5.59947e-06	0.000348511
Ppp1r9b	PPP1R9B	Q6R891	NEB2_MOUSE	Neurabin-2	20100.3	16933.7	7297.36	16093.6	6626.11	15922.7	20980.4	7537.3	18258.2	18048.2	7153.59	TurboID enriched	1.32899	5.74779e-06	0.000353035
Rasa3	RASA3	Q60790	RASA3_MOUSE	Ras GTPase-activating protein 3	19169	17952.8	5655	15922.7	6564.29	19315.2	25973.7	5720.86	22379.1	20118.7	5980.05	TurboID enriched	1.73546	5.88747e-06	0.000356918
Snta1	SNTA1	Q61234	SNTA1_MOUSE	Alpha-1-syntrophin	93445.5	77650.5	13321.9	94639.4	12550.7	82905.5	187183	15302.6	118789	109102	13725.1	TurboID enriched	2.92675	6.04869e-06	0.000361991
Ubap2l	UBAP2L	Q80X50	UBP2L_MOUSE	Ubiquitin-associated protein 2-like	16750.5	19100.4	2373.06	20251.4	2181.13	19324.6	29192.8	4662.21	23271.8	21315.2	3072.13	TurboID enriched	2.85894	6.88694e-06	0.00040694
Phka1	PHKA1	P18826	KPB1_MOUSE	Phosphorylase b kinase regulatory subunit alpha, skeletal muscle isoform	12982.8	10157	3395.12	10578.8	3053.46	10874	13914.4	1951.34	14146.6	12108.9	2799.97	TurboID enriched	2.13841	6.99214e-06	0.000407992
Tacc1	TACC1	Q6Y685	TACC1_MOUSE	Transforming acidic coiled-coil-containing protein 1	15855.4	17082.2	6181.34	12790.8	4309.28	14400.5	16171.2	4039.78	14986.3	15214.4	4843.47	TurboID enriched	1.67113	7.24827e-06	0.000417426
Ddhd1	DDHD1	Q80YA3	DDHD1_MOUSE	Phospholipase DDHD1	12361.2	11013.6	3704.3	10142.9	4567.4	10413.5	11679.5	5120.46	12201	11302	4464.05	TurboID enriched	1.34862	7.33268e-06	0.000417426
Map1a	MAP1A	Q9QYR6	MAP1A_MOUSE	Microtubule-associated protein 1A	335410	287035	92701	250085	104826	231194	312345	94163.8	243217	276548	97230.4	TurboID enriched	1.4967	7.7583e-06	0.0004265
Eif4g3	EIF4G3	Q80XI3	IF4G3_MOUSE	Eukaryotic translation initiation factor 4 gamma 3	24842.5	21683.8	9353.07	22058.3	10317.6	20041.4	25756.1	7888.19	25430.2	23302	9186.28	TurboID enriched	1.34531	7.80845e-06	0.0004265
Tnks1bp1	TNKS1BP1	P58871	TB182_MOUSE	182 kDa tankyrase-1-binding protein	35791.2	35886.2	8483.28	37269.5	12681.2	38591.8	46704.6	13734.3	42972.6	39536	11632.9	TurboID enriched	1.78824	7.87654e-06	0.0004265
Ppp6r1	PPP6R1	Q7TSI3	PP6R1_MOUSE	Serine/threonine-protein phosphatase 6 regulatory subunit 1	14980.5	15006.9	2477.14	15769.6	3765.85	17994.4	30059.4	2415.17	21613.5	19237.4	2886.05	TurboID enriched	2.71909	7.90284e-06	0.0004265
Nufip2	NUFIP2	Q5F2E7	NUFP2_MOUSE	Nuclear fragile X mental retardation-interacting protein 2	12547	11218.6	1617.2	12701.5	2275.05	12333.2	26784.1	1997.76	15764.9	15224.9	1963.34	TurboID enriched	2.8985	7.94891e-06	0.0004265
Cldn10	CLDN10	Q9Z0S6	CLD10_MOUSE	Claudin-10	36569.5	31686	7398.59	35319.3	8246.72	34364.2	63111.5	8480.32	48542.4	41598.8	8041.87	TurboID enriched	2.32889	8.04067e-06	0.000426521
Cspg5	CSPG5	Q71M36	CSPG5_MOUSE	Chondroitin sulfate proteoglycan 5	53185	49525.9	19238.6	50134.6	20323.4	50484.2	71007.1	22354	54810.8	54857.9	20638.7	TurboID enriched	1.40127	8.53048e-06	0.000447419
Tbc1d10a	TBC1D10A	P58802	TB10A_MOUSE	TBC1 domain family member 10A	28713.9	25055.2	2991.27	29174.8	4057.59	29958.7	64705.8	4801.87	36163	35628.6	3950.24	TurboID enriched	3.12043	8.91616e-06	0.000458009
Cadm4	CADM4	Q8R464	CADM4_MOUSE	Cell adhesion molecule 4	198554	211307	30375.8	208018	37426.1	224338	440026	44721.9	250022	255378	37507.9	TurboID enriched	2.7244	8.92863e-06	0.000458009
Efhd2	EFHD2	Q9D8Y0	EFHD2_MOUSE	EF-hand domain-containing protein D2	155262	176191	17599	186323	15562.8	163040	432627	25578	199233	218779	19579.9	TurboID enriched	3.41277	9.52729e-06	0.000483406
Appl2	APPL2	Q8K3G9	DP13B_MOUSE	DCC-interacting protein 13-beta	28671.9	27799.5	4036.04	30154.6	5903.94	28264.5	62525.1	4507.93	40034.6	36241.7	4815.97	TurboID enriched	2.86126	9.71002e-06	0.00048738
Map6	MAP6	Q7TSJ2	MAP6_MOUSE	Microtubule-associated protein 6	428248	407623	80163.3	344114	71146.2	307112	611561	102285	363064	410287	84531.4	TurboID enriched	2.25917	1.0006e-05	0.000496894
Pdlim5	PDLIM5	Q8CI51	PDLI5_MOUSE	PDZ and LIM domain protein 5	47172.1	40585.5	5846.3	44838	5238.94	35141.4	107189	5251.08	54656.1	54930.4	5445.44	TurboID enriched	3.2301	1.03047e-05	0.000506342
Wnk2	WNK2	Q3UH66	WNK2_MOUSE	Serine/threonine-protein kinase WNK2	21514.3	19355.1	7103.64	20113.9	8989.85	22036.4	27028.9	6129.39	25837.3	22647.7	7407.63	TurboID enriched	1.61927	1.05701e-05	0.000510471
Arhgap32	ARHGAP32	Q811P8	RHG32_MOUSE	Rho GTPase-activating protein 32	49903.9	43482.4	16335.8	49637.8	18658	41488.5	63410.3	17611.1	58166.9	51015	17535	TurboID enriched	1.52661	1.06075e-05	0.000510471
Tbcel	TBCEL	Q8C5W3	TBCEL_MOUSE	Tubulin-specific chaperone cofactor E-like protein	13612.6	12406.8	2651.88	16794.8	2101.17	13427	30337	2562.02	17937.6	17419.3	2438.36	TurboID enriched	2.7718	1.08651e-05	0.000517535
Rabgap1l	RABGAP1L	A6H6A9	RBG1L_MOUSE	Rab GTPase-activating protein 1-like	14464	13213.2	5561.17	14964.3	5943.47	14524.8	20324.7	4690.55	16970.9	15743.7	5398.4	TurboID enriched	1.5364	1.11375e-05	0.00052515
Comt	COMT	O88587	COMT_MOUSE	Catechol O-methyltransferase	88951.9	84261.4	16959.4	74969.7	14972.4	73576.1	172308	13230.9	98305.5	98728.8	15054.2	TurboID enriched	2.65343	1.13803e-05	0.000529656
Aqp4	AQP4	P55088	AQP4_MOUSE	Aquaporin-4	268618	171927	60936.4	169929	68082	229941	219507	73781.2	217540	212910	67599.9	TurboID enriched	1.64082	1.146e-05	0.000529656
Hepacam	HEPACAM	Q640R3	HECAM_MOUSE	Hepatocyte cell adhesion molecule	103008	93867.5	30823.3	112056	30454.2	111270	171213	29515.3	154108	124254	30264.3	TurboID enriched	2.00276	1.16165e-05	0.000531625
Tsc22d4	TSC22D4	Q9EQN3	T22D4_MOUSE	TSC22 domain family protein 4	136623	128573	3848.05	97809.1	7356.29	159189	400516	10530.1	155753	179744	7244.8	TurboID enriched	4.58589	1.19261e-05	0.000540498
Dmd	DMD	P11531	DMD_MOUSE	Dystrophin	17694	15785.4	4871.16	19706.3	5213.64	18525.7	31472	4568.07	24320.2	21250.6	4884.29	TurboID enriched	2.08337	1.32725e-05	0.000595731
Serbp1	SERBP1	Q9CY58	PAIRB_MOUSE	Plasminogen activator inhibitor 1 RNA-binding protein	12070.3	11451.1	2717.41	9903.84	2342.06	11355	17856.5	3839.13	12348.9	12497.6	2966.2	TurboID enriched	2.08081	1.38285e-05	0.000614776
Nudt9	NUDT9	Q8BVU5	NUDT9_MOUSE	ADP-ribose pyrophosphatase, mitochondrial	74302.6	66421.2	9448.98	91339.6	9661.4	90212.1	146075	18678.5	116027	97396.2	12596.3	TurboID enriched	2.97569	1.41785e-05	0.000624388
Slc38a3	SLC38A3	Q9DCP2	S38A3_MOUSE	Sodium-coupled neutral amino acid transporter 3	199634	173162	67080.6	163999	56484.4	157157	247419	44567.3	184758	187688	56044.1	TurboID enriched	1.74666	1.43792e-05	0.000624672
Picalm	PICALM	Q7M6Y3	PICAL_MOUSE	Phosphatidylinositol-binding clathrin assembly protein	23087.7	25558.9	7422.99	23422.3	6872.15	22760	41469	6681.74	24525.6	26803.9	6992.29	TurboID enriched	1.90439	1.44526e-05	0.000624672
Gfap	GFAP	P03995	GFAP_MOUSE	Glial fibrillary acidic protein	701828	671703	79598.8	916006	88378.7	697030	1.73411e+06	140266	836475	926191	102748	TurboID enriched	3.12906	1.59057e-05	0.000681171
Dock1	DOCK1	Q8BUR4	DOCK1_MOUSE	Dedicator of cytokinesis protein 1	38364.4	32611.9	4307.45	39121.1	6430.44	29707.4	82497.6	5142.89	52271.8	45762.4	5293.59	TurboID enriched	3.03929	1.61563e-05	0.000685616
Pdlim4	PDLIM4	P70271	PDLI4_MOUSE	PDZ and LIM domain protein 4	41506.8	40328.1	2222.22	45020	3169.46	44359.4	130312	5343.75	60170.9	60282.8	3578.48	TurboID enriched	4.02312	1.64409e-05	0.000691407
Cep170	CEP170	Q6A065	CE170_MOUSE	Centrosomal protein of 170 kDa	12806.1	11230.9	4335.22	9162.7	4460.94	11221.2	11740.6	5525.47	11416	11262.9	4773.88	TurboID enriched	1.23973	1.7028e-05	0.000709702
Mpdz	MPDZ	Q8VBX6	MPDZ_MOUSE	Multiple PDZ domain protein	9244.51	8366.53	2428.52	8515.36	4211.36	8890.74	9867.33	2806.61	9499.26	9063.96	3148.83	TurboID enriched	1.56296	1.86548e-05	0.00076413
Arl15	ARL15	Q8BGR6	ARL15_MOUSE	ADP-ribosylation factor-like protein 15	35393.6	29829.8	3896.23	41610	5090.7	33514.2	76797.9	7423.68	42271.7	43236.2	5470.2	TurboID enriched	2.95811	1.88078e-05	0.00076413
Slc29a1	SLC29A1	Q9JIM1	S29A1_MOUSE	Equilibrative nucleoside transporter 1	3690.32	4319.24	1574.36	4193.73	1741.05	3206.18	4606.81	1262.9	4294.52	4051.8	1526.1	TurboID enriched	1.41056	1.896e-05	0.00076413
Neo1	NEO1	P97798	NEO1_MOUSE	Neogenin	41972.2	38136.9	10298.1	35086.8	9126.58	39632.3	77991.6	9111.01	46855.1	46612.5	9511.89	TurboID enriched	2.23944	1.91115e-05	0.00076413
Gapvd1	GAPVD1	Q6PAR5	GAPD1_MOUSE	GTPase-activating protein and VPS9 domain-containing protein 1	20412.9	18072.9	9385.41	19847.1	10677.9	20595.5	22511.4	9125.87	24675.7	21019.2	9729.72	TurboID enriched	1.10759	1.91731e-05	0.00076413
Dag1	DAG1	Q62165	DAG1_MOUSE	Dystroglycan	55481.9	47400.3	4744.67	42139	4664.57	51011.7	112601	9737.08	68036.7	62778.4	6382.11	TurboID enriched	3.30491	1.93161e-05	0.00076413
Elfn1	ELFN1	Q8C8T7	ELFN1_MOUSE	Protein ELFN1	13519.9	13886.9	3039.74	12191.7	3089.99	12308	16380	5511.28	14109.2	13732.6	3880.34	TurboID enriched	1.87413	1.98675e-05	0.000779338
Nup214	NUP214	Q80U93	NU214_MOUSE	Nuclear pore complex protein Nup214	17957.7	14431.8	5754.68	17375.1	6381.46	15006.4	23776.4	5639.63	21576.3	18354	5925.26	TurboID enriched	1.6096	2.01834e-05	0.000785133
Ncam1	NCAM1	P13595	NCAM1_MOUSE	Neural cell adhesion molecule 1	591500	546666	143576	584111	128934	542544	1.19091e+06	128540	649325	684176	133683	TurboID enriched	2.29543	2.04726e-05	0.000785752
Itsn1	ITSN1	Q9Z0R4	ITSN1_MOUSE	Intersectin-1	45567.5	45376.3	24190.5	45112.8	22129.9	44430.6	38481.4	19175	49059.2	44671.3	21831.8	TurboID enriched	1.0357	2.05359e-05	0.000785752
Rdx	RDX	P26043	RADI_MOUSE	Radixin	8441.04	9666.86	4568.77	10201.8	4678.03	9233.06	12232.2	4151.92	10458.9	10039	4466.24	TurboID enriched	1.16055	2.16704e-05	0.000822417
Sirpa	SIRPA	P97797	SHPS1_MOUSE	Tyrosine-protein phosphatase non-receptor type substrate 1	396362	414129	90199.9	412148	81158	398802	707216	139583	488224	469480	103647	TurboID enriched	2.18719	2.18734e-05	0.000823428
Mtdh	MTDH	Q80WJ7	LYRIC_MOUSE	Protein LYRIC	34835.3	36946.8	5547.24	39585.2	5426.23	35887.1	70135.6	10570	42680.7	43345.1	7181.16	TurboID enriched	2.62023	2.29943e-05	0.000854382
Pals2	NA	Q9JLB0	PALS2_MOUSE	Protein PALS2	51294.7	47691.5	13736	54878.6	19227.9	54896.1	78271.2	20477.8	59846.8	57813.2	17813.9	TurboID enriched	1.70074	2.30617e-05	0.000854382
Phactr4	PHACTR4	Q501J7	PHAR4_MOUSE	Phosphatase and actin regulator 4	29219.9	29173.8	11768.2	28338.1	9179.55	34064.1	49946.9	9057.43	35208.2	34325.2	10001.7	TurboID enriched	1.7602	2.60628e-05	0.000957962
Dlg1	DLG1	Q811D0	DLG1_MOUSE	Disks large homolog 1	43507	40848.9	18608.8	46949.5	21297.5	38817.4	57761	18463.6	45332.5	45536	19456.7	TurboID enriched	1.21784	2.70723e-05	0.000987293
Daam2	DAAM2	Q80U19	DAAM2_MOUSE	Disheveled-associated activator of morphogenesis 2	9752.37	8415.8	3860.37	8458.69	5086.46	9907.22	10425.9	4488.42	9464	9404	4478.42	TurboID enriched	1.07468	2.75861e-05	0.000998233
Skt	NA	A2AQ25	SKT_MOUSE	Sickle tail protein	20391.4	20832.9	8776.3	23686	10566.4	19485.7	25119.3	11034	20039.4	21592.4	10125.6	TurboID enriched	1.09303	2.85228e-05	0.00102419
Fam114a2	FAM114A2	Q8VE88	F1142_MOUSE	Protein FAM114A2	12514.7	11587.8	2707.76	10968.5	4936.09	11813.9	17091.7	3328.3	13977.3	12992.3	3657.38	TurboID enriched	1.85761	2.90923e-05	0.00103395
Nudcd2	NUDCD2	Q9CQ48	NUDC2_MOUSE	NudC domain-containing protein 2	20240	23646.1	3863.87	26794.6	3202.86	22499.8	62160.8	4190.04	30770.6	31018.7	3752.25	TurboID enriched	2.94084	2.93658e-05	0.00103395
As3mt	AS3MT	Q91WU5	AS3MT_MOUSE	Arsenite methyltransferase	23882.3	21813.1	4405.01	22752.5	4569.96	21201.1	55363.3	4291.93	26498.6	28585.2	4422.3	TurboID enriched	2.59837	2.9536e-05	0.00103395
Snap23	SNAP23	O09044	SNP23_MOUSE	Synaptosomal-associated protein 23	17505.3	11201.6	848.515	14482.5	1226.19	15393.5	31714.1	2702.01	21807	18684	1592.24	TurboID enriched	3.64348	2.96808e-05	0.00103395
Pcdhga4	PCDHGA4	Q91XY4	PCDG4_MOUSE	Protocadherin gamma-A4	9342.87	8437.01	3570.26	8595.53	3439.34	10803.8	14263	3792.72	10761.9	10367.3	3600.78	TurboID enriched	1.50256	3.0498e-05	0.00104889
Endod1	ENDOD1	Q8C522	ENDD1_MOUSE	Endonuclease domain-containing 1 protein	36144.2	34563.2	17950.6	31749.6	19157.1	39393.8	41522.7	14678.3	38825.2	37033.1	17262	TurboID enriched	1.10452	3.05588e-05	0.00104889
Jam3	JAM3	Q9D8B7	JAM3_MOUSE	Junctional adhesion molecule C	39859.8	40400.7	11682	36117.9	9832.1	41552	75640.3	12672.4	51051.3	47437	11395.5	TurboID enriched	2.01739	3.30346e-05	0.00112559
Dagla	DAGLA	Q6WQJ1	DGLA_MOUSE	Diacylglycerol lipase-alpha	31317.8	29936	14987	30018.3	11354.4	27185.8	38819	9590.33	34923	32033.3	11977.2	TurboID enriched	1.43414	3.40552e-05	0.00114487
Rtn3	RTN3	Q9ES97	RTN3_MOUSE	Reticulon-3	237607	199667	111489	192611	94176.9	199213	265141	91209	222122	219393	98958.4	TurboID enriched	1.14484	3.4091e-05	0.00114487
Plin3	PLIN3	Q9DBG5	PLIN3_MOUSE	Perilipin-3	31147.2	27584.4	1703.26	33378.8	3268.36	34156.2	58137.2	6590.11	43303.1	37951.1	3853.91	TurboID enriched	3.46707	3.47268e-05	0.00115687
Eif4b	EIF4B	Q8BGD9	IF4B_MOUSE	Eukaryotic translation initiation factor 4B	111124	121544	15586.2	134085	17627.4	128622	293524	30103.3	162879	158630	21105.7	TurboID enriched	2.8854	3.49439e-05	0.00115687
Cnn3	CNN3	Q9DAW9	CNN3_MOUSE	Calponin-3	50533.6	42292.1	5701.3	49762	5686.64	52582.4	140044	9162.73	71461.2	67779.3	6850.22	TurboID enriched	3.21222	3.56876e-05	0.00117317
Vipas39	VIPAS39	Q8BGQ1	SPE39_MOUSE	Spermatogenesis-defective protein 39 homolog	16845.2	15937	6050.75	15820.1	6511.95	15103.1	25905	5379.79	16155.4	17627.6	5980.83	TurboID enriched	1.53695	3.64021e-05	0.00118584
Nebl	NA	Q9DC07	LNEBL_MOUSE	LIM zinc-binding domain-containing Nebulette	86341.6	75269.6	10958.7	87996.9	11361.9	74804.1	195515	19538.1	117062	106165	13952.9	TurboID enriched	2.88923	3.65812e-05	0.00118584
Edc3	EDC3	Q8K2D3	EDC3_MOUSE	Enhancer of mRNA-decapping protein 3	19519.8	18129.8	1952.44	19214.8	2856	18278.7	39834.3	4889.97	25236.2	23368.9	3232.8	TurboID enriched	2.89265	3.80416e-05	0.00122468
Slc6a9	SLC6A9	P28571	SC6A9_MOUSE	Sodium- and chloride-dependent glycine transporter 1	30834.5	22857.4	12007.1	24559.4	12173.5	27283.3	31343.5	8670.16	31337.6	28036	10950.2	TurboID enriched	1.36226	3.8661e-05	0.00123609
Arfgap2	ARFGAP2	Q99K28	ARFG2_MOUSE	ADP-ribosylation factor GTPase-activating protein 2	10320.9	9841.83	5582.99	9075.99	5620.64	9792.84	11629.9	4591.75	10607.5	10211.5	5265.13	TurboID enriched	0.957423	3.96182e-05	0.00124834
Fmnl2	FMNL2	A2APV2	FMNL2_MOUSE	Formin-like protein 2	11815.2	11194.7	4853.71	11685.7	5891.24	11056.9	14180	3920.45	15119.9	12508.7	4888.47	TurboID enriched	1.36442	3.98347e-05	0.00124834
Magi2	MAGI2	Q9WVQ1	MAGI2_MOUSE	Membrane-associated guanylate kinase, WW and PDZ domain-containing protein 2	19285.9	18205.6	7661.23	19481.1	10684.2	18172.2	22530.6	6958.32	20398.2	19679	8434.58	TurboID enriched	1.24326	3.98463e-05	0.00124834
Chmp4b	CHMP4B	Q9D8B3	CHM4B_MOUSE	Charged multivesicular body protein 4b	38811.1	41033	3277.05	48315.8	7112.65	43947.8	109778	7358.41	51421.6	55551.2	5916.04	TurboID enriched	3.21769	4.15554e-05	0.00128707
Dctn4	DCTN4	Q8CBY8	DCTN4_MOUSE	Dynactin subunit 4	65127.5	58094.3	11643.3	67728.2	13347.9	54094.8	152671	11748	92679.2	81732.5	12246.4	TurboID enriched	2.64064	4.16339e-05	0.00128707
Wnk1	WNK1	P83741	WNK1_MOUSE	Serine/threonine-protein kinase WNK1	24607.7	19449.1	8964.49	21576.3	10939.3	21700.3	30372.8	8199.83	26216.2	23987.1	9367.87	TurboID enriched	1.35128	4.4596e-05	0.00136957
Reps1	REPS1	O54916	REPS1_MOUSE	RalBP1-associated Eps domain-containing protein 1	12248.5	11425.7	3701.21	13805.6	4858.84	13657.7	22982.2	3596.98	16062.6	15030.4	4052.34	TurboID enriched	1.86388	4.54674e-05	0.0013872
Fam171b	FAM171B	Q14CH0	F171B_MOUSE	Protein FAM171B	24135.9	17586	6828.8	21823.6	6291.51	21145.9	38715.7	6204.48	30428.8	25639.3	6441.6	TurboID enriched	1.94402	4.60406e-05	0.00139557
Cacng8	CACNG8	Q8VHW2	CCG8_MOUSE	Voltage-dependent calcium channel gamma-8 subunit	54219.4	50702.6	24605	54093.7	27315.6	64795.8	79109.6	24168	64792	61285.5	25362.9	TurboID enriched	1.25802	4.64421e-05	0.00139866
Plcb3	PLCB3	P51432	PLCB3_MOUSE	1-phosphatidylinositol 4,5-bisphosphate phosphodiesterase beta-3	8270.79	8239.99	4594.05	8720.39	4090.19	8525.87	9603.33	2953.83	9790.31	8858.45	3879.36	TurboID enriched	1.2119	4.70776e-05	0.00140502
Ehd1	EHD1	Q9WVK4	EHD1_MOUSE	EH domain-containing protein 1	10433	10569.5	5637.25	11494.2	3736.75	11041.5	15091.6	4169.76	13325.6	11992.6	4514.59	TurboID enriched	1.41828	4.72552e-05	0.00140502
Ndufa3	NDUFA3	Q9CQ91	NDUA3_MOUSE	NADH dehydrogenase [ubiquinone] 1 alpha subcomplex subunit 3	56256.5	41926.3	23590.1	39747.4	19420.7	49806.3	56340.6	17333.5	49312.4	48898.3	20114.8	TurboID enriched	1.28071	4.8308e-05	0.00142723
Ctnna1	CTNNA1	P26231	CTNA1_MOUSE	Catenin alpha-1	21684.5	20302.3	5174.98	19757.9	8133.4	21549.9	33927.7	7756.23	26280.1	23917.1	7021.54	TurboID enriched	1.769	4.9299e-05	0.00144084
Amot	AMOT	Q8VHG2	AMOT_MOUSE	Angiomotin	43753.7	37986.9	11754.7	40418.4	4226.15	49590	50063	2911.46	53115.4	45821.2	6297.44	TurboID enriched	3.11503	4.9386e-05	0.00144084
Pak2	PAK2	Q8CIN4	PAK2_MOUSE	Serine/threonine-protein kinase PAK 2	64737.5	55852.9	18533.7	66370.4	13911	62705.9	111276	22890.7	85711.3	74442.4	18445.1	TurboID enriched	2.00138	5.07516e-05	0.00145413
Spag9	SPAG9	Q58A65	JIP4_MOUSE	C-Jun-amino-terminal kinase-interacting protein 4	32847.1	28135.3	14774.1	32514.5	13415.6	29254	44593.4	14094.8	38020.2	34227.4	14094.9	TurboID enriched	1.2628	5.08322e-05	0.00145413
Timm44	TIMM44	O35857	TIM44_MOUSE	Mitochondrial import inner membrane translocase subunit TIM44	61024.3	57367.1	24637.7	42845.5	19851.5	49398.4	72206.5	18561.6	56710.1	56592	21016.9	TurboID enriched	1.42064	5.08715e-05	0.00145413
Slc9a3r1	SLC9A3R1	P70441	NHRF1_MOUSE	Na(+)/H(+) exchange regulatory cofactor NHE-RF1	106463	101820	16259.5	123285	21514.1	123398	225610	35331.2	155185	139293	24368.3	TurboID enriched	2.53429	5.13769e-05	0.00145413
Arhgap35	ARHGAP35	Q91YM2	RHG35_MOUSE	Rho GTPase-activating protein 35	23277.7	21114.3	11633.9	21222.6	10966.5	23189.8	20617.4	8154.04	26969.5	22731.9	10251.5	TurboID enriched	1.15949	5.16376e-05	0.00145413
Magi1	MAGI1	Q6RHR9	MAGI1_MOUSE	Membrane-associated guanylate kinase, WW and PDZ domain-containing protein 1	17641.2	15215.7	4892.48	17069.1	5617.98	14151.9	28460.2	3384.77	17374.3	18318.7	4631.74	TurboID enriched	1.97559	5.19888e-05	0.00145413
Rab39b	RAB39B	Q8BHC1	RB39B_MOUSE	Ras-related protein Rab-39B	14135.9	14136	8858.68	15483.6	8631.63	17203	15535.7	7601.04	17708.1	15700.4	8363.78	TurboID enriched	0.906231	5.2321e-05	0.00145413
Hs1bp3	HS1BP3	Q3TC93	H1BP3_MOUSE	HCLS1-binding protein 3	17466.6	15549.3	2352.97	19547.8	2283.48	17040.7	40854.4	4647.76	24603.9	22510.5	3094.74	TurboID enriched	2.85853	5.23337e-05	0.00145413
Vcl	VCL	Q64727	VINC_MOUSE	Vinculin	19371	18697.6	9722.26	19256.2	12710	19051.7	20212.2	10513.8	20374.3	19493.8	10982	TurboID enriched	0.836401	5.26522e-05	0.00145432
Ccdc93	CCDC93	Q7TQK5	CCD93_MOUSE	Coiled-coil domain-containing protein 93	6837.28	6616.21	4084.29	6995.9	4154.05	7282.43	8498.52	3578.88	7118.04	7224.73	3939.07	TurboID enriched	0.873303	5.31295e-05	0.00145887
Ppp6r3	PPP6R3	Q922D4	PP6R3_MOUSE	Serine/threonine-protein phosphatase 6 regulatory subunit 3	16061.1	15797.1	5083.5	11272.2	4680.23	11981.2	19146.4	2988.04	13854.7	14685.4	4250.59	TurboID enriched	1.80184	5.38394e-05	0.00146972
Robo2	ROBO2	Q7TPD3	ROBO2_MOUSE	Roundabout homolog 2	12793.7	10502.5	4748.41	10802.6	6058.55	11323.5	15640.8	4897.22	13183.9	12374.5	5234.73	TurboID enriched	1.2358	5.47812e-05	0.00148674
Glo1	GLO1	Q9CPU0	LGUL_MOUSE	Lactoylglutathione lyase	120668	117559	27476.5	136889	32052.5	135170	220812	50602.2	161292	148732	36710.4	TurboID enriched	2.0334	5.58914e-05	0.0015081
Eps8	EPS8	Q08509	EPS8_MOUSE	Epidermal growth factor receptor kinase substrate 8	8171.91	7064.31	3768.07	6893.91	3510.74	6695.35	9514.88	3783.59	8576.9	7819.54	3687.47	TurboID enriched	1.07307	5.6663e-05	0.00152013
Farp1	FARP1	F8VPU2	FARP1_MOUSE	FERM, ARHGEF and pleckstrin domain-containing protein 1	149202	120018	57086.9	132513	47926.7	125965	213086	40141.3	173293	152346	48385	TurboID enriched	1.6396	6.01202e-05	0.00160366
Speg	SPEG	Q62407	SPEG_MOUSE	Striated muscle-specific serine/threonine-protein kinase	3518.2	3323.23	1779.55	3155.79	1025.89	3063.63	3814.56	1341.8	3364.09	3373.25	1382.41	TurboID enriched	1.31888	6.22333e-05	0.0016506
Fermt2	FERMT2	Q8CIB5	FERM2_MOUSE	Fermitin family homolog 2	88374.2	63635.7	22956.3	56752.9	18842	60404.7	110495	14367.4	99577.1	79873.3	18721.9	TurboID enriched	2.07048	6.34183e-05	0.00166252
Crip2	CRIP2	Q9DCT8	CRIP2_MOUSE	Cysteine-rich protein 2	189206	174159	29301.8	201514	29841.8	148639	465133	43472.4	228944	234599	34205.3	TurboID enriched	2.6917	6.3452e-05	0.00166252
Epn2	EPN2	Q8CHU3	EPN2_MOUSE	Epsin-2	32999.3	33511.5	5619.65	40872	5352.77	33433.3	83276.5	9924.29	41464.3	44259.5	6965.57	TurboID enriched	2.63937	6.41745e-05	0.00166252
Aak1	AAK1	Q3UHJ0	AAK1_MOUSE	AP2-associated protein kinase 1	109584	92154.9	50736.5	94935.5	49906.8	95088.4	136943	43877.4	112690	106899	48173.6	TurboID enriched	1.13874	6.43469e-05	0.00166252
Pea15	NA	Q62048	PEA15_MOUSE	Astrocytic phosphoprotein PEA-15	72816.9	76952.1	10510	102408	12957.3	86627.1	251140	16512.9	130306	120042	13326.7	TurboID enriched	3.04912	6.44635e-05	0.00166252
Vwa5a	VWA5A	Q99KC8	VMA5A_MOUSE	von Willebrand factor A domain-containing protein 5A	37245.5	34623.2	10408.4	39877.9	11087.4	32962.8	76536.4	8412.82	52017.3	45543.8	9969.53	TurboID enriched	2.13417	6.50894e-05	0.0016673
Larp1	LARP1	Q6ZQ58	LARP1_MOUSE	La-related protein 1	14280.6	13164.6	3996.53	13972.9	6935.52	12679.6	17540.6	5612.48	14860.9	14416.5	5514.84	TurboID enriched	1.4143	6.53634e-05	0.0016673
Ist1	IST1	Q9CX00	IST1_MOUSE	IST1 homolog	28281.7	25894.7	4498.34	33080.3	4300.04	30812.6	77780.8	7459.43	41248.7	39516.5	5419.27	TurboID enriched	2.80172	6.74842e-05	0.00171205
Llgl1	LLGL1	Q80Y17	L2GL1_MOUSE	Lethal(2) giant larvae protein homolog 1	36700	33769.4	11040.5	39240.2	11882.1	36602.8	76323.1	9517.87	51185	45636.7	10813.5	TurboID enriched	2.0204	6.93006e-05	0.00174862
Ppp1r3g	PPP1R3G	Q9CW07	PP13G_MOUSE	Protein phosphatase 1 regulatory subunit 3G	27037.5	24103.1	3522.26	38786.9	4454.35	30692.6	91202.3	5492.64	42021.6	42307.4	4489.75	TurboID enriched	3.10154	7.02741e-05	0.00176365
Ehbp1	EHBP1	Q69ZW3	EHBP1_MOUSE	EH domain-binding protein 1	9565.11	8865.99	4172.79	8748.74	5421.94	8415.49	11219.6	4639.76	10024.4	9473.22	4744.83	TurboID enriched	0.998819	7.08207e-05	0.00176787
Ampd3	AMPD3	O08739	AMPD3_MOUSE	AMP deaminase 3	13007.8	12244.6	3838.6	14300.1	4898.29	12574.7	25465.6	3368.19	16353.5	15657.7	4035.03	TurboID enriched	1.92275	7.1418e-05	0.00177329
Eif3g	EIF3G	Q9Z1D1	EIF3G_MOUSE	Eukaryotic translation initiation factor 3 subunit G	16767.8	15562.6	5640.57	11893.5	4621.79	12563.2	20941.8	3587.54	12437.9	15027.8	4616.63	TurboID enriched	1.69666	7.25693e-05	0.00179235
Dlgap4	DLGAP4	B1AZP2	DLGP4_MOUSE	Disks large-associated protein 4	10185.7	9866.55	6248.98	10661.4	5233.69	9641.59	12868.8	5471.5	10999.5	10703.9	5651.39	TurboID enriched	0.918715	7.30247e-05	0.0017941
Ppp2r5a	PPP2R5A	Q6PD03	2A5A_MOUSE	Serine/threonine-protein phosphatase 2A 56 kDa regulatory subunit alpha isoform	17917.9	18453.8	5240.68	19230	6169.99	16431.4	35583.1	6524.71	21521.3	21522.9	5978.46	TurboID enriched	1.80179	8.35095e-05	0.00204095
Prex2	PREX2	Q3LAC4	PREX2_MOUSE	Phosphatidylinositol 3,4,5-trisphosphate-dependent Rac exchanger 2 protein	13706	11412.5	4719.91	11603.2	3873.58	10716.5	13921.7	5862.2	17643.7	13167.3	4818.56	TurboID enriched	1.44982	8.45043e-05	0.00205451
Ranbp2	RANBP2	Q9ERU9	RBP2_MOUSE	E3 SUMO-protein ligase RanBP2	10952.1	11403.9	5013.83	11124.1	6824.97	10471.3	13527.4	4627.51	12630.1	11684.8	5488.77	TurboID enriched	1.10506	8.65095e-05	0.00209237
Ctnnd1	CTNND1	P30999	CTND1_MOUSE	Catenin delta-1	18464.4	17346.2	4985.87	18313.3	5986.72	18643.9	33417.7	7704.67	22420.1	21434.3	6225.75	TurboID enriched	1.76604	8.724e-05	0.00209916
Usp47	USP47	Q8BY87	UBP47_MOUSE	Ubiquitin carboxyl-terminal hydrolase 47	7076.01	6611.84	3443.57	7005.55	4561.16	7189.14	8253.87	3709.25	8021.05	7359.58	3904.66	TurboID enriched	0.920206	8.97691e-05	0.00213866
Elmo2	ELMO2	Q8BHL5	ELMO2_MOUSE	Engulfment and cell motility protein 2	15263	13731	6106.81	16062.7	7098.43	14611.1	21623.3	4078.27	17870.8	16527	5761.17	TurboID enriched	1.5412	8.99766e-05	0.00213866
Abi1	ABI1	Q8CBW3	ABI1_MOUSE	Abl interactor 1	46730.6	39217.6	11972.8	41061.7	11116.7	35733.6	74748.9	16656	46422.1	47319.1	13248.5	TurboID enriched	1.81505	9.02561e-05	0.00213866
Gabrb1	GABRB1	P50571	GBRB1_MOUSE	Gamma-aminobutyric acid receptor subunit beta-1	10446.9	9859.36	6432.17	10524	6032.41	10903.6	12543.3	4748.62	11518	10965.9	5737.73	TurboID enriched	0.941948	9.53999e-05	0.00223749
Apbb1	APBB1	Q9QXJ1	APBB1_MOUSE	Amyloid-beta A4 precursor protein-binding family B member 1	16511.9	14050.4	5294.1	11954.9	5580.68	12945	21378.8	3332.95	18280.5	15853.6	4735.91	TurboID enriched	1.74959	9.58638e-05	0.00223749
Ptpn1	PTPN1	P35821	PTN1_MOUSE	Tyrosine-protein phosphatase non-receptor type 1	12556.2	12755.8	6747.21	10696	5886.72	10774.5	12642.5	4548.04	10940.1	11727.5	5727.32	TurboID enriched	1.04815	9.58652e-05	0.00223749
Wdr1	WDR1	O88342	WDR1_MOUSE	WD repeat-containing protein 1	217827	198593	130880	195991	123721	196449	223332	100678	220210	208734	118427	TurboID enriched	0.824297	9.85005e-05	0.00227943
Ablim1	ABLIM1	Q8K4G5	ABLM1_MOUSE	Actin-binding LIM protein 1	18630.5	16786.2	7786.71	16883.5	7073.22	15194.5	27837.8	6947.9	19005.6	19056.4	7269.27	TurboID enriched	1.36308	9.86386e-05	0.00227943
Add1	ADD1	Q9QYC0	ADDA_MOUSE	Alpha-adducin	147209	139987	82993.3	144493	93384.1	140295	177022	76062.1	149063	149678	84146.5	TurboID enriched	0.831217	9.94814e-05	0.00228502
Sfxn1	SFXN1	Q99JR1	SFXN1_MOUSE	Sideroflexin-1	38176.1	35378.3	23476.1	41980.7	22248.4	41995.2	40985.9	20880.9	50193.1	41451.5	22201.8	TurboID enriched	0.893959	9.98594e-05	0.00228502
Tpd52l2	TPD52L2	Q9CYZ2	TPD54_MOUSE	Tumor protein D54	24555.8	23487	3328.76	25639.4	4121.91	24734.7	58295.6	7814.41	31234	31324.4	5088.36	TurboID enriched	2.63673	0.000103972	0.00236751
Ampd2	AMPD2	Q9DBT5	AMPD2_MOUSE	AMP deaminase 2	26923.6	24304.4	10890	23800.7	12943.5	24070.7	36441.4	8273.74	27253.1	27132.3	10702.4	TurboID enriched	1.34936	0.0001065	0.0024029
Mertk	MERTK	Q60805	MERTK_MOUSE	Tyrosine-protein kinase Mer	25108.2	22002.8	7688.5	22017.7	4656.13	23817.4	39892.7	2354.23	27445.5	26714.1	4899.62	TurboID enriched	2.57412	0.000106555	0.0024029
Zyx	ZYX	Q62523	ZYX_MOUSE	Zyxin	10791.2	11688.3	2892	9290.81	2537.55	8868.93	19395.7	4021.19	11741.9	11962.8	3150.25	TurboID enriched	1.90105	0.000107449	0.00241139
Yes1	YES1	Q04736	YES_MOUSE	Tyrosine-protein kinase Yes	37903.9	37495.9	9923.31	36316.6	11590.8	35920.5	84444	11515.4	48138.7	46703.3	11009.9	TurboID enriched	2.01137	0.000110869	0.00247625
Opa3	OPA3	Q505D7	OPA3_MOUSE	Optic atrophy 3 protein homolog	38302.3	38086	25790.8	39400.7	24400.6	45109.6	47032.8	22242	41119.1	41508.4	24144.5	TurboID enriched	0.779593	0.000111993	0.00248945
Ppip5k1	PPIP5K1	A2ARP1	VIP1_MOUSE	Inositol hexakisphosphate and diphosphoinositol-pentakisphosphate kinase 1	9823.96	8835.76	4913.78	8635.07	4852.77	7911.79	10097.3	3348.62	9444.81	9124.78	4371.72	TurboID enriched	1.0783	0.000114177	0.00252595
Ppp1r12c	PPP1R12C	Q3UMT1	PP12C_MOUSE	Protein phosphatase 1 regulatory subunit 12C	9324.77	8178.67	2898.22	9341.39	3112.33	8966.65	14744.7	4466.39	10977.5	10255.6	3492.31	TurboID enriched	1.55225	0.000115004	0.00252772
Tmem65	TMEM65	Q4VAE3	TMM65_MOUSE	Transmembrane protein 65	38415.8	38245.1	25255.8	41312.6	23893	49707.2	44660.8	20036	43486.1	42638	23061.6	TurboID enriched	0.887469	0.000115459	0.00252772
Upf1	UPF1	Q9EPU0	RENT1_MOUSE	Regulator of nonsense transcripts 1	57645.9	54069.5	14623.6	60136.7	13119.5	46350.3	142470	11185.8	74956.9	72604.8	12976.3	TurboID enriched	2.38293	0.000115881	0.00252772
Dlg2	DLG2	Q91XM9	DLG2_MOUSE	Disks large homolog 2	29679	32227.4	16636.6	32006.4	18094.4	26162.4	32745.8	19056.5	29086.7	30318	17929.1	TurboID enriched	0.755783	0.000116993	0.00254
Nadk2	NADK2	Q8C5H8	NAKD2_MOUSE	NAD kinase 2, mitochondrial	11151.8	12120.1	6389.49	13175.4	7155.63	13112.5	16684.7	6317.27	15397.6	13607	6620.8	TurboID enriched	1.02791	0.000117532	0.00254
Snx3	SNX3	O70492	SNX3_MOUSE	Sorting nexin-3	42188.2	44536.3	9268.71	46255.1	7858.9	46758.8	115984	13754.7	61062	59464.1	10294.1	TurboID enriched	2.46776	0.000118648	0.0025523
Anks1a	NA	P59672	ANS1A_MOUSE	Ankyrin repeat and SAM domain-containing protein 1A	18868.6	15020.3	5566.35	19142.4	1853.26	17055.5	38364.7	2534.2	23944.5	22066	3317.94	TurboID enriched	2.82025	0.000119999	0.00256951
Mon2	MON2	Q80TL7	MON2_MOUSE	Protein MON2 homolog	22265	20031.4	9636.17	18121.5	9984.5	19603.2	16903	6311.95	22338.7	19877.1	8644.2	TurboID enriched	1.22353	0.000121255	0.00258456
Timm22	TIMM22	Q9CQ85	TIM22_MOUSE	Mitochondrial import inner membrane translocase subunit Tim22	33624.9	28666.7	17871.9	27753.9	18293.4	33355.4	30082.6	15267.9	37129.7	31768.9	17144.4	TurboID enriched	0.886959	0.000122662	0.00259253
Git1	GIT1	Q68FF6	GIT1_MOUSE	ARF GTPase-activating protein GIT1	35065.3	30741.8	17919.6	36544.3	22230.5	33938	31892.6	19012.7	38372.5	34425.8	19720.9	TurboID enriched	0.805637	0.00012274	0.00259253
Tmem160	TMEM160	Q9D938	TM160_MOUSE	Transmembrane protein 160	18695.6	15766.9	9280.69	13919.9	9551.52	17523.9	16141.7	7528.41	18090.2	16689.7	8786.88	TurboID enriched	0.926425	0.00012433	0.00260469
Pllp	PLLP	Q9DCU2	PLLP_MOUSE	Plasmolipin	10045.4	8463.12	3542.89	5874.67	2865.62	7401.39	6963.05	2299.17	6987.96	7622.61	2902.56	TurboID enriched	1.39415	0.000124431	0.00260469
Arhgap23	ARHGAP23	Q69ZH9	RHG23_MOUSE	Rho GTPase-activating protein 23	16091.4	12220.6	5351.49	13261.8	8082.03	14199	18184.3	5753.06	15813.4	14961.8	6395.53	TurboID enriched	1.23755	0.000128588	0.00267968
Snap29	SNAP29	Q9ERB0	SNP29_MOUSE	Synaptosomal-associated protein 29	28534.7	24173.1	3407.24	26017.2	4697.05	26220.7	82934.8	6159.79	38548.8	37738.2	4754.69	TurboID enriched	2.87307	0.000129244	0.00268139
Gtf3c4	GTF3C4	Q8BMQ2	TF3C4_MOUSE	General transcription factor 3C polypeptide 4	2922.32	2727.37	1823.62	2640.51	1343.26	2554.11	2711.69	1332.69	3062.31	2769.72	1499.86	TurboID enriched	0.89759	0.000131193	0.00270978
Erbb4	ERBB4	Q61527	ERBB4_MOUSE	Receptor tyrosine-protein kinase erbB-4	8712.53	8693.57	4322.93	9031.33	5824.75	10033.9	11340.3	4154.4	9349.77	9526.9	4767.36	TurboID enriched	1.00908	0.000132134	0.00271718
Ehd3	EHD3	Q9QXY6	EHD3_MOUSE	EH domain-containing protein 3	22214.7	22760.4	11566.4	21029.8	10724.6	21816.8	20731.5	14964.5	22265.3	21803.1	12418.5	TurboID enriched	0.826233	0.000134643	0.00275663
Sh3kbp1	SH3KBP1	Q8R550	SH3K1_MOUSE	SH3 domain-containing kinase-binding protein 1	7892.18	7459.89	4361.34	7474.73	2660.68	7107.33	10510.4	3009.04	8030.33	8079.15	3343.69	TurboID enriched	1.29279	0.000140893	0.00283331
Map4k3	MAP4K3	Q99JP0	M4K3_MOUSE	Mitogen-activated protein kinase kinase kinase kinase 3	6515.24	6763.41	4044.3	6743.56	4528.48	6316.67	7250.36	3444.57	7375.23	6827.41	4005.79	TurboID enriched	0.77593	0.000141054	0.00283331
Tnpo1	TNPO1	Q8BFY9	TNPO1_MOUSE	Transportin-1	12063.3	11678.5	5054.38	10466.9	6452	10514.5	13962.1	3767.25	13557.6	12040.5	5091.21	TurboID enriched	1.26704	0.000141068	0.00283331
Scrib	SCRIB	Q80U72	SCRIB_MOUSE	Protein scribble homolog	7296.08	6260.52	1826.56	6879.77	3253.61	8060.97	9039.89	1202.31	8938.03	7745.88	2094.16	TurboID enriched	1.99421	0.000141292	0.00283331
Rftn2	RFTN2	Q8CHX7	RFTN2_MOUSE	Raftlin-2	23307.7	20230.9	8270.7	23558.4	5954.12	21034.6	43233.3	3635.18	29698.7	26843.9	5953.34	TurboID enriched	2.19856	0.000141423	0.00283331
Eif5	EIF5	P59325	IF5_MOUSE	Eukaryotic translation initiation factor 5	21699.9	20448.8	4211.74	19874.9	4763.45	21622.9	59102.7	5690.37	30198.1	28824.6	4888.52	TurboID enriched	2.44519	0.0001425	0.00283972
Abl2	ABL2	Q4JIM5	ABL2_MOUSE	Tyrosine-protein kinase ABL2	8451.84	7878.69	5209.66	8047.93	5326.89	8331.4	9392.06	4232.01	9595.63	8616.26	4922.85	TurboID enriched	0.810966	0.000143039	0.00283972
Dnm1l	DNM1L	Q8K1M6	DNM1L_MOUSE	Dynamin-1-like protein	129244	110723	56192.7	122648	62706.1	101023	169019	52492.5	128411	126845	57130.5	TurboID enriched	1.13559	0.000143848	0.00283972
Rab23	RAB23	P35288	RAB23_MOUSE	Ras-related protein Rab-23	19667.8	21407.7	10352.7	18105.5	9244.31	19927.7	28267.8	10429	18623.3	21000	10008.7	TurboID enriched	1.05442	0.000144729	0.00283972
Erbin	ERBIN	Q80TH2	ERBIN_MOUSE	Erbin	34577.1	31463.9	9069.81	32824	2784.48	37296.5	45778.7	9304	41888.6	37304.8	7052.76	TurboID enriched	2.58267	0.000144784	0.00283972
Prrc2c	PRRC2C	Q3TLH4	PRC2C_MOUSE	Protein PRRC2C	9632.74	7370.59	4008.07	7270.68	2045.11	6861.45	9793.53	2756.89	9138.11	8344.52	2936.69	TurboID enriched	1.54595	0.000148205	0.00288259
Slc30a1	SLC30A1	Q60738	ZNT1_MOUSE	Zinc transporter 1	21300	16834.3	8903.22	17916.1	7805.08	18149.8	28018.2	5355.39	25290.6	21251.5	7354.56	TurboID enriched	1.53662	0.000152559	0.00294626
Gga1	GGA1	Q8R0H9	GGA1_MOUSE	ADP-ribosylation factor-binding protein GGA1	9840.29	8407.13	3644.7	8327.03	5156.63	8065.68	11413.2	4032.8	8390.58	9073.99	4278.04	TurboID enriched	1.0887	0.000152741	0.00294626
Mon1a	MON1A	Q6PDG8	MON1A_MOUSE	Vacuolar fusion protein MON1 homolog A	4020.98	3199.98	1625.99	4434.97	2217.09	5199.01	4412.47	1426.37	4927.98	4365.9	1756.49	TurboID enriched	1.32127	0.000154567	0.00296179
Pdxdc1	PDXDC1	Q99K01	PDXD1_MOUSE	Pyridoxal-dependent decarboxylase domain-containing protein 1	17837.9	17361.7	4917.4	19825.2	6359.38	19256.3	36094.2	7916.14	22809.6	22197.5	6397.64	TurboID enriched	1.77206	0.000154815	0.00296179
Srgap3	SRGAP3	Q812A2	SRGP3_MOUSE	SLIT-ROBO Rho GTPase-activating protein 3	14630.7	13776	7757.24	14836.2	8411.68	12159	18099.2	6810.92	14996.7	14749.6	7659.95	TurboID enriched	0.940387	0.00015729	0.00299685
Arhgap5	ARHGAP5	P97393	RHG05_MOUSE	Rho GTPase-activating protein 5	8900.61	7882.61	5036.21	7931.52	4795.22	7540.83	10073.2	3936.87	9190.71	8586.57	4589.44	TurboID enriched	0.904109	0.000158762	0.00300218
Arl6ip5	ARL6IP5	Q8R5J9	PRAF3_MOUSE	PRA1 family protein 3	101333	92844.4	53709.4	87676.7	44375.5	104255	124154	31504.5	123008	105545	43196.5	TurboID enriched	1.31062	0.000159091	0.00300218
Cog1	COG1	Q9Z160	COG1_MOUSE	Conserved oligomeric Golgi complex subunit 1	14306.5	13536.5	2827.47	12586.1	3276.27	14859.8	24529.5	798.444	19427.2	16540.9	2300.73	TurboID enriched	3.04372	0.000159499	0.00300218
Usp8	USP8	Q80U87	UBP8_MOUSE	Ubiquitin carboxyl-terminal hydrolase 8	6051.78	5292.67	3050.13	5568.29	3379.7	5840.93	7464.79	2302.57	6767.02	6164.25	2910.8	TurboID enriched	1.09063	0.000164597	0.00308571
Sec11a	SEC11A	Q9R0P6	SC11A_MOUSE	Signal peptidase complex catalytic subunit SEC11A	5000.73	5784.63	2272.62	5111.75	3043.3	6520.66	5766.58	3275.38	6454.38	5773.12	2863.77	TurboID enriched	1.02105	0.000169672	0.00316812
Eif4g1	EIF4G1	Q6NZJ6	IF4G1_MOUSE	Eukaryotic translation initiation factor 4 gamma 1	28838.6	24203	14597.2	24660.4	15263.5	23996.4	27167.2	10284.2	27286.4	26025.3	13381.7	TurboID enriched	0.977582	0.000171811	0.00319523
Sorbs2	SORBS2	Q3UTJ2	SRBS2_MOUSE	Sorbin and SH3 domain-containing protein 2	18641.5	17261	11264.3	18648.9	12190.8	17496.2	18463.8	12646.3	17126.6	17939.6	12033.8	TurboID enriched	0.576722	0.000172493	0.00319523
Mapt	MAPT	P10637	TAU_MOUSE	Microtubule-associated protein tau	207253	200983	64933.9	228158	66851.6	212228	372183	104777	224627	240905	78854	TurboID enriched	1.6118	0.000174081	0.0032119
Ildr2	ILDR2	B5TVM2	ILDR2_MOUSE	Immunoglobulin-like domain-containing receptor 2	16168.4	15360	4380.16	14262.9	5982.41	14692.4	20656.7	8468.12	18302.4	16573.8	6276.9	TurboID enriched	1.44024	0.000175584	0.00322687
Ap3s1	AP3S1	Q9DCR2	AP3S1_MOUSE	AP-3 complex subunit sigma-1	9121.54	8000.59	5212.02	10015.1	5970.3	9469.59	10518.4	5203.07	10902.7	9671.32	5461.8	TurboID enriched	0.819924	0.000176716	0.00323494
Epb41	EPB41	P48193	EPB41_MOUSE	Protein 4.1	7797.04	8073.85	3676.82	7558.42	3582.98	7350.03	11909.5	2205.81	8258.11	8491.15	3155.21	TurboID enriched	1.44469	0.000180087	0.00328378
Lamtor1	LAMTOR1	Q9CQ22	LTOR1_MOUSE	Ragulator complex protein LAMTOR1	40062.2	48110.5	17372.5	47770.2	7177.3	59354.2	107628	6879.79	74531.2	62909.4	10476.5	TurboID enriched	2.64359	0.000187624	0.00340537
Rab11fip5	RAB11FIP5	Q8R361	RFIP5_MOUSE	Rab11 family-interacting protein 5	13691.7	12904	5490.13	15005.9	7496.27	12172.6	20055.3	6539.07	14835.8	14777.5	6508.49	TurboID enriched	1.175	0.000188344	0.00340537
Chmp2b	CHMP2B	Q8BJF9	CHM2B_MOUSE	Charged multivesicular body protein 2b	10292.5	10643	1834.19	10489.6	2694.61	10971.9	24877.6	3795.92	12412.9	13281.3	2774.91	TurboID enriched	2.23842	0.000189141	0.00340537
Sfxn3	SFXN3	Q91V61	SFXN3_MOUSE	Sideroflexin-3	260455	251298	173645	268970	162648	301065	337159	144961	314313	288877	160418	TurboID enriched	0.844407	0.000189674	0.00340537
Pld2	PLD2	P97813	PLD2_MOUSE	Phospholipase D2	8500.58	7514.09	3218.29	8139.14	3867.3	7158.95	12995	2545.71	11087.1	9232.49	3210.43	TurboID enriched	1.50989	0.000190953	0.00341521
Plekha6	PLEKHA6	Q7TQG1	PKHA6_MOUSE	Pleckstrin homology domain-containing family A member 6	10553.1	9244.73	4701.47	9192.54	3055.67	8614.52	11954.7	1949.14	9085.66	9774.21	3235.43	TurboID enriched	1.67692	0.000193859	0.00343907
Tmem163	TMEM163	Q8C996	TM163_MOUSE	Transmembrane protein 163	19062.5	17978.7	10081.7	20380.5	12278.4	20154.7	24384.2	12323.8	21279.4	20540	11561.3	TurboID enriched	0.828629	0.000194478	0.00343907
Slc1a3	SLC1A3	P56564	EAA1_MOUSE	Excitatory amino acid transporter 1	348452	276886	196972	329668	166606	329990	393594	141369	410875	348244	168315	TurboID enriched	1.05022	0.000194498	0.00343907
Praf2	PRAF2	Q9JIG8	PRAF2_MOUSE	PRA1 family protein 2	98574.4	82180.8	52232.2	88848	47544.3	123915	128780	38914.2	110574	105479	46230.3	TurboID enriched	1.18121	0.000195921	0.00345117
Enah	ENAH	Q03173	ENAH_MOUSE	Protein enabled homolog	48026	38544.7	10493.7	62101.7	12370.4	61537.5	114528	18159.5	74850.6	66598	13674.5	TurboID enriched	2.23555	0.00019921	0.00349591
Arrb1	ARRB1	Q8BWG8	ARRB1_MOUSE	Beta-arrestin-1	25285.1	24751.6	16407.6	26717.8	16747.3	30031.9	33135.5	13824.6	30807.8	28454.9	15659.8	TurboID enriched	0.858413	0.000204856	0.00357929
Nudt18	NUDT18	Q3U2V3	NUD18_MOUSE	8-oxo-dGDP phosphatase NUDT18	5466.35	4943.37	3585.61	5587.43	2748.84	5874.82	6871.11	2426.61	6053.8	5799.48	2920.36	TurboID enriched	1.00161	0.000205495	0.00357929
Scyl1	SCYL1	Q9EQC5	SCYL1_MOUSE	N-terminal kinase-like protein	11585.7	9979.28	4476.4	10895.2	3087.4	10189	22828.1	3143	14548.1	13337.6	3568.93	TurboID enriched	1.85662	0.000207937	0.00360111
Lnpk	LNPK	Q7TQ95	LNP_MOUSE	Endoplasmic reticulum junction formation protein lunapark	17375.8	17603.7	10749.3	16501.1	9012.92	19303.5	24157.8	10307.8	18470.9	18902.1	10023.3	TurboID enriched	0.907608	0.00020829	0.00360111
Glul	GLUL	P15105	GLNA_MOUSE	Glutamine synthetase	1.23547e+06	1.25032e+06	496544	1.23948e+06	538652	1.10385e+06	2.15171e+06	564534	1.32455e+06	1.38423e+06	533243	TurboID enriched	1.34092	0.000210147	0.00360717
Epb41l1	EPB41L1	Q9Z2H5	E41L1_MOUSE	Band 4.1-like protein 1	140309	124684	80670.8	119104	68802.1	115934	131104	52882.7	127197	126389	67451.9	TurboID enriched	0.924518	0.000210186	0.00360717
Fam234b	FAM234B	Q8BYI8	F234B_MOUSE	Protein FAM234B	7960.42	9057.59	4062.5	8479.9	5323.37	9527.95	8727.8	2999.1	8363.55	8686.2	4128.32	TurboID enriched	1.1097	0.000213518	0.00365092
Adgrb3	ADGRB3	Q80ZF8	AGRB3_MOUSE	Adhesion G protein-coupled receptor B3	12576.4	11223.8	6454.82	12402.4	7396.97	11828.3	15905.9	5031.97	14846.6	13130.6	6294.59	TurboID enriched	1.0673	0.000216296	0.00368492
Prrc2b	PRRC2B	Q7TPM1	PRC2B_MOUSE	Protein PRRC2B	4216.48	4013.4	1251.44	3964.19	2109.55	3850.55	6972.29	1408.38	4757.94	4629.14	1589.79	TurboID enriched	1.54534	0.000220077	0.0037357
Gak	GAK	Q99KY4	GAK_MOUSE	Cyclin-G-associated kinase	30908.7	28804.3	19006.1	32595.5	21616.7	30403.7	35641.8	17624.9	35470.2	32304	19415.9	TurboID enriched	0.735129	0.000223635	0.00378236
Ythdf3	YTHDF3	Q8BYK6	YTHD3_MOUSE	YTH domain-containing family protein 3	17943.9	17516.9	7914.72	18019.6	7594.09	16644.1	33073.4	5878.61	20422.6	20603.4	7129.14	TurboID enriched	1.49894	0.000226375	0.00380282
Eif3c	EIF3C	Q8R1B4	EIF3C_MOUSE	Eukaryotic translation initiation factor 3 subunit C	23859.2	22617.4	15317.2	22563.6	14349.7	23205	30019.4	12925.3	24779.7	24507.4	14197.4	TurboID enriched	0.783745	0.000226475	0.00380282
Araf	ARAF	P04627	ARAF_MOUSE	Serine/threonine-protein kinase A-Raf	33580.9	32851.4	9091.73	33141.4	10065.9	31093.4	85899.5	9546.69	41515.1	43013.6	9568.11	TurboID enriched	2.06235	0.000229165	0.0038342
Slc4a7	SLC4A7	Q8BTY2	S4A7_MOUSE	Sodium bicarbonate cotransporter 3	6714.36	6247.88	3025.94	6101.63	3138.83	6913.85	8172.4	1548.3	7043.45	6865.6	2571.02	TurboID enriched	1.47955	0.000230302	0.00383875
Ggct	GGCT	Q9D7X8	GGCT_MOUSE	Gamma-glutamylcyclotransferase	11779.9	11828.7	7628.06	11964.2	8086.57	12511.6	13001.9	6085.46	11105.3	12031.9	7266.7	TurboID enriched	0.736207	0.000231082	0.00383875
Snx2	SNX2	Q9CWK8	SNX2_MOUSE	Sorting nexin-2	19342.8	19386	6364.17	19461.1	7674.14	19690.8	41950.9	7436.31	23712.5	23924	7158.21	TurboID enriched	1.68015	0.00023489	0.00388818
Add3	ADD3	Q9QYB5	ADDG_MOUSE	Gamma-adducin	91467.6	75393	44534.3	66737	35160.1	73776.9	109283	31308.4	86516.5	83862.4	37000.9	TurboID enriched	1.1769	0.000239812	0.00395563
Bcar1	BCAR1	Q61140	BCAR1_MOUSE	Breast cancer anti-estrogen resistance protein 1	16344.1	13821.5	4517.65	15899.4	4782.47	16027.2	28811.1	7721.96	18713.8	18269.5	5674.03	TurboID enriched	1.68696	0.000242363	0.00398363
Rac1	RAC1	P63001	RAC1_MOUSE	Ras-related C3 botulinum toxin substrate 1	494846	453015	344440	488424	324749	498060	518143	299991	563146	502606	323060	TurboID enriched	0.636807	0.000245218	0.00401641
Asrgl1	ASRGL1	Q8C0M9	ASGL1_MOUSE	Isoaspartyl peptidase/L-asparaginase	111823	102263	49935.5	113178	50021.1	91748.6	180466	43346.2	125018	120749	47767.6	TurboID enriched	1.30603	0.000246308	0.00402016
Scamp1	SCAMP1	Q8K021	SCAM1_MOUSE	Secretory carrier-associated membrane protein 1	70383.3	60223.7	40580	80650	42274.8	79125.9	91880.2	32164.7	89177.1	78573.4	38339.9	TurboID enriched	1.03093	0.000266789	0.00432421
FAM120A	NA	Q6A0A9	F120A_MOUSE	Constitutive coactivator of PPAR-gamma-like protein 1	20472.7	17783.5	10601.1	20231.8	11270.3	18466.4	28158.8	8604.76	23414.3	21421.2	10158.7	TurboID enriched	1.06773	0.000273212	0.00440511
Slc1a2	SLC1A2	P43006	EAA2_MOUSE	Excitatory amino acid transporter 2	2.17616e+06	1.90963e+06	591022	1.90149e+06	545447	1.88324e+06	5.45177e+06	501549	2.31282e+06	2.60585e+06	546006	TurboID enriched	2.13488	0.000273668	0.00440511
Slc1a4	SLC1A4	O35874	SATT_MOUSE	Neutral amino acid transporter A	25907.7	24503.8	14890.2	24142.6	12979.6	26929.2	35148.4	8865.43	28993.4	27604.2	12245.1	TurboID enriched	1.19369	0.000276924	0.0044422
Ap3m1	AP3M1	Q9JKC8	AP3M1_MOUSE	AP-3 complex subunit mu-1	11675.9	10604.3	6806.87	10289.5	6323.8	10091.5	9775.59	4655.64	10680.5	10519.5	5928.77	TurboID enriched	0.843683	0.000280631	0.00448626
Golga5	GOLGA5	Q9QYE6	GOGA5_MOUSE	Golgin subfamily A member 5	5766.43	5987.22	1401.22	5780.56	2768.64	6492.02	12058.5	1925.98	7974.33	7343.17	2031.95	TurboID enriched	1.85342	0.0002854	0.00453553
Sec22b	SEC22B	O08547	SC22B_MOUSE	Vesicle-trafficking protein SEC22b	58664.2	51976.4	15685.9	58903.7	18312.5	57071.3	147962	18013.7	77262	75306.6	17337.4	TurboID enriched	2.01587	0.000286381	0.00453553
Slc3a2	SLC3A2	P10852	4F2_MOUSE	4F2 cell-surface antigen heavy chain	243031	220289	155830	229230	150273	235136	277692	119069	272209	246264	141724	TurboID enriched	0.801713	0.000286628	0.00453553
Synrg	SYNRG	Q5SV85	SYNRG_MOUSE	Synergin gamma	82997.6	72235.6	6204.54	68194.4	28629.7	77385.2	103043	5359.82	93401	82876.1	13398	TurboID enriched	3.05946	0.000287671	0.00453664
Dock4	DOCK4	P59764	DOCK4_MOUSE	Dedicator of cytokinesis protein 4	26502.6	21776.2	12492.5	25060.7	12410.6	20910	34305.1	8815.74	31497.1	26675.3	11239.6	TurboID enriched	1.24168	0.000303079	0.00476354
Tex2	TEX2	Q6ZPJ0	TEX2_MOUSE	Testis-expressed protein 2	6677.67	6504.78	4155.21	6625.93	4720.02	5971.7	7364.96	4113.1	7200.5	6724.25	4329.44	TurboID enriched	0.634548	0.000306132	0.00479538
Gpm6b	GPM6B	P35803	GPM6B_MOUSE	Neuronal membrane glycoprotein M6-b	322898	299651	177846	275125	155761	251632	378440	124213	299174	304487	152606	TurboID enriched	1.00021	0.000308397	0.00479954
Tspan13	TSPAN13	Q9D8C2	TSN13_MOUSE	Tetraspanin-13	5091.59	4837.53	3260.87	5462.77	3420.9	5565.35	5114.24	2546.86	4692.87	5127.39	3076.21	TurboID enriched	0.745937	0.000309431	0.00479954
Zdhhc17	ZDHHC17	Q80TN5	ZDH17_MOUSE	Palmitoyltransferase ZDHHC17	8880.27	8568.15	6540.68	9821.39	6220.49	9581.26	9549.48	5627.75	10566.8	9494.55	6129.64	TurboID enriched	0.630676	0.000309482	0.00479954
Yipf5	YIPF5	Q9EQQ2	YIPF5_MOUSE	Protein YIPF5	3929	3491.76	1984.93	4629.68	2137.41	4186.27	5692.34	1219	4879.47	4468.09	1780.45	TurboID enriched	1.35099	0.000311082	0.00480839
Rgs12	RGS12	Q8CGE9	RGS12_MOUSE	Regulator of G-protein signaling 12	5824.81	5724.13	1740.18	5494.2	3445.84	5651.35	7200.55	2625.69	6424.67	6053.29	2603.91	TurboID enriched	1.26529	0.000313496	0.00482969
Zdhhc5	ZDHHC5	Q8VDZ4	ZDHC5_MOUSE	Palmitoyltransferase ZDHHC5	8837.75	7073.92	4835.87	7131.84	3819.74	7231.31	10080.4	3337.86	7935.36	8048.43	3997.82	TurboID enriched	1.01384	0.000324329	0.00497913
Tubgcp3	TUBGCP3	P58854	GCP3_MOUSE	Gamma-tubulin complex component 3	6709.24	6462.61	4472.57	6522.99	4387	6097.49	6953.6	4791.43	6413.32	6526.54	4550.33	TurboID enriched	0.520114	0.000326812	0.00497913
Tnik	TNIK	P83510	TNIK_MOUSE	Traf2 and NCK-interacting protein kinase	17928.8	15203.4	9806.99	15074.3	10819.5	15659.4	17624.5	8111.68	14966.1	16076.1	9579.38	TurboID enriched	0.752921	0.000327266	0.00497913
Adh5	ADH5	P28474	ADHX_MOUSE	Alcohol dehydrogenase class-3	60903.5	61721.9	38607.2	55292.6	40626.5	62044.4	70710.8	29592	64910.2	62597.2	36275.2	TurboID enriched	0.796661	0.000327462	0.00497913
Arfgap1	ARFGAP1	Q9EPJ9	ARFG1_MOUSE	ADP-ribosylation factor GTPase-activating protein 1	55097.3	51852.6	24979.2	54727.9	26362.4	48817.7	94347.9	22664.9	60352.1	60865.9	24668.8	TurboID enriched	1.26799	0.000330381	0.00500395
Stambp	STAMBP	Q9CQ26	STABP_MOUSE	STAM-binding protein	5468.97	5866.32	937.437	5428.07	1978.6	5217.18	11053	2089.13	6167.8	6533.57	1668.39	TurboID enriched	2.00095	0.000331238	0.00500395
Katnal1	KATNAL1	Q8K0T4	KATL1_MOUSE	Katanin p60 ATPase-containing subunit A-like 1	10736.7	10228.5	4690.64	10735.1	4776.53	9276.24	17228.9	5666.01	12654.3	11809.9	5044.39	TurboID enriched	1.20133	0.000340139	0.00512184
Atp6v0a1	ATP6V0A1	Q9Z1G4	VPP1_MOUSE	V-type proton ATPase 116 kDa subunit a1	441776	461691	318047	479322	317121	483111	500500	235772	501951	478058	290313	TurboID enriched	0.731862	0.000342114	0.00513501
Ftl1	FTL	P29391	FRIL1_MOUSE	Ferritin light chain 1	9685.03	9201.07	5932.77	8927.44	6341.53	8663.86	9932.4	6619.29	8795.29	9200.85	6297.86	TurboID enriched	0.546472	0.0003468	0.00518867
Smu1	SMU1	Q3UKJ7	SMU1_MOUSE	WD40 repeat-containing protein SMU1	11893.6	10509.4	8077.44	10450.3	7689.16	11893.7	11526.8	7093.29	11939.9	11369	7619.96	TurboID enriched	0.576873	0.000348792	0.00520179
Cc2d1a	CC2D1A	Q8K1A6	C2D1A_MOUSE	Coiled-coil and C2 domain-containing protein 1A	17297	15686.7	10630.3	16241.8	11319.4	15131.9	17332.1	10192.2	14587.3	16046.1	10714	TurboID enriched	0.581062	0.000360913	0.00536543
Arl6ip1	ARL6IP1	Q9JKW0	AR6P1_MOUSE	ADP-ribosylation factor-like protein 6-interacting protein 1	23681.2	20685.4	15390.4	22271.1	12039.9	26579.9	26409.4	9800.25	28630	24709.5	12410.2	TurboID enriched	1.0091	0.000362281	0.00536866
Smpd4	SMPD4	Q6ZPR5	NSMA3_MOUSE	Sphingomyelin phosphodiesterase 4	4093.24	5030.9	3179.77	4978.84	2606.36	5351.53	4915.01	2010.01	5320.3	4948.3	2598.72	TurboID enriched	0.948418	0.000371748	0.00549151
Slc39a6	SLC39A6	Q8C145	S39A6_MOUSE	Zinc transporter ZIP6	4640.26	5150.39	2275.28	4096.96	1779.02	4652.46	4189.02	2956.7	4327.38	4509.41	2337	TurboID enriched	0.974563	0.000374022	0.00550769
Ranbp9	RANBP9	P69566	RANB9_MOUSE	Ran-binding protein 9	8193.13	7726.25	3883.25	7374.11	4909.31	6896.63	10295.4	3083.36	8524.92	8168.4	3958.64	TurboID enriched	1.05873	0.000390565	0.00570028
Tmod2	TMOD2	Q9JKK7	TMOD2_MOUSE	Tropomodulin-2	16725	19219.1	4571.55	18863.5	4809.97	17484.6	41808.9	8064.59	21090.4	22531.9	5815.37	TurboID enriched	1.92273	0.000390567	0.00570028
Ap3b1	AP3B1	Q9Z1T1	AP3B1_MOUSE	AP-3 complex subunit beta-1	22462.9	19708.9	10991.9	26839.3	13255.2	22906	33820.7	11216.4	31126.5	26144.1	11821.2	TurboID enriched	1.12415	0.000390765	0.00570028
Smcr8	SMCR8	Q3UMB5	SMCR8_MOUSE	Guanine nucleotide exchange protein SMCR8	15028.4	12794.6	7503.26	14428.7	6113.79	13555.8	24657.8	5029.24	19026.8	16582	6215.43	TurboID enriched	1.39533	0.000392955	0.00571437
Plpp3	PLPP3	Q99JY8	PLPP3_MOUSE	Phospholipid phosphatase 3	73529.9	64842	38676.6	84840.3	40398.7	83221.7	121674	37814.1	98615.4	87787.2	38963.1	TurboID enriched	1.14237	0.000394913	0.00572501
Oscp1	OSCP1	Q8BHW2	OSCP1_MOUSE	Protein OSCP1	8908.52	9091.76	2079.52	9559.46	2414.65	8145.43	18657.1	4221.73	9261.14	10603.9	2905.3	TurboID enriched	1.87355	0.000398772	0.00576306
Txnl1	TXNL1	Q8CDN6	TXNL1_MOUSE	Thioredoxin-like protein 1	69418.8	62166.3	22196.6	65102.5	22607.5	66024.2	173628	19146	82641.6	86496.9	21316.7	TurboID enriched	1.91555	0.000410483	0.005914
Kcna1	KCNA1	P16388	KCNA1_MOUSE	Potassium voltage-gated channel subfamily A member 1	65434.3	63250.4	45299.6	59443.3	42060.8	68891.6	67754.6	33150.8	63697.7	64745.3	40170.4	TurboID enriched	0.699401	0.000411959	0.005917
Hdlbp	HDLBP	Q8VDJ3	VIGLN_MOUSE	Vigilin	15070.8	14326.9	6867.67	16142.1	8753.55	13718.8	24411.5	6641.23	18404.1	17012.4	7420.82	TurboID enriched	1.17895	0.000425138	0.00608756
S1pr1	S1PR1	O08530	S1PR1_MOUSE	Sphingosine 1-phosphate receptor 1	21179.7	19112.3	10183.9	19733.4	12362.1	24696.4	20079.3	6369.49	22928.3	21288.2	9638.51	TurboID enriched	1.19024	0.000433299	0.00617291
Pcyt2	PCYT2	Q922E4	PCY2_MOUSE	Ethanolamine-phosphate cytidylyltransferase	19975.6	19826.8	10799.2	23536.4	11378.9	21495.8	36255.6	9762.26	24840.8	24321.8	10646.8	TurboID enriched	1.16166	0.00043446	0.00617291
Csrp1	CSRP1	P97315	CSRP1_MOUSE	Cysteine and glycine-rich protein 1	216299	205038	64793.2	219467	53917	195205	647183	55824.7	282191	294231	58178.3	TurboID enriched	2.19254	0.00043561	0.00617291
Atp2c1	ATP2C1	Q80XR2	AT2C1_MOUSE	Calcium-transporting ATPase type 2C member 1	5163.16	4748.49	3204.07	4296.5	2918.68	4221.09	4796.51	2447.5	4400.74	4604.42	2856.75	TurboID enriched	0.693666	0.000436388	0.00617291
Flrt2	FLRT2	Q8BLU0	FLRT2_MOUSE	Leucine-rich repeat transmembrane protein FLRT2	7778.38	7252.85	3418.56	7499.45	4517.33	7322.3	11427	4213.59	7957.6	8206.26	4049.83	TurboID enriched	1.00915	0.00043874	0.00618743
Rbsn	RBSN	Q80Y56	RBNS5_MOUSE	Rabenosyn-5	23936.3	23914.7	8845.7	24875.7	8543.58	24252.5	36525.1	15520.6	30842.2	27391.1	10970	TurboID enriched	1.35716	0.000444232	0.00622959
Rtn1	RTN1	Q8K0T0	RTN1_MOUSE	Reticulon-1	744808	593536	400392	539646	294984	564893	584644	261567	593835	603560	318981	TurboID enriched	0.935889	0.000444398	0.00622959
L2hgdh	L2HGDH	Q91YP0	L2HDH_MOUSE	L-2-hydroxyglutarate dehydrogenase, mitochondrial	22969.6	22542.7	16181.4	21248.6	15705.9	25305.5	22041.6	13089.2	24581.1	23114.9	14992.2	TurboID enriched	0.628124	0.000447122	0.006249
Cbs	CBS	Q91WT9	CBS_MOUSE	Cystathionine beta-synthase	10936.4	10694.8	6137.34	10053.8	5560.46	10568.9	17216.3	4243.79	12790.3	12043.4	5313.86	TurboID enriched	1.17113	0.000455733	0.00633682
Plaa	PLAA	P27612	PLAP_MOUSE	Phospholipase A-2-activating protein	20619.7	17825.3	11837.3	17982	11783.8	19017.8	24240.1	8148.85	22247	20322	10590	TurboID enriched	0.952137	0.000456121	0.00633682
Ppp2r5c	PPP2R5C	Q60996	2A5G_MOUSE	Serine/threonine-protein phosphatase 2A 56 kDa regulatory subunit gamma isoform	16008.6	15113.9	6932.67	14223.1	7500.25	13173.2	26666.5	6170.92	16631.5	16969.5	6867.95	TurboID enriched	1.26811	0.000459638	0.00636426
Cyld	CYLD	Q80TQ2	CYLD_MOUSE	Ubiquitin carboxyl-terminal hydrolase CYLD	21656	19260.9	11592.6	21613	12586	20687.4	31937	9032.71	24751.3	23317.6	11070.4	TurboID enriched	1.06782	0.000463179	0.00636426
Lmtk2	LMTK2	Q3TYD6	LMTK2_MOUSE	Serine/threonine-protein kinase LMTK2	3633.65	4159.65	2436.36	3935.32	2519.72	5089.8	5164.17	1715.25	4584.82	4427.9	2223.78	TurboID enriched	1.00209	0.000463443	0.00636426
Tusc3	TUSC3	Q8BTV1	TUSC3_MOUSE	Tumor suppressor candidate 3	9377.71	8037.98	6642.82	9854.96	6106.01	10099.8	9925.29	5438.89	9855.56	9525.21	6062.57	TurboID enriched	0.652337	0.000464089	0.00636426
Cacna1c	CACNA1C	Q01815	CAC1C_MOUSE	Voltage-dependent L-type calcium channel subunit alpha-1C	5793.28	5072.54	3495.01	4948.4	2708.37	6291.47	4612.46	2516.53	6592.08	5551.7	2906.64	TurboID enriched	0.935657	0.000465291	0.00636426
Usp19	USP19	Q3UJD6	UBP19_MOUSE	Ubiquitin carboxyl-terminal hydrolase 19	5275.07	4643.25	2949.34	5794.91	3725.4	5398.12	6612.51	2850.38	5595.78	5553.27	3175.04	TurboID enriched	0.808673	0.000466276	0.00636426
Nek9	NEK9	Q8K1R7	NEK9_MOUSE	Serine/threonine-protein kinase Nek9	7640.66	6533.89	3158.04	7448.36	2145.47	6022.49	12755.8	3357.29	9160.15	8260.23	2886.94	TurboID enriched	1.49669	0.000472995	0.00643715
Nsfl1c	NSFL1C	Q9CZ44	NSF1C_MOUSE	NSFL1 cofactor p47	11705.3	12388.5	6890.28	12483.8	6388.89	11619.9	19110.1	6378.85	11954.9	13210.4	6552.67	TurboID enriched	0.98814	0.00047676	0.00646952
Tmem222	TMEM222	Q8BVA2	TM222_MOUSE	Transmembrane protein 222	9430.24	9131.77	5446.83	9519.13	5913.16	11183.2	14711.8	5300.84	10666	10773.7	5553.61	TurboID enriched	0.937376	0.000479316	0.00647108
Septin4	NA	P28661	SEPT4_MOUSE	Septin-4	92750	77844	39876.4	78932.3	41508.8	81903.1	150931	38483.1	95054	96235.7	39956.1	TurboID enriched	1.22776	0.000479647	0.00647108
Ankrd17	ANKRD17	Q99NH0	ANR17_MOUSE	Ankyrin repeat domain-containing protein 17	7556.05	6278.23	3820.51	6580.76	4327.6	5974.34	8392.24	4104.09	8080.09	7143.62	4084.07	TurboID enriched	0.796462	0.000482262	0.0064876
Prune1	PRUNE1	Q8BIW1	PRUN1_MOUSE	Exopolyphosphatase PRUNE1	21952.6	20941.9	8115.96	20983.7	8550.71	21836.9	47499	9524.37	28467.3	26946.9	8730.35	TurboID enriched	1.55801	0.000497536	0.00667384
Jakmip1	JAKMIP1	Q8BVL9	JKIP1_MOUSE	Janus kinase and microtubule-interacting protein 1	21979.6	21156.7	11806.1	20946.8	9040.05	21779.1	39694.1	9063.43	30242.1	25966.4	9969.87	TurboID enriched	1.34796	0.000502852	0.00671365
Ermp1	ERMP1	Q3UVK0	ERMP1_MOUSE	Endoplasmic reticulum metallopeptidase 1	13256.5	12290.7	9121.97	12176.1	8923.65	13686.9	15577.2	7758.98	14460.4	13574.6	8601.53	TurboID enriched	0.656359	0.000506659	0.00671365
Paip1	PAIP1	Q8VE62	PAIP1_MOUSE	Polyadenylate-binding protein-interacting protein 1	9577.94	9440.69	4974.88	9225.77	5118.86	8962.17	15430.7	3362.09	10478.2	10519.3	4485.28	TurboID enriched	1.22739	0.000507394	0.00671365
Tln1	TLN1	P26039	TLN1_MOUSE	Talin-1	19884.6	16020.4	9496.64	17770.9	12289	16144.4	20961.9	8401.26	20597	18563.2	10062.3	TurboID enriched	0.89314	0.000507621	0.00671365
Gspt1	GSPT1	Q8R050	ERF3A_MOUSE	Eukaryotic peptide chain release factor GTP-binding subunit ERF3A	48604.9	39914.8	19304.6	34814.3	18539.9	34943.8	70435.4	13814	48079.7	46132.1	17219.5	TurboID enriched	1.39212	0.000507694	0.00671365
Slc23a2	SLC23A2	Q9EPR4	S23A2_MOUSE	Solute carrier family 23 member 2	18039.6	18633.4	10024.7	13622.3	8509.54	22403.3	26015.5	6780.77	20649.6	19894	8438.34	TurboID enriched	1.22719	0.000513461	0.00677072
Kcnj10	KCNJ10	Q9JM63	KCJ10_MOUSE	ATP-sensitive inward rectifier potassium channel 10	19814.3	10946.8	5044.97	12311.2	6543.46	11736.4	21001.7	4997.65	18213.8	15670.7	5528.69	TurboID enriched	1.46364	0.000515734	0.00678154
Fam120c	FAM120C	Q8C3F2	F120C_MOUSE	Constitutive coactivator of PPAR-gamma-like protein 2	9127.31	8168.92	6237.14	9141.67	5373.82	8581.98	10743.2	6006.77	10068.4	9305.24	5872.58	TurboID enriched	0.660638	0.00052284	0.00683934
Stxbp3	STXBP3	Q60770	STXB3_MOUSE	Syntaxin-binding protein 3	11829.2	11035.5	5484.88	10669.6	7062.5	10195.6	16484.1	4584.3	12424.3	12106.4	5710.56	TurboID enriched	1.08771	0.00052433	0.00683934
Fkbp15	FKBP15	Q6P9Q6	FKB15_MOUSE	FK506-binding protein 15	13354.8	9547.4	6372.18	11162	3946.66	10616.1	19072.2	4081.61	14430.6	13030.5	4800.15	TurboID enriched	1.43721	0.000524525	0.00683934
Cmtm4	CMTM4	Q8CJ61	CKLF4_MOUSE	CKLF-like MARVEL transmembrane domain-containing protein 4	13978.4	10268.6	5792.59	12938.1	8027.67	11581.6	14002.7	7024.22	15053.5	12970.5	6948.16	TurboID enriched	0.901437	0.000527684	0.00686136
Otud7a	OTUD7A	Q8R554	OTU7A_MOUSE	OTU domain-containing protein 7A	4492.62	4136.3	1971.36	4894.9	2807.81	4785.97	4486.94	3001.38	5433.57	4705.05	2593.51	TurboID enriched	0.877251	0.000541103	0.0070163
Strn	STRN	O55106	STRN_MOUSE	Striatin	20750.7	19808.4	8724.57	21915.7	9852.67	18687.4	40678.7	8731.24	24044.9	24314.3	9102.83	TurboID enriched	1.36512	0.000543344	0.00702585
Rer1	RER1	Q9CQU3	RER1_MOUSE	Protein RER1	16422.3	14546.9	9139.25	16616.8	10416.1	17422.1	18792.5	6231.02	15078.2	16479.8	8595.45	TurboID enriched	0.966503	0.000546501	0.00704714
Nhlrc2	NHLRC2	Q8BZW8	NHLC2_MOUSE	NHL repeat-containing protein 2	6028.02	6141.36	3957.1	6502.38	4291.33	7101.31	8573.06	3164.95	6621.82	6827.99	3804.46	TurboID enriched	0.844866	0.000550743	0.00708228
Srp54	NA	P14576	SRP54_MOUSE	Signal recognition particle 54 kDa protein	8163.96	7675.6	3401.32	6190	3631.63	8191.7	14109.9	3226.9	8183.91	8752.52	3419.95	TurboID enriched	1.30831	0.000555494	0.00710478
Bcas3	BCAS3	Q8CCN5	BCAS3_MOUSE	BCAS3 microtubule associated cell migration factor	18720.8	17311.8	12887.8	17285	11933.1	19035.3	21566.9	9368.47	20860.8	19130.1	11396.4	TurboID enriched	0.755031	0.000556595	0.00710478
Slc6a8	SLC6A8	Q8VBW1	SC6A8_MOUSE	Sodium- and chloride-dependent creatine transporter 1	6075.24	5919.25	4069.93	5936	3568.78	6925.93	6398.44	2409.62	7410.45	6444.22	3349.44	TurboID enriched	0.972882	0.000557058	0.00710478
Mlc1	MLC1	Q8VHK5	MLC1_MOUSE	Membrane protein MLC1	9893.98	8936.63	4161.01	11322.6	7087.95	11683.7	12747.7	3932.97	11874.9	11076.6	5060.65	TurboID enriched	1.17316	0.000561734	0.00714489
Ahcyl1	AHCYL1	Q80SW1	SAHH2_MOUSE	S-adenosylhomocysteine hydrolase-like protein 1	683517	490685	201898	545374	200009	472091	1.31709e+06	179806	731699	706742	193904	TurboID enriched	1.77072	0.000565502	0.00717327
Arhgef12	ARHGEF12	Q8R4H2	ARHGC_MOUSE	Rho guanine nucleotide exchange factor 12	10230.7	8897.92	5145.67	10370.1	6892.43	8668.34	11188.5	5615.62	11463.7	10136.5	5884.57	TurboID enriched	0.787517	0.000574121	0.00724966
Strn3	STRN3	Q9ERG2	STRN3_MOUSE	Striatin-3	20124.1	19283.6	8760.42	17361.4	9823.57	16157.1	32352.7	7976.47	19660.1	20823.1	8853.49	TurboID enriched	1.19975	0.000592915	0.00744068
Syt11	SYT11	Q9R0N3	SYT11_MOUSE	Synaptotagmin-11	5820.18	4454.73	3555.87	5272.26	3423.85	5488.38	4945.72	2854.84	5260.37	5206.94	3278.18	TurboID enriched	0.66885	0.000592959	0.00744068
Fam171a2	FAM171A2	A2A699	F1712_MOUSE	Protein FAM171A2	21797.3	19685.1	8864.58	26502.6	12869.1	23576.2	31174.5	13917.5	26043.1	24796.5	11883.7	TurboID enriched	1.07195	0.000598577	0.00749104
Brcc3	BRCC3	P46737	BRCC3_MOUSE	Lys-63-specific deubiquitinase BRCC36	10615.1	10858.6	7064.13	11900.6	6885.9	11535.4	15937	6893.85	14346.2	12532.1	6947.96	TurboID enriched	0.834531	0.000602	0.00751373
Plppr4	PLPPR4	Q7TME0	PLPR4_MOUSE	2-lysophosphatidate phosphatase PLPPR4	150933	123415	93917.4	138667	98782.9	139076	157114	76933.7	152507	143619	89878	TurboID enriched	0.679768	0.000604408	0.00752367
Camlg	NA	P49070	CAMLG_MOUSE	Guided entry of tail-anchored proteins factor CAMLG	9885.92	9006.21	5817.69	8370.2	5676.33	8949.4	12935.3	4641.9	10466.5	9935.59	5378.64	TurboID enriched	0.877221	0.000607266	0.00753915
Akap2	AKAP2	O54931	AKAP2_MOUSE	A-kinase anchor protein 2	6920.3	5663.18	2866.73	5424.3	2803.65	5548.5	8386.94	3914.96	7211.12	6525.72	3195.12	TurboID enriched	1.02825	0.000609868	0.00755136
Atg2b	ATG2B	Q80XK6	ATG2B_MOUSE	Autophagy-related protein 2 homolog B	9422.93	8196.34	5859.03	8725.06	6101.71	8560.89	8589.5	4323.17	9537.35	8838.68	5427.97	TurboID enriched	0.71761	0.000616877	0.00761795
Numb	NUMB	Q9QZS3	NUMB_MOUSE	Protein numb homolog	16830.3	14585	7059.17	16345.9	6750.56	12433.2	27463.3	7382.8	16484.1	17357	7064.18	TurboID enriched	1.2518	0.000621993	0.00766085
Ablim2	ABLIM2	Q8BL65	ABLM2_MOUSE	Actin-binding LIM protein 2	50712	42882	25760.7	44718.7	26812.5	43750.8	67226.1	28966.4	50528.6	49969.7	27179.9	TurboID enriched	0.862326	0.000630095	0.00774023
Aaas	AAAS	P58742	AAAS_MOUSE	Aladin	4504.19	4716.27	2739.04	4718.77	3329.02	4583.86	5535.05	2060.69	5515.56	4928.95	2709.58	TurboID enriched	0.885109	0.000644213	0.00789287
Dbnl	DBNL	Q62418	DBNL_MOUSE	Drebrin-like protein	17550.7	16101.9	7920.6	18036.8	10209.5	16843.4	26347.8	10562.8	19087.3	18994.7	9564.3	TurboID enriched	0.981093	0.000647134	0.00790791
C2cd2l	C2CD2L	Q80X80	C2C2L_MOUSE	Phospholipid transfer protein C2CD2L	10162	9318.09	5833.77	10743.8	7009.1	9858.22	13789.8	5428.93	10426.3	10716.4	6090.6	TurboID enriched	0.811719	0.000651267	0.00792927
Tbc1d15	TBC1D15	Q9CXF4	TBC15_MOUSE	TBC1 domain family member 15	5491.95	5080.02	2371.13	5163.17	2910.84	4403.1	8583.8	1724.42	5939.87	5776.99	2335.46	TurboID enriched	1.3054	0.000652762	0.00792927
Gtpbp1	GTPBP1	O08582	GTPB1_MOUSE	GTP-binding protein 1	9115.08	8871.57	6424.99	9416.99	6262.4	10751.7	9116.45	4543.04	10381.1	9608.8	5743.47	TurboID enriched	0.755796	0.000653978	0.00792927
Fbln5	FBLN5	Q9WVH9	FBLN5_MOUSE	Fibulin-5	4793.95	2527.28	1155.28	2911.84	1592.76	2971.13	2491.5	1246.35	3159.35	3142.51	1331.46	TurboID enriched	1.21495	0.000658617	0.00796483
Rab8b	RAB8B	P61028	RAB8B_MOUSE	Ras-related protein Rab-8B	40985.8	40446.2	30019.1	37940.7	26164.4	38775.6	41044.5	21675	44895.8	40681.5	25952.8	TurboID enriched	0.659107	0.000663129	0.00799868
Nyap2	NYAP2	Q8BM65	NYAP2_MOUSE	Neuronal tyrosine-phosphorylated phosphoinositide-3-kinase adapter 2	2672.77	3032.44	971.244	2455.31	1568.85	1919.69	2796.62	942.175	2229.54	2517.73	1160.76	TurboID enriched	1.14138	0.000689291	0.00829281
Snx1	SNX1	Q9WV80	SNX1_MOUSE	Sorting nexin-1	13340.3	12452.3	4032.69	14553.6	4170.44	13565.3	32581.7	6447.47	16646.3	17189.9	4883.53	TurboID enriched	1.76028	0.000694725	0.0083367
Ykt6	YKT6	Q9CQW1	YKT6_MOUSE	Synaptobrevin homolog YKT6	31899.5	30816.1	19795.8	27725.4	15493.7	29794.9	46293.5	15124.3	32121.7	33108.5	16804.6	TurboID enriched	0.968352	0.000698535	0.00836093
Sqor	SQOR	Q9R112	SQOR_MOUSE	Sulfide:quinone oxidoreductase, mitochondrial	4089.13	4110.83	2554.83	4044.87	2876.33	4783.84	3511.31	2169.65	4125.46	4110.91	2533.6	TurboID enriched	0.701815	0.000704376	0.00840928
Gprin1	GPRIN1	Q3UNH4	GRIN1_MOUSE	G protein-regulated inducer of neurite outgrowth 1	80950.9	70240.4	28548.7	77226.1	32784.8	62556.9	134842	39591.5	79940.6	84292.8	33641.7	TurboID enriched	1.29205	0.000717266	0.00852332
Phyhipl	PHYHIPL	Q8BGT8	PHIPL_MOUSE	Phytanoyl-CoA hydroxylase-interacting protein-like	253283	233059	162865	218258	146807	246025	330523	127150	254226	255896	145607	TurboID enriched	0.808143	0.00071758	0.00852332
Olfm2	OLFM2	Q8BM13	NOE2_MOUSE	Noelin-2	9474.37	10125.5	4506.75	10227	6920.99	10583.8	9044.92	3522.63	9928.15	9897.29	4983.46	TurboID enriched	1.04504	0.000723941	0.00857704
Rgs20	RGS20	Q9QZB1	RGS20_MOUSE	Regulator of G-protein signaling 20	14598.6	16968.2	9559.37	16124.2	5976.56	15160	22209.3	9493.03	18353.6	17235.6	8342.99	TurboID enriched	1.06503	0.000726306	0.00858328
Nt5c2	NT5C2	Q3V1L4	5NTC_MOUSE	Cytosolic purine 5'-nucleotidase	10146.1	10166.1	8139.89	11076.6	6498.56	10610.9	12173.6	5812.93	12035.2	11034.8	6817.13	TurboID enriched	0.705177	0.00073788	0.00869804
Exoc3	EXOC3	Q6KAR6	EXOC3_MOUSE	Exocyst complex component 3	15989.9	15851.2	6820.25	18050	10252.5	14651.4	26295	7253.29	17234.5	18012	8108.67	TurboID enriched	1.14719	0.00074346	0.00874174
Fnbp1	FNBP1	Q80TY0	FNBP1_MOUSE	Formin-binding protein 1	9698.5	9616.39	2568.83	9466.09	5691.19	9006.25	14162.5	4356.89	10723.3	10445.5	4205.64	TurboID enriched	1.36932	0.000746922	0.00876038
Slc25a46	SLC25A46	Q9CQS4	S2546_MOUSE	Solute carrier family 25 member 46	80378.1	71744.2	31031.5	56563.3	25326.1	58037.6	143605	19222	74697.5	80837.6	25193.2	TurboID enriched	1.63286	0.000776576	0.00908535
Agfg2	AGFG2	Q80WC7	AGFG2_MOUSE	Arf-GAP domain and FG repeat-containing protein 2	12780.1	13641.2	3507.24	15285.1	6473.44	12977.2	33019.8	4788.51	18172.5	17646	4923.06	TurboID enriched	1.79607	0.000785957	0.00917212
Anapc4	ANAPC4	Q91W96	APC4_MOUSE	Anaphase-promoting complex subunit 4	4426.25	4415.69	3413.51	4706.15	2845.45	4822.19	5923.73	2501.41	5457.59	4958.6	2920.12	TurboID enriched	0.766863	0.000790638	0.00920205
Pacs2	PACS2	Q3V3Q7	PACS2_MOUSE	Phosphofurin acidic cluster sorting protein 2	8359.38	7792.85	4411.76	8118.05	4687.75	7467.52	13197.4	3066.3	9970.72	9150.99	4055.27	TurboID enriched	1.16874	0.000795547	0.00920205
Cpt1a	CPT1A	P97742	CPT1A_MOUSE	Carnitine O-palmitoyltransferase 1, liver isoform	10534.4	9175.7	6198.46	8994.72	7004.07	10136.4	12615.9	5530.81	10540.5	10332.9	6244.45	TurboID enriched	0.724117	0.000795919	0.00920205
Fhip1b	NA	Q3U2I3	FHI1B_MOUSE	FHF complex subunit HOOK interacting protein 1B	3649.6	3174.17	2143.43	3370.73	2362.74	3116.12	4076.69	1728.2	3218.5	3434.3	2078.12	TurboID enriched	0.729954	0.000796407	0.00920205
Peak1	PEAK1	Q69Z38	PEAK1_MOUSE	Inactive tyrosine-protein kinase PEAK1	7560.41	6160.2	2454.12	7420.22	4691.84	7450.44	9909.49	1912.46	8507.04	7834.63	3019.47	TurboID enriched	1.46733	0.000812087	0.00932326
Apc	APC	Q61315	APC_MOUSE	Adenomatous polyposis coli protein	4551.18	4188.63	3012.22	4090.71	3067.4	4145.61	4986.7	2621.58	4000.85	4327.28	2900.4	TurboID enriched	0.576249	0.000812496	0.00932326
Rab3c	RAB3C	P62823	RAB3C_MOUSE	Ras-related protein Rab-3C	219216	194755	145521	183408	116014	190064	211545	90693.4	211022	201668	117409	TurboID enriched	0.804116	0.000812889	0.00932326
Cdc42ep1	CDC42EP1	Q91W92	BORG5_MOUSE	Cdc42 effector protein 1	15058.7	13049	NA	16898.5	1021.14	16398	29114.1	NA	19904.4	18403.8	1021.14	TurboID enriched	10.7853	0.000825923	0.00944954
Sec16a	SEC16A	E9QAT4	SC16A_MOUSE	Protein transport protein Sec16A	9515.67	8220.26	3459.14	10149.5	4034.83	9087.89	11008.9	6661.73	11291.2	9878.91	4718.57	TurboID enriched	1.11596	0.000842802	0.00959447
Slc2a13	SLC2A13	Q3UHK1	MYCT_MOUSE	Proton myo-inositol cotransporter	17164.3	14293.4	10982.3	16736.3	11925	15974.9	16889.4	9038.34	17979.6	16506.3	10648.5	TurboID enriched	0.63819	0.000844197	0.00959447
Ric8a	RIC8A	Q3TIR3	RIC8A_MOUSE	Synembryn-A	3639.32	3356.63	1909.96	3105.28	2349.33	2862.6	4087.66	1828.36	3315.98	3394.58	2029.22	TurboID enriched	0.741503	0.000856844	0.00969225
Trim9	TRIM9	Q8C7M3	TRIM9_MOUSE	E3 ubiquitin-protein ligase TRIM9	48447.4	46181.6	15910.2	44065.7	18489.8	41924.5	120061	16099.3	58918.2	59933	16833.1	TurboID enriched	1.72465	0.000857802	0.00969225
Prdx6	PRDX6	O08709	PRDX6_MOUSE	Peroxiredoxin-6	228978	269924	124485	254167	133983	281134	408666	169304	302189	290843	142591	TurboID enriched	1.01598	0.000859595	0.00969225
Rictor	RICTOR	Q6QI06	RICTR_MOUSE	Rapamycin-insensitive companion of mTOR	4470.83	4040.05	942.168	3870.68	2140	3601.24	5088.21	2057.68	5167.64	4373.11	1713.28	TurboID enriched	1.43058	0.000867685	0.00975988
Gmds	GMDS	Q8K0C9	GMDS_MOUSE	GDP-mannose 4,6 dehydratase	9544.89	8679.47	3740.41	10888.1	4415.41	9605.46	22460.6	3902.06	11930.7	12184.9	4019.29	TurboID enriched	1.52091	0.00087081	0.0097632
Slc12a2	SLC12A2	P55012	S12A2_MOUSE	Solute carrier family 12 member 2	26198.3	22260	17713.7	23212	15676.1	24644.7	23362.8	12240.3	24906	24097.3	15210.1	TurboID enriched	0.678402	0.000874254	0.0097632
Septin9	NA	Q80UG5	SEPT9_MOUSE	Septin-9	25787.6	26107.6	13505.3	25576.2	17227.5	25667.6	37805.8	16805.3	29456	28400.1	15846.1	TurboID enriched	0.834749	0.000883257	0.00984021
Tmem167a	NA	Q9CR64	KISHA_MOUSE	Protein kish-A	11030.9	10590.6	4309.5	6225.22	3199.21	9769.38	12986.8	1465.27	9419.18	10003.7	2991.33	TurboID enriched	1.84229	0.000890193	0.00989386
Sh3gl1	SH3GL1	Q62419	SH3G1_MOUSE	Endophilin-A2	23480.8	22903.4	10292.7	20350.9	8641.74	20986.6	43498.9	11940.7	25545.1	26127.6	10291.7	TurboID enriched	1.30356	0.000896077	0.0099356
Srcin1	SRCIN1	Q9QWI6	SRCN1_MOUSE	SRC kinase signaling inhibitor 1	37019.9	36640.6	19274.1	40467.6	23571.3	30256	38009.5	25424.6	35397.9	36298.6	22756.7	TurboID enriched	0.677628	0.000901038	0.00994826
Ntrk3	NTRK3	Q6VNS1	NTRK3_MOUSE	NT-3 growth factor receptor	9219.45	9401.46	6185.58	9505.14	6418.3	8035.36	11489.6	5945.42	9846.25	9582.88	6183.1	TurboID enriched	0.624704	0.000901481	0.00994826
Syngr3	SYNGR3	Q8R191	SNG3_MOUSE	Synaptogyrin-3	583238	438168	349993	501843	348346	535072	561012	272061	613679	538835	323467	TurboID enriched	0.737414	0.000913017	0.0100069
Slc6a1	SLC6A1	P31648	SC6A1_MOUSE	Sodium- and chloride-dependent GABA transporter 1	501220	471777	265701	336480	212988	384881	476003	144366	495527	444315	207685	TurboID enriched	1.12629	0.000913445	0.0100069
Mtmr6	MTMR6	Q8VE11	MTMR6_MOUSE	Myotubularin-related protein 6	15015.1	11623.6	4650.3	12753.6	3545.25	9522.52	36367.1	2913.23	18149.9	17238.6	3702.93	TurboID enriched	2.09408	0.000916208	0.0100069
Sorcs2	SORCS2	Q9EPR5	SORC2_MOUSE	VPS10 domain-containing receptor SorCS2	12672.6	11705.9	9257.69	11829.3	9173.6	12483	11698.3	8050.88	12403.1	12132.1	8827.39	TurboID enriched	0.460837	0.00091663	0.0100069
Aspscr1	ASPSCR1	Q8VBT9	ASPC1_MOUSE	Tether containing UBX domain for GLUT4	8884.09	9270.64	5003.77	9836.78	2766.79	8290.05	17756	4090.66	11455	10915.4	3953.74	TurboID enriched	1.4555	0.00091751	0.0100069
Ap3s2	AP3S2	Q8BSZ2	AP3S2_MOUSE	AP-3 complex subunit sigma-2	18123.6	18915.3	12310.4	17177.6	9075	19814.8	29665.6	9146.02	19960.5	20609.6	10177.1	TurboID enriched	1.00799	0.000922147	0.0100205
Ap1m1	AP1M1	P35585	AP1M1_MOUSE	AP-1 complex subunit mu-1	37821.7	35012.6	27663.2	35147.7	24432.7	37239.4	34199.1	20324.2	35910.5	35888.5	24140.1	TurboID enriched	0.582604	0.000926043	0.0100296
Sec24a	SEC24A	Q3U2P1	SC24A_MOUSE	Protein transport protein Sec24A	6870.15	5642.22	3497.94	5219.8	3212.82	5366.09	7982.56	1931.36	6683.79	6294.1	2880.71	TurboID enriched	1.15671	0.00093383	0.0100906
Snap47	SNAP47	Q8R570	SNP47_MOUSE	Synaptosomal-associated protein 47	33356.4	32024.6	23369.2	30942.1	22211.9	34405.7	41252.6	16552	35064.1	34507.6	20711	TurboID enriched	0.746298	0.000952638	0.01027
Kpna3	KPNA3	O35344	IMA4_MOUSE	Importin subunit alpha-4	27431.1	26523.5	9104.19	24536.4	9933.79	23913.2	71510.1	7933.94	28575	33748.2	8990.64	TurboID enriched	1.78763	0.000959124	0.0103161
Pygb	PYGB	Q8CI94	PYGB_MOUSE	Glycogen phosphorylase, brain form	328588	318828	174588	375643	185960	349522	660287	120619	434652	411253	160389	TurboID enriched	1.33465	0.000965111	0.0103566
Nudt5	NUDT5	Q9JKX6	NUDT5_MOUSE	ADP-sugar pyrophosphatase	12233.5	10370.8	3633.94	14013	5133.89	10060.1	29491	4120.17	14825.9	15165.7	4296	TurboID enriched	1.72812	0.000978512	0.0104764
Map7d1	MAP7D1	A2AJI0	MA7D1_MOUSE	MAP7 domain-containing protein 1	34879.8	33820.7	12020	35563.3	16230.5	35954.9	66759.5	20573.3	40440.9	41236.5	16274.6	TurboID enriched	1.33025	0.00098586	0.0105309
Srgap2	SRGAP2	Q91Z67	SRGP2_MOUSE	SLIT-ROBO Rho GTPase-activating protein 2	13429.3	12997	5788.84	14517.1	8425.03	12643.9	22924.1	6829.48	14439.7	15158.5	7014.45	TurboID enriched	1.09635	0.0010042	0.0107023
Etf1	ETF1	Q8BWY3	ERF1_MOUSE	Eukaryotic peptide chain release factor subunit 1	22007.8	22355.4	12631.2	19954	12123.5	21606.8	36026.6	12505.2	24654.2	24434.1	12420	TurboID enriched	0.947118	0.00101063	0.0107179
Wdr41	WDR41	Q3UDP0	WDR41_MOUSE	WD repeat-containing protein 41	8915.8	9660.35	6058.26	8019.9	5643.8	8711.38	11172.9	3862.72	9513.67	9332.33	5188.26	TurboID enriched	0.865947	0.00101291	0.0107179
Smim20	SMIM20	D3Z7Q2	SIM20_MOUSE	Small integral membrane protein 20	5159.57	5537.85	3347.9	5386.99	2965.64	5263.28	6597.83	3989.77	7086.97	5838.75	3434.44	TurboID enriched	0.765385	0.00101485	0.0107179
Ago2	AGO2	Q8CJG0	AGO2_MOUSE	Protein argonaute-2	7445.7	8128.96	5414.78	7649.08	5563.03	7860.18	10326.8	4476.6	8287.37	8283.02	5151.47	TurboID enriched	0.682929	0.00103526	0.0109088
Npc1	NPC1	O35604	NPC1_MOUSE	NPC intracellular cholesterol transporter 1	3522.67	3679.93	2407.75	4188.07	2557.17	4227.44	3077	2051.84	4069.57	3794.11	2338.92	TurboID enriched	0.694848	0.0010384	0.0109172
Cdipt	CDIPT	Q8VDP6	CDIPT_MOUSE	CDP-diacylglycerol--inositol 3-phosphatidyltransferase	66079.2	63381.5	46542.8	63457.4	40310.9	70660.3	80192.6	27349.3	80580.1	70725.2	38067.7	TurboID enriched	0.921043	0.00104257	0.0109364
Slc4a8	SLC4A8	Q8JZR6	S4A8_MOUSE	Electroneutral sodium bicarbonate exchanger 1	10313.2	8759.99	5826.2	10345.9	6924.67	10159.5	13565.2	5189.23	13530.2	11112.3	5980.04	TurboID enriched	0.885455	0.00106978	0.0111967
Plp2	PLP2	Q9R1Q7	PLP2_MOUSE	Proteolipid protein 2	3477.3	4888.99	2391.55	3632.67	1993.68	5035.07	3342.02	1370.95	3806.18	4030.37	1918.73	TurboID enriched	1.08832	0.00108053	0.0112587
Ahcyl2	AHCYL2	Q68FL4	SAHH3_MOUSE	Putative adenosylhomocysteinase 3	29501.2	23230.6	14087.5	23670.6	15469.2	24142.2	40803.1	10676.9	28314.7	28277.1	13411.2	TurboID enriched	1.06412	0.00109796	0.0113753
Tsc1	TSC1	Q9EP53	TSC1_MOUSE	Hamartin	5882.75	5554.2	3535.06	4998.65	3684.5	5229.64	6200.54	2232.43	6006.49	5645.38	3150.67	TurboID enriched	0.872041	0.00109814	0.0113753
Acsbg1	ACSBG1	Q99PU5	ACBG1_MOUSE	Long-chain-fatty-acid--CoA ligase ACSBG1	53997.1	47528.4	33607.2	48766.5	30075.9	47432.2	71694	21929.7	55404.8	54137.1	28537.6	TurboID enriched	0.930769	0.00109903	0.0113753
Uckl1	UCKL1	Q91YL3	UCKL1_MOUSE	Uridine-cytidine kinase-like 1	6432.41	5813.74	3951.16	6356.42	4519.61	6150.55	5303.47	3330.15	6887.78	6157.4	3933.64	TurboID enriched	0.652632	0.00110533	0.0113971
Tomm22	TOMM22	Q9CPQ3	TOM22_MOUSE	Mitochondrial import receptor subunit TOM22 homolog	7651.43	7717.03	4039.46	7408.67	5459.56	9167.65	7185.15	2818.49	8232.08	7893.67	4105.84	TurboID enriched	0.989819	0.00110601	0.0113971
Ate1	ATE1	Q9Z2A5	ATE1_MOUSE	Arginyl-tRNA--protein transferase 1	6254.79	6378.94	4013.52	7896.11	4683.19	7653.83	10120.8	3196.77	9266.05	7928.42	3964.49	TurboID enriched	0.994625	0.00111215	0.0114228
Pitpnm3	PITPNM3	Q3UHE1	PITM3_MOUSE	Membrane-associated phosphatidylinositol transfer protein 3	9737.3	9477.35	6978.98	9440.86	7218.33	9811.99	10614.5	5174.91	10817.1	9983.19	6457.41	TurboID enriched	0.641958	0.00111676	0.0114228
Zmpste24	ZMPSTE24	Q80W54	FACE1_MOUSE	CAAX prenyl protease 1 homolog	10870.2	10741.9	7256.67	10082.3	5770.67	8550.09	12044.1	4313.97	11371.6	10610	5780.44	TurboID enriched	0.899988	0.00111932	0.0114228
Aacs	AACS	Q9D2R0	AACS_MOUSE	Acetoacetyl-CoA synthetase	8720.22	9622.48	5134.59	9933.06	5435.69	9991.84	17959.9	3780.19	12558.3	11464.3	4783.49	TurboID enriched	1.23294	0.0011215	0.0114228
Eef1b	NA	O70251	EF1B_MOUSE	Elongation factor 1-beta	16949	18852.3	9812.03	17296.4	10148.7	15514.9	26950.2	10496.3	17572	18855.8	10152.3	TurboID enriched	0.869279	0.00112241	0.0114228
Yipf4	YIPF4	Q8C407	YIPF4_MOUSE	Protein YIPF4	4609.08	6435.3	3989.28	5863.93	2400.05	7197.99	5822.19	2916.67	7250.12	6196.43	3102	TurboID enriched	1.0135	0.00112319	0.0114228
Plscr3	PLSCR3	Q9JIZ9	PLS3_MOUSE	Phospholipid scramblase 3	9689.95	9673.36	2818.66	9353.82	4253.87	9562.63	23801.9	4320.53	12166.3	12374.7	3797.69	TurboID enriched	1.63662	0.00113708	0.0115107
Flot2	FLOT2	Q60634	FLOT2_MOUSE	Flotillin-2	37667.3	40974.2	26358.7	41948.1	28273.3	40093.7	52920.1	21561.8	37772.8	41896	25398	TurboID enriched	0.721439	0.00113889	0.0115107
Epn1	EPN1	Q80VP1	EPN1_MOUSE	Epsin-1	25528.8	23939.3	9693.5	25233.8	8116.75	23054.1	42028.7	16221.3	27109.9	27815.8	11343.9	TurboID enriched	1.32628	0.00113923	0.0115107
Mtfr1l	MTFR1L	Q9CWE0	MFR1L_MOUSE	Mitochondrial fission regulator 1-like	20694.6	20183.7	5344.25	21937.8	7626.56	22125.6	52233.7	10905.1	27611.4	27464.4	7958.64	TurboID enriched	1.75511	0.00115896	0.0116498
Ndufa11	NDUFA11	Q9D8B4	NDUAB_MOUSE	NADH dehydrogenase [ubiquinone] 1 alpha subcomplex subunit 11	51044.3	37164.1	26257.6	32040.5	23140.6	46059	50290.1	22221.9	44703.1	43550.2	23873.4	TurboID enriched	0.85154	0.00116326	0.0116498
Cdc42	NA	P60766	CDC42_MOUSE	Cell division control protein 42 homolog	165581	167466	98038.3	143422	113627	156030	139513	74960.3	157707	154953	95542	TurboID enriched	0.715208	0.00116449	0.0116498
Fxr2	FXR2	Q9WVR4	FXR2_MOUSE	Fragile X mental retardation syndrome-related protein 2	4839.9	4802.17	3177.8	4776.01	3704.06	5340.55	4357.09	3027.73	4526.29	4773.67	3303.2	TurboID enriched	0.533596	0.00116519	0.0116498
Stau2	STAU2	Q8CJ67	STAU2_MOUSE	Double-stranded RNA-binding protein Staufen homolog 2	4393.93	3944.67	1537.8	4356.34	2516.69	4560.31	8611.3	1700.7	4376.63	5040.53	1918.39	TurboID enriched	1.37063	0.00116864	0.0116564
Gbe1	GBE1	Q9D6Y9	GLGB_MOUSE	1,4-alpha-glucan-branching enzyme	8084.39	8351.2	5550.98	9261.65	5482.41	9707.61	6717.8	4413.31	8493.14	8435.96	5148.9	TurboID enriched	0.710384	0.0011799	0.0117437
Rap1gap	RAP1GAP	A2ALS5	RPGP1_MOUSE	Rap1 GTPase-activating protein 1	13797.8	14734.8	7569.74	12971.7	9513.57	11900.8	18548.8	8337.06	15066.9	14503.5	8473.46	TurboID enriched	0.767402	0.0011884	0.0118031
Inpp5j	INPP5J	P59644	PI5PA_MOUSE	Phosphatidylinositol 4,5-bisphosphate 5-phosphatase A	5952.39	5283.12	3717.56	5044.54	3889.75	5671.06	7059.21	3851.9	6356.17	5894.42	3819.74	TurboID enriched	0.616813	0.00119501	0.0118435
Adgrb2	ADGRB2	Q8CGM1	AGRB2_MOUSE	Adhesion G protein-coupled receptor B2	5088.79	4150.63	3241.04	5185.74	2805.6	4825.94	5269.78	3528.01	5980.4	5083.55	3191.55	TurboID enriched	0.66929	0.00120555	0.0118949
Marchf5	NA	Q3KNM2	MARH5_MOUSE	E3 ubiquitin-protein ligase MARCHF5	10031.9	9407.49	7182.52	9130.64	6983.01	10365.5	12404.9	6140.15	10614.1	10325.8	6768.56	TurboID enriched	0.605309	0.00120784	0.0118949
Prune2	PRUNE2	Q52KR3	PRUN2_MOUSE	Protein prune homolog 2	12904.2	14647.1	8883.47	10478.3	8460.58	15290.3	13011.6	7109.1	13816.4	13358	8151.05	TurboID enriched	0.708787	0.00121051	0.0118962
Emc3	EMC3	Q99KI3	EMC3_MOUSE	ER membrane protein complex subunit 3	4282.71	4180.92	3137.67	4038.44	2679.92	4902.33	4634.64	3284.39	4958.71	4499.63	3033.99	TurboID enriched	0.569347	0.00121929	0.0119573
Kcna3	KCNA3	P16390	KCNA3_MOUSE	Potassium voltage-gated channel subfamily A member 3	5206.01	5035.05	2655.36	4912.18	2585.35	5725.9	5197.26	992.434	5527.19	5267.27	2077.72	TurboID enriched	1.47171	0.00123222	0.0120587
Rmc1	NA	Q8VC42	RMC1_MOUSE	Regulator of MON1-CCZ1 complex	5572.13	5087.45	3502.36	5571.37	3679.16	4956.96	6710.03	2318.5	5844.12	5623.68	3166.67	TurboID enriched	0.85048	0.00123776	0.0120653
Dock7	DOCK7	Q8R1A4	DOCK7_MOUSE	Dedicator of cytokinesis protein 7	18598.6	15602.9	8401.78	16312.1	10504.3	15033.8	21532	4735.27	21052.3	18022	7880.46	TurboID enriched	1.25472	0.00123806	0.0120653
Sphk2	SPHK2	Q9JIA7	SPHK2_MOUSE	Sphingosine kinase 2	5358.98	4940.71	2801.41	5894.57	4236.3	6101.34	6724.14	3253.67	6821.74	5973.58	3430.46	TurboID enriched	0.811916	0.00124949	0.0121513
Wdr44	WDR44	Q6NVE8	WDR44_MOUSE	WD repeat-containing protein 44	24721.2	23049.3	17254.7	19773.5	15070.9	22153.2	25516.6	13448.8	22955.8	23028.3	15258.1	TurboID enriched	0.596532	0.00126815	0.0122933
Ei24	EI24	Q61070	EI24_MOUSE	Etoposide-induced protein 2.4	11191	11948.4	8287.48	10062.4	6336.51	11847	13250.4	4525.79	11980.5	11713.3	6383.26	TurboID enriched	0.91411	0.00126936	0.0122933
Slc25a32	SLC25A32	Q8BMG8	MFTC_MOUSE	Mitochondrial folate transporter/carrier	3165.64	2907.9	2276.87	3505.7	1731.21	3674.17	4057.74	2348.91	3667.2	3496.39	2119	TurboID enriched	0.726939	0.0012736	0.0123035
Echdc1	ECHDC1	Q9D9V3	ECHD1_MOUSE	Ethylmalonyl-CoA decarboxylase	29021.4	28620.7	7832.19	28090.2	10360.6	29591	103514	8193.23	36391.9	42538.3	8795.35	TurboID enriched	2.08697	0.00127569	0.0123035
Tmem100	TMEM100	Q9CQG9	TM100_MOUSE	Transmembrane protein 100	3678.21	4015.65	554.83	4101.22	NA	4257.52	9960.15	NA	5669.56	5280.39	554.83	TurboID enriched	9.23161	0.00128079	0.0123273
Slc6a11	SLC6A11	P31650	S6A11_MOUSE	Sodium- and chloride-dependent GABA transporter 3	370045	295712	215473	265734	161819	297603	353995	117622	308913	315334	164972	TurboID enriched	0.969011	0.00128497	0.0123421
Klc1	KLC1	O88447	KLC1_MOUSE	Kinesin light chain 1	18490.9	15481.5	8672.96	19022.5	11419.2	14784.8	25715	9193.98	18796.4	18715.2	9762.06	TurboID enriched	0.925362	0.00129295	0.012376
Castor2	NA	Q8CAB8	CAST2_MOUSE	Cytosolic arginine sensor for mTORC1 subunit 2	6687.96	7182.21	4390.48	7519.02	5063.04	7485.19	9008.89	2790.55	8340.03	7703.88	4081.36	TurboID enriched	0.953498	0.00129381	0.012376
Rapgef5	RAPGEF5	Q8C0Q9	RPGF5_MOUSE	Rap guanine nucleotide exchange factor 5	7045.81	6525.59	4959.61	6812.96	4812.58	6419.67	7736.75	3493.89	6902.1	6907.15	4422.03	TurboID enriched	0.657988	0.0013059	0.0124407
G6pdx	G6PD	Q00612	G6PD1_MOUSE	Glucose-6-phosphate 1-dehydrogenase X	30086.5	26730	11694.7	31402.1	12757	26311.6	74111.3	10634	37064.2	37617.6	11695.2	TurboID enriched	1.58362	0.00132251	0.0125732
Tiam2	TIAM2	Q6ZPF3	TIAM2_MOUSE	Rho guanine nucleotide exchange factor TIAM2	4682.58	4264.74	2202.14	4103.6	2914.86	4026.72	3415.67	1639.27	4079.17	4095.41	2252.09	TurboID enriched	0.895668	0.00132923	0.0126115
Iqcb1	IQCB1	Q8BP00	IQCB1_MOUSE	IQ calmodulin-binding motif-containing protein 1	3759.57	4243.25	2027.37	3460.81	2392.88	4443.93	5435.22	1355.88	3191.6	4089.06	1925.37	TurboID enriched	1.10293	0.00134564	0.0127085
Asl	ASL	Q91YI0	ARLY_MOUSE	Argininosuccinate lyase	4883.41	5688.81	2578.75	5618.41	4004.59	5658.1	6827.87	3530.44	5836.35	5752.16	3371.26	TurboID enriched	0.787585	0.00134564	0.0127085
Coro1b	CORO1B	Q9WUM3	COR1B_MOUSE	Coronin-1B	63036	60060.2	44363.3	68391.5	51339.5	70917.5	72960.6	37685.8	75801.8	68527.9	44462.8	TurboID enriched	0.630819	0.00134958	0.0127085
Lyplal1	LYPLAL1	Q3UFF7	LYPL1_MOUSE	Lysophospholipase-like protein 1	10487.3	11132.3	7678.3	11002.9	7108.27	11191.4	8902.74	7522.73	11357.2	10679	7436.44	TurboID enriched	0.517954	0.00135313	0.0127085
Ndrg3	NDRG3	Q9QYF9	NDRG3_MOUSE	Protein NDRG3	40249.5	38372.8	24695.3	37790.7	27275	31880.6	46545.9	22953	38491.4	38888.5	24974.5	TurboID enriched	0.633637	0.00135719	0.0127085
Adgrb1	ADGRB1	Q3UHD1	AGRB1_MOUSE	Adhesion G protein-coupled receptor B1	14588.7	12096.2	9441.29	12962.1	9090.65	12236.5	16050.5	7124.3	15137.3	13845.2	8552.08	TurboID enriched	0.697427	0.00136309	0.0127085
Acss2	ACSS2	Q9QXG4	ACSA_MOUSE	Acetyl-coenzyme A synthetase, cytoplasmic	18214.2	18016.3	12940.6	18716.3	12377	20245.5	27272.2	9500.43	23606.9	21011.9	11606	TurboID enriched	0.851885	0.00136349	0.0127085
Gja1	GJA1	P23242	CXA1_MOUSE	Gap junction alpha-1 protein	64620.2	57863.5	40487.8	54353.9	33922.3	52340.7	81175.5	25831.8	63938.9	62382.1	33414	TurboID enriched	0.909137	0.00136396	0.0127085
Lrrc4c	LRRC4C	Q8C031	LRC4C_MOUSE	Leucine-rich repeat-containing protein 4C	3757.79	3379.27	2189.26	3071.83	2440.44	3282.87	4516.32	1871.92	3444.3	3575.4	2167.21	TurboID enriched	0.719038	0.00136709	0.0127123
Akap1	AKAP1	O08715	AKAP1_MOUSE	A-kinase anchor protein 1, mitochondrial	3680.13	3506.01	2451.75	3285.72	1009.85	3539.69	5656.2	1254.64	4558.58	4037.72	1572.08	TurboID enriched	1.44055	0.00138657	0.0128678
Sqstm1	SQSTM1	Q64337	SQSTM_MOUSE	Sequestosome-1	3697.7	2821.11	1955.68	3003.66	2199.72	2834.67	3731.01	1844.01	2940.05	3171.37	1999.8	TurboID enriched	0.658489	0.00139752	0.0129437
Kcnc1	KCNC1	P15388	KCNC1_MOUSE	Potassium voltage-gated channel subfamily C member 1	22377	19158.5	15262.7	22253.2	15181.6	26720.2	27606.4	11194.8	23303.1	23569.7	13879.7	TurboID enriched	0.767815	0.00140109	0.0129511
Lasp1	LASP1	Q61792	LASP1_MOUSE	LIM and SH3 domain protein 1	76495.5	78673.4	32862.5	76965.7	33503.4	67853.6	150092	44276.5	83076.2	88859.4	36880.8	TurboID enriched	1.22756	0.00141045	0.0130118
Nudc	NUDC	O35685	NUDC_MOUSE	Nuclear migration protein nudC	16472.2	14227.7	4296.42	18254.3	6928.68	16096.1	36218.2	8645.34	20886.9	20359.2	6623.48	TurboID enriched	1.60306	0.00142357	0.0130927
Ciapin1	CIAPIN1	Q8WTY4	CPIN1_MOUSE	Anamorsin	6185	6603.29	950.322	8868.28	NA	8079.4	18764	NA	9670.85	9695.13	950.322	TurboID enriched	9.83776	0.00142483	0.0130927
Mapk8ip3	MAPK8IP3	Q9ESN9	JIP3_MOUSE	C-Jun-amino-terminal kinase-interacting protein 3	12326.9	11419.4	8718.54	12204.5	9592.4	11506.9	12713.3	7697.47	11922.6	12015.6	8669.47	TurboID enriched	0.475632	0.00144159	0.0132167
Exosc5	EXOSC5	Q9CRA8	EXOS5_MOUSE	Exosome complex component RRP46	1247.45	1313.77	NA	1458.55	NA	1227.25	2349.91	244.833	1274.1	1478.5	244.833	TurboID enriched	7.84209	0.00144574	0.0132167
Slc22a23	SLC22A23	Q3UHH2	S22AN_MOUSE	Solute carrier family 22 member 23	12448.9	10190.4	6758.25	9623.56	8256.69	10392.6	12093.5	6100.29	11399.8	11024.8	7038.41	TurboID enriched	0.652602	0.00144926	0.0132167
Asap2	ASAP2	Q7SIG6	ASAP2_MOUSE	Arf-GAP with SH3 domain, ANK repeat and PH domain-containing protein 2	6062.8	5998.15	3650.08	6336.12	3011.71	5535.51	9968.32	1703.65	6467.34	6728.04	2788.48	TurboID enriched	1.31183	0.00145018	0.0132167
Slc25a1	SLC25A1	Q8JZU2	TXTP_MOUSE	Tricarboxylate transport protein, mitochondrial	41939.5	43896.5	29665.9	38829.2	23249.4	40375	32935.3	20668.6	46976.9	40825.4	24528	TurboID enriched	0.742931	0.00145248	0.0132167
Tnrc6b	TNRC6B	Q8BKI2	TNR6B_MOUSE	Trinucleotide repeat-containing gene 6B protein	9906.73	9653.37	NA	9926.16	1189.92	10106.3	14927.7	NA	12476.5	11166.1	1189.92	TurboID enriched	10.0214	0.0014556	0.0132193
Csde1	CSDE1	Q91W50	CSDE1_MOUSE	Cold shock domain-containing protein E1	35711.1	35192.7	19896.2	34496.6	20833.8	32116.9	60154.3	17075.9	35989.4	38943.5	19268.6	TurboID enriched	0.985117	0.00146285	0.0132594
Slc12a9	SLC12A9	Q99MR3	S12A9_MOUSE	Solute carrier family 12 member 9	7379.96	7528.63	5950.89	7014.9	4199.77	7727.99	7948	4108.38	9508.67	7851.36	4753.01	TurboID enriched	0.738603	0.00149074	0.013486
Copz1	COPZ1	P61924	COPZ1_MOUSE	Coatomer subunit zeta-1	12413.1	12428.7	5849.51	12537.2	5937.34	13707	31823.6	4049.26	14811	16286.8	5278.7	TurboID enriched	1.55039	0.00149606	0.0135079
Gpr162	GPR162	Q3UN16	GP162_MOUSE	Probable G-protein coupled receptor 162	12626.9	10864.1	7947.44	12325.6	8851.75	15207.1	15872.6	8501.23	13660.2	13426.1	8433.47	TurboID enriched	0.660324	0.00151022	0.0136095
Slc25a22	SLC25A22	Q9D6M3	GHC1_MOUSE	Mitochondrial glutamate carrier 1	288781	283079	225496	267322	195488	312214	297477	153892	304796	292278	191626	TurboID enriched	0.624781	0.001521	0.0136349
Fxr1	FXR1	Q61584	FXR1_MOUSE	Fragile X mental retardation syndrome-related protein 1	25824.3	26323.8	17965.7	27578.7	16038.9	30378.1	38777.4	19980.6	30729.4	29935.3	17995.1	TurboID enriched	0.725916	0.00152155	0.0136349
Yap1	YAP1	P46938	YAP1_MOUSE	Transcriptional coactivator YAP1	19553.8	20006.4	NA	20597.1	NA	19123	40748.2	2129.79	22833.2	23810.3	2129.79	TurboID enriched	10.796	0.00152246	0.0136349
Hsdl2	HSDL2	Q2TPA8	HSDL2_MOUSE	Hydroxysteroid dehydrogenase-like protein 2	10755	11549.9	8443.98	10907.4	8457.2	10940.9	11089.3	6515.25	11899.7	11190.4	7805.48	TurboID enriched	0.529231	0.00152473	0.0136349
Nomo1	NOMO1	Q6GQT9	NOMO1_MOUSE	Nodal modulator 1	15647.6	15928.3	12154.2	15518	11664.6	17939.5	18536.1	9099.78	15683.6	16542.2	10972.9	TurboID enriched	0.599827	0.00153099	0.0136647
Vps41	VPS41	Q5KU39	VPS41_MOUSE	Vacuolar protein sorting-associated protein 41 homolog	4798.65	5159.94	3151.76	4838.17	3306.83	5405.07	3766.06	2705.97	4781.54	4791.57	3054.86	TurboID enriched	0.645459	0.00154517	0.0137243
Wdr54	WDR54	Q9R0D8	WDR54_MOUSE	WD repeat-containing protein 54	17705.2	18142.9	12466.6	15312.2	12102.7	16780.7	18524.3	8552.38	17883.1	17391.4	11040.5	TurboID enriched	0.672864	0.00154649	0.0137243
Isoc1	ISOC1	Q91V64	ISOC1_MOUSE	Isochorismatase domain-containing protein 1	9226.89	8806.75	5665.12	9460.01	7383.86	10040.9	9439.38	4445.71	10518.1	9582.01	5831.56	TurboID enriched	0.744863	0.00158431	0.0140067
Plpp6	PLPP6	Q9D4F2	PLPP6_MOUSE	Phospholipid phosphatase 6	4346.42	4270.11	2627.4	4078.3	2697.72	4260.17	3132.8	1983.55	4799.81	4147.93	2436.22	TurboID enriched	0.769166	0.00159586	0.0140822
Flna	FLNA	Q8BTM8	FLNA_MOUSE	Filamin-A	14642	12377.4	8605.43	14334.7	10324.4	16828.5	12506.3	9085.78	14630.3	14219.8	9338.55	TurboID enriched	0.602899	0.00160377	0.0141253
Nmt2	NMT2	O70311	NMT2_MOUSE	Glycylpeptide N-tetradecanoyltransferase 2	14749.6	14080.3	8030.44	15164.6	7952.23	16464.4	32403	5963.62	20448	18885	7315.43	TurboID enriched	1.31455	0.00161315	0.0141758
Sfxn4	SFXN4	Q925N1	SFXN4_MOUSE	Sideroflexin-4	2761.84	2997.57	1649.98	3322.16	2172.3	2680	3114.74	2063.4	3607.23	3080.59	1961.89	TurboID enriched	0.653128	0.00161558	0.0141758
Tmem19	TMEM19	Q91W52	TMM19_MOUSE	Transmembrane protein 19	6789.4	5836.13	4577.31	7523.32	3248.71	6262.31	6058.36	2488.35	9249.05	6953.1	3438.12	TurboID enriched	1.04235	0.00161867	0.0141763
Atp1b1	ATP1B1	P14094	AT1B1_MOUSE	Sodium/potassium-transporting ATPase subunit beta-1	1.76134e+06	2.04606e+06	1.36749e+06	1.65289e+06	1.28266e+06	1.74892e+06	1.86507e+06	1.27906e+06	1.73994e+06	1.80237e+06	1.30974e+06	TurboID enriched	0.457954	0.00162369	0.0141936
Ppme1	PPME1	Q8BVQ5	PPME1_MOUSE	Protein phosphatase methylesterase 1	50130.4	44849.8	35172.3	42077.8	29655.1	42044.5	47675.8	28064	41796.5	44762.5	30963.8	TurboID enriched	0.534906	0.00163057	0.0142271
Arap2	ARAP2	Q8BZ05	ARAP2_MOUSE	Arf-GAP with Rho-GAP domain, ANK repeat and PH domain-containing protein 2	8468.61	7944.48	6226.06	9563.81	6128.47	10440.2	11385.7	6030.28	11379.7	9863.76	6128.27	TurboID enriched	0.673106	0.00163866	0.014271
Rheb	RHEB	Q921J2	RHEB_MOUSE	GTP-binding protein Rheb	32572	28834.2	23119.5	30191.4	17075.5	32337.8	46095.4	14432.7	37904.2	34655.8	18209.2	TurboID enriched	0.93746	0.00164374	0.0142886
Gria4	GRIA4	Q9Z2W8	GRIA4_MOUSE	Glutamate receptor 4	8895.05	8016.75	5802.84	8217.87	6820.69	9418.62	8722.63	4757.57	8819.53	8681.74	5793.7	TurboID enriched	0.596905	0.00165452	0.0143556
Ddx3x	DDX3X	Q62167	DDX3X_MOUSE	ATP-dependent RNA helicase DDX3X	57447.6	52887.8	26870.9	60507.1	31669.8	50317.2	104141	31645.6	67207.4	65418.1	30062.1	TurboID enriched	1.07999	0.0016638	0.0143903
Slc6a17	SLC6A17	Q8BJI1	S6A17_MOUSE	Sodium-dependent neutral amino acid transporter SLC6A17	51552.1	50827.3	35386.7	44182	32979	48071.6	46463.6	23425.2	46757	47975.6	30597	TurboID enriched	0.669303	0.00166654	0.0143903
Itgb1	ITGB1	P09055	ITB1_MOUSE	Integrin beta-1	11182.8	9825.31	6210.19	7836.33	4804.34	9118.98	14971.1	3738.24	9678.71	10435.5	4917.59	TurboID enriched	1.08567	0.00167015	0.0143903
Map7d2	MAP7D2	A2AG50	MA7D2_MOUSE	MAP7 domain-containing protein 2	16931.1	15659.3	5908.84	14565.5	9107.78	13406	26054.4	8370.96	14935.1	16925.2	7795.86	TurboID enriched	1.10543	0.00167085	0.0143903
Ncam2	NCAM2	O35136	NCAM2_MOUSE	Neural cell adhesion molecule 2	65589.9	62020.1	47345.7	61180.4	46508.9	63424	59991.2	34088.6	65344.4	62925	42647.7	TurboID enriched	0.576165	0.00171101	0.0146682
Mcu	MCU	Q3UMR5	MCU_MOUSE	Calcium uniporter protein, mitochondrial	59124.7	53322.4	42074.2	62762.8	44154.8	66732.7	69242.6	29929.9	63409.7	62432.5	38719.6	TurboID enriched	0.704816	0.00171255	0.0146682
Coasy	COASY	Q9DBL7	COASY_MOUSE	Bifunctional coenzyme A synthase	8017.7	8486.28	4199.84	9208.57	6905.39	9507.71	11233	4984.86	9372.17	9304.25	5363.37	TurboID enriched	0.817748	0.00171872	0.0146941
Ptpn4	PTPN4	Q9WU22	PTN4_MOUSE	Tyrosine-protein phosphatase non-receptor type 4	5418.17	4254.45	3410.39	4708.71	2356.77	4293.06	5215.98	3148.66	5713.52	4933.98	2971.94	TurboID enriched	0.739543	0.00175006	0.0149299
Sik3	SIK3	Q6P4S6	SIK3_MOUSE	Serine/threonine-protein kinase SIK3	14996.2	14267.3	9931.17	13606.9	10134.4	14032.7	19796.9	7619.01	18245.4	15824.2	9228.19	TurboID enriched	0.77482	0.00175274	0.0149299
Slc7a10	SLC7A10	P63115	AAA1_MOUSE	Asc-type amino acid transporter 1	27212.7	23515.3	14074.6	25850.4	17489.4	28217.4	34052.1	7649.08	33800.7	28774.8	13071	TurboID enriched	1.20719	0.00175776	0.0149299
Tmx2	TMX2	Q9D710	TMX2_MOUSE	Thioredoxin-related transmembrane protein 2	52918.6	48315.2	39720.1	52464.8	35454	57695.6	68974.4	27498	62853.4	57203.7	34224	TurboID enriched	0.747288	0.00175909	0.0149299
Mlec	MLEC	Q6ZQI3	MLEC_MOUSE	Malectin	37303.7	38423.9	28291.3	33341.5	20913.6	41278	32872.2	17700.2	35946.6	36527.7	22301.7	TurboID enriched	0.734908	0.00177411	0.0150066
Lnpep	LNPEP	Q8C129	LCAP_MOUSE	Leucyl-cystinyl aminopeptidase	8410.05	9394.88	6518.1	7538.49	5243.37	8493.77	9459.28	4063.98	8357.77	8609.04	5275.15	TurboID enriched	0.728858	0.00177456	0.0150066
Cenpe	CENPE	Q6RT24	CENPE_MOUSE	Centromere-associated protein E	203024	338059	83437.8	220722	18014.1	249533	236575	91639.9	318762	261112	64363.9	TurboID enriched	2.31249	0.00179068	0.015079
Ppm1f	PPM1F	Q8CGA0	PPM1F_MOUSE	Protein phosphatase 1F	7593.5	8963.12	5272.91	8506.48	6596.63	9256.1	7712.88	4455.2	9117.03	8524.85	5441.58	TurboID enriched	0.661887	0.00179185	0.015079
Slc2a3	SLC2A3	P32037	GTR3_MOUSE	Solute carrier family 2, facilitated glucose transporter member 3	67871.5	62520.3	49390.3	64590.3	46583.9	64161.9	74581.4	34869.5	62682.6	66068	43614.6	TurboID enriched	0.612486	0.00179281	0.015079
Ppp4r4	PPP4R4	Q8C0Y0	PP4R4_MOUSE	Serine/threonine-protein phosphatase 4 regulatory subunit 4	4733.41	5304.35	3014.48	4135.03	2443.28	5389.08	3530.28	2568.21	4116.44	4534.76	2675.32	TurboID enriched	0.750813	0.0018002	0.0151139
Cpeb4	CPEB4	Q7TN98	CPEB4_MOUSE	Cytoplasmic polyadenylation element-binding protein 4	7114.52	7188.97	4041.68	6699.27	4038.26	5754.41	11131.2	2443.77	7750.89	7606.54	3507.9	TurboID enriched	1.12318	0.00181905	0.0152049
Wdr45	WDR45	Q91VM3	WIPI4_MOUSE	WD repeat domain phosphoinositide-interacting protein 4	7193.75	6307.04	4754.23	5962.91	4205.73	6651.89	8846.86	4462.02	6937.88	6983.39	4473.99	TurboID enriched	0.632323	0.00181967	0.0152049
Aftph	AFTPH	Q80WT5	AFTIN_MOUSE	Aftiphilin	10241.5	9581.57	NA	9168.53	1410.52	8895.89	15723.6	NA	11856.9	10911.3	1410.52	TurboID enriched	9.8964	0.00182081	0.0152049
Qki	NA	Q9QYS9	QKI_MOUSE	Protein quaking	15212.6	15284.1	7270.43	13047.1	4773.56	13290.9	37444.7	5582.27	18527.8	18801.2	5875.42	TurboID enriched	1.5901	0.0018341	0.0152859
Dcc	DCC	P70211	DCC_MOUSE	Netrin receptor DCC	4900.52	4323.62	3426.99	5052.42	3031.88	4655.61	6886.68	2924.69	5246.23	5177.51	3127.85	TurboID enriched	0.714043	0.00183705	0.0152859
Mal2	MAL2	Q8BI08	MAL2_MOUSE	Protein MAL2	248054	224633	166925	235881	153125	221783	345172	126504	258148	255612	148852	TurboID enriched	0.772454	0.00185192	0.0153336
Smap1	SMAP1	Q91VZ6	SMAP1_MOUSE	Stromal membrane-associated protein 1	55782.1	39015.1	15749.9	53375.2	20185.7	38543	108140	22571.6	53714.7	58095	19502.4	TurboID enriched	1.49666	0.00185193	0.0153336
Akap10	AKAP10	O88845	AKA10_MOUSE	A-kinase anchor protein 10, mitochondrial	6304.26	6117.34	3623.54	6269.29	4888.6	6703.33	8513.35	2809.19	6522.47	6738.34	3773.78	TurboID enriched	0.863749	0.00185265	0.0153336
Atp5mj	NA	P56379	ATP68_MOUSE	ATP synthase subunit ATP5MJ, mitochondrial	34517.2	31950.7	22897.1	27396.4	11081.3	38951.5	27341.5	10076.5	40676.1	33472.2	14685	TurboID enriched	1.27419	0.00185938	0.0153621
Garem1	GAREM1	Q3UFT3	GARE1_MOUSE	GRB2-associated and regulator of MAPK protein	5690.24	5396.74	2259.88	5611.49	3350.71	5354.4	11295.5	1273.09	7806.1	6859.07	2294.56	TurboID enriched	1.62847	0.00186761	0.0154028
Septin2	NA	P42208	SEPT2_MOUSE	Septin-2	30163.7	26975.9	16759.1	36229.4	16063.8	31035.6	57909.7	18102.1	37568.5	36647.1	16975	TurboID enriched	1.0648	0.00187265	0.0154171
Dhrs7	DHRS7	Q9CXR1	DHRS7_MOUSE	Dehydrogenase/reductase SDR family member 7	8547.05	6855.18	5940.2	7857.87	4977.51	8555.79	9472.3	5773.35	9010.46	8383.11	5563.69	TurboID enriched	0.587961	0.00187664	0.0154228
Srp68	SRP68	Q8BMA6	SRP68_MOUSE	Signal recognition particle subunit SRP68	9940.71	10318.3	6129.92	10418.8	7517.37	10325.5	15303.7	6519.33	11113.8	11236.8	6722.21	TurboID enriched	0.729612	0.00188527	0.0154665
Rab21	RAB21	P35282	RAB21_MOUSE	Ras-related protein Rab-21	24248.1	25175.1	20443.7	23464.1	17189.3	27471	29031.5	15239.3	26929.6	26053.2	17624.1	TurboID enriched	0.570495	0.00189681	0.0155197
Tbc1d9b	TBC1D9B	Q5SVR0	TBC9B_MOUSE	TBC1 domain family member 9B	6135.04	6136.53	4208.89	6406.81	4750.85	6412.81	7978	2976.81	6635.37	6617.43	3978.85	TurboID enriched	0.754923	0.00189841	0.0155197
Mtfp1	MTFP1	Q9CRB8	MTFP1_MOUSE	Mitochondrial fission process protein 1	25420.2	22389.4	19162.5	26127.6	15237.1	30846.5	24756.4	11402.2	27081.1	26103.5	15267.3	TurboID enriched	0.798986	0.00191034	0.01559
Rpap3	RPAP3	Q9D706	RPAP3_MOUSE	RNA polymerase II-associated protein 3	8296.8	8212.78	1416.48	8979.99	NA	10052.2	16022.6	NA	11576.3	10523.4	1416.48	TurboID enriched	9.82984	0.00191722	0.0156188
Elp2	ELP2	Q91WG4	ELP2_MOUSE	Elongator complex protein 2	10440.8	9267.12	7021.41	9300.82	6630.03	9148.31	11249.9	4432.8	10033	9906.64	6028.08	TurboID enriched	0.741175	0.00192548	0.0156353
Kcna2	KCNA2	P63141	KCNA2_MOUSE	Potassium voltage-gated channel subfamily A member 2	10800.4	7981.34	6045.66	6979.44	3383.22	7637.64	10598.9	3278.29	8673.25	8778.49	4235.72	TurboID enriched	1.0921	0.00192595	0.0156353
Atp2b4	ATP2B4	Q6Q477	AT2B4_MOUSE	Plasma membrane calcium-transporting ATPase 4	89975.8	87281.9	65949.8	86588.1	68298.7	87402.2	92906.4	48118.8	94111.4	89710.9	60789.1	TurboID enriched	0.577917	0.0019446	0.0157594
Odr4	NA	Q4PJX1	ODR4_MOUSE	Protein odr-4 homolog	5612.62	5840.21	3654.69	5941.41	4111.25	6229.92	5991.74	2076.38	6496.72	6018.77	3280.77	TurboID enriched	0.933196	0.00195987	0.0158556
Ddx39b	DDX39B	Q9Z1N5	DX39B_MOUSE	Spliceosome RNA helicase Ddx39b	61410.2	64660.9	44265.3	57962.4	42375.3	74340.1	53072.1	33482.9	61866.5	62218.7	40041.2	TurboID enriched	0.63867	0.0019719	0.0159016
Naa10	NAA10	Q9QY36	NAA10_MOUSE	N-alpha-acetyltransferase 10	4561.82	5241.97	1979.58	3955.44	2690.38	3542.06	6013.45	2615	3975.96	4548.45	2428.32	TurboID enriched	0.89439	0.00197237	0.0159016
Wwox	WWOX	Q91WL8	WWOX_MOUSE	WW domain-containing oxidoreductase	8386.79	7856.82	3620.41	7404.66	4999.79	8342.36	14754.8	4636.95	9329.56	9345.84	4419.05	TurboID enriched	1.05208	0.00199711	0.0160733
Gabrb2	GABRB2	P63137	GBRB2_MOUSE	Gamma-aminobutyric acid receptor subunit beta-2	32490.5	27620.8	23923.6	27601.2	19023.8	31965.3	34948.3	15892.3	31535.5	31026.9	19613.2	TurboID enriched	0.67665	0.00202398	0.0162551
Gab1	GAB1	Q9QYY0	GAB1_MOUSE	GRB2-associated-binding protein 1	4953.9	4991.94	NA	3865.61	NA	4982.48	8442.62	874.945	5192.93	5404.91	874.945	TurboID enriched	9.09949	0.00202667	0.0162551
Glmn	GLMN	Q8BZM1	GLMN_MOUSE	Glomulin	3632.03	3504.15	1920.68	2822.98	625.465	2619.45	7234.43	703.615	3751.7	3927.46	1083.25	TurboID enriched	1.96601	0.00203033	0.0162566
Asap1	ASAP1	Q9QWY8	ASAP1_MOUSE	Arf-GAP with SH3 domain, ANK repeat and PH domain-containing protein 1	23038.7	19435.1	12257.5	19155.2	14156.6	15701.8	20601.9	12044.4	19361.6	19549	12819.5	TurboID enriched	0.603355	0.00203399	0.016258
Pdap1	PDAP1	Q3UHX2	HAP28_MOUSE	28 kDa heat- and acid-stable phosphoprotein	14442.9	16162.5	3986.38	24422.1	5042.29	23707.9	70838	7881.77	28776.9	29725	5636.81	TurboID enriched	2.23682	0.00205023	0.0163289
Nek1	NEK1	P51954	NEK1_MOUSE	Serine/threonine-protein kinase Nek1	4914.52	4849.37	1008.42	5907.96	NA	6393.38	7447.85	NA	7486.03	6166.52	1008.42	TurboID enriched	9.24211	0.00205911	0.0163289
Crot	CROT	Q9DC50	OCTC_MOUSE	Peroxisomal carnitine O-octanoyltransferase	4939.13	5351.11	3814.02	4092.98	3022.03	5526.52	5030.03	2879.36	5922.48	5143.71	3238.47	TurboID enriched	0.669038	0.00206095	0.0163289
Vamp7	VAMP7	P70280	VAMP7_MOUSE	Vesicle-associated membrane protein 7	10686.1	10483.3	7574.95	8832.55	7532.93	9710.98	10188.1	6095.78	10196.1	10016.2	7067.89	TurboID enriched	0.507334	0.00206355	0.0163289
Tmem62	TMEM62	Q8BXJ9	TMM62_MOUSE	Transmembrane protein 62	1944.91	2089.87	1213.88	2121.05	1560.83	2278.98	2536	760.79	2530.37	2250.2	1178.5	TurboID enriched	0.986505	0.00206385	0.0163289
Akt1	AKT1	P31750	AKT1_MOUSE	RAC-alpha serine/threonine-protein kinase	4146.56	4231.47	2705.59	4443.14	3324.97	4900.42	3633.34	2682.15	4398.85	4292.3	2904.24	TurboID enriched	0.564941	0.00208502	0.0164287
Ppp1r1b	PPP1R1B	Q60829	PPR1B_MOUSE	Protein phosphatase 1 regulatory subunit 1B	14175.3	15101.8	2798.81	18190.2	4624.93	18710	66560.9	6602.29	23971.6	26118.3	4675.35	TurboID enriched	2.32609	0.00208678	0.0164287
Cacng2	CACNG2	O88602	CCG2_MOUSE	Voltage-dependent calcium channel gamma-2 subunit	33546.4	30077.4	19725.6	32377.7	22695.9	40541.2	54118.2	16439.5	34973.7	37605.8	19620.3	TurboID enriched	0.922012	0.00208751	0.0164287
Phaf1	NA	Q922R1	PHAF1_MOUSE	Phagosome assembly factor 1	8680.68	7009.24	5947.93	8199.79	5719.35	8048.82	10022.3	4419.56	9359.58	8553.4	5362.28	TurboID enriched	0.676353	0.00209055	0.0164287
Dennd5a	DENND5A	Q6PAL8	DEN5A_MOUSE	DENN domain-containing protein 5A	5599.4	5454.54	2849.09	5000.97	3786.72	4810.61	4391.72	2012.97	5646.49	5150.62	2882.93	TurboID enriched	0.878373	0.00210336	0.0165016
Cadm1	CADM1	Q8R5M8	CADM1_MOUSE	Cell adhesion molecule 1	27648	26665	16145.2	20760.4	8916.89	18549.7	26440.5	9976.7	19580.4	23274	11679.6	TurboID enriched	1.02573	0.00211445	0.0165577
Atcay	ATCAY	Q8BHE3	ATCAY_MOUSE	Caytaxin	17588.6	18086.1	11092.2	14100.9	8845.03	18235.2	13403.8	5624.73	17061.3	16412.6	8520.64	TurboID enriched	0.990027	0.0021176	0.0165577
Slc13a5	SLC13A5	Q67BT3	S13A5_MOUSE	Solute carrier family 13 member 5	9998.34	7972.32	5359.12	8456.19	3925.39	10927.4	13482	1632.1	15161.7	10999.7	3638.87	TurboID enriched	1.71943	0.00212643	0.0165989
Tspan9	TSPAN9	Q8BJU2	TSN9_MOUSE	Tetraspanin-9	9188.17	7409.89	5457.48	8263.25	4504.68	6624.63	8567.33	4602.38	6420.64	7745.65	4854.85	TurboID enriched	0.666768	0.0021369	0.0166251
Kcnb1	KCNB1	Q03717	KCNB1_MOUSE	Potassium voltage-gated channel subfamily B member 1	15619.6	14949.5	10318	14311.7	11005.7	15635.5	16575.5	12662.3	17039.5	15688.5	11328.7	TurboID enriched	0.472548	0.00214187	0.016636
Cdip1	CDIP1	Q9DB75	CDIP1_MOUSE	Cell death-inducing p53-target protein 1	42570.1	43631.1	30290.1	34416.5	24933.4	38128.6	44362.9	18137.1	46170.8	41546.7	24453.5	TurboID enriched	0.788935	0.00215484	0.0166907
Dync1li2	DYNC1LI2	Q6PDL0	DC1L2_MOUSE	Cytoplasmic dynein 1 light intermediate chain 2	26840.2	28170.7	16726.5	18768.7	11578.8	22204.3	29890.8	9782.03	21412.4	24547.8	12695.8	TurboID enriched	0.968648	0.00215606	0.0166907
Arhgef7	ARHGEF7	Q9ES28	ARHG7_MOUSE	Rho guanine nucleotide exchange factor 7	22231.6	22408.9	14423.4	23775.6	17599.6	19715.9	27905.8	14201.9	23891.8	23321.6	15408.3	TurboID enriched	0.597059	0.00215994	0.016693
Ier3ip1	IER3IP1	Q9CR20	IR3IP_MOUSE	Immediate early response 3-interacting protein 1	18235.6	14607.3	12911.9	15203.7	7244.14	17230.8	21166.6	6477.3	20344.7	17798.1	8877.78	TurboID enriched	1.0591	0.00217158	0.0167553
Pdcd5	PDCD5	P56812	PDCD5_MOUSE	Programmed cell death protein 5	4614.14	4893.55	NA	5811.12	NA	6328.16	17688.5	1100.97	8217.51	7925.49	1100.97	TurboID enriched	9.41088	0.00218488	0.0167941
Supt16h	NA	Q920B9	SP16H_MOUSE	FACT complex subunit SPT16	6137.46	6560.47	3765.22	5253.18	4727.6	6790.94	6913.16	2934.36	5915.55	6261.79	3809.06	TurboID enriched	0.737894	0.00219366	0.0167941
Amfr	AMFR	Q9R049	AMFR_MOUSE	E3 ubiquitin-protein ligase AMFR	5967.03	5588.41	4111.52	6201.75	4758.53	6839.24	6645.51	4387.66	7663.44	6484.23	4419.24	TurboID enriched	0.548074	0.00219638	0.0167941
Prrt2	PRRT2	E9PUL5	PRRT2_MOUSE	Proline-rich transmembrane protein 2	46150.1	46065.6	29927.5	35492.8	28313.9	44914.1	39240.3	30786.8	43550.2	42568.9	29676	TurboID enriched	0.514844	0.00219728	0.0167941
Abcf3	ABCF3	Q8K268	ABCF3_MOUSE	ATP-binding cassette sub-family F member 3	8105.89	8206.47	2474.46	9668.12	5909.61	8442.43	17248.8	2980.18	11035.7	10451.2	3788.08	TurboID enriched	1.51438	0.00220179	0.0167941
Inpp1	INPP1	P49442	INPP_MOUSE	Inositol polyphosphate 1-phosphatase	9539.59	10049.8	7812.95	9845.84	7753.3	10589.9	9809.21	6854.07	9383.51	9869.65	7473.44	TurboID enriched	0.402644	0.00220549	0.0167949
Nudcd1	NUDCD1	Q6PIP5	NUDC1_MOUSE	NudC domain-containing protein 1	8267.29	7558.89	6016.05	6576.12	4394.45	7472.28	8301.57	3563.91	8056.03	7705.36	4658.14	TurboID enriched	0.755182	0.0022263	0.0169257
Wdr6	WDR6	Q99ME2	WDR6_MOUSE	WD repeat-containing protein 6	4164.71	4400.18	3061.89	4516.49	2827.11	3755.48	5640.25	1966.23	5311.06	4631.36	2618.41	TurboID enriched	0.834141	0.00224323	0.016999
Lysmd2	LYSMD2	Q9D7V2	LYSM2_MOUSE	LysM and putative peptidoglycan-binding domain-containing protein 2	7364.66	6971.89	NA	8078.71	NA	7658.44	15455.6	1432.35	8870.91	9066.71	1432.35	TurboID enriched	9.59298	0.00225297	0.0170394
Unc5a	UNC5A	Q8K1S4	UNC5A_MOUSE	Netrin receptor UNC5A	5575.39	5604.29	4487.44	5891.76	4744.21	6511.46	6323.54	4098.09	6238.24	6024.11	4443.25	TurboID enriched	0.439102	0.00225586	0.0170394
Cat	CAT	P24270	CATA_MOUSE	Catalase	3952.63	4983.61	1949.67	4951.43	2736.81	4504.81	5868.39	3477.53	5431.35	4948.7	2721.34	TurboID enriched	0.890738	0.00226473	0.0170688
Gria2	GRIA2	P23819	GRIA2_MOUSE	Glutamate receptor 2	160177	139457	106870	129580	90151	136021	141874	63095.8	142406	141586	86705.5	TurboID enriched	0.737993	0.00228286	0.01716
Sncb	SNCB	Q91ZZ3	SYUB_MOUSE	Beta-synuclein	270918	219153	65128.6	284969	67131.6	202283	567758	148120	267510	302098	93459.9	TurboID enriched	1.71256	0.00229582	0.0172297
Pym1	PYM1	Q8CHP5	PYM1_MOUSE	Partner of Y14 and mago	5457.09	4922.54	NA	4659.64	NA	5481.55	12725.8	1079.66	6211.85	6576.41	1079.66	TurboID enriched	9.22797	0.00230001	0.0172334
Bcr	BCR	Q6PAJ1	BCR_MOUSE	Breakpoint cluster region protein	12101.1	10294.7	8212.13	11911.8	8530.9	11361.6	15112.6	6340.15	13417	12366.5	7694.39	TurboID enriched	0.685768	0.00230916	0.0172743
Lpin1	LPIN1	Q91ZP3	LPIN1_MOUSE	Phosphatidate phosphatase LPIN1	2045.38	2405.77	541.131	2152.33	NA	2545.84	3031.8	NA	2698.29	2479.9	541.131	TurboID enriched	8.2364	0.0023199	0.0173113
Cplx3	CPLX3	Q8R1B5	CPLX3_MOUSE	Complexin-3	41417.7	40799.2	NA	48621.3	NA	36964.5	126670	5987.91	47557.5	57005	5987.91	TurboID enriched	11.4649	0.00232296	0.0173113
Sv2b	SV2B	Q8BG39	SV2B_MOUSE	Synaptic vesicle glycoprotein 2B	300685	279996	204276	252018	191517	263434	307152	132726	265899	278197	176173	TurboID enriched	0.680258	0.00232523	0.0173113
Insyn2a	NA	Q3USH1	INSY2_MOUSE	Inhibitory synaptic factor 2A	1475.08	1648.85	NA	2142.67	373.779	920.272	3904.9	NA	1513.24	1934.17	373.779	TurboID enriched	7.92084	0.00232931	0.017314
Otud6b	OTUD6B	Q8K2H2	OTU6B_MOUSE	Deubiquitinase OTUD6B	3446.51	3706.79	1569.03	3445.36	1654.02	3305.08	7143.28	2151.73	3722.61	4128.27	1791.59	TurboID enriched	1.1587	0.00233644	0.0173394
Rabgap1	RABGAP1	A2AWA9	RBGP1_MOUSE	Rab GTPase-activating protein 1	17628.6	15895.3	11871	15838.6	12723.7	15911.5	19616	8840.13	17271	17026.8	11144.9	TurboID enriched	0.624325	0.00234719	0.0173832
Slc25a35	SLC25A35	Q5SWT3	S2535_MOUSE	Solute carrier family 25 member 35	4438.18	4168.16	3250.42	4764.04	2186.17	4105.36	4295.68	3130.97	5143.25	4485.78	2855.85	TurboID enriched	0.668695	0.00234978	0.0173832
Rassf2	RASSF2	Q8BMS9	RASF2_MOUSE	Ras association domain-containing protein 2	7312.49	7154.2	NA	9702.79	1677.91	9648.28	24553.5	NA	11810	11696.9	1677.91	TurboID enriched	9.8011	0.00235728	0.017411
Hm13	NA	Q9D8V0	HM13_MOUSE	Minor histocompatibility antigen H13	8584.21	7661.42	4287.3	5407.04	4608.95	8736.53	10629.9	2492.94	9128.61	8357.95	3796.39	TurboID enriched	1.15926	0.00237991	0.0175504
Slc25a20	SLC25A20	Q9Z2Z6	MCAT_MOUSE	Mitochondrial carnitine/acylcarnitine carrier protein	83703.4	74860.4	56782	62261	42737.1	69634.4	93288.7	36922.7	82370.6	77686.4	45480.6	TurboID enriched	0.783417	0.00238691	0.0175743
Eif2a	EIF2A	Q8BJW6	EIF2A_MOUSE	Eukaryotic translation initiation factor 2A	7551.25	6775.22	3856.77	7387.64	4451.27	7384.04	14633.7	3640.86	8543.06	8712.48	3982.97	TurboID enriched	1.07993	0.00241283	0.0176993
Hcfc1	HCFC1	Q61191	HCFC1_MOUSE	Host cell factor 1	11065.1	9412.61	7856.89	10275.1	7204.75	10239.5	11257.9	4941.73	11597	10641.2	6667.79	TurboID enriched	0.698643	0.00241772	0.0176993
Rell1	RELL1	Q8K2J7	RELL1_MOUSE	RELT-like protein 1	6923.64	7475.86	NA	8857.92	1621.91	7405.93	19332.5	NA	12486.7	10413.8	1621.91	TurboID enriched	9.68527	0.00241906	0.0176993
Limd1	LIMD1	Q9QXD8	LIMD1_MOUSE	LIM domain-containing protein 1	26053.8	23713	NA	29557.1	NA	28391.9	68466.6	4499.67	39124	35884.4	4499.67	TurboID enriched	10.9824	0.00242694	0.0177292
Golga3	GOLGA3	P55937	GOGA3_MOUSE	Golgin subfamily A member 3	2699.89	3028.03	1304.7	2178.48	1943.58	2288.72	2705.46	1435	2386.23	2547.8	1561.09	TurboID enriched	0.718422	0.00244795	0.0178448
Tbcb	TBCB	Q9D1E6	TBCB_MOUSE	Tubulin-folding cofactor B	27795.7	28924.1	19556.2	32886.7	24067.3	32632.7	39763.5	18546.8	30922.5	32154.2	20723.5	TurboID enriched	0.633193	0.00245041	0.0178448
Ralgapa1	RALGAPA1	Q6GYP7	RGPA1_MOUSE	Ral GTPase-activating protein subunit alpha-1	10976.5	9640.95	7350.9	9003.86	7101.47	9295.85	8841.87	5818.95	10075.5	9639.1	6757.11	TurboID enriched	0.515966	0.00247434	0.0179787
Aoc3	AOC3	O70423	AOC3_MOUSE	Membrane primary amine oxidase	5514.02	5755.28	3635.54	5960.61	4233.07	8637.53	5592.09	2852.67	6139.61	6266.52	3573.76	TurboID enriched	0.81036	0.00248177	0.0179787
Tomm20	TOMM20	Q9DCC8	TOM20_MOUSE	Mitochondrial import receptor subunit TOM20 homolog	27757.2	24606.6	11149.7	13689.8	5875.26	15755.3	22950.3	6842.66	15022.9	19963.7	7955.89	TurboID enriched	1.33018	0.00248347	0.0179787
Slc9a1	SLC9A1	Q61165	SL9A1_MOUSE	Sodium/hydrogen exchanger 1	10700.2	9029.08	6688.1	10845.9	8441.74	11726.2	12457.6	5596.63	11161.7	10986.8	6908.83	TurboID enriched	0.682738	0.00248857	0.0179787
Svop	SVOP	Q8BFT9	SVOP_MOUSE	Synaptic vesicle 2-related protein	9101.5	9709.42	4064.69	9509.46	7840.87	10291.1	10928.6	3533.86	9705.35	9874.23	5146.47	TurboID enriched	1.02919	0.00249191	0.0179787
Strada	STRADA	Q3UUJ4	STRAA_MOUSE	STE20-related kinase adapter protein alpha	4844.45	4698.66	3363.09	4186.22	3016.98	4428.94	6125.69	2623.79	4213.15	4749.52	3001.28	TurboID enriched	0.656804	0.00250444	0.0180412
Epb41l3	EPB41L3	Q9WV92	E41L3_MOUSE	Band 4.1-like protein 3	126082	102596	89079.9	111638	82818	120484	115064	62918	121142	116168	78272	TurboID enriched	0.582106	0.00252814	0.0181839
Abhd16a	ABHD16A	Q9Z1Q2	ABHGA_MOUSE	Phosphatidylserine lipase ABHD16A	29742.8	27467.6	22485.7	28494.6	22101.8	33475.4	31093.8	16243.2	35116	30898.4	20276.9	TurboID enriched	0.617776	0.00253712	0.0182204
Bmpr2	BMPR2	O35607	BMPR2_MOUSE	Bone morphogenetic protein receptor type-2	5878.94	5376.52	3832.88	6085.73	4084.6	6168.95	9560.82	3094.36	7266.82	6722.96	3670.61	TurboID enriched	0.855592	0.00259497	0.0186056
Cldn11	CLDN11	Q60771	CLD11_MOUSE	Claudin-11	145377	118054	68076.9	82486.6	58074.8	112567	102257	44798.3	88255.9	108166	56983.3	TurboID enriched	0.919778	0.00259873	0.0186056
Ap3m2	AP3M2	Q8R2R9	AP3M2_MOUSE	AP-3 complex subunit mu-2	31627.7	29462.5	25933	30488.3	22545.3	31807.8	34361.2	19188.6	34624.8	32062	22555.6	TurboID enriched	0.51574	0.00261999	0.0187291
Rps27	RPS27	Q6ZWU9	RS27_MOUSE	40S ribosomal protein S27	111455	88490.8	73782.9	92253.7	60801.6	104898	118044	38554.2	114600	104957	57712.9	TurboID enriched	0.905264	0.00263505	0.0188079
Igf2r	IGF2R	Q07113	MPRI_MOUSE	Cation-independent mannose-6-phosphate receptor	5537.73	5943.29	3841.76	4923.31	3615.94	4767.42	5340.89	2330.8	6029.59	5423.71	3262.83	TurboID enriched	0.761239	0.00264262	0.0188332
Prxl2a	NA	Q9CYH2	PXL2A_MOUSE	Peroxiredoxin-like 2A	64819.6	71368.1	57341	76667.6	45035.1	98621.1	89012.1	37197.4	98973.1	83243.6	46524.5	TurboID enriched	0.84359	0.00265236	0.0188738
Sfxn5	SFXN5	Q925N0	SFXN5_MOUSE	Sideroflexin-5	76288.9	75789.4	58349	100291	60940.5	107656	86325.7	53612.2	106682	92172.2	57633.9	TurboID enriched	0.663932	0.00267582	0.0190117
Gphn	GPHN	Q8BUV3	GEPH_MOUSE	Gephyrin	42123.6	39177.7	29606.2	42267.1	30349.8	37710.2	35827.1	23477.1	38131.3	39206.2	27811.1	TurboID enriched	0.502232	0.0026843	0.019043
Ocrl	OCRL	Q6NVF0	OCRL_MOUSE	Inositol polyphosphate 5-phosphatase OCRL	16050.9	15164.5	11506.7	14024.9	10758.7	14338.2	16737.2	7364.12	16725	15506.8	9876.51	TurboID enriched	0.673798	0.00271754	0.0192496
Rgs17	RGS17	Q9QZB0	RGS17_MOUSE	Regulator of G-protein signaling 17	6915.62	9053.27	5047.75	7845.76	5894.46	9324.74	11845	3525.19	9045.75	9005.02	4822.47	TurboID enriched	0.913071	0.00273266	0.0193274
Atg3	ATG3	Q9CPX6	ATG3_MOUSE	Ubiquitin-like-conjugating enzyme ATG3	9359.22	8887.13	3149.79	9381.73	4968.19	9098.99	15968.3	6383.68	10417.1	10518.7	4833.89	TurboID enriched	1.14764	0.00273979	0.0193485
Tank	TANK	P70347	TANK_MOUSE	TRAF family member-associated NF-kappa-B activator	31722.9	29976.4	NA	31443.8	NA	33547.1	60789.6	5725.65	40800.9	38046.8	5725.65	TurboID enriched	11.0067	0.00275016	0.0193924
Synj1	SYNJ1	Q8CHC4	SYNJ1_MOUSE	Synaptojanin-1	153507	148307	118165	149491	121083	151047	157934	89866.6	156962	152875	109705	TurboID enriched	0.491059	0.00279558	0.0196829
Paics	PAICS	Q9DCL9	PUR6_MOUSE	Multifunctional protein ADE2	31554.2	32268.1	22720.5	40712	21224	37355.2	62679.4	18610.9	44823.6	41565.4	20851.8	TurboID enriched	0.959178	0.002802	0.0196984
Dpp10	DPP10	Q6NXK7	DPP10_MOUSE	Inactive dipeptidyl peptidase 10	130078	113401	89890.2	98170.5	72833.1	116942	111626	60144.8	111331	113592	74289.4	TurboID enriched	0.627106	0.00280752	0.0197075
Dennd11	NA	Q3UHG7	DEN11_MOUSE	DENN domain-containing protein 11	6553.76	5906.33	4538.73	7965.91	4958.88	9014.16	10416.6	3418.05	8637.64	8082.4	4305.22	TurboID enriched	0.900026	0.00281851	0.019755
Ap1s2	AP1S2	Q9DB50	AP1S2_MOUSE	AP-1 complex subunit sigma-2	67746.7	68439	42481.4	54567.4	46891.1	56805.1	78870.8	33383.6	75266.1	66949.2	40918.7	TurboID enriched	0.711646	0.00285829	0.0200037
Stat3	STAT3	P42227	STAT3_MOUSE	Signal transducer and activator of transcription 3	5219.97	4866.24	3017.96	4120.79	3507.77	5124.58	6334.26	1860.01	5241.67	5151.25	2795.25	TurboID enriched	0.919985	0.00289936	0.0202487
Nap1l4	NAP1L4	Q78ZA7	NP1L4_MOUSE	Nucleosome assembly protein 1-like 4	22743.7	24531.9	8828.53	28664.3	12015.6	23665.7	61697.1	13390.8	29371.2	31779	11411.7	TurboID enriched	1.40142	0.00290242	0.0202487
Ap1s1	AP1S1	P61967	AP1S1_MOUSE	AP-1 complex subunit sigma-1A	28370.6	27522.6	22601.3	28399.4	21831	27528.7	30550.1	16531.7	29944.2	28719.3	20321.3	TurboID enriched	0.511517	0.0029063	0.0202487
Eml2	EML2	Q7TNG5	EMAL2_MOUSE	Echinoderm microtubule-associated protein-like 2	16735.7	15492.4	11616.6	13995.8	10462.5	14681.8	21400.4	8433.81	18235.6	16757	10171	TurboID enriched	0.717704	0.00291181	0.0202568
Slc7a6os	SLC7A6OS	Q7TPE5	S7A6O_MOUSE	Probable RNA polymerase II nuclear localization protein SLC7A6OS	1551.94	1993.73	NA	2580.11	NA	1688.87	5787.34	600.37	2998.58	2766.76	600.37	TurboID enriched	8.20075	0.00291722	0.0202643
Zwint	ZWINT	Q9CQU5	ZWINT_MOUSE	ZW10 interactor	8314.51	8322.87	4004.7	7093.12	6701.32	9063.51	8874.92	3574.26	7930.31	8266.54	4760.09	TurboID enriched	0.847974	0.00293568	0.0203111
Vps39	VPS39	Q8R5L3	VPS39_MOUSE	Vam6/Vps39-like protein	7737.14	6663.69	5169.12	6891	5250.63	6750.82	8917.68	3730.26	7121.57	7346.98	4716.67	TurboID enriched	0.648783	0.00293603	0.0203111
Ccdc22	CCDC22	Q9JIG7	CCD22_MOUSE	Coiled-coil domain-containing protein 22	6323.86	5768.18	2212.08	6670.15	4108.96	6014.26	6283.92	4257.48	6202	6210.39	3526.18	TurboID enriched	0.874963	0.00294326	0.0203111
Hdac11	HDAC11	Q91WA3	HDA11_MOUSE	Histone deacetylase 11	9456.26	8447.55	6600.16	8360.44	7083.07	9021.44	9016.81	5163.87	8744.25	8841.13	6282.37	TurboID enriched	0.504436	0.00294371	0.0203111
Slc2a1	SLC2A1	P17809	GTR1_MOUSE	Solute carrier family 2, facilitated glucose transporter member 1	117656	109135	86412.7	164981	83923.2	149290	198545	61953.3	186605	154369	77429.8	TurboID enriched	0.976514	0.00294996	0.0203111
Mctp1	MCTP1	E9PV86	MCTP1_MOUSE	Multiple C2 and transmembrane domain-containing protein 1	3193.45	3446.02	2229.1	2831.49	2619.18	3114.27	3488.96	2115.51	3256.07	3221.71	2321.26	TurboID enriched	0.475369	0.00295007	0.0203111
Mtch2	MTCH2	Q791V5	MTCH2_MOUSE	Mitochondrial carrier homolog 2	169598	163016	128516	154531	116654	167610	155939	83466.3	174942	164273	109546	TurboID enriched	0.606843	0.00296627	0.0203926
Tbc1d22a	TBC1D22A	Q8R5A6	TB22A_MOUSE	TBC1 domain family member 22A	2768.26	2670.19	1393.65	2620.15	1832.46	2408.3	4513.42	832.967	3288.83	3044.86	1353.02	TurboID enriched	1.20888	0.00297456	0.020409
Cpne2	CPNE2	P59108	CPNE2_MOUSE	Copine-2	4073.95	4597.76	2683.28	3702.41	2799.4	4658.17	3180.23	1969.23	4539.96	4125.41	2483.97	TurboID enriched	0.735412	0.00297763	0.020409
Trip4	TRIP4	Q9QXN3	TRIP4_MOUSE	Activating signal cointegrator 1	4829.19	4794.45	1209.31	4220.5	NA	4202.17	8272.16	NA	5448.73	5294.53	1209.31	TurboID enriched	8.915	0.00298178	0.020409
Nck2	NCK2	O55033	NCK2_MOUSE	Cytoplasmic protein NCK2	7246.79	7579.45	4341.75	8305.67	4941.7	7025.49	12148	4587.8	6977.57	8213.83	4623.75	TurboID enriched	0.801425	0.00299804	0.0204425
Gpaa1	GPAA1	Q9WTK3	GPAA1_MOUSE	Glycosylphosphatidylinositol anchor attachment 1 protein	8052.86	7569.33	5705.19	8184.65	5819.67	7168.81	10603	4332.82	9096.92	8445.93	5285.9	TurboID enriched	0.676406	0.00299981	0.0204425
Cbl	CBL	P22682	CBL_MOUSE	E3 ubiquitin-protein ligase CBL	6703.14	5886.7	5264.11	7087.71	3495.69	6160.05	8020.33	2631.27	7795.02	6942.16	3797.03	TurboID enriched	0.920084	0.0030048	0.0204467
Coro1c	CORO1C	Q9WUM4	COR1C_MOUSE	Coronin-1C	47245.4	44390.9	35746.3	41004.5	33200.2	45015.2	48107.9	26037.7	43731.2	44915.9	31661.4	TurboID enriched	0.515385	0.00301896	0.0204623
Dym	DYM	Q8CHY3	DYM_MOUSE	Dymeclin	1775.83	1451.24	NA	1703.19	424.805	1306.51	1045.38	NA	1482.27	1460.74	424.805	TurboID enriched	7.58072	0.00302009	0.0204623
Ddx19a	DDX19A	Q61655	DD19A_MOUSE	ATP-dependent RNA helicase DDX19A	11561.2	10419.3	8751.65	10529.7	6764.74	10604.2	14613.4	5480.06	11548.3	11546	6998.82	TurboID enriched	0.73835	0.00302024	0.0204623
Ppp6r2	PPP6R2	Q8R3Q2	PP6R2_MOUSE	Serine/threonine-protein phosphatase 6 regulatory subunit 2	10256.8	9523.84	4878.12	11136.3	8033.74	9551.8	15218.5	5371.24	10955.9	11107.2	6094.37	TurboID enriched	0.881404	0.00302667	0.0204761
Ifngr1	IFNGR1	P15261	INGR1_MOUSE	Interferon gamma receptor 1	10905.8	9706.1	NA	11310.5	2670.14	12058.6	21586.6	NA	15784.5	13558.7	2670.14	TurboID enriched	9.87648	0.00304544	0.0205435
Atxn2	ATXN2	O70305	ATX2_MOUSE	Ataxin-2	8857.99	6508.94	3486.33	8436.77	4156.16	6711.75	10994.7	5764.06	9061.08	8428.54	4468.85	TurboID enriched	0.923692	0.00306718	0.0206412
Stk24	STK24	Q99KH8	STK24_MOUSE	Serine/threonine-protein kinase 24	6230.98	6715.21	3783.27	5453.55	3969.77	5016.34	7396.88	4306.68	5790.33	6100.55	4019.91	TurboID enriched	0.591672	0.0030688	0.0206412
Ano8	ANO8	Q6PB70	ANO8_MOUSE	Anoctamin-8	4759.25	4091.75	3516.95	4286.56	2922.74	5715.03	5664.87	2000.58	5467.05	4997.42	2813.42	TurboID enriched	0.854204	0.00307319	0.0206412
Sec23ip	SEC23IP	Q6NZC7	S23IP_MOUSE	SEC23-interacting protein	11487.7	11029.6	7320.38	12987.9	9706.75	11426.5	15015.4	6258.9	12374.3	12386.9	7762.01	TurboID enriched	0.690381	0.00309079	0.0207296
Nedd4	NEDD4	P46935	NEDD4_MOUSE	E3 ubiquitin-protein ligase NEDD4	11234.1	12674	8501.55	11168.4	9540.23	11569.9	11751.1	7035.05	11245	11607.1	8358.94	TurboID enriched	0.483379	0.00311114	0.0208055
Rundc3a	RUNDC3A	O08576	RUN3A_MOUSE	RUN domain-containing protein 3A	21497.5	18004	6926.89	20836.6	13771.1	21253.8	43748.5	8385.8	22904	24707.4	9694.6	TurboID enriched	1.34461	0.00311514	0.0208055
Serinc3	SERINC3	Q9QZI9	SERC3_MOUSE	Serine incorporator 3	3432.2	3026.24	1843.8	3462.85	2333.04	3016.35	5191.14	1152.55	4282.38	3735.19	1776.46	TurboID enriched	1.10226	0.00312237	0.0208055
Cdv3	CDV3	Q4VAA2	CDV3_MOUSE	Protein CDV3	31482.6	31127.9	NA	32433.2	NA	34691.7	75447.2	6560.73	32043.3	39537.7	6560.73	TurboID enriched	10.9579	0.00312439	0.0208055
Tmem106b	TMEM106B	Q80X71	T106B_MOUSE	Transmembrane protein 106B	4337.61	3758.96	2214.7	3625.85	3417.12	4699.69	4505.02	2133.2	4423.54	4225.11	2588.34	TurboID enriched	0.7346	0.00314123	0.0208339
Tmem165	TMEM165	P52875	TM165_MOUSE	Transmembrane protein 165	8331.29	6831.17	5968.3	7330.13	5022.27	7661.62	9153.37	3552.99	8769.81	8012.9	4847.85	TurboID enriched	0.749808	0.00314204	0.0208339
Plppr1	PLPPR1	Q8BFZ2	PLPR1_MOUSE	Phospholipid phosphatase-related protein type 1	5682.93	7628.47	3748.94	7083.4	5082.28	9266.57	6808.67	2375.53	7988.83	7409.81	3735.58	TurboID enriched	1.03968	0.00314998	0.0208569
Nek7	NEK7	Q9ES74	NEK7_MOUSE	Serine/threonine-protein kinase Nek7	6736.78	5706.75	1937.47	7044.86	3571.57	5928.47	16924.4	2636.85	7422.62	8293.97	2715.3	TurboID enriched	1.5401	0.00316316	0.0209145
Stxbp5l	STXBP5L	Q5DQR4	STB5L_MOUSE	Syntaxin-binding protein 5-like	37774.3	35096.5	27606.3	34952.6	27608.7	37980	36147	20176	33216.5	35861.2	25130.3	TurboID enriched	0.526589	0.00318036	0.0209985
Gstm5	GSTM3	P48774	GSTM5_MOUSE	Glutathione S-transferase Mu 5	70776.6	67419.9	52358.1	67369.2	53051.2	67733.1	88136.5	39353.5	72677.4	72352.1	48254.2	TurboID enriched	0.590835	0.0032242	0.0212056
Cdc123	CDC123	Q8CII2	CD123_MOUSE	Cell division cycle protein 123 homolog	6359.65	5800.65	NA	4984.97	NA	6507.97	14313.1	1666.1	7580.21	7591.09	1666.1	TurboID enriched	9.22937	0.00322719	0.0212056
Eif2s2	EIF2S2	Q99L45	IF2B_MOUSE	Eukaryotic translation initiation factor 2 subunit 2	5890.03	6179.51	4258.34	5595.23	3983.55	5276.36	7729.19	4096.27	5748.32	6069.77	4112.72	TurboID enriched	0.550834	0.00322755	0.0212056
C2cd4c	C2CD4C	Q5HZI2	C2C4C_MOUSE	C2 calcium-dependent domain-containing protein 4C	8809.57	9970.95	2703.74	10980.7	4336.95	7562.2	18953.2	5760.11	9979.2	11042.6	4266.93	TurboID enriched	1.37316	0.00323281	0.0212056
Mt-Cyb	NA	P00158	CYB_MOUSE	Cytochrome b	12223.7	9363.4	3918.14	7862.07	7659.21	9971.91	12827.5	3398.82	13200	10908.1	4992.06	TurboID enriched	1.19819	0.00323797	0.0212056
Cntn4	CNTN4	Q69Z26	CNTN4_MOUSE	Contactin-4	6227.75	7000.17	4900.38	6182.38	3840.48	7359.12	5053	3536.11	7109.07	6488.58	4092.32	TurboID enriched	0.667853	0.00324128	0.0212056
Hcn2	HCN2	O88703	HCN2_MOUSE	Potassium/sodium hyperpolarization-activated cyclic nucleotide-gated channel 2	17905	13910	11852.8	15032.9	12028	15330.3	17930	10162.2	16795.5	16150.6	11347.7	TurboID enriched	0.506927	0.00324901	0.0212056
Yif1b	YIF1B	Q9CX30	YIF1B_MOUSE	Protein YIF1B	2548.52	2942.64	1898.39	3254.63	1889.05	2678.4	4030	997.029	3349.94	3134.02	1594.82	TurboID enriched	1.01769	0.00325116	0.0212056
Slc7a1	SLC7A1	Q09143	SL7A1_MOUSE	High affinity cationic amino acid transporter 1	4782.91	3845.14	3159.71	3566.87	2344.88	4751.08	4351.56	1525.93	5030.39	4387.99	2343.51	TurboID enriched	0.956005	0.00325261	0.0212056
Slc30a9	SLC30A9	Q5IRJ6	ZNT9_MOUSE	Zinc transporter 9	16388.2	14828.1	12675.9	15746.4	10230.8	17711.1	20536.1	6799.99	18782.4	17332	9902.2	TurboID enriched	0.845096	0.00326202	0.0212373
Phyhip	PHYHIP	Q8K0S0	PHYIP_MOUSE	Phytanoyl-CoA hydroxylase-interacting protein	185786	183156	144796	181856	140703	209186	167710	109485	198000	187616	131661	TurboID enriched	0.518488	0.00328382	0.0213494
Slc25a16	SLC25A16	Q8C0K5	GDC_MOUSE	Graves disease carrier protein homolog	7617.66	6414.65	4439.59	5468.49	4652.83	6198.16	6799.06	2894.32	6897.31	6565.89	3995.58	TurboID enriched	0.740103	0.00328885	0.0213524
Mfn1	MFN1	Q811U4	MFN1_MOUSE	Mitofusin-1	5002.95	4852.13	4228.7	5361.62	3284.03	5321.75	4800.39	3072.26	4626.74	4994.26	3528.33	TurboID enriched	0.513065	0.0033092	0.0214546
Fcho2	FCHO2	Q3UQN2	FCHO2_MOUSE	F-BAR domain only protein 2	5402.13	4688.53	NA	5536.91	1532.54	5530.93	9525.27	NA	6270.41	6159.03	1532.54	TurboID enriched	9.02174	0.00334669	0.0216428
Psd	PSD	Q5DTT2	PSD1_MOUSE	PH and SEC7 domain-containing protein 1	13442.9	13917.4	9187.32	14743.3	11911.6	14621.9	18386.1	7876.77	15187.7	15049.9	9658.58	TurboID enriched	0.653596	0.00334749	0.0216428
Slc44a1	SLC44A1	Q6X893	CTL1_MOUSE	Choline transporter-like protein 1	44583.5	40130.3	32101	43520.2	32143.9	52747.7	62943.8	21728.6	53236.6	49527	28657.8	TurboID enriched	0.795805	0.00336494	0.0216955
Fhl1	FHL1	P97447	FHL1_MOUSE	Four and a half LIM domains protein 1	22866.1	21606.8	10501.7	18243.5	7680.47	14290.5	46794	7377.28	21923.2	24287.3	8519.83	TurboID enriched	1.42386	0.00338763	0.0217816
Ankrd28	ANKRD28	Q505D1	ANR28_MOUSE	Serine/threonine-protein phosphatase 6 regulatory ankyrin repeat subunit A	7948.03	7844.35	4581.93	6846.3	4540.46	6771.48	13268.9	4024.61	7660.07	8389.86	4382.33	TurboID enriched	0.898033	0.00340979	0.021894
Fbxo4	FBXO4	Q8CHQ0	FBX4_MOUSE	F-box only protein 4	4403.36	3807.14	1312	4458.96	NA	4134.5	9544.7	NA	5209.13	5259.63	1312	TurboID enriched	8.83111	0.00342084	0.0219159
Arpp21	ARPP21	Q9DCB4	ARP21_MOUSE	cAMP-regulated phosphoprotein 21	1652.55	1842.03	1143.68	1693.37	1274.59	1501.63	1979.99	930.568	1459.83	1688.23	1116.28	TurboID enriched	0.600201	0.00342562	0.0219159
Kcnj3	KCNJ3	P63250	KCNJ3_MOUSE	G protein-activated inward rectifier potassium channel 1	22095	23018.2	16465	19381.9	14222.7	23529.2	22329.9	8685.7	22725.2	22179.9	13124.5	TurboID enriched	0.804997	0.00342729	0.0219159
Rab33b	RAB33B	O35963	RB33B_MOUSE	Ras-related protein Rab-33B	212756	212704	166080	258040	159355	303686	288976	174539	246441	253767	166658	TurboID enriched	0.594175	0.00344524	0.0219434
Erc1	ERC1	Q99MI1	RB6I2_MOUSE	ELKS/Rab6-interacting/CAST family member 1	4012	4029.96	2616.37	3165.36	2675.6	3570.18	4771.32	1706.75	4598.7	4024.59	2332.91	TurboID enriched	0.801672	0.00344822	0.0219434
Ppp1r12b	PPP1R12B	Q8BG95	MYPT2_MOUSE	Protein phosphatase 1 regulatory subunit 12B	4359.58	2294.26	923.62	3067.05	NA	3230.24	3811.22	NA	2784.74	3257.85	923.62	TurboID enriched	8.35509	0.00344919	0.0219434
Pip4p1	NA	Q3TWL2	PP4P1_MOUSE	Type 1 phosphatidylinositol 4,5-bisphosphate 4-phosphatase	4307.06	4451.92	3611.68	3929.17	2860.63	4613.44	5331.43	3051.37	4892.01	4587.51	3174.56	TurboID enriched	0.531397	0.0034504	0.0219434
Slc20a2	SLC20A2	Q80UP8	S20A2_MOUSE	Sodium-dependent phosphate transporter 2	5961.99	5467.17	4402.74	4594.6	2232	5431.51	6967.99	2218.93	5313.63	5622.82	2951.22	TurboID enriched	0.997239	0.00345927	0.0219699
Egln1	EGLN1	Q91YE3	EGLN1_MOUSE	Egl nine homolog 1	4819.96	4706.39	1548.28	6263.85	NA	4808.02	9343.83	NA	6300.28	6040.39	1548.28	TurboID enriched	8.98284	0.00347004	0.021994
Tom1l1	TOM1L1	Q923U0	TM1L1_MOUSE	TOM1-like protein 1	5748.8	4869.95	NA	4546.37	NA	4499.46	9071.07	1484.31	5703.5	5739.86	1484.31	TurboID enriched	8.92966	0.00347249	0.021994
Gatb	GATB	Q99JT1	GATB_MOUSE	Glutamyl-tRNA(Gln) amidotransferase subunit B, mitochondrial	3201.7	2846.26	1282.3	3605.68	2720.13	4169.2	3238.24	1318.34	3730.58	3465.28	1773.59	TurboID enriched	1.04789	0.00349663	0.0221169
Nudt2	NUDT2	P56380	AP4A_MOUSE	Bis(5'-nucleosyl)-tetraphosphatase [asymmetrical]	18802.1	20872	11549.3	25682.5	11672.8	21324.1	48633.6	10756.3	27819.1	27188.9	11326.1	TurboID enriched	1.18518	0.00350598	0.022146
Tmem175	TMEM175	Q9CXY1	TM175_MOUSE	Endosomal/lysosomal potassium channel TMEM175	2924.62	3346.87	2160.26	3094.01	2427.46	3742.52	4015.26	1739.7	4940.6	3677.32	2109.14	TurboID enriched	0.792333	0.00352277	0.0221746
Rab24	RAB24	P35290	RAB24_MOUSE	Ras-related protein Rab-24	12964.6	11659	9586.68	10901.7	9119.38	13253.5	11468.5	8022.66	13273.4	12253.5	8909.57	TurboID enriched	0.459395	0.00352475	0.0221746
Gabra3	GABRA3	P26049	GBRA3_MOUSE	Gamma-aminobutyric acid receptor subunit alpha-3	17115.9	15525.1	11443.2	16302.7	13142.7	17366.8	22358.1	8251.87	19311	17996.6	10945.9	TurboID enriched	0.733033	0.00353956	0.0222378
Plin4	PLIN4	O88492	PLIN4_MOUSE	Perilipin-4	26650.7	21698.3	9058	16527.7	11255.6	32994.6	65761	8006.85	27535.1	31861.2	9440.17	TurboID enriched	1.62372	0.00355719	0.0222904
Nr3c1	NR3C1	P06537	GCR_MOUSE	Glucocorticoid receptor	9989.7	8977.42	NA	9055.99	2296.41	6904.92	6996.9	NA	13453.8	9229.79	2296.41	TurboID enriched	9.41233	0.00355749	0.0222904
Stum	STUM	Q0VBF8	STUM_MOUSE	Protein stum homolog	51871.1	37603.6	31136.9	50006.2	35413.9	51700	62346	27660.4	62015.9	52590.5	31403.7	TurboID enriched	0.731563	0.00357114	0.022346
Dnajc6	DNAJC6	Q80TZ3	AUXI_MOUSE	Putative tyrosine-protein phosphatase auxilin	100492	90781	79273.6	92968.5	71450	101905	96754.3	55695.5	107323	98370.8	68806.3	TurboID enriched	0.528802	0.00359181	0.0224389
Ppm1b	PPM1B	P36993	PPM1B_MOUSE	Protein phosphatase 1B	17260.6	16034.9	9665.91	18750.6	11564.5	15220.4	29729.1	6013.7	19147.6	19357.2	9081.37	TurboID enriched	1.10602	0.0035956	0.0224389
Stox2	STOX2	Q499E5	STOX2_MOUSE	Storkhead-box protein 2	3985.68	3766.77	NA	4525.89	1320.75	4399	6116.64	NA	4998.42	4632.07	1320.75	TurboID enriched	8.70298	0.00361174	0.0225069
Scfd2	SCFD2	Q8BTY8	SCFD2_MOUSE	Sec1 family domain-containing protein 2	6374.04	6573.72	3786.52	5152.72	4031.75	6460.63	8853.16	2035.31	5802.32	6536.1	3284.53	TurboID enriched	1.03536	0.00361615	0.0225069
Coro2a	CORO2A	Q8C0P5	COR2A_MOUSE	Coronin-2A	20472.7	17672.2	15874	17653.5	13220.1	18835.5	20196.7	11321.6	19761	19098.6	13471.9	TurboID enriched	0.514702	0.00362896	0.0225425
Tiprl	TIPRL	Q8BH58	TIPRL_MOUSE	TIP41-like protein	15524.8	16337.1	9156.91	15243.3	8857.81	13887.9	30810.2	8537.69	18748.7	18425.3	8850.8	TurboID enriched	1.00245	0.00363153	0.0225425
Coro2b	CORO2B	Q8BH44	COR2B_MOUSE	Coronin-2B	39917.7	37376.8	30859.8	35680.4	26117.4	40205	43947.2	18226.7	38963.4	39348.4	25068	TurboID enriched	0.680974	0.00363968	0.0225631
Mrtfb	NA	P59759	MRTFB_MOUSE	Myocardin-related transcription factor B	6096.6	5412.66	4234.42	5660.32	3764.17	5384.67	6692.61	4294.84	5047.35	5715.7	4097.81	TurboID enriched	0.476232	0.00365026	0.0225987
Stau1	STAU1	Q9Z108	STAU1_MOUSE	Double-stranded RNA-binding protein Staufen homolog 1	8600.19	8182.22	NA	8921.48	NA	8793.57	19444.9	2589.52	10483.4	10737.6	2589.52	TurboID enriched	9.53658	0.00365647	0.0226071
Nup160	NUP160	Q9Z0W3	NU160_MOUSE	Nuclear pore complex protein Nup160	6257.35	5419.22	3866.61	5103.99	3707.35	4773.46	5050.12	3405.88	4532.47	5189.43	3659.95	TurboID enriched	0.497876	0.00366794	0.0226481
Rab3gap2	RAB3GAP2	Q8BMG7	RBGPR_MOUSE	Rab3 GTPase-activating protein non-catalytic subunit	26579.4	24587.2	17450.6	22237	16688.8	23328	20381.7	11530.2	23053.1	23361.1	15223.2	TurboID enriched	0.636687	0.00367551	0.0226648
Vps26b	VPS26B	Q8C0E2	VP26B_MOUSE	Vacuolar protein sorting-associated protein 26B	39618.4	34390.6	29415.1	31615.5	21001.1	35411.6	35934.4	17161.4	35721.5	35448.7	22525.8	TurboID enriched	0.687112	0.00368462	0.0226811
Tmem121b	TMEM121B	Q99MX7	T121B_MOUSE	Transmembrane protein 121B	7221	5461.49	4881.24	5996.37	4627.58	6979.48	7798.39	4240.93	7275.46	6788.7	4583.25	TurboID enriched	0.558424	0.00368786	0.0226811
Lims1	LIMS1	Q99JW4	LIMS1_MOUSE	LIM and senescent cell antigen-like-containing domain protein 1	5021.06	4946.84	2967.54	5114.95	3756.66	4944.67	7998.47	2287.84	4916.15	5490.36	3004.01	TurboID enriched	0.874262	0.00369643	0.0227039
Tdrd3	TDRD3	Q91W18	TDRD3_MOUSE	Tudor domain-containing protein 3	2668.36	2842.64	NA	2797.91	1037.78	3683.92	4743.37	NA	4067.49	3467.28	1037.78	TurboID enriched	8.3858	0.00371827	0.022808
Trp53i11	TP53I11	Q4QQM4	P5I11_MOUSE	Tumor protein p53-inducible protein 11	32966.5	33473.9	27917.9	31104.4	19142.9	35260.6	36675.5	14531	42517.1	35333	20530.6	TurboID enriched	0.827932	0.00372843	0.0228403
Reep1	REEP1	Q8BGH4	REEP1_MOUSE	Receptor expression-enhancing protein 1	35025.3	32968.1	17932.3	22077.5	10489.4	21684.5	24586.4	14511.8	25504.8	26974.4	14311.1	TurboID enriched	0.923269	0.00374006	0.0228635
Maoa	MAOA	Q64133	AOFA_MOUSE	Amine oxidase [flavin-containing] A	44428.5	45765.6	35058.4	38195.4	27114.5	42634.6	39592.2	22138.4	48922.7	43256.5	28103.8	TurboID enriched	0.642671	0.00374201	0.0228635
Ranbp3	RANBP3	Q9CT10	RANB3_MOUSE	Ran-binding protein 3	6817.36	7082.57	5030.93	6105.49	3938.45	5621.21	8763.34	3671.17	6261.81	6775.3	4213.52	TurboID enriched	0.683726	0.00375618	0.0229201
Cttnbp2nl	CTTNBP2NL	Q99LJ0	CT2NL_MOUSE	CTTNBP2 N-terminal-like protein	4140.1	3797.42	NA	4555.53	NA	3993.5	7753.06	1398.44	5006.62	4874.37	1398.44	TurboID enriched	8.72231	0.00378521	0.0230671
Pik3ca	PIK3CA	P42337	PK3CA_MOUSE	Phosphatidylinositol 4,5-bisphosphate 3-kinase catalytic subunit alpha isoform	6657.06	6013.47	3760.02	5953.99	4144.74	4711.05	8335.55	3674.2	7606.99	6546.35	3859.65	TurboID enriched	0.739968	0.00379031	0.023068
Smap2	SMAP2	Q7TN29	SMAP2_MOUSE	Stromal membrane-associated protein 2	30953.9	24946.3	14720.9	26224	15512.2	21910.9	44434.1	17059.8	28538.7	29501.3	15764.3	TurboID enriched	0.868685	0.00379642	0.0230751
Tgs1	TGS1	Q923W1	TGS1_MOUSE	Trimethylguanosine synthase	2431.33	2286.97	NA	1895.82	831.725	2633.29	4118.59	NA	2492.8	2643.13	831.725	TurboID enriched	8.09159	0.0038149	0.0231573
Mvb12a	MVB12A	Q78HU3	MB12A_MOUSE	Multivesicular body subunit 12A	2051.5	2024.37	NA	1646.35	732.437	1839.09	4217.63	NA	2446.29	2370.87	732.437	TurboID enriched	7.96352	0.00383558	0.0232224
Osbpl6	OSBPL6	Q8BXR9	OSBL6_MOUSE	Oxysterol-binding protein-related protein 6	6296.51	6030.95	4799.56	6301.63	4352.95	5749.17	8049.46	3154.73	6265.18	6448.82	4102.41	TurboID enriched	0.666103	0.00384805	0.0232677
Cdk17	CDK17	Q8K0D0	CDK17_MOUSE	Cyclin-dependent kinase 17	3692.46	4127.97	2816.88	4452.68	3522.28	4252.74	4787.05	2845.02	4571.79	4314.12	3061.39	TurboID enriched	0.497676	0.00385473	0.023278
Xab2	XAB2	Q9DCD2	SYF1_MOUSE	Pre-mRNA-splicing factor SYF1	7268.05	6021.33	2037.39	6666.48	NA	6187.31	7332.15	NA	8865.19	7056.75	2037.39	TurboID enriched	9.1083	0.00386329	0.0232995
Rragb	RRAGB	Q6NTA4	RRAGB_MOUSE	Ras-related GTP-binding protein B	3154.15	4022.97	1846.78	4098.87	3232.08	4163.92	4096.4	1650	4318.22	3975.75	2242.95	TurboID enriched	0.883599	0.00387482	0.0233389
Itprid2	NA	Q922B9	ITPI2_MOUSE	Protein ITPRID2	8274.08	6750.72	NA	7733.28	2583.01	9503.18	13905.8	NA	11700.1	9644.53	2583.01	TurboID enriched	9.41234	0.00388293	0.0233576
Fzd2	FZD2	Q9JIP6	FZD2_MOUSE	Frizzled-2	4876.07	3748.96	2668.24	3847.4	2868.99	4936.64	5063.57	3442.09	5066.84	4589.91	2993.11	TurboID enriched	0.613404	0.00391341	0.0234631
Nup133	NUP133	Q8R0G9	NU133_MOUSE	Nuclear pore complex protein Nup133	6271.23	5670.52	4775.29	6429.7	5246.93	6579.31	6364.43	4353.75	6705.79	6336.83	4791.99	TurboID enriched	0.405211	0.00391481	0.0234631
Lima1	LIMA1	Q9ERG0	LIMA1_MOUSE	LIM domain and actin-binding protein 1	15508.8	12940.8	4426.13	15171.8	NA	16482.8	26316.7	NA	18956.6	17562.9	4426.13	TurboID enriched	10.0248	0.00392507	0.02349
Grid1	GRID1	Q61627	GRID1_MOUSE	Glutamate receptor ionotropic, delta-1	6684.49	6696.15	4511.51	6247.56	4694.65	8633.23	7051.48	2290.59	7359.19	7112.02	3832.25	TurboID enriched	0.955474	0.00394095	0.0235549
Pom121	POM121	Q8K3Z9	PO121_MOUSE	Nuclear envelope pore membrane protein POM 121	4515.07	5125.3	NA	5136.07	NA	4660.99	4768.09	1551.24	5588.32	4965.64	1551.24	TurboID enriched	8.74095	0.0039489	0.0235722
Abr	ABR	Q5SSL4	ABR_MOUSE	Active breakpoint cluster region-related protein	69179.7	59704.8	45994.7	66046.1	46216.1	61893.7	99990.1	34333	77901.7	72452.7	42181.3	TurboID enriched	0.770983	0.00396654	0.0236472
Sdc4	SDC4	O35988	SDC4_MOUSE	Syndecan-4	3132.5	2798.07	NA	2405.04	NA	2277.38	3955.39	959.249	2875.27	2907.28	959.249	TurboID enriched	8.17933	0.00398344	0.0236605
C2cd5	C2CD5	Q7TPS5	C2CD5_MOUSE	C2 domain-containing protein 5	8406.1	8186.04	5865.56	8547.73	5378.5	9000.87	10227.4	2454.16	9241.14	8934.88	4566.08	TurboID enriched	1.06367	0.00398633	0.0236605
Rab2a	RAB2A	P53994	RAB2A_MOUSE	Ras-related protein Rab-2A	88685.4	91557.4	73548.1	88574	61969.2	113827	83653.8	48784.1	101444	94623.7	61433.8	TurboID enriched	0.635454	0.00398693	0.0236605
Dpp9	DPP9	Q8BVG4	DPP9_MOUSE	Dipeptidyl peptidase 9	11389.4	10184.3	8507.72	11483	8977.4	11205.9	11369.6	6373.27	11422.1	11175.7	7952.8	TurboID enriched	0.505304	0.00398904	0.0236605
Gria1	GRIA1	P23818	GRIA1_MOUSE	Glutamate receptor 1	28067.4	27709.8	21044.5	25531.2	20268.4	25487	25846.3	14631.2	26578	26536.6	18648	TurboID enriched	0.526319	0.00399653	0.0236749
Usp10	USP10	P52479	UBP10_MOUSE	Ubiquitin carboxyl-terminal hydrolase 10	6139.67	5923.57	5558.66	6863.35	3791.91	6829.33	7016.57	3125.95	7204.65	6662.86	4158.84	TurboID enriched	0.718362	0.00400824	0.0237142
Atp1b2	ATP1B2	P14231	AT1B2_MOUSE	Sodium/potassium-transporting ATPase subunit beta-2	60776.1	59903.7	39534.7	47392.1	38039.1	57813.2	48029.8	30070.1	47806.4	53620.2	35881.3	TurboID enriched	0.580897	0.00402709	0.0237955
Zer1	ZER1	Q80ZJ6	ZER1_MOUSE	Protein zer-1 homolog	5086.36	4637.64	4264.61	5239.78	3558.66	4888.99	5034.01	3036.41	5477.51	5060.71	3619.89	TurboID enriched	0.495224	0.00403304	0.0238005
Phkb	PHKB	Q7TSH2	KPBB_MOUSE	Phosphorylase b kinase regulatory subunit beta	17480.5	14316.4	11215.7	16830.7	13558.6	15787.8	19315.5	10265.3	18939	17111.6	11679.8	TurboID enriched	0.553201	0.00413049	0.0241666
Hdac6	HDAC6	Q9Z2V5	HDAC6_MOUSE	Histone deacetylase 6	10167.4	9169.91	7489.73	10238.8	7200.19	8842.03	10254.1	4847.28	11192.4	9977.43	6512.4	TurboID enriched	0.637492	0.00413218	0.0241666
Saraf	SARAF	Q8R3Q0	SARAF_MOUSE	Store-operated calcium entry-associated regulatory factor	4686.33	3794.81	NA	2755.58	NA	3210.24	5720.77	1303.66	4297.24	4077.5	1303.66	TurboID enriched	8.50253	0.00413616	0.0241666
Rps27l	RPS27L	Q6ZWY3	RS27L_MOUSE	40S ribosomal protein S27-like	13094.4	6942.48	5443.2	10601.4	4078.69	8874.71	12685.8	6613.11	10749.8	10491.4	5378.33	TurboID enriched	0.959501	0.00414238	0.0241666
Arcn1	ARCN1	Q5XJY5	COPD_MOUSE	Coatomer subunit delta	14402.6	16058	11705.9	13956.7	11600.4	15587	15590.7	8034.14	15434.9	15171.7	10446.8	TurboID enriched	0.557716	0.00414791	0.0241666
Syt7	SYT7	Q9R0N7	SYT7_MOUSE	Synaptotagmin-7	24276.3	23424.5	15671	19415.9	15688.5	21231.3	20677.6	13266.8	18056.4	21180.3	14875.4	TurboID enriched	0.506692	0.00415197	0.0241666
Ctu2	CTU2	Q3U308	CTU2_MOUSE	Cytoplasmic tRNA 2-thiolation protein 2	4801.78	4430.17	NA	4703.28	NA	4686.41	7035.24	1713.11	7012.29	5444.86	1713.11	TurboID enriched	8.80124	0.00415512	0.0241666
Ran	RAN	P62827	RAN_MOUSE	GTP-binding nuclear protein Ran	339453	346219	277356	301207	228137	366506	349991	166540	351217	342432	224011	TurboID enriched	0.640692	0.00415858	0.0241666
Fam107a	FAM107A	Q78TU8	F107A_MOUSE	Actin-associated protein FAM107A	5799.67	5747.26	NA	5709.81	NA	7315.65	23973	2274.71	8998.77	9590.69	2274.71	TurboID enriched	9.28134	0.00415892	0.0241666
Exo5	EXO5	Q9CXP9	EXO5_MOUSE	Exonuclease V	7375.67	6654.36	2501	7553.99	NA	6801.47	14120.4	NA	9404.56	8651.74	2501	TurboID enriched	9.26188	0.00416341	0.0241666
Nhsl1	NHSL1	Q8CAF4	NHSL1_MOUSE	NHS-like protein 1	15731	12727	618.682	15577.9	792.576	15246.9	26519.3	NA	20574.3	17729.4	705.629	TurboID enriched	7.76816	0.00416755	0.0241666
Bcl2l2	BCL2L2	P70345	B2CL2_MOUSE	Bcl-2-like protein 2	4699.54	4474.34	NA	5124.94	1738	5077.02	10169.3	NA	4961.49	5751.1	1738	TurboID enriched	8.83681	0.00417933	0.0242001
Tspan14	TSPAN14	Q8QZY6	TSN14_MOUSE	Tetraspanin-14	1392.04	1918.32	NA	1263.19	538.231	1514	1355.06	NA	1094.44	1422.84	538.231	TurboID enriched	7.42875	0.00418369	0.0242001
Tom1	TOM1	O88746	TOM1_MOUSE	Target of Myb protein 1	7992.82	8452.8	4146.31	9896.92	5806.62	8507.81	16699.4	5184.19	9828.44	10229.7	5045.71	TurboID enriched	0.984074	0.0042242	0.02438
Agpat1	AGPAT1	O35083	PLCA_MOUSE	1-acyl-sn-glycerol-3-phosphate acyltransferase alpha	38017.8	31288.8	25830.7	34085.2	27836	40013	40395.5	20081.4	47103.1	38483.9	24582.7	TurboID enriched	0.648005	0.00422525	0.02438
Akt2	AKT2	Q60823	AKT2_MOUSE	RAC-beta serine/threonine-protein kinase	15109.7	12068.2	7144.9	13282.8	7078.52	11151.9	26227.3	7654.91	14950.1	15465	7292.78	TurboID enriched	1.02371	0.00423968	0.0244331
Ksr1	KSR1	Q61097	KSR1_MOUSE	Kinase suppressor of Ras 1	4633.76	4745.67	3647.57	4846.67	4095.42	4920.72	5396.33	3759.24	5255.08	4966.37	3834.08	TurboID enriched	0.372844	0.00425578	0.0244957
Zdhhc14	ZDHHC14	Q8BQQ1	ZDH14_MOUSE	Palmitoyltransferase ZDHHC14	4227.35	3448	NA	4852.78	1553.85	4389.98	6390.21	NA	4673.25	4663.6	1553.85	TurboID enriched	8.62839	0.00430423	0.024744
Stx7	STX7	O70439	STX7_MOUSE	Syntaxin-7	11215.9	11246.7	3696.58	12104.6	4045.54	11460	29451.7	7922.73	14129.5	14934.7	5221.62	TurboID enriched	1.50293	0.00431287	0.0247632
Mprip	MPRIP	P97434	MPRIP_MOUSE	Myosin phosphatase Rho-interacting protein	5873.1	6186.84	3789.22	5700.54	4753.6	5159.51	6922.37	2971.13	5630.51	5912.15	3837.98	TurboID enriched	0.643578	0.0043297	0.0248293
Emc1	EMC1	Q8C7X2	EMC1_MOUSE	ER membrane protein complex subunit 1	14370.5	14379.8	11178.2	13514.9	10957.3	14538	18367.3	7767.28	15643.6	15135.7	9967.58	TurboID enriched	0.614635	0.00433819	0.0248353
Scamp3	SCAMP3	O35609	SCAM3_MOUSE	Secretory carrier-associated membrane protein 3	20072.9	19550.3	14486.1	22612.4	17457.5	22425.7	28396.5	12162.5	25773.6	23138.6	14702	TurboID enriched	0.657363	0.00434263	0.0248353
Lemd3	LEMD3	Q9WU40	MAN1_MOUSE	Inner nuclear membrane protein Man1	4101.43	3896.45	3360.9	3982.53	2658.94	3860.95	5202.42	2764.13	4730.19	4295.66	2927.99	TurboID enriched	0.551338	0.0043467	0.0248353
Ank1	ANK1	Q02357	ANK1_MOUSE	Ankyrin-1	19906.4	19517	14362.6	19970.1	16936.1	18106.2	20897.4	12979.4	20319.7	19786.1	14759.4	TurboID enriched	0.430176	0.00435814	0.0248702
Spata2	SPATA2	Q8K004	SPAT2_MOUSE	Spermatogenesis-associated protein 2	7256.22	6190.53	3924.08	7192.83	3441.27	6688.03	17297.9	2859.09	8210.37	8805.99	3408.15	TurboID enriched	1.2807	0.00436694	0.0248899
Rraga	RRAGA	Q80X95	RRAGA_MOUSE	Ras-related GTP-binding protein A	25725.1	27319.9	21802.5	23887.8	19318.9	28800.3	29579.8	14591.7	28233.4	27257.7	18571	TurboID enriched	0.569671	0.00438728	0.0249754
Fam126a	FAM126A	Q6P9N1	HYCCI_MOUSE	Hyccin	2624.85	2349.64	NA	2055.55	885.419	2214.34	3258.71	NA	1861.57	2394.11	885.419	TurboID enriched	7.93777	0.00440777	0.0249997
Kcnc3	KCNC3	Q63959	KCNC3_MOUSE	Potassium voltage-gated channel subfamily C member 3	12465.6	9733.03	6273.45	8744.22	8276.7	11412.9	14526.7	5756.46	11435.4	11386.3	6768.87	TurboID enriched	0.748706	0.00440853	0.0249997
Ache	ACHE	P21836	ACES_MOUSE	Acetylcholinesterase	6188.96	6531.58	2415.03	8469.59	4600.8	7433.44	8503.54	5060.74	8668.65	7632.63	4025.52	TurboID enriched	0.981589	0.00441297	0.0249997
Grk6	GRK6	O70293	GRK6_MOUSE	G protein-coupled receptor kinase 6	31210	26304.1	8373.19	29066.5	23983.4	39582.3	27655.1	11724.4	33683.8	31250.3	14693.7	TurboID enriched	1.21831	0.00443968	0.0251205
Preb	PREB	Q9WUQ2	PREB_MOUSE	Prolactin regulatory element-binding protein	28435.6	25279.1	19419.8	26650.3	23621.4	30876.1	33236.9	18726.7	30966.6	29240.8	20589.3	TurboID enriched	0.50737	0.00445145	0.0251566
Acin1	ACIN1	Q9JIX8	ACINU_MOUSE	Apoptotic chromatin condensation inducer in the nucleus	3316.09	2691.93	NA	2418.65	1049.77	2457.95	3165.06	NA	2855.45	2817.52	1049.77	TurboID enriched	8.10485	0.00445716	0.0251584
Mavs	MAVS	Q8VCF0	MAVS_MOUSE	Mitochondrial antiviral-signaling protein	21534.8	21497.8	NA	22722.6	NA	27007.8	48466.5	7688.3	31090.1	28719.9	7688.3	TurboID enriched	10.4419	0.00448843	0.0252741
Epb41l5	EPB41L5	Q8BGS1	E41L5_MOUSE	Band 4.1-like protein 5	5096.99	5300.24	NA	5860.86	2226.08	5797.19	12462.3	NA	8586.99	7184.09	2226.08	TurboID enriched	9.023	0.00449342	0.0252741
Fgd4	FGD4	Q91ZT5	FGD4_MOUSE	FYVE, RhoGEF and PH domain-containing protein 4	4784.96	4299.93	NA	4592.12	1745.04	4466.33	6578.28	NA	5350.76	5012.06	1745.04	TurboID enriched	8.68588	0.00449389	0.0252741
Scamp5	SCAMP5	Q9JKD3	SCAM5_MOUSE	Secretory carrier-associated membrane protein 5	146218	127525	85919.9	99796.4	66052.3	96577	122971	41419.3	126683	119962	64463.8	TurboID enriched	0.943826	0.00454414	0.0255151
Pik3r1	PIK3R1	P26450	P85A_MOUSE	Phosphatidylinositol 3-kinase regulatory subunit alpha	92392.4	54505.2	46623.6	70625	35206.2	58350.3	101325	20195.6	74056.5	75209.1	34008.5	TurboID enriched	1.1911	0.00454769	0.0255151
Pitpnm1	PITPNM1	O35954	PITM1_MOUSE	Membrane-associated phosphatidylinositol transfer protein 1	24334	23670.8	18027.3	24757.6	20639.4	25202	26377.5	13723.9	29836.7	25696.5	17463.5	TurboID enriched	0.573198	0.00456043	0.0255253
Hsd17b4	HSD17B4	P51660	DHB4_MOUSE	Peroxisomal multifunctional enzyme type 2	24782.9	24677.1	20952.3	24845.8	20051.6	26749.2	28530.7	15374.5	26718.9	26050.8	18792.8	TurboID enriched	0.482089	0.00459848	0.0256335
Pnpla8	PNPLA8	Q8K1N1	PLPL8_MOUSE	Calcium-independent phospholipase A2-gamma	10328	9818.64	6489.87	8337.58	8150.38	10221.1	11964	5892.22	10296.2	10160.9	6844.15	TurboID enriched	0.575605	0.00460173	0.0256335
Cdk16	CDK16	Q04735	CDK16_MOUSE	Cyclin-dependent kinase 16	3982.48	4238.86	2300.15	2938.48	1146.99	2467.75	3844.03	1791.84	3161.87	3438.91	1746.32	TurboID enriched	1.00903	0.0046106	0.0256523
Rab3a	RAB3A	P63011	RAB3A_MOUSE	Ras-related protein Rab-3A	1.03628e+06	1.04545e+06	764025	869552	663558	963151	885659	545017	856482	942762	657533	TurboID enriched	0.528718	0.00463286	0.0256913
Fbxo42	FBXO42	Q6PDJ6	FBX42_MOUSE	F-box only protein 42	4780.08	3521.68	2923.47	3523.59	2892.2	4246.18	3687.69	2371.16	3998.15	3959.56	2728.95	TurboID enriched	0.534447	0.00463962	0.0256913
Nav3	NAV3	Q80TN7	NAV3_MOUSE	Neuron navigator 3	7417.12	7205.06	2714.98	7495.82	NA	6489.18	12086.1	NA	8076.8	8128.34	2714.98	TurboID enriched	9.15572	0.00464123	0.0256913
Spcs2	SPCS2	Q9CYN2	SPCS2_MOUSE	Signal peptidase complex subunit 2	10594.8	9635.61	6720.91	11368.5	7970.02	12596.6	9060.41	6290.42	9052.18	10384.7	6993.78	TurboID enriched	0.566706	0.00466024	0.025714
Stk38l	STK38L	Q7TSE6	ST38L_MOUSE	Serine/threonine-protein kinase 38-like	5979.58	5666.55	4910.95	5438.85	4213.69	7145.11	6563.81	3402.82	6009.28	6133.86	4175.82	TurboID enriched	0.564693	0.00467437	0.0257311
Fam210a	FAM210A	Q8BGY7	F210A_MOUSE	Protein FAM210A	13077.2	12371.6	8926.77	12678.5	9563.51	14113.9	10714.6	6069.97	12231.6	12531.2	8186.75	TurboID enriched	0.636702	0.00470431	0.025846
Wipf2	WIPF2	Q6PEV3	WIPF2_MOUSE	WAS/WASL-interacting protein family member 2	5126.96	7300.9	2689.29	8688.64	1246.75	7689.19	15664.5	4594.82	9632.47	9017.12	2843.62	TurboID enriched	1.77196	0.00471001	0.025846
F13a1	F13A1	Q8BH61	F13A_MOUSE	Coagulation factor XIII A chain	3233.99	3201.22	1263.33	3038.03	NA	4009.69	3029.28	NA	3087.12	3266.55	1263.33	TurboID enriched	8.23215	0.00471185	0.025846
Nup62	NUP62	Q63850	NUP62_MOUSE	Nuclear pore glycoprotein p62	6590.7	6410.7	2199.27	5583.07	NA	4778.52	10175.4	NA	5042.54	6430.16	2199.27	TurboID enriched	8.90148	0.00471961	0.0258582
Ptprj	PTPRJ	Q64455	PTPRJ_MOUSE	Receptor-type tyrosine-protein phosphatase eta	13107.7	10390.6	8164.76	12554.7	6851.54	12024.6	23049.4	4030.1	13700.3	14137.9	6348.8	TurboID enriched	1.16604	0.0047504	0.0259963
Gucy1a1	NA	Q9ERL9	GCYA1_MOUSE	Guanylate cyclase soluble subunit alpha-1	14681.1	13371.4	11367.1	12447.6	9756.65	14391.3	15330.3	7162.62	16735.9	14493	9428.79	TurboID enriched	0.639568	0.00477376	0.0260936
Nup58	NA	Q8R332	NUP58_MOUSE	Nucleoporin p58/p45	3662.46	3853.53	NA	5147.33	NA	3258.11	6900.53	1615.22	3892.92	4452.48	1615.22	TurboID enriched	8.51906	0.00481218	0.0262421
Cyb5r4	CYB5R4	Q3TDX8	NB5R4_MOUSE	Cytochrome b5 reductase 4	2670.54	2208.96	NA	3667.58	1289.99	3385.16	4731.2	NA	3924.55	3431.33	1289.99	TurboID enriched	8.25636	0.00483188	0.0263177
Mindy2	MINDY2	Q6PDI6	MINY2_MOUSE	Ubiquitin carboxyl-terminal hydrolase MINDY-2	5615.16	5252.96	NA	5410.99	2130.85	4690.3	7831.92	NA	6060.51	5810.31	2130.85	TurboID enriched	8.79955	0.00484104	0.0263177
Itpk1	ITPK1	Q8BYN3	ITPK1_MOUSE	Inositol-tetrakisphosphate 1-kinase	3091.7	2717.96	NA	2576.74	NA	2440.13	5494.98	1228.05	3428.38	3291.65	1228.05	TurboID enriched	8.20499	0.00484296	0.0263177
Retreg2	RETREG2	Q6NS82	RETR2_MOUSE	Reticulophagy regulator 2	7188.08	6734.1	NA	3663.26	2071.03	4243.62	8025.81	NA	5574.78	5904.94	2071.03	TurboID enriched	8.80028	0.00485191	0.0263357
Eml4	EML4	Q3UMY5	EMAL4_MOUSE	Echinoderm microtubule-associated protein-like 4	4757.14	4177.38	3074.85	3976.93	3270.8	3765.52	4763.19	2109.46	4313.29	4292.24	2818.37	TurboID enriched	0.627115	0.00486366	0.0263688
Cracd	NA	Q5PR69	CRACD_MOUSE	Capping protein-inhibiting regulator of actin dynamics	3127.97	2183.11	NA	2147.02	NA	1530.33	2745.72	896.101	1770.52	2250.78	896.101	TurboID enriched	7.82495	0.00487891	0.0263946
Csdc2	CSDC2	Q91YQ3	CSDC2_MOUSE	Cold shock domain-containing protein C2	8399.21	8044.19	NA	6252.83	NA	9424.07	21869.5	3389.27	12226.8	11036.1	3389.27	TurboID enriched	9.39386	0.00489696	0.0264572
Elp4	ELP4	Q9ER73	ELP4_MOUSE	Elongator complex protein 4	32017.2	31383.1	19316.9	29671.9	17091.3	28157.8	68257.6	11177.4	36229.1	37619.5	15861.9	TurboID enriched	1.20864	0.00491471	0.0264918
Slc25a51	SLC25A51	Q5HZI9	S2551_MOUSE	Mitochondrial nicotinamide adenine dinucleotide transporter SLC25A51	16500.5	15092.7	12196.2	14374.8	10699.5	18090.6	13600.1	7762.95	18056.4	15952.5	10219.6	TurboID enriched	0.658936	0.00492223	0.0265017
Cnot4	CNOT4	Q8BT14	CNOT4_MOUSE	CCR4-NOT transcription complex subunit 4	13238.9	14144.8	NA	17618.6	5253.87	11881.6	22608.8	NA	15971.4	15910.7	5253.87	TurboID enriched	9.8052	0.00493939	0.0265201
Smg9	SMG9	Q9DB90	SMG9_MOUSE	Protein SMG9	4245.78	4001.29	NA	4662.23	2004.38	5186.19	10277.1	NA	5777.92	5691.76	2004.38	TurboID enriched	8.73853	0.00496347	0.0265201
Tppp3	TPPP3	Q9CRB6	TPPP3_MOUSE	Tubulin polymerization-promoting protein family member 3	12475.2	12885.4	4993.11	13290.9	6743.98	13668.1	33976.8	7860.07	16698.8	17165.9	6532.39	TurboID enriched	1.31416	0.00496374	0.0265201
Psmd1	PSMD1	Q3TXS7	PSMD1_MOUSE	26S proteasome non-ATPase regulatory subunit 1	29791.1	27048.2	21692.8	27792.7	21418.4	27715.7	27685.2	13572	31569.7	28600.4	18894.4	TurboID enriched	0.628318	0.00497471	0.0265201
Ppp1r12a	PPP1R12A	Q9DBR7	MYPT1_MOUSE	Protein phosphatase 1 regulatory subunit 12A	10583	8798.55	5623.14	9741.54	6307.52	8482.07	8825.11	7828.29	9364.99	9299.21	6586.32	TurboID enriched	0.507284	0.00497583	0.0265201
Cep97	CEP97	Q9CZ62	CEP97_MOUSE	Centrosomal protein of 97 kDa	2889.62	3037.17	NA	3476.09	NA	2539.13	3221.27	1230.94	2805.7	2994.83	1230.94	TurboID enriched	8.11927	0.0049814	0.0265201
Pygm	PYGM	Q9WUB3	PYGM_MOUSE	Glycogen phosphorylase, muscle form	45097.2	42164.4	31473.8	47615.9	37987.2	46427.5	55833.5	24545.9	44477.9	46936.1	31335.6	TurboID enriched	0.599886	0.00498308	0.0265201
Nudt12	NUDT12	Q9DCN1	NUD12_MOUSE	NAD-capped RNA hydrolase NUDT12	5313.06	5729.65	NA	6799.55	2565.35	4999.34	12369.5	NA	9810.84	7503.66	2565.35	TurboID enriched	9.01387	0.00499956	0.0265201
Gigyf1	GIGYF1	Q99MR1	GGYF1_MOUSE	GRB10-interacting GYF protein 1	3229.5	3470.58	1404.06	3158	NA	3528.55	3696.73	NA	3504.21	3431.26	1404.06	TurboID enriched	8.25739	0.00500236	0.0265201
Slc25a19	SLC25A19	Q9DAM5	TPC_MOUSE	Mitochondrial thiamine pyrophosphate carrier	4631.42	5016.62	3182.74	4956.89	3258.46	5139.73	4149.63	1494.66	5388.75	4880.51	2645.29	TurboID enriched	0.963624	0.00500267	0.0265201
Pik3c3	PIK3C3	Q6PF93	PK3C3_MOUSE	Phosphatidylinositol 3-kinase catalytic subunit type 3	5579.94	5947.04	4048.55	5198.55	4769.27	6076.22	5387.85	3638.02	5391.33	5596.82	4151.95	TurboID enriched	0.437474	0.00500386	0.0265201
Tmem177	TMEM177	Q8BPE4	TM177_MOUSE	Transmembrane protein 177	5913.22	5673.44	4844.61	7125.47	4584.63	7164.13	7583.28	2746.75	7441.59	6816.85	4058.66	TurboID enriched	0.782928	0.00500519	0.0265201
Mpp1	MPP1	P70290	EM55_MOUSE	55 kDa erythrocyte membrane protein	5964.21	5803.14	2345.6	4814.94	3635.08	5358.07	9985.79	3680.65	6501.29	6404.58	3220.44	TurboID enriched	0.979635	0.0050237	0.0265579
Dad1	DAD1	P61804	DAD1_MOUSE	Dolichyl-diphosphooligosaccharide--protein glycosyltransferase subunit DAD1	27310.4	22453.9	18672.2	24474.3	20602.3	29329.7	32132.6	14300.3	31609.9	27885.1	17858.3	TurboID enriched	0.647465	0.00503996	0.0266137
Ephb2	EPHB2	P54763	EPHB2_MOUSE	Ephrin type-B receptor 2	6155.51	6455.07	4490.66	5752.82	4259.42	7041.76	4856.62	3272.34	5800.09	6010.31	4007.48	TurboID enriched	0.588663	0.00506589	0.0267204
Hnrnpll	HNRNPLL	Q921F4	HNRLL_MOUSE	Heterogeneous nuclear ribonucleoprotein L-like	24170.9	22432	18061.7	23336.9	17970.4	25376.2	19813	15106.8	25959.6	23514.8	17046.3	TurboID enriched	0.463329	0.00508704	0.0268017
Tmcc1	TMCC1	Q69ZZ6	TMCC1_MOUSE	Transmembrane and coiled-coil domains protein 1	4763.6	3876.47	NA	4678.96	1929.82	4058.44	7438.54	NA	5272.32	5014.72	1929.82	TurboID enriched	8.61898	0.00509315	0.0268017
Trim56	TRIM56	Q80VI1	TRI56_MOUSE	E3 ubiquitin-protein ligase TRIM56	4381.36	4056.32	NA	5120.44	1899.74	4241.29	5960.53	NA	4935.33	4782.55	1899.74	TurboID enriched	8.58046	0.00509852	0.0268017
Pik3cb	PIK3CB	Q8BTI9	PK3CB_MOUSE	Phosphatidylinositol 4,5-bisphosphate 3-kinase catalytic subunit beta isoform	2530.5	3097.06	2063.19	2398.46	1866.73	3006.42	2585.61	1183.37	3178.47	2799.42	1704.43	TurboID enriched	0.746746	0.00512687	0.0268902
Sh2d5	SH2D5	Q8JZW5	SH2D5_MOUSE	SH2 domain-containing protein 5	9775.99	10066.2	7665.67	12360.1	8792.03	10918.3	13451	7503.25	12647.8	11536.6	7986.98	TurboID enriched	0.52381	0.00516805	0.0270375
Bet1	BET1	O35623	BET1_MOUSE	BET1 homolog	1801.37	1855.04	NA	1130.85	635.115	1158.57	2463.72	NA	886.352	1549.32	635.115	TurboID enriched	7.4053	0.00517267	0.0270375
Adcy2	ADCY2	Q80TL1	ADCY2_MOUSE	Adenylate cyclase type 2	8744.1	8882.5	6701.75	8611.47	7232.66	8354.58	9301.55	4851.2	9306.25	8866.74	6261.87	TurboID enriched	0.521419	0.00517813	0.0270375
Gabrd	GABRD	P22933	GBRD_MOUSE	Gamma-aminobutyric acid receptor subunit delta	5117.81	5118.48	4394.21	5003.27	3594.23	5003.87	6017.03	2724.76	5684.43	5324.15	3571.07	TurboID enriched	0.599585	0.00520526	0.0271488
Eef1akmt1	EEF1AKMT1	Q9CY45	EFMT1_MOUSE	EEF1A lysine methyltransferase 1	2718.76	3010.73	NA	2705.31	NA	2511.66	4891.25	1279.65	2754.7	3098.73	1279.65	TurboID enriched	8.11699	0.0052341	0.027222
Eif3h	EIF3H	Q91WK2	EIF3H_MOUSE	Eukaryotic translation initiation factor 3 subunit H	23666.6	24838.7	20499.1	22872.1	18189.4	24665.7	25781.7	14112.2	24494.4	24386.5	17600.2	TurboID enriched	0.486497	0.0052368	0.027222
Abraxas2	ABRAXAS2	Q3TCJ1	ABRX2_MOUSE	BRISC complex subunit Abraxas 2	3306.42	3433.74	2394.96	3768.75	2816.86	3419.02	4682.48	1662.81	3617.74	3704.69	2291.55	TurboID enriched	0.716341	0.00524756	0.0272476
Arhgef40	ARHGEF40	Q3UPH7	ARH40_MOUSE	Rho guanine nucleotide exchange factor 40	3412.16	2796.44	NA	2740.14	1334.3	2825.86	4535.05	NA	2730.92	3173.43	1334.3	TurboID enriched	8.14489	0.00526207	0.0272926
Dhrs13	DHRS13	Q5SS80	DHR13_MOUSE	Dehydrogenase/reductase SDR family member 13	1988.14	3070.2	1563.74	2731.9	1656.99	2484.65	2754.63	1192.38	1882.3	2485.3	1471.04	TurboID enriched	0.748301	0.0052774	0.0273037
Nf2	NF2	P46662	MERL_MOUSE	Merlin	12885.3	9188.44	NA	11259.4	NA	8743.47	29775.1	4664.92	15282.3	14522.3	4664.92	TurboID enriched	9.62635	0.00527763	0.0273037
Padi2	PADI2	Q08642	PADI2_MOUSE	Protein-arginine deiminase type-2	15251.8	13666.3	10447.4	13595.3	12470.6	17766.6	15623.6	8964.12	17171.9	15512.6	10627.4	TurboID enriched	0.551259	0.00528176	0.0273037
Bri3bp	BRI3BP	Q8BXV2	BRI3B_MOUSE	BRI3-binding protein	16075.8	20850.6	11392.4	14456.9	8598.06	22290.1	12594.1	6452.17	14358.9	16771	8814.21	TurboID enriched	0.935218	0.00529684	0.0273292
Eml1	EML1	Q05BC3	EMAL1_MOUSE	Echinoderm microtubule-associated protein-like 1	15274.2	13501.3	11609.3	14113.8	11203	14588.3	17847.1	7996.05	15796.3	15186.8	10269.5	TurboID enriched	0.578006	0.00529839	0.0273292
Irs2	IRS2	P81122	IRS2_MOUSE	Insulin receptor substrate 2	5268.58	4223.61	NA	3834.69	1876.14	3294.9	9433.23	NA	3915.26	4995.04	1876.14	TurboID enriched	8.56502	0.00532543	0.0273898
Clic1	CLIC1	Q9Z1Q5	CLIC1_MOUSE	Chloride intracellular channel protein 1	5759.67	6129.87	3201.78	5920.95	4964.71	6410.17	9360.09	2679.9	5821.36	6567.02	3615.47	TurboID enriched	0.888197	0.00533725	0.0273898
Cpne3	CPNE3	Q8BT60	CPNE3_MOUSE	Copine-3	10736.7	8479.96	5661.79	8873.97	7931.81	9929.83	11949	4783.63	8990.43	9826.64	6125.74	TurboID enriched	0.703745	0.00533824	0.0273898
Emd	EMD	O08579	EMD_MOUSE	Emerin	7509.68	8410.96	NA	8568.69	NA	7497.95	19858.1	3647.66	10270	10352.6	3647.66	TurboID enriched	9.29799	0.00534217	0.0273898
Mtnd3	NA	P03899	NU3M_MOUSE	NADH-ubiquinone oxidoreductase chain 3	36922.4	36119	13642.8	29465.5	17711.6	30509.2	28078.7	3826	26683.9	31296.5	11726.8	TurboID enriched	1.67277	0.00534535	0.0273898
Sdhd	SDHD	Q9CXV1	DHSD_MOUSE	Succinate dehydrogenase [ubiquinone] cytochrome b small subunit, mitochondrial	23507.2	21587.3	16896.2	18345.5	12987.7	20625.9	18560.8	10087	20074.7	20450.3	13323.6	TurboID enriched	0.644645	0.00536857	0.0274786
Otud4	OTUD4	B2RRE7	OTUD4_MOUSE	OTU domain-containing protein 4	3209.93	3996.57	1831.79	4437.3	NA	4214.41	5741.05	NA	4662.72	4377	1831.79	TurboID enriched	8.46098	0.0053882	0.0274975
Aifm3	AIFM3	Q3TY86	AIFM3_MOUSE	Apoptosis-inducing factor 3	12657.5	11996.5	9607.75	11316.2	10237.1	13527.8	14590.1	7483.8	13768.2	12976	9109.55	TurboID enriched	0.517852	0.00538973	0.0274975
Gabra1	GABRA1	P62812	GBRA1_MOUSE	Gamma-aminobutyric acid receptor subunit alpha-1	107524	103025	89519.7	104436	83099.8	119914	135637	65643.7	131797	117055	79421	TurboID enriched	0.563075	0.00538994	0.0274975
Ddx3y	DDX3Y	Q62095	DDX3Y_MOUSE	ATP-dependent RNA helicase DDX3Y	5770.34	4457.98	2792.56	7742.68	2494.25	6287.43	17105	2909.17	7881.77	8207.53	2731.99	TurboID enriched	1.44695	0.00540079	0.0275206
Eif3l	EIF3L	Q8QZY1	EIF3L_MOUSE	Eukaryotic translation initiation factor 3 subunit L	29563.6	28037.3	23891.5	28461.1	20619.2	32838.2	25374.2	16912.2	29516.4	28965.1	20474.3	TurboID enriched	0.510532	0.00540894	0.0275206
Map1b	MAP1B	P14873	MAP1B_MOUSE	Microtubule-associated protein 1B	75621.9	70769.7	41600.6	68606.1	48365.4	50176.9	69704.5	39092.9	57218.3	65349.6	43019.6	TurboID enriched	0.594997	0.00541771	0.0275206
Gtf3c5	GTF3C5	Q8R2T8	TF3C5_MOUSE	General transcription factor 3C polypeptide 5	1368.77	1544.44	NA	2108.67	928.381	2325.17	3260.7	NA	2343.5	2158.54	928.381	TurboID enriched	7.73105	0.00541804	0.0275206
Clptm1	CLPTM1	Q8VBZ3	CLPT1_MOUSE	Cleft lip and palate transmembrane protein 1 homolog	19716.8	18472.7	15378.1	18978.7	15503.9	20821.6	18727.6	10925.3	21485.4	19700.5	13935.8	TurboID enriched	0.515538	0.0054384	0.027594
Slc8a1	SLC8A1	P70414	NAC1_MOUSE	Sodium/calcium exchanger 1	59299.9	53767.6	44623.2	49233.7	39920.3	54737.6	50642.9	32061.7	54287.1	53661.5	38868.4	TurboID enriched	0.476053	0.00545701	0.0276422
Sema4c	SEMA4C	Q64151	SEM4C_MOUSE	Semaphorin-4C	1531.09	1395.67	NA	1605.45	NA	1293.84	1762.94	739.938	1718.15	1551.19	739.938	TurboID enriched	7.41382	0.00546568	0.0276422
Rps24	RPS24	P62849	RS24_MOUSE	40S ribosomal protein S24	7720.37	8154.43	5451.13	6766.09	5010.36	7758.33	5733.53	3683.71	7247.75	7230.08	4715.07	TurboID enriched	0.626891	0.00549056	0.0277227
Pals1	NA	Q9JLB2	PALS1_MOUSE	Protein PALS1	9935.37	9447.2	NA	10604.7	NA	10522.1	13074.6	4287.87	11135.5	10786.6	4287.87	TurboID enriched	9.36716	0.00549346	0.0277227
Usp15	USP15	Q8R5H1	UBP15_MOUSE	Ubiquitin carboxyl-terminal hydrolase 15	13454.3	13436.7	9426.35	14054.2	12141.6	13200.5	14958.3	7950.46	14389.5	13915.6	9839.46	TurboID enriched	0.520641	0.00554699	0.0278822
Neto2	NETO2	Q8BNJ6	NETO2_MOUSE	Neuropilin and tolloid-like protein 2	4188.35	3575.38	NA	3317.75	1670.34	3001.79	5438.22	NA	3604.06	3854.26	1670.34	TurboID enriched	8.31612	0.00554897	0.0278822
Alg5	ALG5	Q9DB25	ALG5_MOUSE	Dolichyl-phosphate beta-glucosyltransferase	5476.23	4571.64	3337.97	4321.53	3196.23	3914.06	4715.62	2300.82	3940.49	4489.93	2945.01	TurboID enriched	0.617647	0.00558776	0.0280452
Dmwd	DMWD	Q08274	DMWD_MOUSE	Dystrophia myotonica WD repeat-containing protein	8817.46	8877.47	6801.03	8238.64	6559.91	9112.84	7423.89	4935.51	8803.28	8545.6	6098.81	TurboID enriched	0.497558	0.00559541	0.0280452
Afdn	AFDN	Q9QZQ1	AFAD_MOUSE	Afadin	46328.6	39448.4	28978	41143.8	31575.2	36068.6	36187.6	29557.6	43398	40429.2	30036.9	TurboID enriched	0.423631	0.00560301	0.0280452
Pde8a	PDE8A	O88502	PDE8A_MOUSE	High affinity cAMP-specific and IBMX-insensitive 3',5'-cyclic phosphodiesterase 8A	1231.17	2372.74	NA	1079.04	668.886	1347.52	1121.52	NA	1503.32	1442.55	668.886	TurboID enriched	7.31097	0.00560543	0.0280452
Ppp4c	PPP4C	P97470	PP4C_MOUSE	Serine/threonine-protein phosphatase 4 catalytic subunit	4909.85	4089.97	NA	3926.51	NA	4122.39	2256.46	1636.17	3400.74	3784.32	1636.17	TurboID enriched	8.28793	0.00562386	0.0280492
Gprc5b	GPRC5B	Q923Z0	GPC5B_MOUSE	G-protein coupled receptor family C group 5 member B	13626.9	12041.4	11399.2	13747.2	7763.66	13440.4	16465.7	5369.02	16078.2	14233.3	8177.31	TurboID enriched	0.858541	0.00562726	0.0280492
Bace1	BACE1	P56818	BACE1_MOUSE	Beta-secretase 1	3280.04	3294.44	NA	3568.81	1630.97	3968.21	3601.83	NA	3773.44	3581.13	1630.97	TurboID enriched	8.24577	0.00562983	0.0280492
Slc5a3	SLC5A3	Q9JKZ2	SC5A3_MOUSE	Sodium/myo-inositol cotransporter	7265.62	6682.81	2699.81	5208.15	NA	4885.82	6982.94	NA	7167.09	6365.4	2699.81	TurboID enriched	8.81898	0.00563099	0.0280492
Dpp8	DPP8	Q80YA7	DPP8_MOUSE	Dipeptidyl peptidase 8	9704.4	9062.1	7344.61	8990.79	7287.05	9042.64	10686.7	4769.59	10099.5	9597.68	6467.08	TurboID enriched	0.594229	0.00563628	0.0280492
Daam1	DAAM1	Q8BPM0	DAAM1_MOUSE	Disheveled-associated activator of morphogenesis 1	4026.42	4424.76	3271.28	5182.42	3255.98	3706.43	5120.02	2758.85	4365.68	4470.96	3095.37	TurboID enriched	0.524371	0.00565232	0.0280991
Rpp30	RPP30	O88796	RPP30_MOUSE	Ribonuclease P protein subunit p30	2844.54	2898.45	NA	2475.12	NA	2640.17	3434.98	1363.66	3387.98	2946.87	1363.66	TurboID enriched	8.04356	0.00566725	0.0281207
Grk2	GRK2	Q99MK8	ARBK1_MOUSE	Beta-adrenergic receptor kinase 1	30462.7	30974.6	18358.2	30894.4	25488.6	29104.1	45621.8	18422.6	32449.7	33251.2	20756.4	TurboID enriched	0.679829	0.00567402	0.0281207
Slitrk2	SLITRK2	Q810C0	SLIK2_MOUSE	SLIT and NTRK-like protein 2	50202.4	48618.6	NA	45589	NA	48521.8	93582.1	19620.8	62529.6	58173.9	19620.8	TurboID enriched	11.0256	0.00567474	0.0281207
Kcnj6	KCNJ6	P48542	KCNJ6_MOUSE	G protein-activated inward rectifier potassium channel 2	10139.8	11140.3	7779.19	10948.5	7961.26	11121.8	15441.9	7606.82	15877.4	12445	7782.42	TurboID enriched	0.654188	0.00570307	0.0282311
Elp3	ELP3	Q9CZX0	ELP3_MOUSE	Elongator complex protein 3	8965.65	9067.91	7009.22	9317.4	7366.95	10046.8	8617.38	4774.12	9458.25	9245.57	6383.43	TurboID enriched	0.558502	0.00574745	0.0283973
Pam	PAM	P97467	AMD_MOUSE	Peptidyl-glycine alpha-amidating monooxygenase	12864.9	12443.1	9865.08	12862.6	9732.4	12209.6	11638.9	6546.48	14208.7	12704.6	8714.65	TurboID enriched	0.565873	0.00575514	0.0283973
Stam	STAM	P70297	STAM1_MOUSE	Signal transducing adapter molecule 1	10506.9	9567.94	5870.02	9334.16	6210.43	9029.41	17987.2	5816.2	9755.66	11030.2	5965.55	TurboID enriched	0.841147	0.00576097	0.0283973
Stam2	STAM2	O88811	STAM2_MOUSE	Signal transducing adapter molecule 2	2875.1	2367.33	NA	2943.26	1382.92	2459.57	4639.51	NA	2956.97	3040.29	1382.92	TurboID enriched	8.0549	0.00577022	0.0284129
Trpv2	TRPV2	Q9WTR1	TRPV2_MOUSE	Transient receptor potential cation channel subfamily V member 2	8349.29	7759.37	6256.93	7414.36	5509.14	7094.96	10163.4	4134.2	7911.5	8115.47	5300.09	TurboID enriched	0.625597	0.00579387	0.0284693
Kiaa1107	NA	Q80TK0	K1107_MOUSE	AP2-interacting clathrin-endocytosis protein	9262.58	8234.34	5470.93	7953.98	4945.34	7665.42	9750.75	6793.3	7197.24	8344.05	5736.52	TurboID enriched	0.545274	0.00580452	0.0284916
Krit1	KRIT1	Q6S5J6	KRIT1_MOUSE	Krev interaction trapped protein 1	1806.59	1646.87	NA	1561.98	865.775	1320.59	2292.15	NA	1970.43	1766.43	865.775	TurboID enriched	7.51225	0.00582749	0.0285302
Babam2	BABAM2	Q8K3W0	BABA2_MOUSE	BRISC and BRCA1-A complex member 2	7956.69	8287.26	4157.91	5991.15	5103.28	8114.02	5227.92	3387.46	6857.43	7072.41	4216.22	TurboID enriched	0.745732	0.00583072	0.0285302
Spcs1	SPCS1	Q9D958	SPCS1_MOUSE	Signal peptidase complex subunit 1	20513.9	17755.8	13630.6	19918.2	12630.8	16897.3	29407.9	7006.13	21336.2	20971.5	11089.2	TurboID enriched	0.95398	0.00591102	0.028841
Slc29a2	SLC29A2	Q61672	S29A2_MOUSE	Equilibrative nucleoside transporter 2	5714.94	6172.07	3948.59	4656.77	3901.16	5067.11	6783.08	2167.75	6182.18	5762.69	3339.16	TurboID enriched	0.827817	0.00591244	0.028841
Iqsec3	IQSEC3	Q3TES0	IQEC3_MOUSE	IQ motif and SEC7 domain-containing protein 3	5777.91	5378.66	4348.14	5902.57	4443.18	5626.65	4865.33	3716.23	5327.03	5479.69	4169.18	TurboID enriched	0.395853	0.00592499	0.0288704
Gabra2	GABRA2	P26048	GBRA2_MOUSE	Gamma-aminobutyric acid receptor subunit alpha-2	4587.52	4412.34	2043.54	3787	NA	4301.92	5021.14	NA	3967.06	4346.16	2043.54	TurboID enriched	8.41383	0.00594039	0.0289153
Vps8	VPS8	Q0P5W1	VPS8_MOUSE	Vacuolar protein sorting-associated protein 8 homolog	9018.72	8088.15	6381.96	7245.86	5130.46	7537.58	9373.17	3088.11	8307.42	8261.81	4866.85	TurboID enriched	0.820401	0.00595271	0.0289451
Sf3b3	SF3B3	Q921M3	SF3B3_MOUSE	Splicing factor 3B subunit 3	19944	27761.9	18249.6	22497.1	16809.2	25125.4	23456.7	13004.7	21972.6	23459.6	16021.1	TurboID enriched	0.556864	0.00596034	0.0289491
Pard3	PARD3	Q99NH2	PARD3_MOUSE	Partitioning defective 3 homolog	2731.38	2077.4	NA	2244.51	1271.65	2463.02	3471.43	NA	2735.1	2620.47	1271.65	TurboID enriched	7.8982	0.00596672	0.0289491
Kdsr	KDSR	Q6GV12	KDSR_MOUSE	3-ketodihydrosphingosine reductase	12101.1	11268	10017.6	12256.7	9788.85	13599.7	14550.7	7311.25	13464.3	12873.4	9039.24	TurboID enriched	0.519096	0.00597214	0.0289491
Prrc1	PRRC1	Q3UPH1	PRRC1_MOUSE	Protein PRRC1	2804.89	2918.49	NA	1998.03	1180.88	2309.74	2253.18	NA	1982.1	2377.74	1180.88	TurboID enriched	7.79719	0.00603415	0.029189
Smox	SMOX	Q99K82	SMOX_MOUSE	Spermine oxidase	10126.7	9102.52	NA	10070.4	5060.56	12127.6	16598	NA	12461.1	11747.7	5060.56	TurboID enriched	9.38928	0.00607697	0.0293657
Pkn2	PKN2	Q8BWW9	PKN2_MOUSE	Serine/threonine-protein kinase N2	12154.7	8971.84	5522.11	13006.7	NA	9038	22081.1	NA	16751	13667.2	5522.11	TurboID enriched	9.51831	0.00608803	0.029381
Gabbr1	GABBR1	Q9WV18	GABR1_MOUSE	Gamma-aminobutyric acid type B receptor subunit 1	82573.5	83847.4	70804.7	77856.6	54199.8	78888	90035.6	39808.2	85235.6	83072.8	54937.6	TurboID enriched	0.634261	0.00609271	0.029381
Cyp4f14	CYP4F12	Q9EP75	CP4FE_MOUSE	Leukotriene-B4 omega-hydroxylase 3	6161.89	4316.23	NA	5097.15	2904.26	5939.54	8832.28	NA	9146.19	6582.21	2904.26	TurboID enriched	8.79606	0.00610438	0.0294068
Vps4b	VPS4B	P46467	VPS4B_MOUSE	Vacuolar protein sorting-associated protein 4B	4099.12	4034.63	NA	5480.62	NA	4815.93	8364.89	2407.38	4938.2	5288.9	2407.38	TurboID enriched	8.57783	0.00612128	0.0294579
Acot11	ACOT11	Q8VHQ9	ACO11_MOUSE	Acyl-coenzyme A thioesterase 11	18849.1	16740.4	15443.6	16439	12650.1	19402.7	18880.2	10998.1	17480.1	17965.3	13030.6	TurboID enriched	0.474467	0.00614442	0.0294774
Ssh2	SSH2	Q5SW75	SSH2_MOUSE	Protein phosphatase Slingshot homolog 2	3548.38	3760.44	NA	3280.99	1794.25	3313.06	4012.94	NA	3796.42	3618.71	1794.25	TurboID enriched	8.21447	0.00615059	0.0294774
Pex3	PEX3	Q9QXY9	PEX3_MOUSE	Peroxisomal biogenesis factor 3	4628.2	4245.68	2596.4	5268.08	NA	5644.79	7021.98	NA	6401.83	5535.09	2596.4	TurboID enriched	8.63194	0.00615912	0.029488
Tmem43	TMEM43	Q9DBS1	TMM43_MOUSE	Transmembrane protein 43	5100.33	6008.07	4377.97	6419.11	4495.4	8278.76	7826.26	4308.99	6861.92	6749.07	4394.12	TurboID enriched	0.600573	0.00618345	0.0295741
Nrbf2	NRBF2	Q8VCQ3	NRBF2_MOUSE	Nuclear receptor-binding factor 2	2955.09	3334.76	NA	4412.67	NA	3796.41	7858.42	2023.11	4554.15	4485.25	2023.11	TurboID enriched	8.3932	0.00619794	0.0295916
Sec11c	SEC11C	Q9D8V7	SC11C_MOUSE	Signal peptidase complex catalytic subunit SEC11C	3603.02	3269.21	1890.34	3536.66	NA	4539.2	4430.97	NA	3614.35	3832.24	1890.34	TurboID enriched	8.26516	0.00619978	0.0295916
Sema4a	SEMA4A	Q62178	SEM4A_MOUSE	Semaphorin-4A	15469.7	14713	12404.9	14231.6	11497.3	17108.7	13627.5	10356.1	16671.2	15303.6	11419.4	TurboID enriched	0.421446	0.00621134	0.0296165
Ttc27	TTC27	Q8CD92	TTC27_MOUSE	Tetratricopeptide repeat protein 27	1397.48	1304.22	866.142	1358.74	NA	1950.9	1759.75	NA	2300.59	1678.61	866.142	TurboID enriched	7.42827	0.00622984	0.0296495
Slc35g2	SLC35G2	D3YVE8	S35G2_MOUSE	Solute carrier family 35 member G2	4964.3	4321.54	2244.94	3771.41	NA	4718.22	6177.26	NA	3945.48	4649.7	2244.94	TurboID enriched	8.45234	0.00623097	0.0296495
Rhof	RHOF	Q8BYP3	RHOF_MOUSE	Rho-related GTP-binding protein RhoF	7406.2	8432.75	4890.19	6515.5	6447.69	9359.48	8110.19	3544.9	8597.55	8070.28	4960.92	TurboID enriched	0.734851	0.00628426	0.0297817
Palm	PALM	Q9Z0P4	PALM_MOUSE	Paralemmin-1	78147.3	76432.1	30609.3	82909.4	36525.5	88633.5	193441	60366.1	107711	104546	42500.3	TurboID enriched	1.27489	0.00632708	0.0299542
Daglb	DAGLB	Q91WC9	DGLB_MOUSE	Diacylglycerol lipase-beta	4860.02	3610.62	3036.34	4645.32	3485.73	4869.44	4843.16	1977.95	4382.92	4535.25	2833.34	TurboID enriched	0.710613	0.00638784	0.0302105
Slc24a4	SLC24A4	Q8CGQ8	NCKX4_MOUSE	Sodium/potassium/calcium exchanger 4	22247.1	23443.4	20355.5	26771.9	18593.9	27108.7	27987.7	12938.9	28816.6	26062.6	17296.1	TurboID enriched	0.611643	0.00640507	0.0302105
Traf7	TRAF7	Q922B6	TRAF7_MOUSE	E3 ubiquitin-protein ligase TRAF7	1239.92	994.486	661.966	1325.46	NA	938.377	1343.47	NA	1294.4	1189.35	661.966	TurboID enriched	7.07863	0.00641882	0.0302105
Exoc8	EXOC8	Q6PGF7	EXOC8_MOUSE	Exocyst complex component 8	13528.7	13222.8	9937.92	12734.3	10436.4	12524.3	17876.2	8852.78	13383.1	13878.2	9742.37	TurboID enriched	0.502834	0.00642002	0.0302105
Mink1	MINK1	Q9JM52	MINK1_MOUSE	Misshapen-like kinase 1	38232.8	32577.1	26682.7	34550	30041.8	35181.7	36633.6	20852.1	36197.7	35562.1	25858.9	TurboID enriched	0.474167	0.0064226	0.0302105
Ube2q1	UBE2Q1	Q7TSS2	UB2Q1_MOUSE	Ubiquitin-conjugating enzyme E2 Q1	4123.38	3880.13	2434.01	3938.2	3360.5	3656.29	4937.31	1698.02	4032.39	4094.62	2497.51	TurboID enriched	0.761645	0.00643506	0.0302105
Ipo7	IPO7	Q9EPL8	IPO7_MOUSE	Importin-7	38638.9	34771.6	21253.7	25727.2	17878.2	23770.6	44277.2	12625.1	28893.4	32679.8	17252.3	TurboID enriched	0.918845	0.00644062	0.0302105
Psd3	PSD3	Q2PFD7	PSD3_MOUSE	PH and SEC7 domain-containing protein 3	27342.5	26904.5	18315.8	29352.6	20409.6	28078.6	35086.2	24668.9	31029.5	29632.3	21131.4	TurboID enriched	0.492718	0.00644582	0.0302105
Fads3	FADS3	Q9JJE7	FADS3_MOUSE	Fatty acid desaturase 3	1833.68	1940	1229.91	1992.91	NA	2286.82	3281.48	NA	2973.3	2384.7	1229.91	TurboID enriched	7.76216	0.00644594	0.0302105
Slc25a33	SLC25A33	Q3TZX3	S2533_MOUSE	Solute carrier family 25 member 33	3022.92	3057.77	NA	2746.56	1363.15	2356.96	1936.92	NA	2437.8	2593.16	1363.15	TurboID enriched	7.85215	0.0064683	0.0302771
Dgkz	DGKZ	Q80UP3	DGKZ_MOUSE	Diacylglycerol kinase zeta	12974.2	12398.6	10662.5	13154.7	10477	14184	12117.3	8136.53	14080.4	13151.5	9758.69	TurboID enriched	0.438609	0.0064803	0.0302771
Slc27a2	SLC27A2	O35488	S27A2_MOUSE	Very long-chain acyl-CoA synthetase	1712.68	1798.16	NA	1486.13	944.445	1820.94	1713.39	NA	1691.34	1703.77	944.445	TurboID enriched	7.43736	0.00648399	0.0302771
Ddx6	DDX6	P54823	DDX6_MOUSE	Probable ATP-dependent RNA helicase DDX6	32672.9	33923.8	26102.7	28065.1	23342.3	33199.5	40499.2	21039.6	30871.5	33205.3	23494.9	TurboID enriched	0.495647	0.00648922	0.0302771
Uhrf1bp1l	UHRF1BP1L	A2RSJ4	UH1BL_MOUSE	UHRF1-binding protein 1-like	6010.46	5938.02	4660.58	5027.68	3920.42	5472.11	5889.65	2696.29	5649.66	5664.6	3759.1	TurboID enriched	0.624986	0.00649628	0.0302771
Wipi2	WIPI2	Q80W47	WIPI2_MOUSE	WD repeat domain phosphoinositide-interacting protein 2	19489.5	17937.9	15947.4	18076	13503.4	18562	22277.8	9649.98	21690.9	19672.3	13033.6	TurboID enriched	0.619017	0.00650866	0.0302771
Lpgat1	LPGAT1	Q91YX5	LGAT1_MOUSE	Acyl-CoA:lysophosphatidylglycerol acyltransferase 1	13225.7	13414.1	12381.5	14388	9694.71	14773.6	16038.3	7555.48	16227.9	14677.9	9877.23	TurboID enriched	0.596091	0.00651185	0.0302771
Bmpr1a	BMPR1A	P36895	BMR1A_MOUSE	Bone morphogenetic protein receptor type-1A	2207.79	2535.87	NA	1686.92	1056.5	1922.05	1640.09	NA	1738.4	1955.19	1056.5	TurboID enriched	7.56667	0.00651205	0.0302771
Mvb12b	MVB12B	Q6KAU4	MB12B_MOUSE	Multivesicular body subunit 12B	4538.33	4554.41	3553.6	4990.61	2988.4	4841.41	8076.66	1590.53	6229.21	5538.44	2710.84	TurboID enriched	1.07643	0.0065607	0.0303257
Mob2	MOB2	Q8VI63	MOB2_MOUSE	MOB kinase activator 2	2027.46	1899.71	NA	1949.73	NA	2929.45	2880.09	1224.13	2064.95	2291.9	1224.13	TurboID enriched	7.71879	0.0065676	0.0303257
Arhgef9	ARHGEF9	Q3UTH8	ARHG9_MOUSE	Rho guanine nucleotide exchange factor 9	7098.13	7279.63	4437.35	5727.38	5279.83	6245.12	8545.52	4900.62	7215.96	7018.62	4872.6	TurboID enriched	0.518571	0.00657768	0.0303257
Sppl2b	SPPL2B	Q3TD49	SPP2B_MOUSE	Signal peptide peptidase-like 2B	1643.08	1158.29	721.51	1274.06	NA	700.662	2077.66	NA	1528.13	1396.98	721.51	TurboID enriched	7.20654	0.0065858	0.0303257
Twf1	TWF1	Q91YR1	TWF1_MOUSE	Twinfilin-1	43254.7	43994	34209.5	38904.7	28221	42908.4	62850.5	24905.7	41946.5	45643.1	29112.1	TurboID enriched	0.642743	0.00659497	0.0303257
Prmt9	PRMT9	Q3U3W5	ANM9_MOUSE	Protein arginine N-methyltransferase 9	3362.18	3219.98	1872.83	4109.72	NA	3444.88	3659.87	NA	3283.27	3513.32	1872.83	TurboID enriched	8.15008	0.00660963	0.0303257
Ankrd13d	ANKRD13D	Q6PD24	AN13D_MOUSE	Ankyrin repeat domain-containing protein 13D	2077.24	2369.09	NA	1746.08	1141.32	1946.25	2113.11	NA	2101.69	2058.91	1141.32	TurboID enriched	7.61636	0.00661351	0.0303257
Fam102a	FAM102A	Q78T81	F102A_MOUSE	Protein FAM102A	1350.32	1105.18	799.816	1318.78	NA	1470.06	1747.24	NA	1505.14	1416.12	799.816	TurboID enriched	7.23965	0.00662128	0.0303257
Dnajc16	DNAJC16	Q80TN4	DJC16_MOUSE	DnaJ homolog subfamily C member 16	6312.54	5297.42	3939.56	5366.28	4949.28	6982.65	6351.36	2774.68	6771.16	6180.23	3887.84	TurboID enriched	0.700265	0.00662548	0.0303257
Ppm1e	PPM1E	Q80TL0	PPM1E_MOUSE	Protein phosphatase 1E	52763.6	49229	39655.5	40530.8	28737	53056.6	44780.4	19808.3	49895.1	48375.9	29400.3	TurboID enriched	0.769025	0.00663831	0.0303257
Dgke	DGKE	Q9R1C6	DGKE_MOUSE	Diacylglycerol kinase epsilon	19028.8	19899	14646.3	18233.6	15250.7	20022.5	21990.9	8651.29	20689.1	19977.3	12849.4	TurboID enriched	0.678967	0.00663902	0.0303257
Wdr91	WDR91	Q7TMQ7	WDR91_MOUSE	WD repeat-containing protein 91	4460.07	4627.52	2444.41	5717.33	3605.76	4307.85	7452.78	3318.23	6155.72	5453.55	3122.8	TurboID enriched	0.79462	0.00664009	0.0303257
Ptpra	PTPRA	P18052	PTPRA_MOUSE	Receptor-type tyrosine-protein phosphatase alpha	24029.5	23374	21191.2	25452.8	19515.7	25967.7	29312	15510.9	27784	25986.7	18739.3	TurboID enriched	0.479516	0.00664113	0.0303257
Wdsub1	WDSUB1	Q9D0I6	WSDU1_MOUSE	WD repeat, SAM and U-box domain-containing protein 1	1029.45	1316.62	NA	1455.45	746.727	1090.52	1580.82	NA	1425.42	1316.38	746.727	TurboID enriched	7.16433	0.00664452	0.0303257
Hbs1l	HBS1L	Q69ZS7	HBS1L_MOUSE	HBS1-like protein	3328.56	3387.3	2012.94	3159.55	3072.87	3628.82	4422.7	1854.02	3902.05	3638.17	2313.28	TurboID enriched	0.680468	0.00665066	0.0303257
Tigar	TIGAR	Q8BZA9	TIGAR_MOUSE	Fructose-2,6-bisphosphatase TIGAR	9723.4	10196.8	2961.21	12892.4	5410.8	9512.52	27398.8	6583.76	13253.2	13829.5	4985.26	TurboID enriched	1.4385	0.00665287	0.0303257
Il6st	IL6ST	Q00560	IL6RB_MOUSE	Interleukin-6 receptor subunit beta	3707.35	3884.76	1962.18	3205.33	NA	2695.44	4547.35	NA	4502.95	3757.2	1962.18	TurboID enriched	8.20571	0.00666082	0.0303257
Trappc10	TRAPPC10	Q3TLI0	TPC10_MOUSE	Trafficking protein particle complex subunit 10	9619.95	8599.88	6692.79	8960.36	7057.55	8303.85	10214.7	4061.62	9559.54	9209.72	5937.32	TurboID enriched	0.671489	0.00667306	0.0303257
Tm9sf4	TM9SF4	Q8BH24	TM9S4_MOUSE	Transmembrane 9 superfamily member 4	12941.4	9695.26	7469.58	9249.83	7771.59	10446.6	9128.31	6425.18	10136.4	10266.3	7222.12	TurboID enriched	0.50185	0.00667959	0.0303257
Pnp	PNP	P23492	PNPH_MOUSE	Purine nucleoside phosphorylase	10463.9	11148.8	9011.37	11221.6	7889.48	12044.4	9539.13	7940.63	10530.6	10824.7	8280.49	TurboID enriched	0.385488	0.00668089	0.0303257
Adrbk2	NA	Q3UYH7	ARBK2_MOUSE	Beta-adrenergic receptor kinase 2	7829.7	8275.95	5328.41	9828.43	7668.16	11656.2	9555.53	5712.03	10581.4	9621.2	6236.2	TurboID enriched	0.630662	0.0066887	0.0303257
Lss	LSS	Q8BLN5	LSS_MOUSE	Lanosterol synthase	1016.59	1166.78	791.41	1197.79	NA	1731.88	1658.95	NA	1783.82	1425.97	791.41	TurboID enriched	7.23418	0.00669458	0.0303257
Slc17a7	SLC17A7	Q3TXX4	VGLU1_MOUSE	Vesicular glutamate transporter 1	567309	552705	417273	519912	457055	588378	486276	342232	568892	547245	405520	TurboID enriched	0.439818	0.00669732	0.0303257
Smarcd3	SMARCD3	Q6P9Z1	SMRD3_MOUSE	SWI/SNF-related matrix-associated actin-dependent regulator of chromatin subfamily D member 3	2383.21	2615.89	1535.38	2584.45	NA	2801.63	3117.03	NA	3386.35	2814.76	1535.38	TurboID enriched	7.92057	0.0066979	0.0303257
Sft2d2	SFT2D2	Q8VD57	SFT2B_MOUSE	Vesicle transport protein SFT2B	3344.25	3612.07	NA	3149.12	1576.99	2472.05	2038.68	NA	3113.72	2954.98	1576.99	TurboID enriched	7.96191	0.00671252	0.0303624
Ubiad1	UBIAD1	Q9DC60	UBIA1_MOUSE	UbiA prenyltransferase domain-containing protein 1	2645.57	3197.61	NA	2573.5	1525.51	3053.39	2850.46	NA	2329.8	2775.05	1525.51	TurboID enriched	7.90532	0.00672685	0.0303978
Rpl6	RPL6	P47911	RL6_MOUSE	60S ribosomal protein L6	79496.5	69420.9	62161.5	77452.1	60115.5	75693.9	75299.7	47192.6	91384	78124.5	56489.9	TurboID enriched	0.473274	0.00674847	0.030456
Arhgap17	ARHGAP17	Q3UIA2	RHG17_MOUSE	Rho GTPase-activating protein 17	2155.31	2146.96	NA	2781.14	1375.21	2207.57	3441.59	NA	2361.78	2515.73	1375.21	TurboID enriched	7.79942	0.00675654	0.030456
Pgghg	PGGHG	Q8BP56	PGGHG_MOUSE	Protein-glucosylgalactosylhydroxylysine glucosidase	3177.15	3382.39	1902.72	3114.55	NA	2954.68	4615.12	NA	4063	3551.15	1902.72	TurboID enriched	8.14412	0.0067593	0.030456
Atrn	ATRN	Q9WU60	ATRN_MOUSE	Attractin	6902.7	6392.55	4504.59	5938.88	4578.2	7722.98	5962.91	2112.81	7310.91	6705.15	3731.87	TurboID enriched	0.922826	0.00679797	0.0306007
Pum1	PUM1	Q80U78	PUM1_MOUSE	Pumilio homolog 1	5507.92	5280.52	2912.74	4328.53	3333.59	3823.5	6094.14	1320.51	5264.26	5049.81	2522.28	TurboID enriched	1.09187	0.00682614	0.0306685
Syp	SYP	Q62277	SYPH_MOUSE	Synaptophysin	773886	805012	570829	775153	515688	839633	592648	322838	761706	758006	469785	TurboID enriched	0.723507	0.00683116	0.0306685
Pfkp	PFKP	Q9WUA3	PFKAP_MOUSE	ATP-dependent 6-phosphofructokinase, platelet type	150120	140688	116969	153762	118024	143765	144687	77786.8	160210	148872	104260	TurboID enriched	0.538381	0.00683912	0.0306685
Slc7a11	SLC7A11	Q9WTR6	XCT_MOUSE	Cystine/glutamate transporter	14665.1	13619.4	9364.17	12834.5	9112.58	14085.4	11240.4	4360.18	14250.5	13449.2	7612.31	TurboID enriched	0.897353	0.00683931	0.0306685
Dhx36	DHX36	Q8VHK9	DHX36_MOUSE	ATP-dependent DNA/RNA helicase DHX36	5588.8	5632.76	3780.09	6409.96	5445.29	6516.74	6253.14	3381.15	6992.91	6232.39	4202.18	TurboID enriched	0.594781	0.00685093	0.0306911
Vmp1	VMP1	Q99KU0	VMP1_MOUSE	Vacuole membrane protein 1	10192	8264.79	7843.04	7903.79	4092.54	10669.2	12969.9	2553.61	12336	10389.3	4829.73	TurboID enriched	1.23349	0.00687632	0.0307753
Tbpl1	TBPL1	P62340	TBPL1_MOUSE	TATA box-binding protein-like 1	1254.2	1342.24	784.231	1313.55	NA	1540.36	1612.34	NA	990.359	1342.17	784.231	TurboID enriched	7.16845	0.00688557	0.0307872
Tmem240	TMEM240	B2RWJ3	TM240_MOUSE	Transmembrane protein 240	2870.21	2388.77	2134.48	2354.98	1715.43	3121.19	3758	1171.05	3858.12	3058.55	1673.65	TurboID enriched	0.885004	0.00690324	0.0308087
Panx2	PANX2	Q6IMP4	PANX2_MOUSE	Pannexin-2	1804.77	1613.29	NA	1489.98	1135.27	1665.33	3787.62	NA	2679.9	2173.48	1135.27	TurboID enriched	7.61589	0.00691488	0.0308087
Prep	PREP	Q9QUR6	PPCE_MOUSE	Prolyl endopeptidase	28170	24139.1	19637.2	21842.5	16136	24309	21267.3	12218.6	23205.2	23822.2	15997.3	TurboID enriched	0.595192	0.00691678	0.0308087
Rab12	RAB12	P35283	RAB12_MOUSE	Ras-related protein Rab-12	27369.2	25076.2	19695.4	21990.3	17011.8	25559.3	21079.2	12872.2	23684.9	24126.5	16526.5	TurboID enriched	0.561981	0.00693268	0.0308501
Arl2	ARL2	Q9D0J4	ARL2_MOUSE	ADP-ribosylation factor-like protein 2	5093.87	5896.23	4052.57	6186.21	3710.66	5061.53	9066.65	3315.28	5617.49	6153.66	3692.84	TurboID enriched	0.711249	0.00693985	0.0308526
Ece1	ECE1	Q4PZA2	ECE1_MOUSE	Endothelin-converting enzyme 1	4462.43	3565.1	NA	3328.06	2464.21	4155.76	7319.47	NA	5252.85	4680.61	2464.21	TurboID enriched	8.38468	0.00703093	0.0311685
Uprt	UPRT	B1AVZ0	UPP_MOUSE	Uracil phosphoribosyltransferase homolog	3268.2	2914.97	NA	3677.12	NA	3124.09	5965.29	2028.33	3560.64	3751.72	2028.33	TurboID enriched	8.16771	0.00703861	0.0311729
Tacc2	TACC2	Q9JJG0	TACC2_MOUSE	Transforming acidic coiled-coil-containing protein 2	10211.9	7040.27	NA	9369.6	5224.86	11176.8	12415.4	NA	10051.5	10044.2	5224.86	TurboID enriched	9.15572	0.00705503	0.0311854
Tmem256	TMEM256	Q5F285	TM256_MOUSE	Transmembrane protein 256	7630.29	6824.37	3667.71	6243.14	NA	8705.3	7026.41	NA	4844.46	6879	3667.71	TurboID enriched	8.77827	0.00706338	0.0311854
Slc25a18	SLC25A18	Q9DB41	GHC2_MOUSE	Mitochondrial glutamate carrier 2	49429.6	46350	35264.4	43968.4	33860.8	47712.1	37279	23674.7	47897.8	45439.5	30933.3	TurboID enriched	0.570774	0.0071255	0.0313791
Fndc3a	FNDC3A	Q8BX90	FND3A_MOUSE	Fibronectin type-III domain-containing protein 3A	1453.49	1574.33	916.228	1517.84	NA	1997.63	1149.96	NA	1507.92	1533.53	916.228	TurboID enriched	7.28449	0.00713889	0.0314084
Src	SRC	P05480	SRC_MOUSE	Neuronal proto-oncogene tyrosine-protein kinase Src	29530.3	28593.9	24110.7	29734.4	23950.7	36173.1	41607.8	16575.1	35801.7	33573.5	21545.5	TurboID enriched	0.647361	0.00715214	0.0314171
Tecpr1	TECPR1	Q80VP0	TCPR1_MOUSE	Tectonin beta-propeller repeat-containing protein 1	27827.8	25225.8	21339.2	26313.1	22161.9	27608.9	31395.3	14619.9	30020.6	28065.3	19373.7	TurboID enriched	0.554941	0.00715431	0.0314171
Prkcb	PRKCB	P68404	KPCB_MOUSE	Protein kinase C beta type	156993	126419	105489	131877	112276	127598	153569	80800.4	144104	140094	99521.9	TurboID enriched	0.502089	0.00718658	0.0314995
Slc39a10	SLC39A10	Q6P5F6	S39AA_MOUSE	Zinc transporter ZIP10	12455.8	12696.1	8919.74	10252.8	7186.75	10500	10336.4	8182.01	10157.7	11066.5	8096.17	TurboID enriched	0.449937	0.00720703	0.0315595
Lrig1	LRIG1	P70193	LRIG1_MOUSE	Leucine-rich repeats and immunoglobulin-like domains protein 1	9664.81	8638.47	NA	7615.57	5710.8	11216.4	14252	NA	14161.2	10924.7	5710.8	TurboID enriched	9.21551	0.00724992	0.0316829
Cnot2	CNOT2	Q8C5L3	CNOT2_MOUSE	CCR4-NOT transcription complex subunit 2	5169.79	5180.56	NA	4240.46	2854.39	4979.22	6224.73	NA	4371.13	5027.65	2854.39	TurboID enriched	8.45781	0.00725446	0.0316829
Palld	PALLD	Q9ET54	PALLD_MOUSE	Palladin	4826.75	4798.98	NA	4374.5	3116.12	5259.65	8800.09	NA	6328.24	5731.37	3116.12	TurboID enriched	8.57358	0.00725557	0.0316829
Madd	MADD	Q80U28	MADD_MOUSE	MAP kinase-activating death domain protein	31417.8	29249	23834.5	33751.3	27415.9	32601.2	33658.5	17657	34336.8	32502.4	22969.1	TurboID enriched	0.522305	0.00726239	0.031683
Cyth1	CYTH1	Q9QX11	CYH1_MOUSE	Cytohesin-1	2990.11	4084.97	NA	4132.73	2640.13	6445.64	5688.1	NA	5546.3	4814.64	2640.13	TurboID enriched	8.39803	0.0072911	0.0317786
Adgra1	ADGRA1	Q8C4G9	AGRA1_MOUSE	Adhesion G protein-coupled receptor A1	16266.9	14218	11992.3	13414.7	8937.53	17926	13157.7	5745.89	14905.8	14981.5	8891.91	TurboID enriched	0.807585	0.00731857	0.0318602
Pik3r4	PIK3R4	Q8VD65	PI3R4_MOUSE	Phosphoinositide 3-kinase regulatory subunit 4	9066.71	8664.54	7684.2	8769.1	7488.79	9396.9	10083.9	6690	10189.5	9361.76	7287.66	TurboID enriched	0.360961	0.00732348	0.0318602
Rab8a	RAB8A	P55258	RAB8A_MOUSE	Ras-related protein Rab-8A	15562.5	14473.8	12728.5	16863.8	11507	17219.8	22853.4	8142.81	16191.6	17194.1	10792.8	TurboID enriched	0.681419	0.00734207	0.0319113
Tmem192	TMEM192	Q9CXT7	TM192_MOUSE	Transmembrane protein 192	1861.54	2826.01	NA	3015.77	1690.74	3634.05	3053.44	NA	2917.26	2884.68	1690.74	TurboID enriched	7.89228	0.00738551	0.0320309
Ldha	LDHA	P06151	LDHA_MOUSE	L-lactate dehydrogenase A chain	656949	687806	545395	746456	467620	792548	538736	392633	787915	701735	468549	TurboID enriched	0.583386	0.00738669	0.0320309
Hint3	HINT3	Q9CPS6	HINT3_MOUSE	Histidine triad nucleotide-binding protein 3	9525.92	9341.95	5475.93	7661.48	5539.24	7961.18	17668.3	4435.25	9470.79	10271.6	5150.14	TurboID enriched	0.941394	0.00741697	0.0320686
Ilrun	NA	Q3TT38	ILRUN_MOUSE	Protein ILRUN	2710.71	2871.8	NA	3550.12	2387.45	3773.66	8194.17	NA	7864.24	4827.45	2387.45	TurboID enriched	8.34459	0.00742237	0.0320686
Slc7a2	SLC7A2	P18581	CTR2_MOUSE	Cationic amino acid transporter 2	7843.73	7426.45	6359.2	7097.38	4140.93	7208.12	8808.52	2584.31	7315.41	7616.6	4361.48	TurboID enriched	0.895446	0.00747975	0.0322183
Notch2	NOTCH2	O35516	NOTC2_MOUSE	Neurogenic locus notch homolog protein 2	4872.82	4186.95	NA	4164.2	NA	5556	7230.75	3013.29	5424.74	5239.24	3013.29	TurboID enriched	8.47628	0.00748172	0.0322183
Itga7	ITGA7	Q61738	ITA7_MOUSE	Integrin alpha-7	4669.86	4548.19	2753.45	4832.94	NA	5091.24	4508.59	NA	4048.56	4616.56	2753.45	TurboID enriched	8.36019	0.0074949	0.0322453
Rrm2b	RRM2B	Q6PEE3	RIR2B_MOUSE	Ribonucleoside-diphosphate reductase subunit M2 B	2803.31	3816.73	1770.43	2270.63	NA	2795.91	3088.64	NA	2796.49	2928.62	1770.43	TurboID enriched	7.90213	0.00751903	0.0323019
Trpm1	TRPM1	Q2TV84	TRPM1_MOUSE	Transient receptor potential cation channel subfamily M member 1	3783.74	2817.16	NA	2292.58	1893.39	2756.44	4154.5	NA	3353.03	3192.91	1893.39	TurboID enriched	7.98274	0.00752188	0.0323019
Ppdpf	PPDPF	Q9CR37	PPDPF_MOUSE	Pancreatic progenitor cell differentiation and proliferation factor	4214.43	3014.07	NA	2538.81	2300.25	4116.37	6273	NA	4242.34	4066.5	2300.25	TurboID enriched	8.20787	0.00754213	0.0323202
Tspan15	TSPAN15	F7BWT7	TSN15_MOUSE	Tetraspanin-15	2758.33	1809.27	1226.61	1585.34	NA	2066.01	2068.48	NA	1679.96	1994.57	1226.61	TurboID enriched	7.51729	0.00754691	0.0323202
Fermt3	FERMT3	Q8K1B8	URP2_MOUSE	Fermitin family homolog 3	2192.97	2802.16	NA	2796.28	NA	2693.21	3609.32	1737.49	2959.03	2842.16	1737.49	TurboID enriched	7.86995	0.007573	0.0323725
Slc25a14	SLC25A14	Q9Z2B2	UCP5_MOUSE	Brain mitochondrial carrier protein 1	6131.25	5066.38	NA	1947.41	NA	6806.55	4450.95	2618.84	5211.07	4935.6	2618.84	TurboID enriched	8.38459	0.00758602	0.0323985
Sh3bp4	SH3BP4	Q921I6	SH3B4_MOUSE	SH3 domain-binding protein 4	1940.69	1375.94	NA	1822.08	1102.79	1309.81	2447.87	NA	1831.03	1787.9	1102.79	TurboID enriched	7.40323	0.00760214	0.0324021
Elp1	NA	Q7TT37	ELP1_MOUSE	Elongator complex protein 1	11197.2	11274.4	9201.27	9774.07	7393.23	11113.3	10406.2	5109.24	11616.9	10897	7234.58	TurboID enriched	0.629665	0.00765667	0.0325039
Ctu1	CTU1	Q99J10	CTU1_MOUSE	Cytoplasmic tRNA 2-thiolation protein 1	3778.33	3406.65	1502.24	1877.01	NA	2416.8	1846.17	NA	1988.6	2552.26	1502.24	TurboID enriched	7.7391	0.00765945	0.0325039
Znf365	NA	Q8BG89	ZN365_MOUSE	Protein ZNF365	2268.74	2224.09	NA	2411.95	1519.92	2249.5	3364.91	NA	2121.72	2440.15	1519.92	TurboID enriched	7.71127	0.00767357	0.0325343
Slc6a4	SLC6A4	Q60857	SC6A4_MOUSE	Sodium-dependent serotonin transporter	3142.55	2800.14	NA	3711.03	1959.65	3441.05	2734.92	NA	2923.55	3125.54	1959.65	TurboID enriched	7.95577	0.00774434	0.0328045
Dcakd	DCAKD	Q8BHC4	DCAKD_MOUSE	Dephospho-CoA kinase domain-containing protein	8623.08	9873.86	6162.37	10021	7466.64	12179.2	7487.35	5241.18	10510.3	9782.46	6290.06	TurboID enriched	0.635522	0.00778644	0.0329083
Cpt1c	CPT1C	Q8BGD5	CPT1C_MOUSE	Carnitine O-palmitoyltransferase 1, brain isoform	14476.9	12781.3	11186.3	11815.4	9382.62	13543.6	14411.7	6420.31	14178.8	13534.6	8996.4	TurboID enriched	0.622611	0.00778998	0.0329083
Abcc4	ABCC4	E9Q236	MRP4_MOUSE	ATP-binding cassette sub-family C member 4	1519.77	1913.81	NA	1801.88	1165.96	1652.8	1904.21	NA	1886.65	1779.85	1165.96	TurboID enriched	7.39704	0.00781261	0.03297
Smim4	SMIM4	Q8C1Q6	SMIM4_MOUSE	Small integral membrane protein 4	1835.84	1412.17	1244.32	2198.74	NA	2002.22	1832.88	NA	2359.83	1940.28	1244.32	TurboID enriched	7.47669	0.00781873	0.03297
Avl9	AVL9	Q80U56	AVL9_MOUSE	Late secretory pathway protein AVL9 homolog	17817.4	16951.7	13866.1	16490.3	12514.7	18351.2	14720	8676.69	17534.2	16977.5	11685.8	TurboID enriched	0.563184	0.00795797	0.0334896
Rhpn2	RHPN2	Q8BWR8	RHPN2_MOUSE	Rhophilin-2	2326.69	2281.12	NA	2520.82	1770.25	2258.61	5281.94	NA	3008.61	2946.3	1770.25	TurboID enriched	7.85406	0.00797144	0.0334896
Shc3	SHC3	Q61120	SHC3_MOUSE	SHC-transforming protein 3	9354.81	8918.72	6705.34	9027.33	6639.07	7902.17	13517.8	5348.57	9483.82	9700.78	6230.99	TurboID enriched	0.624995	0.00799184	0.0334896
Ptprm	PTPRM	P28828	PTPRM_MOUSE	Receptor-type tyrosine-protein phosphatase mu	20813.1	22242.9	14386.6	21803.6	15921.3	28659	16657.9	8916.76	23738.9	22319.2	13074.9	TurboID enriched	0.796167	0.00804339	0.033674
Cox7a1	COX7A1	P56392	CX7A1_MOUSE	Cytochrome c oxidase subunit 7A1, mitochondrial	2712.77	2132.16	NA	2915.83	1704.92	3490.02	1982.56	NA	2628.9	2643.71	1704.92	TurboID enriched	7.76441	0.00805936	0.0336966
Tmem145	TMEM145	Q8C4U2	TM145_MOUSE	Transmembrane protein 145	2491.75	1922.69	NA	1878.59	1297.39	1601.58	1708.29	NA	2130.62	1955.59	1297.39	TurboID enriched	7.47124	0.00806322	0.0336966
Dmac1	DMAC1	Q9CQ00	DMAC1_MOUSE	Distal membrane-arm assembly complex protein 1	11226.5	9454.26	7764.29	7535.87	4591.63	8987.89	12375.5	4658.89	8446.54	9671.1	5671.6	TurboID enriched	0.794491	0.00808626	0.0337627
Epha7	EPHA7	Q61772	EPHA7_MOUSE	Ephrin type-A receptor 7	7915.47	6351.5	4469.54	6830.79	NA	8652.68	6306.35	NA	6450.31	7084.52	4469.54	TurboID enriched	8.73777	0.00812319	0.0338572
Gabbr2	GABBR2	Q80T41	GABR2_MOUSE	Gamma-aminobutyric acid type B receptor subunit 2	33825.8	36679	27724.2	35265.4	31186	39108.8	34247.5	23177.6	37187.9	36052.4	27362.6	TurboID enriched	0.40667	0.00812341	0.0338572
Otulinl	NA	Q3TVP5	OTULL_MOUSE	Inactive ubiquitin thioesterase OTULINL	3371.79	3690.08	2190.81	2801.99	NA	2985.28	3421.25	NA	3651.28	3320.28	2190.81	TurboID enriched	7.99099	0.00815062	0.0339333
Atxn3	ATXN3	Q9CVD2	ATX3_MOUSE	Ataxin-3	3938.06	3486.53	2196.46	2709.14	NA	3622.82	2844.47	NA	3498.58	3349.93	2196.46	TurboID enriched	7.99721	0.00815621	0.0339333
Mfsd6	MFSD6	Q8CBH5	MFSD6_MOUSE	Major facilitator superfamily domain-containing protein 6	17135.5	13709.3	12231	15720.9	11640.8	16380	13288.1	8638.8	16847.8	15513.6	10836.9	TurboID enriched	0.526988	0.00818146	0.0339402
Cnot8	CNOT8	Q9D8X5	CNOT8_MOUSE	CCR4-NOT transcription complex subunit 8	3624.82	3536.7	NA	3340.04	2456.39	3097.78	6379.8	NA	3448.56	3904.62	2456.39	TurboID enriched	8.13036	0.00818734	0.0339402
Adam22	ADAM22	Q9R1V6	ADA22_MOUSE	Disintegrin and metalloproteinase domain-containing protein 22	87472.9	82863	70662.1	85365.1	70460.3	90619.6	77578.8	57867.3	93049.4	86158.1	66329.9	TurboID enriched	0.380945	0.0081979	0.0339402
Dgki	DGKI	D3YWQ0	DGKI_MOUSE	Diacylglycerol kinase iota	10666.9	9759.93	8355.05	11667.7	8882.36	11524.4	10530.8	5700.31	11972.2	11020.3	7645.91	TurboID enriched	0.55025	0.00820799	0.0339402
Cnot3	CNOT3	Q8K0V4	CNOT3_MOUSE	CCR4-NOT transcription complex subunit 3	3013.27	2501.58	NA	3027.26	2033.64	3224.69	3433.29	NA	2996.85	3032.82	2033.64	TurboID enriched	7.89681	0.00823826	0.0340321
Mkln1	MKLN1	O89050	MKLN1_MOUSE	Muskelin	1765.91	1708.66	1327.07	2342.29	NA	1978.92	1801.93	NA	1998.5	1932.7	1327.07	TurboID enriched	7.45056	0.0082739	0.0341277
Glcci1	GLCCI1	Q8K3I9	GLCI1_MOUSE	Glucocorticoid-induced transcript 1 protein	2846.15	2496.04	1494.89	2600.78	2315.85	2541.58	3784.94	1377.23	2573.23	2807.12	1729.32	TurboID enriched	0.721392	0.00827605	0.0341277
Dctn2	DCTN2	Q99KJ8	DCTN2_MOUSE	Dynactin subunit 2	21550.9	22169.2	9709.57	26922.5	11891.4	22812.2	42221.9	19678.8	26426.6	27017.2	13759.9	TurboID enriched	0.997749	0.0082943	0.0341728
Nckipsd	NCKIPSD	Q9ESJ4	SPN90_MOUSE	NCK-interacting protein with SH3 domain	35431.3	36166.2	26152	36716.3	29337	42239.5	29981.9	21230	35613.5	36024.8	25573	TurboID enriched	0.499934	0.0083132	0.0342205
Nup210	NUP210	Q9QY81	PO210_MOUSE	Nuclear pore membrane glycoprotein 210	4288.97	4422.15	3322.13	4427.94	3560.25	4197.63	3752.71	2795.48	4102.5	4198.65	3225.95	TurboID enriched	0.38517	0.0083275	0.034224
Efnb2	EFNB2	P52800	EFNB2_MOUSE	Ephrin-B2	7210.22	8767.17	7015.05	8590.3	5967.09	7790.23	8703.03	4522.86	8748.88	8301.64	5835	TurboID enriched	0.527872	0.00832872	0.034224
Nkiras1	NKIRAS1	Q8CEC5	KBRS1_MOUSE	NF-kappa-B inhibitor-interacting Ras-like protein 1	2579.27	3637.22	880.047	2857.25	1952.03	2501.43	2433.85	1809.5	2775.53	2797.42	1547.19	TurboID enriched	0.924589	0.0084047	0.0345059
Tecr	TECR	Q9CY27	TECR_MOUSE	Very-long-chain enoyl-CoA reductase	72126.1	64083.5	57766.7	58173.6	45139.4	67372.9	74432.8	33672.6	79517.3	69284.4	45526.2	TurboID enriched	0.632958	0.00843907	0.0345861
Dkc1	DKC1	Q9ESX5	DKC1_MOUSE	H/ACA ribonucleoprotein complex subunit DKC1	3902.22	3338.94	2756.34	4441.17	NA	4674.71	4259.79	NA	3799.2	4069.34	2756.34	TurboID enriched	8.17245	0.00844756	0.0345905
Naca	NACA	P70670	NACAM_MOUSE	Nascent polypeptide-associated complex subunit alpha, muscle-specific form	9963.8	10992.9	9401.63	9734.99	6247.6	10964.4	12551.8	6039.37	9699.68	10651.3	7229.53	TurboID enriched	0.583208	0.00846865	0.0346465
Ptpn2	PTPN2	Q06180	PTN2_MOUSE	Tyrosine-protein phosphatase non-receptor type 2	4707.4	4398.23	3420.53	4199.5	3210.1	4339.17	5919.37	3697.2	4955.87	4753.26	3442.61	TurboID enriched	0.457809	0.00849	0.0346892
Braf	BRAF	P28028	BRAF_MOUSE	Serine/threonine-protein kinase B-raf	18401.9	19616.7	15787.4	16938.8	14738	20552	19963	10869.6	18817.7	19048.4	13798.3	TurboID enriched	0.480596	0.00849395	0.0346892
Adcy3	ADCY3	Q8VHH7	ADCY3_MOUSE	Adenylate cyclase type 3	7284.55	7257.04	5231.76	7479.83	6426.96	7624.53	6666.35	4624.53	6882.48	7199.13	5427.75	TurboID enriched	0.419299	0.00850533	0.0347053
Nmt1	NMT1	O70310	NMT1_MOUSE	Glycylpeptide N-tetradecanoyltransferase 1	39291	30223.8	28777.2	31543	24885.4	36558.1	33570.9	22398.2	34385.8	34262.1	25353.6	TurboID enriched	0.436519	0.00852143	0.0347407
Naprt	NAPRT	Q8CC86	PNCB_MOUSE	Nicotinate phosphoribosyltransferase	1124.8	735.294	NA	1696.22	800.576	709.587	1510.82	NA	1541.93	1219.77	800.576	TurboID enriched	6.95381	0.0086015	0.0349645
Emc4	EMC4	Q9CZX9	EMC4_MOUSE	ER membrane protein complex subunit 4	6824.13	6635.24	5508.75	7218.89	4349.38	8603.86	6170.09	5151.18	6364.64	6969.48	5003.1	TurboID enriched	0.47626	0.0086063	0.0349645
Rsl1d1	RSL1D1	Q8BVY0	RL1D1_MOUSE	Ribosomal L1 domain-containing protein 1	875.3	1384.83	NA	1464.95	897.371	1875.5	1126.14	NA	1031.88	1293.1	897.371	TurboID enriched	7.02197	0.00863844	0.0350341
Cfdp1	CFDP1	O88271	CFDP1_MOUSE	Craniofacial development protein 1	523.878	981.875	NA	736.252	NA	539.991	2189.65	589.081	1037.83	1001.58	589.081	TurboID enriched	6.71509	0.00864651	0.0350364
Kcnj9	KCNJ9	P48543	KCNJ9_MOUSE	G protein-activated inward rectifier potassium channel 3	1533.45	1787.9	NA	1404.89	1122.03	1938.28	1364.2	NA	1343.93	1562.11	1122.03	TurboID enriched	7.21813	0.0086578	0.0350517
Slc12a4	SLC12A4	Q9JIS8	S12A4_MOUSE	Solute carrier family 12 member 4	2792.11	2479.71	NA	2506.44	1901.62	2386.44	2786.4	NA	3035.36	2664.41	1901.62	TurboID enriched	7.74379	0.008692	0.0351128
Ccdc124	CCDC124	Q9D8X2	CC124_MOUSE	Coiled-coil domain-containing protein 124	3944.67	3871.08	NA	3500.12	3193.68	4023.99	10220.6	NA	5496.39	5176.14	3193.68	TurboID enriched	8.34571	0.00869546	0.0351128
Msi2	MSI2	Q920Q6	MSI2H_MOUSE	RNA-binding protein Musashi homolog 2	2518.57	2732.43	NA	3239.22	2022.86	2964.21	3303.44	NA	2287.67	2840.92	2022.86	TurboID enriched	7.79932	0.00877076	0.0353252
Surf4	SURF4	Q64310	SURF4_MOUSE	Surfeit locus protein 4	29432.1	24991.2	22133.3	26430.8	22072	31237.9	31440.1	14779	37405.5	30156.3	19661.4	TurboID enriched	0.629341	0.00879347	0.035381
Nfia	NFIA	Q02780	NFIA_MOUSE	Nuclear factor 1 A-type	2127.43	2419.33	NA	2167.63	1734.16	2079.37	3241.1	NA	2523.33	2426.37	1734.16	TurboID enriched	7.64074	0.00879977	0.035381
Gfpt1	GFPT1	P47856	GFPT1_MOUSE	Glutamine--fructose-6-phosphate aminotransferase [isomerizing] 1	3520.57	3412.01	2534.17	3389.77	2725.9	3402.09	3126.6	1732.4	3002.01	3308.84	2330.82	TurboID enriched	0.530215	0.00883486	0.0354377
Atp2b1	ATP2B1	G5E829	AT2B1_MOUSE	Plasma membrane calcium-transporting ATPase 1	240971	245853	187435	238169	215088	274633	242301	147083	244659	247764	183202	TurboID enriched	0.451301	0.00884184	0.0354377
Ppp3cc	PPP3CC	P48455	PP2BC_MOUSE	Serine/threonine-protein phosphatase 2B catalytic subunit gamma isoform	5058.26	4519.72	3932.84	5413.84	2954.66	4723.05	7099.86	3655.13	4922.05	5289.46	3514.21	TurboID enriched	0.583416	0.00884784	0.0354377
Stxbp4	STXBP4	Q9WV89	STXB4_MOUSE	Syntaxin-binding protein 4	3162.65	2444.06	NA	2846.29	2380.3	3208.29	5578.21	NA	3724.94	3494.07	2380.3	TurboID enriched	7.9801	0.00885145	0.0354377
Nemf	NEMF	Q8CCP0	NEMF_MOUSE	Nuclear export mediator factor Nemf	2915.56	2702.71	1656.84	2729.48	1879.94	3476.08	1848.8	950.97	2681.61	2725.71	1495.92	TurboID enriched	0.899624	0.00885182	0.0354377
Gab2	GAB2	Q9Z1S8	GAB2_MOUSE	GRB2-associated-binding protein 2	3990.69	3645.05	3311.32	4589.09	NA	4050.38	8410.53	NA	5110.91	4966.11	3311.32	TurboID enriched	8.31899	0.00885952	0.0354381
Atrnl1	ATRNL1	Q6A051	ATRN1_MOUSE	Attractin-like protein 1	1790.24	2363.19	1577.52	1182.2	NA	2368.44	3394.35	NA	3132.97	2371.9	1577.52	TurboID enriched	7.58785	0.00891514	0.0355387
Gbp4	GBP6	Q61107	GBP4_MOUSE	Guanylate-binding protein 4	3890.29	2722.69	NA	3538.86	NA	3285.21	6773.21	2744.34	4110.98	4053.54	2744.34	TurboID enriched	8.11583	0.00893832	0.0356007
Adra1b	ADRA1B	P97717	ADA1B_MOUSE	Alpha-1B adrenergic receptor	6385.82	6438.93	5403.9	7337.68	NA	7676.27	10268.9	NA	8193.8	7716.9	5403.9	TurboID enriched	8.76132	0.00900208	0.0357584
Tmem126b	TMEM126B	Q9D1R1	T126B_MOUSE	Complex I assembly factor TMEM126B, mitochondrial	3809.2	3441.85	NA	3373.23	2710.88	3412.54	4379.75	NA	3861.59	3713.03	2710.88	TurboID enriched	8.05077	0.00900474	0.0357584
Mpi	MPI	Q924M7	MPI_MOUSE	Mannose-6-phosphate isomerase	22607.9	20348.7	13335.1	15802.5	10650.7	17623.8	16305.3	4880.46	17246	18322.4	9622.08	TurboID enriched	1.03799	0.00901646	0.0357584
Hsd11b1	HSD11B1	P50172	DHI1_MOUSE	Corticosteroid 11-beta-dehydrogenase isozyme 1	5382.58	6643.36	3463.95	3458.52	NA	4035.99	4997.73	NA	5053.29	4928.58	3463.95	TurboID enriched	8.31685	0.00901802	0.0357584
Edc4	EDC4	Q3UJB9	EDC4_MOUSE	Enhancer of mRNA-decapping protein 4	13875.7	12478.8	11280.8	12722.8	9478.37	12472.5	12656.4	10292.2	14028.8	13039.2	10350.5	TurboID enriched	0.335004	0.00901803	0.0357584
Crtc3	CRTC3	Q91X84	CRTC3_MOUSE	CREB-regulated transcription coactivator 3	11502.8	11056.2	5017.25	13768.4	4575.5	15942.5	21059.6	11861.2	17192.2	15086.9	7151.3	TurboID enriched	1.18167	0.00902387	0.0357584
Lrrc8c	LRRC8C	Q8R502	LRC8C_MOUSE	Volume-regulated anion channel subunit LRRC8C	4113.44	4267.3	2547.8	3561.21	2339.52	4223.58	2618.16	1122.98	3803.52	3764.54	2003.43	TurboID enriched	0.978706	0.00905624	0.0358219
Ppp1r16b	PPP1R16B	Q8VHQ3	PP16B_MOUSE	Protein phosphatase 1 regulatory inhibitor subunit 16B	2773.2	2466.1	NA	2456.92	2106.98	2669.15	3535.11	NA	3297.37	2866.31	2106.98	TurboID enriched	7.79076	0.00906553	0.0358219
Eif2b1	EIF2B1	Q99LC8	EI2BA_MOUSE	Translation initiation factor eIF-2B subunit alpha	4143.85	4124.51	2457.86	3850.03	3250.53	4350.48	6275.91	1537.14	3551.99	4382.8	2415.17	TurboID enriched	0.900191	0.00907074	0.0358219
Lpar1	LPAR1	P61793	LPAR1_MOUSE	Lysophosphatidic acid receptor 1	1645.53	1725.02	1269.92	1665.63	NA	1173.72	2686.33	NA	1650.25	1757.75	1269.92	TurboID enriched	7.29954	0.00908468	0.0358219
Top3b	TOP3B	Q9Z321	TOP3B_MOUSE	DNA topoisomerase 3-beta-1	4186.58	3852.35	3711.09	4317.51	2256.24	3831.91	4791.25	1511.04	4987.4	4327.83	2492.79	TurboID enriched	0.885652	0.00908905	0.0358219
Slc7a14	SLC7A14	Q8BXR1	S7A14_MOUSE	Probable cationic amino acid transporter	22938.8	23339.1	16323.4	17757.5	14591.1	19963	19498.5	8885.06	21132.2	20771.5	13266.5	TurboID enriched	0.687644	0.00909354	0.0358219
Asphd1	ASPHD1	Q2TA57	ASPH1_MOUSE	Aspartate beta-hydroxylase domain-containing protein 1	2372.72	2944.6	2069.14	2503.73	NA	4047.05	2105.53	NA	3293.33	2877.83	2069.14	TurboID enriched	7.78435	0.00909458	0.0358219
Frmd4a	FRMD4A	Q8BIE6	FRM4A_MOUSE	FERM domain-containing protein 4A	4225.64	3490.16	NA	4123.09	3074.89	3619.91	5717.61	NA	4286.93	4243.89	3074.89	TurboID enriched	8.17012	0.00910603	0.0358219
Rtn2	RTN2	O70622	RTN2_MOUSE	Reticulon-2	634.803	789.073	NA	2173.23	953.694	1826.9	1657.29	NA	1972.69	1509	953.694	TurboID enriched	7.11748	0.00910896	0.0358219
Eef1a1	EEF1A1	P10126	EF1A1_MOUSE	Elongation factor 1-alpha 1	609072	541594	514542	632538	446557	664448	550562	352952	675194	612235	438017	TurboID enriched	0.495021	0.00912072	0.035838
Tmem35a	TMEM35A	Q9D328	NACHO_MOUSE	Novel acetylcholine receptor chaperone	19074.1	12226.7	14506.6	15552.7	6971.23	18076.1	18129.2	6571.38	19546.9	17101	9349.75	TurboID enriched	0.952783	0.0091513	0.0358977
Acsl3	ACSL3	Q9CZW4	ACSL3_MOUSE	Long-chain-fatty-acid--CoA ligase 3	17274.1	15700.7	13875	19431.2	15135.6	19907.9	21685	10622.4	22535.4	19422.4	13211	TurboID enriched	0.56079	0.00917764	0.0359477
Dlg5	DLG5	E9Q9R9	DLG5_MOUSE	Disks large homolog 5	4171.6	3970.25	NA	3675.7	3292.7	4173.66	5684.31	NA	5363.19	4506.45	3292.7	TurboID enriched	8.22415	0.00919136	0.0359477
Bicd2	BICD2	Q921C5	BICD2_MOUSE	Protein bicaudal D homolog 2	2346.96	1703.6	NA	1814.16	1762.62	2263.42	3902.95	NA	2853.79	2480.81	1762.62	TurboID enriched	7.62408	0.00919398	0.0359477
Pnpla7	PNPLA7	A2AJ88	PLPL7_MOUSE	Patatin-like phospholipase domain-containing protein 7	2188.93	1689.29	1658.9	2448.2	NA	1528.54	3296	NA	2676.19	2304.52	1658.9	TurboID enriched	7.55606	0.00920512	0.0359577
Slitrk5	SLITRK5	Q810B7	SLIK5_MOUSE	SLIT and NTRK-like protein 5	5293.57	5189.73	3613.38	5090.34	3653.62	4738.91	9505.33	2494.7	5675.52	5915.57	3253.9	TurboID enriched	0.840239	0.00922031	0.035987
Rps6kb1	RPS6KB1	Q8BSK8	KS6B1_MOUSE	Ribosomal protein S6 kinase beta-1	1948.55	1768.51	NA	2578.28	NA	2178.19	4048.41	1771.78	2267.48	2464.9	1771.78	TurboID enriched	7.61463	0.0092592	0.0360953
Rasgrf1	RASGRF1	P27671	RGRF1_MOUSE	Ras-specific guanine nucleotide-releasing factor 1	12694.8	12133.1	8253.98	10584.8	8467.22	10025.6	9002.58	6837.11	11669.8	11018.5	7852.77	TurboID enriched	0.485098	0.00929841	0.0360953
Dbr1	DBR1	Q923B1	DBR1_MOUSE	Lariat debranching enzyme	1811.35	1953.52	NA	1302.27	1268.58	1521.27	2277.66	NA	1277.07	1690.52	1268.58	TurboID enriched	7.25494	0.00930742	0.0360953
Golga4	GOLGA4	Q91VW5	GOGA4_MOUSE	Golgin subfamily A member 4	5407.59	4578.84	NA	4794.67	3630	4474.12	5672.47	NA	4176.91	4850.77	3630	TurboID enriched	8.29394	0.00930863	0.0360953
Psmg1	PSMG1	Q9JK23	PSMG1_MOUSE	Proteasome assembly chaperone 1	5448.45	6914.85	4501.61	6011.75	NA	7546.17	4833.34	NA	5884.93	6106.58	4501.61	TurboID enriched	8.51536	0.00931498	0.0360953
Tbce	TBCE	Q8CIV8	TBCE_MOUSE	Tubulin-specific chaperone E	3457.19	3459.13	2455.83	3044.96	1451.64	3065.84	3011.44	2241.97	2591	3104.93	2049.81	TurboID enriched	0.627956	0.00932069	0.0360953
Gpam	GPAM	Q61586	GPAT1_MOUSE	Glycerol-3-phosphate acyltransferase 1, mitochondrial	2864.08	2013.48	NA	2183.46	1970.66	1679.36	7876.56	NA	3010.43	3271.23	1970.66	TurboID enriched	7.81292	0.0093498	0.0360953
Rnf25	RNF25	Q9QZR0	RNF25_MOUSE	E3 ubiquitin-protein ligase RNF25	2681.06	2291.28	NA	2394.43	1946.48	2391.94	3493.13	NA	2158.93	2568.46	1946.48	TurboID enriched	7.66584	0.0093537	0.0360953
Sema4b	SEMA4B	Q62179	SEM4B_MOUSE	Semaphorin-4B	3124.88	3100.7	2355.4	2875.26	1661.56	2544.24	4240.72	2126.92	3021.5	3151.22	2047.96	TurboID enriched	0.618472	0.0093652	0.0360953
Ttc39b	TTC39B	Q8BYY4	TT39B_MOUSE	Tetratricopeptide repeat protein 39B	1886.23	1876.58	1299.74	1521.14	NA	1705.79	1262.08	NA	1838.56	1681.73	1299.74	TurboID enriched	7.25388	0.00937373	0.0360953
Itgb5	ITGB5	O70309	ITB5_MOUSE	Integrin beta-5	4929.62	4950.07	4105.58	4382.98	NA	5877.31	7952.41	NA	5397.67	5581.68	4105.58	TurboID enriched	8.4181	0.0093831	0.0360953
Atp11c	ATP11C	Q9QZW0	AT11C_MOUSE	Phospholipid-transporting ATPase 11C	1700.19	1943.8	NA	1957.19	1503.55	2090.28	1737.97	NA	2141.48	1928.49	1503.55	TurboID enriched	7.39035	0.00938474	0.0360953
Mtss1	MTSS1	Q8R1S4	MTSS1_MOUSE	Protein MTSS 1	1314.94	2169.12	NA	1594.81	1480.67	2170.5	3122.36	NA	1763.89	2022.6	1480.67	TurboID enriched	7.41637	0.00938718	0.0360953
Slc1a1	SLC1A1	P51906	EAA3_MOUSE	Excitatory amino acid transporter 3	2485.99	1991.55	NA	3142.01	2615.46	4833.88	6076.21	NA	4863.47	3898.85	2615.46	TurboID enriched	8.03471	0.00938726	0.0360953
Slc14a1	SLC14A1	Q8VHL0	UT1_MOUSE	Urea transporter 1	8787.12	7533.13	6269.95	7770.25	NA	7481.67	10030.2	NA	8679.56	8380.32	6269.95	TurboID enriched	8.82011	0.00944206	0.0362154
Tubal3	TUBAL3	Q3UX10	TBAL3_MOUSE	Tubulin alpha chain-like 3	3149.44	3642.35	NA	3502.08	2446.9	2212.05	4364.33	NA	2783.11	3275.56	2446.9	TurboID enriched	7.89314	0.00944577	0.0362154
Usp22	USP22	Q5DU02	UBP22_MOUSE	Ubiquitin carboxyl-terminal hydrolase 22	1619.17	1670.73	NA	939.263	1185.93	1898.64	2449.4	NA	1184.14	1626.89	1185.93	TurboID enriched	7.19685	0.00946061	0.0362154
Tmem41b	TMEM41B	Q8K1A5	TM41B_MOUSE	Transmembrane protein 41B	7427.04	5569.18	5954.93	9994.92	NA	6593.74	9975.62	NA	9624.86	8197.56	5954.93	TurboID enriched	8.78555	0.00946132	0.0362154
Kcnc2	KCNC2	Q14B80	KCNC2_MOUSE	Potassium voltage-gated channel subfamily C member 2	9712.63	7750.65	5902.73	10035.9	8155.71	10704.5	10819.1	6707.63	11825.5	10141.4	6922.02	TurboID enriched	0.551728	0.00947219	0.0362154
Neto1	NETO1	Q8R4I7	NETO1_MOUSE	Neuropilin and tolloid-like protein 1	2386.77	1666.11	NA	1739.28	1571.2	2236.35	1878.45	NA	2207.86	2019.14	1571.2	TurboID enriched	7.42755	0.00947278	0.0362154
Herc2	HERC2	Q4U2R1	HERC2_MOUSE	E3 ubiquitin-protein ligase HERC2	6114.74	8573.81	7110.52	9495.13	NA	7686.15	23386	NA	10809.1	11010.8	7110.52	TurboID enriched	9.01453	0.00953074	0.0363597
Adnp	ADNP	Q9Z103	ADNP_MOUSE	Activity-dependent neuroprotector homeobox protein	1430	1387.31	989.258	1382.87	NA	1271.27	804.077	NA	1333.5	1268.17	989.258	TurboID enriched	6.96689	0.00954169	0.0363597
Slc38a7	SLC38A7	Q8BWH0	S38A7_MOUSE	Putative sodium-coupled neutral amino acid transporter 7	1166.35	1833.74	1193.28	1470.65	NA	1342.92	1927.23	NA	1416.06	1526.16	1193.28	TurboID enriched	7.14729	0.00955024	0.0363626
Oxa1l	OXA1L	Q8BGA9	OXA1L_MOUSE	Mitochondrial inner membrane protein OXA1L	7104.05	6841.81	5386.74	5636.17	3837.54	6403.91	5968.68	2228.76	7427.77	6563.73	3817.68	TurboID enriched	0.865686	0.0095694	0.0363762
Trappc2	TRAPPC2	Q9CQP2	TPPC2_MOUSE	Trafficking protein particle complex subunit 2	3080.5	3178.52	NA	2113.79	NA	2919.86	2001.42	1939.91	1938.57	2538.78	1939.91	TurboID enriched	7.63775	0.00957943	0.0363847
Abcb10	ABCB10	Q9JI39	ABCBA_MOUSE	ATP-binding cassette sub-family B member 10, mitochondrial	5554.2	5495.44	4018.89	5203.39	4662.22	5698.68	7223.21	2458.15	6375.1	5925	3713.08	TurboID enriched	0.715863	0.00965642	0.0366473
Mtmr2	MTMR2	Q9Z2D1	MTMR2_MOUSE	Myotubularin-related protein 2	6898.25	6982.22	5207.4	7053.21	6003.63	8647.63	6720.34	4184.44	6581.8	7147.24	5131.83	TurboID enriched	0.487357	0.00966995	0.0366688
Dis3	DIS3	Q9CSH3	RRP44_MOUSE	Exosome complex exonuclease RRP44	1626.53	1257.56	NA	2492.76	1356.04	1209.22	1711.43	NA	2546.19	1807.28	1356.04	TurboID enriched	7.2892	0.00968712	0.0367041
Atp1a1	ATP1A1	Q8VDN2	AT1A1_MOUSE	Sodium/potassium-transporting ATPase subunit alpha-1	913421	981857	793828	976090	835437	1.02374e+06	1.00878e+06	617893	955339	976536	749053	TurboID enriched	0.393782	0.00971088	0.0367478
Urm1	URM1	Q9D2P4	URM1_MOUSE	Ubiquitin-related modifier 1	3862.74	4075.13	NA	1352.31	1931.54	2444.67	2630.47	NA	1940.21	2717.59	1931.54	TurboID enriched	7.66981	0.00972522	0.0367478
Spire1	SPIRE1	Q52KF3	SPIR1_MOUSE	Protein spire homolog 1	7839.5	7977.02	5138.69	8060.09	7317.36	9249.83	8487.75	6295.96	9583.23	8532.9	6250.67	TurboID enriched	0.459673	0.00973014	0.0367478
Edf1	EDF1	Q9JMG1	EDF1_MOUSE	Endothelial differentiation-related factor 1	1294.92	2075.98	NA	1552.92	NA	1737.86	3249.51	1554.07	2595.65	2084.47	1554.07	TurboID enriched	7.4215	0.00974799	0.0367789
Clcn6	CLCN6	O35454	CLCN6_MOUSE	Chloride transport protein 6	7626.71	7116.6	6084.23	6646.01	4582.5	8150.04	7594.45	2669.21	6825.88	7326.61	4445.31	TurboID enriched	0.796877	0.00975414	0.0367789
Slc18a3	SLC18A3	O35304	VACHT_MOUSE	Vesicular acetylcholine transporter	1655.22	2098.71	1278.98	1214.66	NA	1559.44	1505.5	NA	1537.18	1595.12	1278.98	TurboID enriched	7.18085	0.00977113	0.0368133
Rnf123	RNF123	Q5XPI3	RN123_MOUSE	E3 ubiquitin-protein ligase RNF123	5370.9	5415.85	3971.4	5703.61	4873.02	4995.76	5574.03	3923.72	6256.33	5552.75	4256.05	TurboID enriched	0.387518	0.00979219	0.0368449
Kcnd2	KCND2	Q9Z0V2	KCND2_MOUSE	Potassium voltage-gated channel subfamily D member 2	13216.3	12299.5	10371	14447	11745.4	15676	14137.6	7801.22	13693.4	13911.6	9972.56	TurboID enriched	0.496689	0.00981346	0.0368835
Dhrs4	DHRS4	Q99LB2	DHRS4_MOUSE	Dehydrogenase/reductase SDR family member 4	10712.7	10132.6	7166.59	10624.3	7975.89	12464.3	7740.78	6180.06	10879.2	10425.7	7107.51	TurboID enriched	0.546285	0.00982295	0.0368894
Sema6d	SEMA6D	Q76KF0	SEM6D_MOUSE	Semaphorin-6D	4646.75	3601.4	NA	5039.43	NA	4448.82	7576.48	3880.08	4931.2	5040.68	3880.08	TurboID enriched	8.28783	0.0098494	0.036959
Prepl	PREPL	Q8C167	PPCEL_MOUSE	Prolyl endopeptidase-like	31512.9	30879.3	26974.9	28803	21251.5	28305.7	32648.3	15388.9	32789.3	30823.1	21205.1	TurboID enriched	0.574638	0.00987322	0.0370186
Degs1	DEGS1	O09005	DEGS1_MOUSE	Sphingolipid delta(4)-desaturase DES1	6414.89	4427.22	3974.21	6081.94	4176.32	5233.61	7964.76	2424.04	6041.44	6027.31	3524.86	TurboID enriched	0.791155	0.00988274	0.0370218
Thoc5	THOC5	Q8BKT7	THOC5_MOUSE	THO complex subunit 5 homolog	2228.86	2989.59	NA	2744.59	2228.57	3694.17	2272.33	NA	2813.89	2790.57	2228.57	TurboID enriched	7.71794	0.00988993	0.0370218
Msi1	MSI1	Q61474	MSI1H_MOUSE	RNA-binding protein Musashi homolog 1	2098.63	2606.59	NA	2659.12	1908.5	2476.7	2424.4	NA	1826.48	2348.65	1908.5	TurboID enriched	7.55303	0.00991433	0.0370834
Slc25a29	SLC25A29	Q8BL03	MCATL_MOUSE	Mitochondrial basic amino acids transporter	3354.61	3136.15	NA	3689.11	2968.2	3720.39	3797.56	NA	4188.55	3647.73	2968.2	TurboID enriched	7.98179	0.00995038	0.0371709
Cbln4	CBLN4	Q8BME9	CBLN4_MOUSE	Cerebellin-4	3576.93	3188.84	NA	3990.71	2981.54	3172.5	5503.97	NA	3153.34	3764.38	2981.54	TurboID enriched	8.00064	0.00996799	0.0371709
Wdr18	WDR18	Q4VBE8	WDR18_MOUSE	WD repeat-containing protein 18	3922.26	4515.34	2744.18	5037	4238.82	5001.4	5377.79	2870.5	5579.21	4905.5	3284.5	TurboID enriched	0.597478	0.00996885	0.0371709
Efr3b	EFR3B	Q6ZQ18	EFR3B_MOUSE	Protein EFR3 homolog B	27398.3	26211.1	21025.1	23583.7	20202.4	24175.9	25669	15036.3	23821.4	25143.2	18754.6	TurboID enriched	0.436267	0.00996958	0.0371709
Spry4	SPRY4	Q9WTP2	SPY4_MOUSE	Protein sprouty homolog 4	1234.29	1989.2	NA	1742.8	1435	1329.25	2872.47	NA	1898.73	1844.46	1435	TurboID enriched	7.29655	0.0099785	0.0371745
Dis3l2	DIS3L2	Q8CI75	DI3L2_MOUSE	DIS3-like exonuclease 2	9520.57	8850.27	7966.55	8343.27	6414.4	8326.07	9453.28	5306.33	9003.68	8916.19	6562.43	TurboID enriched	0.46	0.010005	0.0372433
Gdpd5	GDPD5	Q640M6	GDPD5_MOUSE	Glycerophosphodiester phosphodiesterase domain-containing protein 5	3342.76	2911.49	2970.08	3324.07	NA	4021.22	4723.41	NA	3728.85	3675.3	2970.08	TurboID enriched	7.98092	0.0100134	0.037245
Epha5	EPHA5	Q60629	EPHA5_MOUSE	Ephrin type-A receptor 5	5052.19	4595.43	3465.41	5334.2	4180.1	5457.63	5027.56	1957.5	5222.82	5114.97	3201	TurboID enriched	0.743816	0.0100842	0.0373464
Yipf6	YIPF6	Q8BR70	YIPF6_MOUSE	Protein YIPF6	1990.56	1091.75	NA	1582.03	1300.8	1406.04	1591.81	NA	1872.03	1589.03	1300.8	TurboID enriched	7.15938	0.0100889	0.0373464
Dhdh	DHDH	Q9DBB8	DHDH_MOUSE	Trans-1,2-dihydrobenzene-1,2-diol dehydrogenase	4028.65	3468.48	1941.33	4490.9	3034.87	4097.72	8595.04	1903.58	3984.18	4777.5	2293.26	TurboID enriched	1.02124	0.0100906	0.0373464
Vps52	VPS52	Q8C754	VPS52_MOUSE	Vacuolar protein sorting-associated protein 52 homolog	25259	25615.8	20809.1	24685.5	21914.3	27952.2	24296	17235.1	29893.3	26283.6	19986.1	TurboID enriched	0.398671	0.0100964	0.0373464
Tubgcp4	TUBGCP4	Q9D4F8	GCP4_MOUSE	Gamma-tubulin complex component 4	2754.86	2559.1	2100.37	2947.19	2433.04	3237.83	3950.59	1923.11	3557.77	3167.89	2152.17	TurboID enriched	0.548344	0.0101139	0.0373579
Gne	GNE	Q91WG8	GLCNE_MOUSE	Bifunctional UDP-N-acetylglucosamine 2-epimerase/N-acetylmannosamine kinase	2983.24	2119.22	NA	2007.34	1812.51	1670.02	2624.13	NA	1911.9	2219.31	1812.51	TurboID enriched	7.48034	0.0101368	0.0373579
Ptprt	PTPRT	Q99M80	PTPRT_MOUSE	Receptor-type tyrosine-protein phosphatase T	3191.77	3280.51	2772.81	3222.35	2448.38	3292.94	2918.6	1788.07	3411.59	3219.63	2336.42	TurboID enriched	0.484532	0.0101431	0.0373579
Fundc2	FUNDC2	Q9D6K8	FUND2_MOUSE	FUN14 domain-containing protein 2	17731	15675.4	12205	13437.8	8229.67	13043	27770.4	7736.46	19395.9	17842.3	9390.38	TurboID enriched	0.906826	0.0101468	0.0373579
Anapc1	ANAPC1	P53995	APC1_MOUSE	Anaphase-promoting complex subunit 1	5138.33	4291.89	2796.83	5713.39	3498.64	5414.42	5441.25	4513.65	6393.99	5398.88	3603.04	TurboID enriched	0.600683	0.0101487	0.0373579
Tlcd3b	NA	Q7TNV1	TLC3B_MOUSE	Ceramide synthase	4205.21	4061.92	3166.95	4967.8	NA	3449.02	2761.87	NA	3900.25	3891.01	3166.95	TurboID enriched	8.02678	0.0101558	0.0373579
Tor1aip1	TOR1AIP1	Q921T2	TOIP1_MOUSE	Torsin-1A-interacting protein 1	2091.61	1353.99	1138.02	1872.22	NA	1286.85	1924.75	NA	629.148	1526.43	1138.02	TurboID enriched	7.09013	0.0102076	0.0374446
Ralbp1	RALBP1	Q62172	RBP1_MOUSE	RalA-binding protein 1	8180.13	8027.07	6120.1	6657.13	5054.25	6191.01	8869.05	4960.35	7446.55	7561.82	5378.23	TurboID enriched	0.487329	0.0102077	0.0374446
Washc2	NA	Q6PGL7	WASC2_MOUSE	WASH complex subunit 2	33475.3	32142.4	1722.82	34130.7	NA	39682.3	60333.8	3434.35	46665.1	41071.6	2578.59	TurboID enriched	7.78895	0.0102122	0.0374446
Lmbrd2	LMBRD2	Q8C561	LMBD2_MOUSE	G-protein coupled receptor-associated protein LMBRD2	8540.91	7548.92	6986.99	7831.9	5916.61	7505.33	9096.23	4279.13	8614.49	8189.63	5727.58	TurboID enriched	0.540989	0.010226	0.0374446
Slc25a17	SLC25A17	O70579	PM34_MOUSE	Peroxisomal membrane protein PMP34	2641.67	2345.51	2137.67	2959.38	NA	2299.95	2356.43	NA	2576.61	2529.92	2137.67	TurboID enriched	7.61225	0.0102275	0.0374446
Arhgef1	ARHGEF1	Q61210	ARHG1_MOUSE	Rho guanine nucleotide exchange factor 1	3020.72	2696.14	1151.55	3211.6	2462.05	2686.91	2485.61	1691.1	2884.06	2830.84	1768.23	TurboID enriched	0.741937	0.0102366	0.0374485
Parl	PARL	Q5XJY4	PARL_MOUSE	Presenilins-associated rhomboid-like protein, mitochondrial	5054.89	2803.69	NA	4469.75	3675.61	5182.59	4407.44	NA	5130.47	4508.14	3675.61	TurboID enriched	8.16105	0.0102792	0.0375269
Nrbp1	NRBP1	Q99J45	NRBP_MOUSE	Nuclear receptor-binding protein	3950.63	4116.06	2810.1	3559.6	2176.52	2709.66	3351.02	2276.62	3334.58	3503.59	2421.08	TurboID enriched	0.529185	0.0102847	0.0375269
Atp8a2	ATP8A2	P98200	AT8A2_MOUSE	Phospholipid-transporting ATPase IB	5655.44	5075.87	4239.82	4603.93	4208.55	5018.72	5491.95	3774.34	5076.75	5153.78	4074.24	TurboID enriched	0.33786	0.010287	0.0375269
Ugt8	NA	Q64676	CGT_MOUSE	2-hydroxyacylsphingosine 1-beta-galactosyltransferase	4611.6	3873.78	NA	3335.55	3482.35	5126.63	3662.72	NA	4444.11	4175.73	3482.35	TurboID enriched	8.09068	0.0103041	0.0375269
Smarcal1	SMARCAL1	Q8BJL0	SMAL1_MOUSE	SWI/SNF-related matrix-associated actin-dependent regulator of chromatin subfamily A-like protein 1	4576.79	4478.06	4150.02	4698.39	3159.78	4592.56	5753.82	2158.11	5037.52	4856.19	3155.97	TurboID enriched	0.666557	0.0103322	0.0375269
Ireb2	IREB2	Q811J3	IREB2_MOUSE	Iron-responsive element-binding protein 2	2613.38	2154.94	1853.01	1713.27	NA	1913.18	2371.88	NA	2356.43	2187.18	1853.01	TurboID enriched	7.46247	0.0103339	0.0375269
Nfib	NFIB	P97863	NFIB_MOUSE	Nuclear factor 1 B-type	3853.22	3553.01	2734.05	3613.94	3309.74	4380.76	5250.31	2688.57	4636.93	4214.7	2910.79	TurboID enriched	0.525888	0.010335	0.0375269
Hid1	HID1	Q8R1F6	HID1_MOUSE	Protein HID1	11972	13075	10176.6	12650.3	9762.43	13764.3	10694.7	6858.72	13806.1	12660.4	8932.58	TurboID enriched	0.519218	0.0103415	0.0375269
Abcd3	ABCD3	P55096	ABCD3_MOUSE	ATP-binding cassette sub-family D member 3	19571.1	18053.1	13899	15266.1	10444.2	14751	26259.6	6192.76	18767.5	18778.1	10178.7	TurboID enriched	0.933343	0.0103464	0.0375269
Polr2b	POLR2B	Q8CFI7	RPB2_MOUSE	DNA-directed RNA polymerase II subunit RPB2	4602.16	4755.55	3669.62	4845.07	4333.9	5037.96	5916.53	2897.67	5163.82	5053.51	3633.73	TurboID enriched	0.490227	0.0103686	0.0375781
Sema4d	SEMA4D	O09126	SEM4D_MOUSE	Semaphorin-4D	7392.89	6243.41	5039.22	7187.34	5535.44	6677.58	7132.12	2872.6	6801.34	6905.78	4482.42	TurboID enriched	0.677342	0.0103777	0.037582
Dennd5b	DENND5B	A2RSQ0	DEN5B_MOUSE	DENN domain-containing protein 5B	1587.04	1660.66	NA	1498.78	1332.27	1517.98	1229.3	NA	1733.2	1537.83	1332.27	TurboID enriched	7.11904	0.0104263	0.0376834
Ank2	ANK2	Q8C8R3	ANK2_MOUSE	Ankyrin-2	122986	114663	93128.1	118522	98131.8	114475	106576	69667.7	115132	115392	86975.9	TurboID enriched	0.422321	0.0104299	0.0376834
Arnt2	ARNT2	Q61324	ARNT2_MOUSE	Aryl hydrocarbon receptor nuclear translocator 2	2226.41	1964.86	2089.73	3262.55	NA	2905.18	1521.15	NA	3809.88	2615.01	2089.73	TurboID enriched	7.60791	0.0104577	0.0376839
Camsap2	CAMSAP2	Q8C1B1	CAMP2_MOUSE	Calmodulin-regulated spectrin-associated protein 2	17997.2	13926.7	13714	19002.1	13943	19276.5	20476.8	11268.2	18677.2	18226.1	12975.1	TurboID enriched	0.486466	0.0104591	0.0376839
Ppfibp2	PPFIBP2	O35711	LIPB2_MOUSE	Liprin-beta-2	1378	2142.63	NA	2859.43	2019.53	2983.15	4079.15	NA	1991.05	2572.23	2019.53	TurboID enriched	7.58563	0.0104636	0.0376839
Sowahc	SOWAHC	Q8C0J6	SWAHC_MOUSE	Ankyrin repeat domain-containing protein SOWAHC	4512.25	2905.74	NA	2935.39	NA	3317.8	4900.52	3170.11	4224.43	3799.35	3170.11	TurboID enriched	7.98396	0.0104704	0.0376839
Agtpbp1	AGTPBP1	Q641K1	CBPC1_MOUSE	Cytosolic carboxypeptidase 1	4290.74	3821.63	3335.57	3511.46	2959.47	3976.72	3579.07	2550.69	3995.78	3862.57	2948.58	TurboID enriched	0.394681	0.0104868	0.0376845
Xpr1	XPR1	Q9Z0U0	XPR1_MOUSE	Xenotropic and polytropic retrovirus receptor 1	3253.04	3089.66	NA	3178.51	2925.33	3799.16	3860.04	NA	3131.3	3385.29	2925.33	TurboID enriched	7.88103	0.0105004	0.0377046
Stard3	STARD3	Q61542	STAR3_MOUSE	StAR-related lipid transfer protein 3	1763.32	1529.49	NA	2432.7	2013.46	2624.96	3254.33	NA	3150.43	2459.21	2013.46	TurboID enriched	7.55171	0.0105158	0.0377303
Nell2	NELL2	Q61220	NELL2_MOUSE	Protein kinase C-binding protein NELL2	7536.95	7048.66	5370.44	7196.02	6618.55	8627.02	7434.92	3822.47	8565.37	7734.82	5270.48	TurboID enriched	0.584584	0.0105237	0.0377303
Entpd6	ENTPD6	Q3U0P5	ENTP6_MOUSE	Ectonucleoside triphosphate diphosphohydrolase 6	3231.75	2972.61	NA	4416.45	2972.92	3342.49	3169.2	NA	3535.43	3444.65	2972.92	TurboID enriched	7.89247	0.0105571	0.0378208
Arfip2	ARFIP2	Q8K221	ARFP2_MOUSE	Arfaptin-2	8774.8	10045	5530.56	10556	7998.64	8909.82	15680.8	5792.77	9797.3	10627.3	6440.66	TurboID enriched	0.712846	0.0106116	0.037987
Stat5b	STAT5B	P42232	STA5B_MOUSE	Signal transducer and activator of transcription 5B	4326.76	3613.57	NA	4870.68	3626.34	3921.36	4558.43	NA	3680.46	4161.88	3626.34	TurboID enriched	8.07301	0.0106397	0.0380583
P33monox	NA	Q9DBN4	P33MX_MOUSE	Putative monooxygenase p33MONOX	10263.9	9499.98	NA	10395.8	NA	10372.5	22805	10318.8	13337.6	12779.1	10318.8	TurboID enriched	9.12299	0.0107248	0.0383261
Fn3krp	FN3KRP	Q8K274	KT3K_MOUSE	Ketosamine-3-kinase	25493.3	23862.6	13135.1	29423.9	15331	22346.1	55169.8	17390.1	28279.9	30762.6	15285.4	TurboID enriched	0.94483	0.0107954	0.0385268
Nacc1	NACC1	Q7TSZ8	NACC1_MOUSE	Nucleus accumbens-associated protein 1	1604.35	1825.12	NA	1367.58	1469.64	1725.18	1302.26	NA	2123.99	1658.08	1469.64	TurboID enriched	7.16863	0.0108387	0.0386516
Focad	FOCAD	A2AKG8	FOCAD_MOUSE	Focadhesin	1187.43	1205.08	NA	1708.25	1209.44	1217.17	1705.62	NA	1151.48	1362.51	1209.44	TurboID enriched	6.97757	0.010851	0.0386659
Exoc4	EXOC4	O35382	EXOC4_MOUSE	Exocyst complex component 4	19356.7	18708.9	14963.4	17729.2	13595.7	18064.6	15479.8	9117.74	19854.8	18199	12559	TurboID enriched	0.562134	0.0108737	0.0387138
Nup188	NUP188	Q6ZQH8	NU188_MOUSE	Nucleoporin NUP188	1596.22	1145.47	901.962	1127.91	NA	636.341	1080.64	NA	796.144	1063.79	901.962	TurboID enriched	6.7236	0.010881	0.0387138
Lmcd1	LMCD1	Q8VEE1	LMCD1_MOUSE	LIM and cysteine-rich domains protein 1	45749.7	45130.5	2722.88	50835.9	NA	43572.7	117015	3945.68	60571.3	60479.2	3334.28	TurboID enriched	7.99918	0.0108929	0.0387266
Acsl1	ACSL1	P41216	ACSL1_MOUSE	Long-chain-fatty-acid--CoA ligase 1	58183.9	56668.1	44127.8	51181.8	37818.5	55796	43321.6	27460.5	52379.4	52921.8	36468.9	TurboID enriched	0.557779	0.0109993	0.0390454
Aktip	AKTIP	Q64362	AKTIP_MOUSE	AKT-interacting protein	2121.21	2338.68	1510.37	2809.27	1392.12	2392.98	3376.27	2179.04	3128.84	2694.54	1693.85	TurboID enriched	0.677812	0.0110478	0.0391877
Gramd1a	GRAMD1A	Q8VEF1	ASTRA_MOUSE	Protein Aster-A	2357.38	2198.33	NA	2899.03	2293.84	2617.5	2211.7	NA	2764.94	2508.14	2293.84	TurboID enriched	7.56327	0.0110572	0.0391913
Mrpl16	MRPL16	Q99N93	RM16_MOUSE	39S ribosomal protein L16, mitochondrial	4823.67	4703.73	4087.79	4905.21	NA	5674.01	3443.45	NA	3765.33	4552.56	4087.79	TurboID enriched	8.1335	0.0110687	0.0392024
Cables2	CABLES2	Q8K3M5	CABL2_MOUSE	CDK5 and ABL1 enzyme substrate 2	976.593	863.52	639.088	585.492	NA	564.368	680.859	NA	596.378	711.202	639.088	TurboID enriched	6.33657	0.0110914	0.039253
Sipa1	SIPA1	P46062	SIPA1_MOUSE	Signal-induced proliferation-associated protein 1	8198.71	8063.01	NA	10116.4	8431.28	6875.26	11609	NA	11722.6	9430.83	8431.28	TurboID enriched	8.8279	0.0111653	0.0394847
Abcf2	ABCF2	Q99LE6	ABCF2_MOUSE	ATP-binding cassette sub-family F member 2	6831.05	7019.62	5973.54	6854.85	5360.56	6825.81	7403.24	3491.24	7302.85	7039.57	4941.78	TurboID enriched	0.546368	0.0112382	0.0396873
Plekhm2	PLEKHM2	Q80TQ5	PKHM2_MOUSE	Pleckstrin homology domain-containing family M member 2	1463.12	1402.4	NA	1157.05	1280.61	1034.09	1661.31	NA	1643.79	1393.63	1280.61	TurboID enriched	6.98312	0.0112441	0.0396873
Sec61a2	SEC61A2	Q9JLR1	S61A2_MOUSE	Protein transport protein Sec61 subunit alpha isoform 2	2949.31	3251.71	2404.27	1827.44	NA	3522.11	2317.35	NA	2201.49	2678.23	2404.27	TurboID enriched	7.60549	0.0112529	0.0396873
Ift22	IFT22	Q9DAI2	IFT22_MOUSE	Intraflagellar transport protein 22 homolog	6794.55	6622.19	4826.86	6808.85	4508.77	6233.08	10910.7	5050.58	7100.15	7411.58	4795.4	TurboID enriched	0.602238	0.0112567	0.0396873
Tcf25	TCF25	Q8R3L2	TCF25_MOUSE	Transcription factor 25	811.874	1151.94	NA	831.935	NA	718.025	901.398	823.112	874.511	881.614	823.112	TurboID enriched	6.54136	0.0113059	0.039771
Rragd	RRAGD	Q7TT45	RRAGD_MOUSE	Ras-related GTP-binding protein D	4067.13	4248.88	2868.35	2786.25	NA	2284.75	3595.71	NA	2279.73	3210.41	2868.35	TurboID enriched	7.77353	0.0113182	0.0397842
Tmem186	TMEM186	Q9CR76	TM186_MOUSE	Transmembrane protein 186	2775.12	3262.16	2057.84	2481.85	920.537	2973.24	3343.64	2100.21	4632.47	3244.75	1692.86	TurboID enriched	1.00458	0.0113406	0.0398038
Cables1	CABLES1	Q9ESJ1	CABL1_MOUSE	CDK5 and ABL1 enzyme substrate 1	4605.83	4931.48	4050.29	5772.38	2986.33	4891.23	6688.53	3722.97	4508.93	5233.06	3586.53	TurboID enriched	0.542141	0.0113408	0.0398038
Ankrd27	ANKRD27	Q3UMR0	ANR27_MOUSE	Ankyrin repeat domain-containing protein 27	2111	2390.62	NA	2301.83	2267.93	2474.36	2530.92	NA	2504.15	2385.48	2267.93	TurboID enriched	7.50198	0.0113911	0.0399367
Atp7a	ATP7A	Q64430	ATP7A_MOUSE	Copper-transporting ATPase 1	3542.51	2592.58	3225.43	3074.01	NA	3436.49	4679.96	NA	3493.78	3469.89	3225.43	TurboID enriched	7.85289	0.0114275	0.0399952
Sars1	NA	P26638	SYSC_MOUSE	Serine--tRNA ligase, cytoplasmic	39795.3	35918.4	21109.2	30365.6	25574.1	28116	45867.8	24234.9	32214.5	35379.6	23639.4	TurboID enriched	0.566158	0.0114296	0.0399952
Ppp1r13b	PPP1R13B	Q62415	ASPP1_MOUSE	Apoptosis-stimulating of p53 protein 1	847.543	1053.01	NA	1009.84	NA	1128.94	1859.72	1107.47	1450.39	1224.91	1107.47	TurboID enriched	6.83834	0.0114566	0.0400595
Tmcc2	TMCC2	Q80W04	TMCC2_MOUSE	Transmembrane and coiled-coil domains protein 2	1972.52	866.964	NA	2231.29	NA	1931.13	2959.9	1672.03	1606.97	1928.13	1672.03	TurboID enriched	7.25245	0.0116601	0.0406796
Rab35	RAB35	Q6PHN9	RAB35_MOUSE	Ras-related protein Rab-35	132241	122813	110655	120900	101030	138307	120609	77257.8	134037	128151	96314.3	TurboID enriched	0.426176	0.0116879	0.0406854
Rufy3	RUFY3	Q9D394	RUFY3_MOUSE	Protein RUFY3	42731.1	42785.6	26565.8	39191.5	32390.8	35447.7	48318.4	33622.6	39836.3	41385.1	30859.8	TurboID enriched	0.424342	0.0117132	0.0407431
Slc35b2	SLC35B2	Q91ZN5	S35B2_MOUSE	Adenosine 3'-phospho 5'-phosphosulfate transporter 1	2635.83	2974.85	2781.46	3750.33	NA	2732.59	2877.74	NA	2295.26	2877.77	2781.46	TurboID enriched	7.66091	0.0117475	0.0408016
Pex14	PEX14	Q9R0A0	PEX14_MOUSE	Peroxisomal membrane protein PEX14	7133.62	7296.62	NA	5833.47	NA	6867.13	16006.6	7635.06	7656.26	8465.61	7635.06	TurboID enriched	8.6603	0.0118256	0.0409814
Zc3h15	ZC3H15	Q3TIV5	ZC3HF_MOUSE	Zinc finger CCCH domain-containing protein 15	3688.66	3697.43	NA	3778.85	4088.16	3778.41	5617.25	NA	4392.97	4158.93	4088.16	TurboID enriched	8.00534	0.0119373	0.0413296
Smg7	SMG7	Q5RJH6	SMG7_MOUSE	Protein SMG7	4396.88	3550.07	4293.48	4236.17	NA	4321.08	4502.53	NA	4839.82	4307.76	4293.48	TurboID enriched	8.04406	0.0119438	0.0413296
Tomm5	TOMM5	B1AXP6	TOM5_MOUSE	Mitochondrial import receptor subunit TOM5 homolog	929.748	550.202	NA	1431.9	NA	1924.37	2157.91	1146.37	1230.02	1370.69	1146.37	TurboID enriched	6.8963	0.0119744	0.0414018
Bcar3	BCAR3	Q9QZK2	BCAR3_MOUSE	Breast cancer anti-estrogen resistance protein 3 homolog	25680	23257.9	2241.42	23998.8	2088.52	26049.2	42890.5	NA	31747.1	28937.3	2164.97	TurboID enriched	7.39947	0.0120025	0.0414018
Rabgef1	RABGEF1	Q9JM13	RABX5_MOUSE	Rab5 GDP/GTP exchange factor	4135.36	3485.58	1814.02	4902.77	2642.77	3952.19	7846.29	3105.61	4417.38	4789.93	2520.8	TurboID enriched	0.907824	0.0120048	0.0414018
Abca2	ABCA2	P41234	ABCA2_MOUSE	ATP-binding cassette sub-family A member 2	3056.9	2740.63	2701.86	3427.96	NA	2362.37	2366.35	NA	2394.49	2724.78	2701.86	TurboID enriched	7.59733	0.0120098	0.0414018
Nol9	NOL9	Q3TZX8	NOL9_MOUSE	Polynucleotide 5'-hydroxyl-kinase NOL9	2544.88	1679.97	2400.35	2425.51	NA	3679.23	2058.57	NA	2612.97	2500.19	2400.35	TurboID enriched	7.50336	0.0120179	0.0414018
Vps33b	VPS33B	P59016	VP33B_MOUSE	Vacuolar protein sorting-associated protein 33B	11258.4	10072.9	7888.19	11858.7	9356.82	11498.5	9696.01	5601.96	10693.6	10846.3	7615.66	TurboID enriched	0.538162	0.0120483	0.041476
Slc25a4	SLC25A4	P48962	ADT1_MOUSE	ADP/ATP translocase 1	2.03714e+06	1.77042e+06	1.70458e+06	1.76379e+06	1.4149e+06	2.02493e+06	2.30773e+06	1.02639e+06	2.15694e+06	2.01016e+06	1.38196e+06	TurboID enriched	0.564541	0.0121161	0.0416786
Ccz1	CCZ1	Q8C1Y8	CCZ1_MOUSE	Vacuolar fusion protein CCZ1 homolog	7316.63	7536.21	5348.63	7029.21	5469.12	8251.44	12246.6	5658.86	7983.28	8393.9	5492.2	TurboID enriched	0.585305	0.0121813	0.0418414
Ptbp2	PTBP2	Q91Z31	PTBP2_MOUSE	Polypyrimidine tract-binding protein 2	3687.08	6545.24	NA	5697.17	NA	5707.9	4850.96	5071.44	4084.52	5095.48	5071.44	TurboID enriched	8.18402	0.012197	0.0418643
Steap3	STEAP3	Q8CI59	STEA3_MOUSE	Metalloreductase STEAP3	23770.3	20644.6	20712.3	16512.8	NA	14946.9	30773.1	NA	18607	20875.8	20712.3	TurboID enriched	9.52767	0.0122335	0.0419102
Msmo1	MSMO1	Q9CRA4	MSMO1_MOUSE	Methylsterol monooxygenase 1	7925.78	7695.94	5299.65	6168.3	6055.17	8608.72	8453.57	2671.59	9719.86	8095.36	4675.47	TurboID enriched	0.86288	0.0122373	0.0419102
Stt3b	STT3B	Q3TDQ1	STT3B_MOUSE	Dolichyl-diphosphooligosaccharide--protein glycosyltransferase subunit STT3B	15169.6	13593.3	11824	15084.9	13478.6	15931.2	16447.5	9474.46	17112.1	15556.4	11592.4	TurboID enriched	0.435451	0.0122758	0.0419933
Pum2	PUM2	Q80U58	PUM2_MOUSE	Pumilio homolog 2	3067.25	2511.7	3333.33	2850.61	NA	2799.44	5462.78	NA	3842.67	3422.41	3333.33	TurboID enriched	7.78747	0.0122795	0.0419933
Aifm2	AIFM2	Q8BUE4	FSP1_MOUSE	Ferroptosis suppressor protein 1	3793.56	3142.43	2953.61	2224.57	NA	2932.07	2149.68	NA	3432.13	2945.74	2953.61	TurboID enriched	7.65073	0.0123528	0.0422129
Hip1	HIP1	Q8VD75	HIP1_MOUSE	Huntingtin-interacting protein 1	2424.27	3202.93	1966.2	3291.11	2479.81	2952.74	2859.56	1651.5	2588.66	2886.54	2032.5	TurboID enriched	0.517566	0.0123714	0.0422456
Ghitm	GHITM	Q91VC9	GHITM_MOUSE	Growth hormone-inducible transmembrane protein	19798.3	14361.7	13727.1	14799.7	12748.2	18122.2	18000.1	8892.22	18691	17295.5	11789.2	TurboID enriched	0.567526	0.0124927	0.0426286
Hic1	HIC1	Q9R1Y5	HIC1_MOUSE	Hypermethylated in cancer 1 protein	11094.3	7786.38	15923.2	16361.8	NA	20742.1	30466.1	NA	17294.1	17290.8	15923.2	TurboID enriched	9.29304	0.0125068	0.0426454
Grip1	GRIP1	Q925T6	GRIP1_MOUSE	Glutamate receptor-interacting protein 1	4764.82	5821.62	4432.49	6452.27	4027.38	6745.06	5380.2	4496.2	7191.11	6059.18	4318.69	TurboID enriched	0.476245	0.0125776	0.0428243
Micall2	MICALL2	Q3TN34	MILK2_MOUSE	MICAL-like protein 2	11675.9	10478.3	14014.5	11690.6	NA	12379.1	20814.2	NA	14286.3	13554.1	14014.5	TurboID enriched	9.09565	0.012604	0.0428832
Armc6	ARMC6	Q8BNU0	ARMC6_MOUSE	Armadillo repeat-containing protein 6	6749.76	6873.45	5089.57	7969.16	5376.09	6440.81	10898.1	2882.61	6755.01	7614.38	4449.42	TurboID enriched	0.802603	0.0126587	0.0430378
Chn1	CHN1	Q91V57	CHIN_MOUSE	N-chimaerin	2650.14	4138.6	NA	4549.64	3633.55	2969.09	3590.4	NA	3040.46	3489.72	3633.55	TurboID enriched	7.80026	0.0126844	0.0430938
Nrxn3	NRXN3	Q6P9K9	NRX3A_MOUSE	Neurexin-3	21607.3	20087.9	18167.1	19244.1	16767.1	24283.5	21250.6	13290.2	21154.5	21271.3	16074.8	TurboID enriched	0.412651	0.0127408	0.0432138
Cyp4x1	CYP4X1	Q6A152	CP4X1_MOUSE	Cytochrome P450 4X1	5111.6	5477.25	4631.63	5391.65	3805.7	6731.02	4760.88	3787.01	6611.43	5680.64	4074.78	TurboID enriched	0.473816	0.0127599	0.0432138
Prpf3	PRPF3	Q922U1	PRPF3_MOUSE	U4/U6 small nuclear ribonucleoprotein Prp3	2685.91	2868.69	NA	3006.18	NA	3212.68	3580.8	3427.92	3942.22	3216.08	3427.92	TurboID enriched	7.72453	0.0127671	0.0432138
Prickle2	PRICKLE2	Q80Y24	PRIC2_MOUSE	Prickle-like protein 2	8654.56	6949.68	5275.91	6730.42	5637.68	6334.73	8312.83	5548.18	6923.39	7317.6	5487.26	TurboID enriched	0.406292	0.0127753	0.0432138
Atp6ap1	ATP6AP1	Q9R1Q9	VAS1_MOUSE	V-type proton ATPase subunit S1	24588.9	31430.5	20974.7	23915.9	17249.4	33582.6	25040.2	21256.6	27569.7	27687.9	19826.9	TurboID enriched	0.476139	0.0127854	0.0432166
Cacng3	CACNG3	Q9JJV5	CCG3_MOUSE	Voltage-dependent calcium channel gamma-3 subunit	32348	40057.2	28432.4	41526.1	33264.5	44654.5	48779.4	23829.5	37352.7	40786.3	28508.8	TurboID enriched	0.517905	0.0129165	0.0435914
Slc39a3	SLC39A3	Q99K24	S39A3_MOUSE	Zinc transporter ZIP3	4863	3343.04	NA	4934	5256.24	4939.46	5346.29	NA	5918.39	4890.7	5256.24	TurboID enriched	8.11504	0.0129243	0.0435914
Kcnj4	KCNJ4	P52189	KCNJ4_MOUSE	Inward rectifier potassium channel 4	3818.19	4551.13	3474.06	4207.22	3166.84	5012.86	3626.89	2421.64	4145.93	4227.04	3020.85	TurboID enriched	0.492647	0.0129401	0.0436134
Rpl3	RPL3	P27659	RL3_MOUSE	60S ribosomal protein L3	46402.1	47083.2	38412.2	46742.1	39452.1	53363.3	48985	23363.9	47296.4	48312	33742.7	TurboID enriched	0.555343	0.0129719	0.0436574
Faim	FAIM	Q9WUD8	FAIM1_MOUSE	Fas apoptotic inhibitory molecule 1	2893.35	2977.39	3113.14	1884.44	NA	3857.53	3044.03	NA	2851.96	2918.12	3113.14	TurboID enriched	7.61252	0.0130546	0.043904
Baalc	BAALC	Q8VHV1	BAALC_MOUSE	Brain and acute leukemia cytoplasmic protein	12990	13201.8	NA	11867.2	NA	16174.7	22899.4	16201	12210.9	14890.7	16201	TurboID enriched	9.16024	0.0130946	0.0440069
Timm23	TIMM23	Q9WTQ8	TIM23_MOUSE	Mitochondrial import inner membrane translocase subunit Tim23	8382.15	7825.08	6880.54	6909.49	5146.45	9475.58	6803.95	4949.95	9023.45	8069.95	5658.98	TurboID enriched	0.516795	0.0131444	0.0441345
Eif2s3x	EIF2S3	Q9Z0N1	IF2G_MOUSE	Eukaryotic translation initiation factor 2 subunit 3, X-linked	21110.7	19600.4	16090	18680.4	16356.3	19434.3	18207.4	11395.4	19615.1	19441.4	14613.9	TurboID enriched	0.429397	0.0131564	0.0441345
Acvr1b	ACVR1B	Q61271	ACV1B_MOUSE	Activin receptor type-1B	3647.41	4094.67	2205.13	3102.43	3142.57	3506.29	3452.39	2210.52	3152.01	3492.53	2519.41	TurboID enriched	0.4854	0.0131792	0.0441345
Stxbp5	STXBP5	Q8K400	STXB5_MOUSE	Syntaxin-binding protein 5	34354.8	29729.5	25661.7	26746.8	22372.6	26610	34404	17372.1	31704.6	30591.6	21802.1	TurboID enriched	0.499108	0.0131872	0.0441345
Stat1	STAT1	P42225	STAT1_MOUSE	Signal transducer and activator of transcription 1	4947.86	5127.63	3999.05	5140.02	4282.44	4734.28	6360.01	2973.74	4873.48	5197.21	3751.75	TurboID enriched	0.480428	0.0132006	0.0441345
Gabrb3	GABRB3	P63080	GBRB3_MOUSE	Gamma-aminobutyric acid receptor subunit beta-3	12765.3	10529.4	9688.85	9530.21	7816.74	11006.6	13865	7440.92	12064.8	11626.9	8315.5	TurboID enriched	0.482062	0.0132055	0.0441345
Atp2b2	ATP2B2	Q9R0K7	AT2B2_MOUSE	Plasma membrane calcium-transporting ATPase 2	306549	292182	259960	303768	257385	340258	323582	190186	291269	309601	235843	TurboID enriched	0.404968	0.0133407	0.0444748
Mrpl21	MRPL21	Q9D1N9	RM21_MOUSE	39S ribosomal protein L21, mitochondrial	3749.74	4504.51	2232.56	3577.8	2684.9	4483.26	2398.97	1391.29	3554.3	3711.43	2102.92	TurboID enriched	0.841964	0.0133526	0.0444748
Dennd6a	DENND6A	Q8BH65	DEN6A_MOUSE	Protein DENND6A	7006.4	7068.76	8764.31	6535.16	NA	8214.31	10979.5	NA	6931.57	7789.28	8764.31	TurboID enriched	8.53785	0.0133542	0.0444748
Pgs1	PGS1	Q8BHF7	PGPS1_MOUSE	CDP-diacylglycerol--glycerol-3-phosphate 3-phosphatidyltransferase, mitochondrial	12383.4	11737.9	10144	11465	9947.43	12626.3	11077.9	7316.5	13132.6	12070.5	9135.98	TurboID enriched	0.414887	0.013358	0.0444748
Papss1	PAPSS1	Q60967	PAPS1_MOUSE	Bifunctional 3'-phosphoadenosine 5'-phosphosulfate synthase 1	4457.16	4662.67	3344.73	5049.51	4356.04	4745.34	6038.71	2280.58	5394.7	5058.01	3327.12	TurboID enriched	0.646008	0.0133916	0.0444748
Inppl1	INPPL1	Q6P549	SHIP2_MOUSE	Phosphatidylinositol 3,4,5-trisphosphate 5-phosphatase 2	39722.5	33711.8	1330.22	55094.2	26959.1	44499.4	94932.8	13345.8	66542.5	55750.5	13878.4	TurboID enriched	2.74399	0.0133923	0.0444748
Ostc	OSTC	Q78XF5	OSTC_MOUSE	Oligosaccharyltransferase complex subunit OSTC	6779.23	12567.8	6656.4	12671	7272.82	12072.2	12396	2378.06	14717.3	11867.2	5435.76	TurboID enriched	1.24762	0.0133958	0.0444748
Slc4a10	SLC4A10	Q5DTL9	S4A10_MOUSE	Sodium-driven chloride bicarbonate exchanger	53066.9	46584.7	31437.1	37992.2	30248.2	40284.1	34693.1	20984.9	36594	41535.8	27556.7	TurboID enriched	0.598731	0.0134161	0.0445106
Snx17	SNX17	Q8BVL3	SNX17_MOUSE	Sorting nexin-17	7252.14	5955.97	6054.95	6758.47	5349.91	7084.57	7458.17	4440.34	7838.16	7057.91	5281.73	TurboID enriched	0.424405	0.0134395	0.0445297
Pgm2	PGM1	Q7TSV4	PGM2_MOUSE	Phosphoglucomutase-2	5652	6087.08	4529.33	6594.78	5268.88	6884.6	5333.7	3206.84	6926.78	6246.49	4335.01	TurboID enriched	0.549994	0.0135859	0.0448803
Rmdn1	RMDN1	Q9DCV4	RMD1_MOUSE	Regulator of microtubule dynamics protein 1	2507.58	3799.88	2327.19	2700.56	1330.27	2610.29	2563.22	676.46	2544.93	2787.74	1444.64	TurboID enriched	1.10634	0.0136078	0.0448814
Btbd1	BTBD1	P58544	BTBD1_MOUSE	BTB/POZ domain-containing protein 1	1918.88	2545.41	NA	2522.7	3064.78	2767.98	3020.73	NA	3509.2	2714.15	3064.78	TurboID enriched	7.52199	0.0136439	0.0448814
Arvcf	ARVCF	P98203	ARVC_MOUSE	Armadillo repeat protein deleted in velo-cardio-facial syndrome homolog	2073.06	1282.42	NA	1676.75	NA	914.839	1488.23	1480.75	940.38	1395.95	1480.75	TurboID enriched	6.87468	0.0136489	0.0448814
Soat1	SOAT1	Q61263	SOAT1_MOUSE	Sterol O-acyltransferase 1	1045.55	1173.3	NA	1067.67	995.018	466.575	748.233	NA	1326.93	971.375	995.018	TurboID enriched	6.52731	0.0136533	0.0448814
Pygl	PYGL	Q9ET01	PYGL_MOUSE	Glycogen phosphorylase, liver form	2317.64	2677.31	2269.42	2852.46	1665.18	3770.93	3644.69	781.462	2702.43	2994.24	1572.02	TurboID enriched	1.03873	0.0136598	0.0448814
Scn8a	SCN8A	Q9WTU3	SCN8A_MOUSE	Sodium channel protein type 8 subunit alpha	5801.98	4966.28	4282.05	5322.71	4855.98	5448.87	5595.37	3432.21	5627.65	5460.48	4190.08	TurboID enriched	0.394778	0.0136622	0.0448814
Tgoln1	TGOLN2	Q62313	TGON1_MOUSE	Trans-Golgi network integral membrane protein 1	20292.3	20323.5	1887.3	16321.7	NA	21956.1	50164.8	2361.31	29118.3	26362.8	2124.3	TurboID enriched	7.21717	0.013762	0.0450546
Crkl	CRKL	P47941	CRKL_MOUSE	Crk-like protein	5711.11	6207.61	3751.9	7483.26	4307.24	5711.15	10773.5	4800.01	6489.9	7062.75	4286.38	TurboID enriched	0.689545	0.0137635	0.0450546
Mtmr7	MTMR7	Q9Z2C9	MTMR7_MOUSE	Myotubularin-related protein 7	8485.62	7967.87	7026.46	8606.26	6555	9594	7078.18	5363.19	8834.15	8427.68	6314.88	TurboID enriched	0.419314	0.0137904	0.0450636
Xiap	XIAP	Q60989	XIAP_MOUSE	E3 ubiquitin-protein ligase XIAP	3828.18	3529.99	NA	3405.86	NA	3526.49	11824	5034.31	4440.03	5092.42	5034.31	TurboID enriched	8.04297	0.0137952	0.0450636
Zswim8	ZSWIM8	Q3UHH1	ZSWM8_MOUSE	Zinc finger SWIM domain-containing protein 8	715.672	1426.68	NA	911.674	967.415	820.849	526.614	NA	1128.2	921.614	967.415	TurboID enriched	6.47113	0.0138277	0.0451328
Naa50	NAA50	Q6PGB6	NAA50_MOUSE	N-alpha-acetyltransferase 50	8579.79	9381.89	8145.22	7978.76	5092.14	9291.31	9249.13	5099.75	7707.16	8698.01	6112.37	TurboID enriched	0.541432	0.0138357	0.0451328
Fhit	FHIT	O89106	FHIT_MOUSE	Bis(5'-adenosyl)-triphosphatase	2252.55	1894.66	NA	1545.31	2165.69	1824.86	1798.26	NA	1816.57	1855.37	2165.69	TurboID enriched	7.15565	0.0139249	0.0453676
Gba2	GBA2	Q69ZF3	GBA2_MOUSE	Non-lysosomal glucosylceramidase	11409.7	12504.7	10103.1	12169.6	9524.98	12957.2	11404.4	5654.95	13710.1	12359.3	8427.68	TurboID enriched	0.594979	0.0139271	0.0453676
Coq5	COQ5	Q9CXI0	COQ5_MOUSE	2-methoxy-6-polyprenyl-1,4-benzoquinol methylase, mitochondrial	1690.12	2649.87	1987.08	2257.98	NA	1495.1	1393.28	NA	1260	1791.06	1987.08	TurboID enriched	7.10263	0.0139712	0.0454705
Actr10	ACTR10	Q9QZB7	ARP10_MOUSE	Actin-related protein 10	9084.46	8269.23	5117.49	7763.45	6915.95	6545.29	9943.63	5159.38	7613.05	8203.19	5730.94	TurboID enriched	0.519161	0.0139846	0.0454705
Lzic	LZIC	Q8K3C3	LZIC_MOUSE	Protein LZIC	15921.1	14922.5	1172.7	15606.4	NA	14549.2	39960.3	2570.74	21468.6	20404.7	1871.72	TurboID enriched	7.03472	0.0140066	0.0454995
Slc30a3	SLC30A3	P97441	ZNT3_MOUSE	Zinc transporter 3	61198.3	56196.8	40763.3	43098.7	34715.8	45464.8	49147.5	23037.3	45095.1	50033.5	32838.8	TurboID enriched	0.635449	0.01402	0.0455115
Gabrg2	GABRG2	P22723	GBRG2_MOUSE	Gamma-aminobutyric acid receptor subunit gamma-2	23416.1	22523.9	18843.1	23965.8	20746.7	27811.1	26087.9	11376.8	27665.9	25245.1	16988.9	TurboID enriched	0.613475	0.0140403	0.0455352
Clec16a	CLEC16A	Q80U30	CL16A_MOUSE	Protein CLEC16A	3363.63	2587.92	2075.8	2511.86	2482.22	2790	3366.55	1658.46	3026.29	2941.04	2072.16	TurboID enriched	0.514678	0.0140664	0.045567
Chpt1	CHPT1	Q8C025	CHPT1_MOUSE	Cholinephosphotransferase 1	5639.96	5208.14	5255.79	5641.93	3315.12	5208.58	7692.77	3091.17	6280.39	5945.3	3887.36	TurboID enriched	0.640797	0.0141183	0.0456332
Cd151	CD151	O35566	CD151_MOUSE	CD151 antigen	2216.64	2042.39	2431.54	1903.87	NA	1877.04	3070.95	NA	1525.64	2106.09	2431.54	TurboID enriched	7.25777	0.0141334	0.0456332
Cnih3	CNIH3	Q6ZWS4	CNIH3_MOUSE	Protein cornichon homolog 3	4832.11	4999.94	3288.54	2562.63	NA	3934.22	1814.4	NA	1453.22	3266.09	3288.54	TurboID enriched	7.62628	0.0141609	0.0456828
Tns2	TNS2	Q8CGB6	TNS2_MOUSE	Tensin-2	2679.43	2831.48	NA	2401.71	3466.39	3260.22	3137.01	NA	2910.67	2870.08	3466.39	TurboID enriched	7.56029	0.0141968	0.0457167
Gramd4	GRAMD4	Q8CB44	GRAM4_MOUSE	GRAM domain-containing protein 4	2471.61	2577.83	3042.39	2666.49	NA	1949.18	2920.24	NA	2641.55	2537.82	3042.39	TurboID enriched	7.44202	0.0142008	0.0457167
Gjc3	GJC3	Q921C1	CXG3_MOUSE	Gap junction gamma-3 protein	7818.28	5952.38	5924.3	7620.04	5522.13	10652.3	8751.79	5090.41	10059.2	8475.67	5512.28	TurboID enriched	0.597236	0.014242	0.0457617
Akt1s1	AKT1S1	Q9D1F4	AKTS1_MOUSE	Proline-rich AKT1 substrate 1	2675.49	1279.65	NA	1964.22	NA	1236.86	5002.69	2307.75	1902.46	2343.56	2307.75	TurboID enriched	7.29338	0.0142442	0.0457617
Lpcat4	LPCAT4	Q6NVG1	LPCT4_MOUSE	Lysophospholipid acyltransferase LPCAT4	11645.3	12605.7	8942.05	11940.3	10391.9	15994.4	10503.3	6871.64	13629.3	12719.7	8735.2	TurboID enriched	0.549787	0.0143005	0.045911
Syngr1	SYNGR1	O55100	SNG1_MOUSE	Synaptogyrin-1	374593	350599	306681	297859	244980	323412	360231	192011	346970	342277	247890	TurboID enriched	0.487616	0.0144848	0.0463118
Mark3	MARK3	Q03141	MARK3_MOUSE	MAP/microtubule affinity-regulating kinase 3	2859.12	2864.13	2392.87	3130.35	2412.1	2747.72	3160.25	2097.13	2582.21	2890.63	2300.7	TurboID enriched	0.328536	0.0145276	0.0463851
Tbk1	TBK1	Q9WUN2	TBK1_MOUSE	Serine/threonine-protein kinase TBK1	4558.88	4496.45	3713.7	4596.89	4243.85	4678.11	5024.57	3603.53	5045.01	4733.32	3853.69	TurboID enriched	0.298699	0.0147221	0.0467501
Ndc1	NDC1	Q8VCB1	NDC1_MOUSE	Nucleoporin NDC1	4800.26	5964.13	NA	5024.78	6404.5	3904.97	5864.73	NA	4581.09	5023.33	6404.5	TurboID enriched	8.06464	0.0147738	0.0468824
Abcd2	ABCD2	Q61285	ABCD2_MOUSE	ATP-binding cassette sub-family D member 2	7351.03	6317.48	5991.08	6709.19	5737.15	7768	8534.16	3693.71	8293.03	7495.48	5140.65	TurboID enriched	0.568181	0.0148686	0.0470873
Cnnm2	CNNM2	Q3TWN3	CNNM2_MOUSE	Metal transporter CNNM2	7106.85	7392.73	6684.14	7343.68	5867.26	7224.52	7624.2	4557.96	7775.6	7411.27	5703.12	TurboID enriched	0.39504	0.0149526	0.0472252
Pisd	PISD	Q8BSF4	PISD_MOUSE	Phosphatidylserine decarboxylase proenzyme, mitochondrial	7646.33	7617.91	6783.05	8712.83	6490.35	9779.12	7560.79	6148.51	8560.45	8312.9	6473.97	TurboID enriched	0.355335	0.0149768	0.0472499
Tmem63b	TMEM63B	Q3TWI9	CSCL2_MOUSE	CSC1-like protein 2	6979.9	6514.5	4856.9	7628.39	6684.11	8847.03	8863.41	2848.31	10215.8	8174.83	4796.44	TurboID enriched	0.836886	0.0149858	0.0472499
Csad	CSAD	Q9DBE0	CSAD_MOUSE	Cysteine sulfinic acid decarboxylase	6170.57	6321.18	5378.08	7757.61	4594.48	6552.46	11659.2	3872.4	7035.76	7582.8	4614.99	TurboID enriched	0.6917	0.015005	0.0472629
Atp13a1	ATP13A1	Q9EPE9	AT131_MOUSE	Endoplasmic reticulum transmembrane helix translocase	9312.19	8558.46	8094.25	8143.65	6829.08	9093.27	8950.46	5704.14	9318.38	8896.07	6875.83	TurboID enriched	0.38458	0.0150749	0.0473868
Stx6	STX6	Q9JKK1	STX6_MOUSE	Syntaxin-6	4498.81	5318.23	NA	3821.15	NA	4045.36	6497.11	6009.84	3524.22	4617.48	6009.84	TurboID enriched	7.9563	0.0153049	0.0478844
Usp46	USP46	P62069	UBP46_MOUSE	Ubiquitin carboxyl-terminal hydrolase 46	8131.16	7960.29	5331.91	6415.32	4894.05	8453.26	5456.03	2483.75	6631.09	7174.52	4236.57	TurboID enriched	0.819492	0.0153164	0.0478883
Mrps24	MRPS24	Q9CQV5	RT24_MOUSE	28S ribosomal protein S24, mitochondrial	3597.82	3401.64	2066.45	3713.18	3153.62	3809.75	2697.82	1587.85	4013.31	3538.92	2269.31	TurboID enriched	0.688029	0.0153902	0.0480546
Necap2	NECAP2	Q9D1J1	NECP2_MOUSE	Adaptin ear-binding coat-associated protein 2	29954.1	24444.7	NA	29780.4	2346.75	28559.9	76113.4	3963.04	39193.7	38007.7	3154.89	TurboID enriched	7.38105	0.0154916	0.0483066
Pigk	PIGK	Q9CXY9	GPI8_MOUSE	GPI-anchor transamidase	5281.17	5849.34	3582.2	4778.21	3488.58	5439.68	3391.11	2185	4762.7	4917.03	3085.26	TurboID enriched	0.686547	0.015594	0.0485333
Vkorc1	VKORC1	Q9CRC0	VKOR1_MOUSE	Vitamin K epoxide reductase complex subunit 1	10723	10103.2	8680.2	10362.6	8818.57	10735.7	12451.6	4873.21	11910.4	11047.8	7457.33	TurboID enriched	0.613782	0.0155941	0.0485333
Rcan2	RCAN2	Q9JHG2	RCAN2_MOUSE	Calcipressin-2	4231.44	5483.67	3903.02	2318.98	NA	3138.48	2672.84	NA	1689.48	3255.81	3903.02	TurboID enriched	7.58518	0.0155955	0.0485333
Agpat5	AGPAT5	Q9D1E8	PLCE_MOUSE	1-acyl-sn-glycerol-3-phosphate acyltransferase epsilon	14246.3	13754.7	12430.5	14846.9	12298.7	17780.8	20277.3	7404.56	19333	16706.5	10711.3	TurboID enriched	0.663974	0.0156302	0.0486088
Acsl4	ACSL4	Q9QUJ7	ACSL4_MOUSE	Long-chain-fatty-acid--CoA ligase 4	9060.56	7524	7248.57	7754.75	6376.32	8222.31	8944.02	4311.6	9123.68	8438.22	5978.83	TurboID enriched	0.526415	0.0156519	0.0486437
Kcnn2	KCNN2	P58390	KCNN2_MOUSE	Small conductance calcium-activated potassium channel protein 2	3825.79	3606.79	3079.79	3908.8	2529.72	4072.33	5176.48	914.951	4222.02	4135.37	2174.82	TurboID enriched	1.09312	0.0156928	0.0487384
Arhgef4	ARHGEF4	Q7TNR9	ARHG4_MOUSE	Rho guanine nucleotide exchange factor 4	6497.23	6785.06	NA	6469.64	NA	8565.73	10367	11297.1	9476.37	8026.83	11297.1	TurboID enriched	8.45682	0.0158988	0.049123
Vkorc1l1	VKORC1L1	Q6TEK5	VKORL_MOUSE	Vitamin K epoxide reductase complex subunit 1-like protein 1	13845.5	10835.1	8835.01	9401.35	9034.97	11160.7	16336	5991.23	13945.2	12587.3	7953.73	TurboID enriched	0.661711	0.0159008	0.049123
Fads2	FADS2	Q9Z0R9	FADS2_MOUSE	Acyl-CoA 6-desaturase	6711.55	5700.58	5937.55	7310.98	4933.26	8186.61	8557.38	5022.14	8876.92	7557.34	5297.65	TurboID enriched	0.50107	0.0159581	0.0492673
Tmem205	TMEM205	Q91XE8	TM205_MOUSE	Transmembrane protein 205	2119.29	2503.61	2397.52	1543.4	NA	2023.44	1508.28	NA	1282.31	1830.06	2397.52	TurboID enriched	7.05767	0.0160088	0.0493343
Ston2	STON2	Q8BZ60	STON2_MOUSE	Stonin-2	9613.32	8728.94	1089.74	9447.41	2757.58	9173.31	11536.7	9272.3	12085.9	10097.6	4373.21	TurboID enriched	1.72464	0.0160197	0.0493343
Gspt2	GSPT2	Q149F3	ERF3B_MOUSE	Eukaryotic peptide chain release factor GTP-binding subunit ERF3B	19764.5	19485.3	15178.6	16280.9	10810.2	15837.4	24818.8	4411.18	20916.3	19517.2	10133.3	TurboID enriched	1.10331	0.016022	0.0493343
Zmiz2	ZMIZ2	Q8CIE2	ZMIZ2_MOUSE	Zinc finger MIZ domain-containing protein 2	3856.64	3727.19	3575.43	2638.78	NA	2128.48	1934.91	NA	2109.18	2732.53	3575.43	TurboID enriched	7.4256	0.0160341	0.0493389
Mapre1	MAPRE1	Q61166	MARE1_MOUSE	Microtubule-associated protein RP/EB family member 1	13678.4	13979.7	7772.63	15447	9153.28	13084	22718.6	12614.7	14764.1	15612	9846.87	TurboID enriched	0.668017	0.016184	0.0497018
Rbm41	RBM41	Q8JZV4	RBM41_MOUSE	RNA-binding protein 41	101787	101365	87685.6	91956.5	70311.8	97592.2	101791	40304	117585	102013	66100.5	TurboID enriched	0.694291	0.0162066	0.0497387
Dars1	NA	Q922B2	SYDC_MOUSE	Aspartate--tRNA ligase, cytoplasmic	40133.6	38645.8	32101	36880.3	29526.4	42107.1	31241	21635	40168.2	38196	27754.1	TurboID enriched	0.474243	0.0162527	0.0497567
Gabra4	GABRA4	Q9D6F4	GBRA4_MOUSE	Gamma-aminobutyric acid receptor subunit alpha-4	13117.6	11355.7	11194.7	13198	10780.4	13233.8	15072.2	8859.05	14193.6	13361.8	10278.1	TurboID enriched	0.380584	0.0162559	0.0497567
Rps3	RPS3	P62908	RS3_MOUSE	40S ribosomal protein S3	75016.6	73888.8	64473.7	66941.1	58635.1	77806.6	69481.3	43042.7	80731.1	73977.6	55383.8	TurboID enriched	0.435429	0.0162613	0.0497567
Pi4kb	PI4KB	Q8BKC8	PI4KB_MOUSE	Phosphatidylinositol 4-kinase beta	3887.01	3440.21	1498.9	3308.33	1913.89	3554.05	5385.33	3415.6	3519.92	3849.14	2276.13	TurboID enriched	0.825707	0.0162685	0.0497567
Gga3	GGA3	Q8BMI3	GGA3_MOUSE	ADP-ribosylation factor-binding protein GGA3	15701.8	14411.9	9393.95	13491.4	13799.2	13637	16974.6	9392.23	14621.5	14806.4	10861.8	TurboID enriched	0.466855	0.0162764	0.0497567
Scfd1	SCFD1	Q8BRF7	SCFD1_MOUSE	Sec1 family domain-containing protein 1	5557.41	5120.92	3397.71	5175.2	2797.29	4695.36	6824.03	4991.87	5892.25	5544.2	3728.96	TurboID enriched	0.604314	0.0163449	0.0499007
Strn4	STRN4	P58404	STRN4_MOUSE	Striatin-4	19621.3	19030.3	14397.5	17888.6	16303.1	16628.5	17161.9	12597.7	19498.2	18304.8	14432.8	TurboID enriched	0.347933	0.016392	0.0500118
Rab33a	RAB33A	P97950	RB33A_MOUSE	Ras-related protein Rab-33A	14490.3	13630.9	11026.4	10634	9779.94	12409.6	14991	6816.55	13261.2	13236.2	9207.64	TurboID enriched	0.543525	0.0164164	0.0500535
Pmvk	PMVK	Q9D1G2	PMVK_MOUSE	Phosphomevalonate kinase	1871.8	2045.76	931.443	2299.12	1939.33	2120.11	4784.82	862.282	2877.13	2666.46	1244.35	TurboID enriched	1.1204	0.0165125	0.050248
Frmd5	FRMD5	Q6P5H6	FRMD5_MOUSE	FERM domain-containing protein 5	4772.1	4042.07	6405.35	3534.73	NA	4769.64	4477.69	NA	4478.56	4345.8	6405.35	TurboID enriched	7.86286	0.0165674	0.0503334
Tmpo	TMPO	Q61029	LAP2B_MOUSE	Lamina-associated polypeptide 2, isoforms beta/delta/epsilon/gamma	4661.17	5517.62	2119.79	4711.58	2246.45	5425.12	8421.65	5181.29	6258.72	5832.64	3182.51	TurboID enriched	0.971528	0.0165729	0.0503334
Abcb1a	ABCB1	P21447	MDR1A_MOUSE	ATP-dependent translocase ABCB1	11382.9	11111.6	9502.47	11575.5	9297.39	13483	10208.7	6091.18	11502.8	11544.1	8297.01	TurboID enriched	0.50008	0.016831	0.0509514
Heph	HEPH	Q9Z0Z4	HEPH_MOUSE	Hephaestin	29904.7	21332.4	2060.66	18925.1	3745.33	24826.8	43672.7	NA	35352.5	29002.4	2902.99	TurboID enriched	7.13651	0.0168907	0.051
Rsu1	RSU1	Q01730	RSU1_MOUSE	Ras suppressor protein 1	4046.67	4713.73	4126.22	3431.26	1711.23	4525.45	5471.14	882.639	4866.94	4509.2	2240.03	TurboID enriched	1.27701	0.016998	0.0512908
Ndufa1	NDUFA1	O35683	NDUA1_MOUSE	NADH dehydrogenase [ubiquinone] 1 alpha subcomplex subunit 1	25144	25517.3	14635.2	31350.7	24820	33667.7	43065.4	20114.1	30160.6	31484.3	19856.4	TurboID enriched	0.673714	0.0170369	0.0513748
Gys1	GYS1	Q9Z1E4	GYS1_MOUSE	Glycogen [starch] synthase, muscle	10096.9	8988.37	7943.52	9910.81	8177.47	10254.2	9952	4685.74	9739.47	9823.62	6935.58	TurboID enriched	0.545001	0.0170689	0.0514048
Coro1a	CORO1A	O89053	COR1A_MOUSE	Coronin-1A	211335	214490	168291	197480	163555	227644	170102	145877	200406	203576	159241	TurboID enriched	0.351215	0.017153	0.0515916
Vps33a	VPS33A	Q9D2N9	VP33A_MOUSE	Vacuolar protein sorting-associated protein 33A	5463.22	5331.21	4216.43	5078.83	4105.14	5180.59	5826.99	1857.47	5461.2	5390.34	3393.01	TurboID enriched	0.759813	0.0172451	0.051802
Mog	MOG	Q61885	MOG_MOUSE	Myelin-oligodendrocyte glycoprotein	297120	266616	231383	215064	174130	353312	268412	151772	248321	274807	185762	TurboID enriched	0.570574	0.0172805	0.0518749
Agbl4	AGBL4	Q09LZ8	CBPC6_MOUSE	Cytosolic carboxypeptidase 6	4522.24	4530.49	3467.7	3941.96	3050.98	4663.25	3279.91	1994.46	4235.46	4195.55	2837.72	TurboID enriched	0.592248	0.0173402	0.0520206
Pfkl	PFKL	P12382	PFKAL_MOUSE	ATP-dependent 6-phosphofructokinase, liver type	63601.9	53946.3	50340.8	62448.1	53188.2	62872.5	74877	36195	64535.7	63713.6	46574.7	TurboID enriched	0.465499	0.0173613	0.0520504
Arpc1a	ARPC1A	Q9R0Q6	ARC1A_MOUSE	Actin-related protein 2/3 complex subunit 1A	231400	222203	198681	198851	171586	215904	239390	123480	231409	223193	164582	TurboID enriched	0.464468	0.017442	0.0521696
Slc25a36	SLC25A36	Q922G0	S2536_MOUSE	Solute carrier family 25 member 36	9786.86	10309.6	6763.06	8644.44	8900.11	12290.9	11433.5	3753.49	10337.1	10467.1	6472.22	TurboID enriched	0.772145	0.0174569	0.0521696
Vps18	VPS18	Q8R307	VPS18_MOUSE	Vacuolar protein sorting-associated protein 18 homolog	12192.1	12658.6	9914.2	11518.6	9690.31	12933.3	10435.1	5842.16	12834.9	12095.4	8482.22	TurboID enriched	0.548126	0.0175119	0.052267
Dbn1	DBN1	Q9QXS6	DREB_MOUSE	Drebrin	20018.4	23625.4	11601.8	23179.6	15353.7	17885.7	37644.4	13841.6	17952.9	23384.4	13599	TurboID enriched	0.740972	0.0175993	0.0524942
Ap2m1	AP2M1	P84091	AP2M1_MOUSE	AP-2 complex subunit mu	560378	533730	503770	530859	422105	524358	529295	360183	586121	544124	428686	TurboID enriched	0.356411	0.0176463	0.0526009
Stt3a	STT3A	P46978	STT3A_MOUSE	Dolichyl-diphosphooligosaccharide--protein glycosyltransferase subunit STT3A	15334.4	15049.2	14118.3	14615.6	11794.4	16948.7	17274.4	7624.97	16768.6	15998.5	11179.2	TurboID enriched	0.560051	0.0177424	0.0527611
Nat8l	NAT8L	Q3UGX3	NAT8L_MOUSE	N-acetylaspartate synthetase	10223.7	8254.1	8381.14	9242.8	7299.04	9726.52	10049.6	5044.3	9815.14	9551.97	6908.16	TurboID enriched	0.495644	0.0178931	0.0530991
Nceh1	NCEH1	Q8BLF1	NCEH1_MOUSE	Neutral cholesterol ester hydrolase 1	37713.6	37925	34841.6	38146.4	27585.5	44713.4	33540.3	19919.2	42420.8	39076.6	27448.7	TurboID enriched	0.540549	0.0179302	0.0531755
Them6	THEM6	Q80ZW2	THEM6_MOUSE	Protein THEM6	14093.4	13254.2	12290.6	12497.4	11288.2	14378.8	15205.3	8491.58	15262.8	14115.3	10690.1	TurboID enriched	0.414745	0.0180498	0.0534173
Abhd6	ABHD6	Q8R2Y0	ABHD6_MOUSE	Monoacylglycerol lipase ABHD6	21257.1	21386.2	17762.6	16949.1	12690.1	19417.7	17113.9	9442.79	20208.8	19388.8	13298.5	TurboID enriched	0.585574	0.0180719	0.053426
Cisd2	CISD2	Q9CQB5	CISD2_MOUSE	CDGSH iron-sulfur domain-containing protein 2	1598.81	1815.25	NA	1346.95	NA	1430.77	3061.43	2736.65	1812.96	1844.36	2736.65	TurboID enriched	6.98642	0.0182028	0.0537109
Plppr3	PLPPR3	Q7TPB0	PLPR3_MOUSE	Phospholipid phosphatase-related protein type 3	7906.95	7920.74	6309.69	7578.9	5958.15	7873.5	9030.95	7131.76	10149.3	8410.05	6466.53	TurboID enriched	0.375373	0.0183059	0.0539468
Nrxn1	NRXN1	Q9CS84	NRX1A_MOUSE	Neurexin-1	42325.4	39721.2	35881.8	42021.8	34836.4	41325.3	40917.6	25296.5	39644	40992.5	32004.9	TurboID enriched	0.373962	0.0183838	0.0541082
Pigu	PIGU	Q8K358	PIGU_MOUSE	Phosphatidylinositol glycan anchor biosynthesis class U protein	6281.39	4963.46	NA	5060.56	8229.67	6093.94	2909.46	NA	4884.13	5032.16	8229.67	TurboID enriched	7.92015	0.0184532	0.0542783
Atp5mk	NA	Q78IK2	ATPMK_MOUSE	ATP synthase membrane subunit K, mitochondrial	47680.2	32677.2	33961.3	47946.8	34658.6	59683.1	53191.3	30026.4	55007.5	49364.4	32882.1	TurboID enriched	0.564084	0.0186612	0.0546833
Cotl1	COTL1	Q9CQI6	COTL1_MOUSE	Coactosin-like protein	79894.5	75141	61102.6	60893.9	58427.6	69882	74282.8	49742.6	71838	71988.7	56424.3	TurboID enriched	0.351987	0.018694	0.0547375
Slc25a15	SLC25A15	Q9WVD5	ORNT1_MOUSE	Mitochondrial ornithine transporter 1	5133.82	5042.83	4462.99	4987.82	4646.12	6226.61	6007.86	3890.04	5773.7	5528.78	4333.05	TurboID enriched	0.349899	0.0187236	0.0547629
Cdkn1b	CDKN1B	P46414	CDN1B_MOUSE	Cyclin-dependent kinase inhibitor 1B	4083.82	4646.01	807.852	4195.94	NA	5212.59	12782.4	900.494	6122.95	6173.96	854.173	TurboID enriched	5.97196	0.0188336	0.0549471
Tp53bp2	NA	Q8CG79	ASPP2_MOUSE	Apoptosis-stimulating of p53 protein 2	15879.8	13966.7	NA	14775.3	2209.42	14740.7	19547.5	1905.77	19073.7	16330.6	2057.59	TurboID enriched	6.64725	0.01896	0.0552813
Copb2	COPB2	O55029	COPB2_MOUSE	Coatomer subunit beta'	29139.3	27889.5	25286.6	25942	21028.5	27218.7	27099.4	14691.9	29276.8	27760.9	20335.6	TurboID enriched	0.483164	0.0189753	0.0552914
Epha4	EPHA4	Q03137	EPHA4_MOUSE	Ephrin type-A receptor 4	27132.7	25410.3	21502.6	26254.6	21598.5	32039.8	22134	15932.4	27143.1	26685.7	19677.8	TurboID enriched	0.444966	0.0190446	0.055405
Slc12a6	SLC12A6	Q924N4	S12A6_MOUSE	Solute carrier family 12 member 6	11667.2	9574.49	8109.88	8809.59	7044	10348.7	8639.6	4483.77	8658.91	9616.41	6545.88	TurboID enriched	0.589519	0.0190499	0.055405
Dnajc11	DNAJC11	Q5U458	DJC11_MOUSE	DnaJ homolog subfamily C member 11	25323	22277.8	19977.9	20451.4	18423.9	23025.3	23300.4	12396.2	24407.9	23131	16932.7	TurboID enriched	0.476542	0.0190855	0.0554394
Adcy9	ADCY9	P51830	ADCY9_MOUSE	Adenylate cyclase type 9	28341.6	26150.1	23862.2	26550.6	22628.7	27043.5	27560.3	15565.4	27505	27191.9	20685.5	TurboID enriched	0.418914	0.019106	0.0554644
Grin2a	GRIN2A	P35436	NMDE1_MOUSE	Glutamate receptor ionotropic, NMDA 2A	14726.8	13115.9	11130.4	12616.8	10792.5	12586.6	11883.5	8446.35	12606.5	12922.7	10123.1	TurboID enriched	0.359679	0.019135	0.0555142
Bscl2	BSCL2	Q9Z2E9	BSCL2_MOUSE	Seipin	4351.71	4971.18	3256.04	4422.75	4148.11	4764.08	4132.58	2597.92	4215.12	4476.24	3334.02	TurboID enriched	0.448053	0.0191803	0.0556021
Osbpl10	OSBPL10	S4R1M9	OSB10_MOUSE	Oxysterol-binding protein-related protein 10	6629.09	6627.38	5105.24	6649.01	5723.11	7104.64	5430.23	3968.48	6893.59	6555.66	4932.28	TurboID enriched	0.421703	0.0191892	0.0556021
Tmem245	TMEM245	B1AZA5	TM245_MOUSE	Transmembrane protein 245	8724.88	7632.41	7096.62	9675.39	6965.67	9535.44	7991.05	5290.91	7757.59	8552.79	6451.07	TurboID enriched	0.412787	0.0192075	0.0556206
Heatr5b	HEATR5B	Q8C547	HTR5B_MOUSE	HEAT repeat-containing protein 5B	3958.16	3779.75	2958.8	3756.16	3317.74	3928.1	3499.82	1868.64	3732.49	3775.75	2715.06	TurboID enriched	0.516358	0.019287	0.055713
Map2k6	MAP2K6	P70236	MP2K6_MOUSE	Dual specificity mitogen-activated protein kinase kinase 6	12057.3	12687.6	11675.4	13135.7	10048.4	13101.6	13147.3	9641.53	12044.1	12695.6	10455.1	TurboID enriched	0.283996	0.0193186	0.0557349
Map3k4	MAP3K4	O08648	M3K4_MOUSE	Mitogen-activated protein kinase kinase kinase 4	5346.97	4832.36	7004.06	3629.08	NA	2534.28	3286.57	NA	4870.54	4083.3	7004.06	TurboID enriched	7.69032	0.0194574	0.0561006
Bzw1	BZW1	Q9CQC6	BZW1_MOUSE	Basic leucine zipper and W2 domain-containing protein 1	12277	13479.6	10010.6	11252.1	10018.1	10810.9	11573	7054.21	12093.2	11914.3	9027.63	TurboID enriched	0.415457	0.0195735	0.0563688
Smpd3	SMPD3	Q9JJY3	NSMA2_MOUSE	Sphingomyelin phosphodiesterase 3	19146.9	15753.5	11537.9	16768.4	16718.1	21085.2	19762.3	12727.9	17993.3	18418.3	13661.3	TurboID enriched	0.442202	0.0195745	0.0563688
Rab15	RAB15	Q8K386	RAB15_MOUSE	Ras-related protein Rab-15	13484.3	15729.9	13388.7	14166.2	11126	18494	14288.2	10405.6	15740.5	15317.2	11640.1	TurboID enriched	0.396467	0.0196144	0.0564333
Dgkq	DGKQ	Q6P5E8	DGKQ_MOUSE	Diacylglycerol kinase theta	8985.69	9111.11	8069.01	8085.64	6503.57	8175.23	10478.2	4678.9	9040.62	8979.42	6417.16	TurboID enriched	0.514598	0.0196211	0.0564333
B2m	B2M	P01887	B2MG_MOUSE	Beta-2-microglobulin	2957.44	2631.26	NA	2597.58	4159.02	2388.44	1837.95	NA	2015.96	2404.77	4159.02	TurboID enriched	7.20609	0.019649	0.0564439
Myrip	MYRIP	Q8K3I4	MYRIP_MOUSE	Rab effector MyRIP	3610.36	3511.78	2503.11	4080.91	1988.42	3354.41	5709.86	3281.55	3717.18	3997.42	2591.03	TurboID enriched	0.631042	0.0197207	0.0565788
Etnppl	ETNPPL	Q8BWU8	AT2L1_MOUSE	Ethanolamine-phosphate phospho-lyase	23458.9	23073.6	8073.77	24725.3	20220.9	28974.2	30926.3	17804.7	22562.3	25620.1	15366.4	TurboID enriched	0.833456	0.0197691	0.0565801
Naa30	NAA30	Q8CES0	NAA30_MOUSE	N-alpha-acetyltransferase 30	4889.21	4510.23	4130.77	5058.44	4202.49	5377.27	5649.4	3568.19	4529.37	5002.32	3967.15	TurboID enriched	0.333272	0.0198483	0.0567371
Reep5	REEP5	Q60870	REEP5_MOUSE	Receptor expression-enhancing protein 5	71972.3	60947.9	36864.2	33692.5	15871.4	37819.2	36580.1	17490.5	37981	46498.8	23408.7	TurboID enriched	1.03537	0.0198885	0.0567511
Tm7sf2	TM7SF2	Q71KT5	ERG24_MOUSE	Delta(14)-sterol reductase TM7SF2	2574.6	3185.56	3273.44	1396.11	NA	1797.56	1503.51	NA	1510.5	1994.64	3273.44	TurboID enriched	6.99869	0.0200702	0.0571616
Tm9sf2	TM9SF2	P58021	TM9S2_MOUSE	Transmembrane 9 superfamily member 2	35873.5	31035.9	27337.7	26608.9	19825.6	29177.1	28938.8	11334	32390	30670.7	19499.1	TurboID enriched	0.737351	0.0202198	0.0574823
Sacm1l	SACM1L	Q9EP69	SAC1_MOUSE	Phosphatidylinositol-3-phosphatase SAC1	40183.8	37038.9	34268.1	36387.8	31866.5	40886.5	42088.3	20006.8	42141.4	39787.8	28713.8	TurboID enriched	0.506751	0.0203234	0.0577026
Acox1	ACOX1	Q9R0H0	ACOX1_MOUSE	Peroxisomal acyl-coenzyme A oxidase 1	3198.25	3839.96	2528.88	3302.19	2874.52	3498.68	3941.7	1347.49	2987.57	3461.39	2250.3	TurboID enriched	0.686742	0.0203344	0.0577026
Hacd3	HACD3	Q8K2C9	HACD3_MOUSE	Very-long-chain (3R)-3-hydroxyacyl-CoA dehydratase 3	24065.9	21882.6	19919.8	20005.9	15931	23680.8	20580.8	9814.17	23480.6	22282.8	15221.7	TurboID enriched	0.605915	0.0204912	0.0581007
Pcbp1	PCBP1	P60335	PCBP1_MOUSE	Poly(rC)-binding protein 1	65801.7	72788.9	40823.1	69597.9	51471.6	65080.1	143111	48412.2	76698.6	82179.7	46902.3	TurboID enriched	0.754037	0.0205039	0.0581007
Ndufb11	NDUFB11	O09111	NDUBB_MOUSE	NADH dehydrogenase [ubiquinone] 1 beta subcomplex subunit 11, mitochondrial	55923.4	81877.8	50980.5	74858.3	44543.9	66538	144165	45774.6	89879.7	85540.4	47099.7	TurboID enriched	0.795566	0.020512	0.0581007
Eif2s1	EIF2S1	Q6ZWX6	IF2A_MOUSE	Eukaryotic translation initiation factor 2 subunit 1	26550.7	25025.7	21847	25287.2	19384	29355.9	20693.5	14471.9	25366.5	25379.9	18567.6	TurboID enriched	0.464178	0.0206398	0.0583212
Slc9a7	SLC9A7	Q8BLV3	SL9A7_MOUSE	Sodium/hydrogen exchanger 7	6894.35	6070.52	5164.78	6006.75	5841.3	6717.25	6442.33	3728.04	7185.2	6552.73	4911.37	TurboID enriched	0.437829	0.0206574	0.0583355
Pnkd	PNKD	Q69ZP3	PNKD_MOUSE	Probable hydrolase PNKD	15754.7	13950.2	12714.1	15993	13738.2	18213.4	14876.8	9376.99	16447.7	15872.6	11943.1	TurboID enriched	0.42427	0.020741	0.0585361
Aifm1	AIFM1	Q9Z0X1	AIFM1_MOUSE	Apoptosis-inducing factor 1, mitochondrial	21835.5	19984.9	16571.5	21504.6	17896.7	25246.9	18027	15947.9	23364.6	21660.6	16805.4	TurboID enriched	0.359531	0.0208109	0.0586271
Clcn3	CLCN3	P51791	CLCN3_MOUSE	H(+)/Cl(-) exchange transporter 3	9496.61	9887.03	9109.1	9126.84	7162.25	9800.25	9255.4	5576.34	10557.7	9687.31	7282.56	TurboID enriched	0.438664	0.0208373	0.0586663
Alg2	ALG2	Q9DBE8	ALG2_MOUSE	Alpha-1,3/1,6-mannosyltransferase ALG2	18786.4	18582.2	14553.2	15789.1	13782.7	20494.7	14578.2	8280.29	20824.4	18175.8	12205.4	TurboID enriched	0.60595	0.020971	0.059007
Abcb8	ABCB8	Q9CXJ4	MITOS_MOUSE	Mitochondrial potassium channel ATP-binding subunit	20149.4	18644	16107.5	17587	17536.9	21431.3	20042.3	13010	20974	19804.7	15551.5	TurboID enriched	0.356618	0.0210883	0.059243
Pitpnc1	PITPNC1	Q8K4R4	PITC1_MOUSE	Cytoplasmic phosphatidylinositol transfer protein 1	9396.11	9324.29	8349.22	8493	6779.13	10726.5	10567.1	7391.32	8737.69	9540.78	7506.56	TurboID enriched	0.345634	0.0211363	0.0593292
Cdkl5	CDKL5	Q3UTQ8	CDKL5_MOUSE	Cyclin-dependent kinase-like 5	11241.6	10436.7	6176.87	9472.93	7345.07	9187.29	10387.9	9540.87	10203	10154.9	7687.6	TurboID enriched	0.42162	0.0212178	0.0595221
Hmgcs1	HMGCS1	Q8JZK9	HMCS1_MOUSE	Hydroxymethylglutaryl-CoA synthase, cytoplasmic	23553.6	23686.3	19030.4	21487.4	19767.6	23363	20869.2	13133.4	23388	22724.6	17310.5	TurboID enriched	0.414227	0.0213688	0.0598377
Snrpd2	SNRPD2	P62317	SMD2_MOUSE	Small nuclear ribonucleoprotein Sm D2	9449.03	9850.91	5814.98	8447.33	6613.03	9558.27	17023.7	7195.81	8898.05	10537.9	6541.27	TurboID enriched	0.648946	0.0215646	0.060099
Miga1	MIGA1	Q4QQM5	MIGA1_MOUSE	Mitoguardin 1	2631.37	2704.3	1296.23	2487.07	2027.51	2596.46	3486.05	2432.72	3056.06	2826.89	1918.82	TurboID enriched	0.596732	0.0215651	0.060099
Phactr1	PHACTR1	Q2M3X8	PHAR1_MOUSE	Phosphatase and actin regulator 1	19642	20594.4	13468.2	19531.1	15170.3	16415	24722.9	16342.5	18539.8	19907.5	14993.6	TurboID enriched	0.402411	0.0218446	0.0606868
Ythdf2	YTHDF2	Q91YT7	YTHD2_MOUSE	YTH domain-containing family protein 2	6389.27	6693.32	2831.35	8054.48	2801.83	7191.89	15172.2	7289.34	8848.83	8725	4307.51	TurboID enriched	1.10579	0.021854	0.0606868
Ptpn13	PTPN13	Q64512	PTN13_MOUSE	Tyrosine-protein phosphatase non-receptor type 13	3471.42	2757.48	NA	3098.25	7321.03	2828.5	5403.07	NA	4344.63	3650.56	7321.03	TurboID enriched	7.51076	0.0220059	0.0609032
Ugp2	UGP2	Q91ZJ5	UGPA_MOUSE	UTP--glucose-1-phosphate uridylyltransferase	31270.9	31855.2	21133.3	38557.1	24338.4	32248.3	68692.1	24205.4	37820.4	40074	23225.7	TurboID enriched	0.72926	0.0220067	0.0609032
Hcn1	HCN1	O88704	HCN1_MOUSE	Potassium/sodium hyperpolarization-activated cyclic nucleotide-gated channel 1	18929.2	15950.9	15356.4	16673	15454.5	19367.4	19315.5	12571.2	19159.2	18232.5	14460.7	TurboID enriched	0.336514	0.022023	0.0609032
Mlip	MLIP	Q5FW52	MLIP_MOUSE	Muscular LMNA-interacting protein	6093	4862.95	3652.29	5046.41	2590.23	4067.77	9291.25	3789.78	5178.85	5756.71	3344.1	TurboID enriched	0.751323	0.0220369	0.0609047
Pafah1b1	PAFAH1B1	P63005	LIS1_MOUSE	Platelet-activating factor acetylhydrolase IB subunit beta	151706	141698	139663	136300	110494	144808	159144	86594.7	165709	149894	112251	TurboID enriched	0.44124	0.0221172	0.0610905
Twf2	TWF2	Q9Z0P5	TWF2_MOUSE	Twinfilin-2	14996.2	16676.9	12394.5	13890.1	13660.4	18809	15650.6	10646.5	14886.7	15818.3	12233.8	TurboID enriched	0.371308	0.022132	0.0610953
Micos10	NA	Q7TNS2	MIC10_MOUSE	MICOS complex subunit Mic10	11955	11564.4	12084.1	3191.38	NA	6767.37	3316.71	NA	4349.77	6857.43	12084.1	TurboID enriched	8.01152	0.0221681	0.0611025
Atp1a2	ATP1A2	Q6PIE5	AT1A2_MOUSE	Sodium/potassium-transporting ATPase subunit alpha-2	799749	723531	580752	719714	570304	736663	599866	383494	625512	700839	511517	TurboID enriched	0.472498	0.0221739	0.0611025
Prex1	PREX1	Q69ZK0	PREX1_MOUSE	Phosphatidylinositol 3,4,5-trisphosphate-dependent Rac exchanger 1 protein	10179.7	9096.88	6623.47	9594.92	8562.65	10142.5	7744.71	6608.51	10262.6	9503.55	7264.88	TurboID enriched	0.391652	0.0223067	0.0613961
Ptpn9	PTPN9	O35239	PTN9_MOUSE	Tyrosine-protein phosphatase non-receptor type 9	13248.7	13145.6	11058	11615.8	10260.7	13325.3	11375.4	7081.76	12998.4	12618.2	9466.83	TurboID enriched	0.437647	0.0223644	0.0614825
Cox20	COX20	Q9D7J4	COX20_MOUSE	Cytochrome c oxidase assembly protein COX20, mitochondrial	5210.04	6001.85	5286.76	5917.53	3883.56	7258.8	4921.21	3138.89	5770.2	5846.61	4103.07	TurboID enriched	0.533054	0.0224438	0.0616279
Sun1	SUN1	Q9D666	SUN1_MOUSE	SUN domain-containing protein 1	1735.48	3076.21	1911.64	2423.48	1286.06	2397.17	2773.53	1298	1800.3	2367.69	1498.57	TurboID enriched	0.654096	0.0225103	0.0617641
Nfix	NFIX	P70257	NFIX_MOUSE	Nuclear factor 1 X-type	8535.97	6257.98	6220.55	8248.74	6156.31	9865.5	14147.6	5017.67	12456.2	9918.66	5798.18	TurboID enriched	0.729046	0.0229226	0.0626449
Nectin3	NECTIN3	Q9JLB9	NECT3_MOUSE	Nectin-3	11449.2	11978.7	NA	14365.5	1112.21	16722.1	25198.5	4423.11	18418.3	16355.4	2767.66	TurboID enriched	6.53301	0.022924	0.0626449
Rptor	RPTOR	Q8K4Q0	RPTOR_MOUSE	Regulatory-associated protein of mTOR	12954	12307.4	11085.1	12214.9	11108.7	12766.5	12361.7	8701.07	12903.4	12584.7	10298.3	TurboID enriched	0.298039	0.0229481	0.0626449
Gamt	GAMT	O35969	GAMT_MOUSE	Guanidinoacetate N-methyltransferase	10366.9	10396.2	8689.04	8940.29	5455.27	7445.81	15951.5	2766.74	10991.9	10682.1	5637.01	TurboID enriched	1.03192	0.023027	0.0627862
Csk	CSK	P41241	CSK_MOUSE	Tyrosine-protein kinase CSK	5255.49	5214.5	5008.21	6444.6	4380.56	5477.33	7514.72	3633.51	5700.41	5934.51	4340.76	TurboID enriched	0.450769	0.0231429	0.0629918
Cul4a	CUL4A	Q3TCH7	CUL4A_MOUSE	Cullin-4A	2764.79	3085.83	1929.37	2742.67	2389.75	2488.66	2558.02	1276.75	2317.57	2659.59	1865.29	TurboID enriched	0.552469	0.0231698	0.0630282
Vamp1	VAMP1	Q62442	VAMP1_MOUSE	Vesicle-associated membrane protein 1	4335.06	5169.91	NA	2999.87	NA	4374.64	4177.48	10247	6815.18	4645.36	10247	TurboID enriched	7.69703	0.0232209	0.0631305
Wfs1	WFS1	P56695	WFS1_MOUSE	Wolframin	46567.5	36457.4	32277.3	30231.8	23671.5	32666.8	34107	19240.2	36464.2	36082.4	25063	TurboID enriched	0.545044	0.0232456	0.0631608
Slc7a5	SLC7A5	Q9Z127	LAT1_MOUSE	Large neutral amino acids transporter small subunit 1	46817.3	39568	27509.6	34273.8	25159.6	37010.9	24786.4	17205.1	33957.8	36069	23291.4	TurboID enriched	0.633636	0.0233549	0.063384
Swap70	SWAP70	Q6A028	SWP70_MOUSE	Switch-associated protein 70	39447	36198.9	NA	44439.8	10286.2	41846	88720.7	3152.77	55858	51085.1	6719.48	TurboID enriched	7.25124	0.0235326	0.0637181
Arf4	ARF4	P61750	ARF4_MOUSE	ADP-ribosylation factor 4	22915.7	23886.7	18979.7	19323.7	14627.4	25780	17064.3	11203.5	20613.6	21597.3	14936.9	TurboID enriched	0.551564	0.023557	0.0637451
Fus	FUS	P56959	FUS_MOUSE	RNA-binding protein FUS	15835.4	16622.9	13168	14182.6	5654.99	12651.2	29942	8898.81	15323	17426.2	9240.6	TurboID enriched	0.937406	0.0235699	0.0637451
Tbc1d24	TBC1D24	Q3UUG6	TBC24_MOUSE	TBC1 domain family member 24	28499.6	28315	23144.5	23645.5	20241.2	24765.6	23842.6	13671.6	27412	26080	19019.1	TurboID enriched	0.485386	0.0236428	0.0639053
Sdhc	SDHC	Q9CZB0	C560_MOUSE	Succinate dehydrogenase cytochrome b560 subunit, mitochondrial	34785.6	34234.5	20562.2	15101.5	9397.59	19945.6	21318.4	6595.03	23347.7	24788.9	12184.9	TurboID enriched	1.13	0.0237183	0.0640353
Cnr1	CNR1	P47746	CNR1_MOUSE	Cannabinoid receptor 1	12917.2	11172.7	10362.4	10220.4	6998.61	12617.6	10550.3	3178.44	11964.4	11573.8	6846.47	TurboID enriched	0.910929	0.0238879	0.0644149
Dpy19l1	DPY19L1	A6X919	D19L1_MOUSE	Probable C-mannosyltransferase DPY19L1	10120.1	8912.23	8259.54	9524.44	9004.72	10950.7	11316.1	6354.66	12147.1	10495.1	7872.98	TurboID enriched	0.422159	0.0239003	0.0644149
Nkain4	NKAIN4	Q9JMG4	NKAI4_MOUSE	Sodium/potassium-transporting ATPase subunit beta-1-interacting protein 4	17772.6	13524.1	1799.46	5375.33	1590.33	7392.58	14195	NA	10170.7	11405	1694.9	TurboID enriched	6.21506	0.0239793	0.0645533
Sypl1	NA	O09117	SYPL1_MOUSE	Synaptophysin-like protein 1	21623.6	18604	16792.2	23624.8	20555.4	27079.4	23669.6	12114.8	26333.6	23489.1	16487.5	TurboID enriched	0.532883	0.0240775	0.0647784
Diras1	DIRAS1	Q91Z61	DIRA1_MOUSE	GTP-binding protein Di-Ras1	22416.6	19327.1	19402.9	19658.1	15894.5	21533.2	24083.8	10862.8	20744.7	21293.9	15386.7	TurboID enriched	0.504853	0.0240907	0.0647784
Sugt1	SUGT1	Q9CX34	SGT1_MOUSE	Protein SGT1 homolog	16240.2	16495.8	11016.7	17604.8	14649.9	16572.3	25486.6	13417.9	17720.7	18353.4	13028.2	TurboID enriched	0.485316	0.0241066	0.0647838
Gria3	GRIA3	Q9Z2W9	GRIA3_MOUSE	Glutamate receptor 3	36742	31598.5	28821.2	29290.7	24851.6	30927.6	31296.1	16688.5	32607.8	32077.1	23453.8	TurboID enriched	0.484843	0.0241368	0.0648276
Atad1	ATAD1	Q9D5T0	ATAD1_MOUSE	Outer mitochondrial transmembrane helix translocase	13157.8	13423.9	9128.2	13022.4	12541.6	12703.5	11763.2	7981.88	13066.6	12856.2	9883.9	TurboID enriched	0.404502	0.0241709	0.0648819
Smad2	SMAD2	Q62432	SMAD2_MOUSE	Mothers against decapentaplegic homolog 2	5533.69	5520.39	4556.65	6024.45	4931.25	6853.38	5138.42	2802.42	5583.87	5775.7	4096.78	TurboID enriched	0.531551	0.0243811	0.0652212
Bag3	BAG3	Q9JLV1	BAG3_MOUSE	BAG family molecular chaperone regulator 3	5033.71	5198.61	16877.3	5986.05	NA	5847.17	14130.1	NA	7194.19	7231.64	16877.3	TurboID enriched	8.03615	0.0244543	0.0653795
Fbxo3	FBXO3	Q9DC63	FBX3_MOUSE	F-box only protein 3	5398.33	5752.62	4989.35	6009.39	4230.42	6308.9	4603.23	2771.83	5999.67	5678.69	3997.2	TurboID enriched	0.541187	0.0244962	0.0654167
Drg2	DRG2	Q9QXB9	DRG2_MOUSE	Developmentally-regulated GTP-binding protein 2	18507.2	17412.4	17231	16751.1	13455.9	17901.2	21701.6	12884	20225.9	18749.9	14523.6	TurboID enriched	0.37479	0.0245228	0.0654501
C3	C3	P01027	CO3_MOUSE	Complement C3	4090.87	4558.77	3132.72	4342.63	3742.3	4333.78	5117.34	1476.02	3929.3	4395.45	2783.68	TurboID enriched	0.759526	0.0245626	0.0654814
Cyth2	CYTH2	P63034	CYH2_MOUSE	Cytohesin-2	12228.7	14837.8	11334.6	16255.5	12157.6	16111.2	14222.2	11902.8	14741	14732.7	11798.3	TurboID enriched	0.314763	0.0247803	0.0659865
Trappc9	TRAPPC9	Q3U0M1	TPPC9_MOUSE	Trafficking protein particle complex subunit 9	19100	17617.8	15128.6	17995.2	15943.8	16668.6	24117.3	12908.5	20298	19299.5	14660.3	TurboID enriched	0.391571	0.0250022	0.0665016
Pip5k1a	PIP5K1A	P70182	PI51A_MOUSE	Phosphatidylinositol 4-phosphate 5-kinase type-1 alpha	3676.69	4118.02	2864.85	3630.92	3347.68	4720.73	3363.42	2951.75	4614.96	4020.79	3054.76	TurboID enriched	0.388151	0.0252344	0.0670045
Farp2	FARP2	Q91VS8	FARP2_MOUSE	FERM, ARHGEF and pleckstrin domain-containing protein 2	7148.26	5614.79	NA	7945.63	1170.37	7045.88	12286	1744.07	8608.65	8108.2	1457.22	TurboID enriched	5.95471	0.0252631	0.0670427
Ralb	RALB	Q9JIW9	RALB_MOUSE	Ras-related protein Ral-B	5029.81	4613.6	3929.29	6156.43	3789.3	7771.81	5253.42	4551.84	5756.42	5763.58	4090.15	TurboID enriched	0.478213	0.0253844	0.0672881
Tab1	TAB1	Q8CF89	TAB1_MOUSE	TGF-beta-activated kinase 1 and MAP3K7-binding protein 1	20637.4	18406.5	6811.3	20820.5	23116.9	23551.6	51377.6	7086.51	29551.4	27390.8	12338.3	TurboID enriched	1.30448	0.025464	0.0674225
Fry	FRY	E9Q8I9	FRY_MOUSE	Protein furry homolog	15929.8	14935	11846.7	14885.7	14982.5	16295.6	15772.3	8724.26	16934.6	15792.2	11851.2	TurboID enriched	0.447375	0.0255057	0.0674565
Rpl27	RPL27	P61358	RL27_MOUSE	60S ribosomal protein L27	49341.7	51527.7	36790	39320.5	30958.3	55693	33180.2	21874	41701.3	45127.4	29874.1	TurboID enriched	0.605588	0.0255903	0.0675654
Eefsec	EEFSEC	Q9JHW4	SELB_MOUSE	Selenocysteine-specific elongation factor	4666.16	4728.01	3181.39	3831.55	3686.95	3735.1	3939.99	2255.65	3956.21	4142.84	3041.33	TurboID enriched	0.468788	0.0256528	0.0676226
Dmtn	DMTN	Q9WV69	DEMA_MOUSE	Dematin	51408.6	49345.1	26824.6	49351.4	28829.9	40954.3	99410.6	40400	48828.5	56549.8	32018.1	TurboID enriched	0.778681	0.0258041	0.0679376
Rps23	RPS23	P62267	RS23_MOUSE	40S ribosomal protein S23	94474.8	88778.5	78017.1	79403.9	63197.1	89943	73889.1	42135.9	86094.4	85430.6	61116.7	TurboID enriched	0.523699	0.0259501	0.0682066
Abce1	ABCE1	P61222	ABCE1_MOUSE	ATP-binding cassette sub-family E member 1	12664.4	11157.4	11527.6	12853.6	10628.7	13813.7	15317.2	7452.86	14871.3	13446.3	9869.72	TurboID enriched	0.462773	0.0259889	0.0682702
Rhot1	RHOT1	Q8BG51	MIRO1_MOUSE	Mitochondrial Rho GTPase 1	49629.9	46959.7	40365.3	46832.5	38499.9	54222.2	38172.7	28901.1	52492.1	48051.5	35922.1	TurboID enriched	0.425902	0.0261262	0.0684596
Tbc1d17	TBC1D17	Q8BYH7	TBC17_MOUSE	TBC1 domain family member 17	6706.28	6817.6	6335	5993.57	4275.02	6991.15	6949.51	2607.09	6114.06	6595.36	4405.7	TurboID enriched	0.671401	0.0261343	0.0684596
Celsr2	CELSR2	Q9R0M0	CELR2_MOUSE	Cadherin EGF LAG seven-pass G-type receptor 2	9056.41	7929.92	3579.93	9428.43	4699.36	11714.5	15128.1	10067.8	11336.8	10765.7	6115.71	TurboID enriched	0.927761	0.0261877	0.0685609
Prkaa2	PRKAA2	Q8BRK8	AAPK2_MOUSE	5'-AMP-activated protein kinase catalytic subunit alpha-2	14621.9	14440.9	12217.4	14252.2	12857.6	16764.8	13311.8	11451.6	16555.7	14991.2	12175.5	TurboID enriched	0.296766	0.0263172	0.0687842
Mapk9	MAPK9	Q9WTU6	MK09_MOUSE	Mitogen-activated protein kinase 9	10173.4	9739.24	7639.19	9575.73	8660.33	11143.2	8097.2	5453.53	10084.8	9802.25	7251.02	TurboID enriched	0.454855	0.0264334	0.0690107
Slc27a1	SLC27A1	Q60714	S27A1_MOUSE	Long-chain fatty acid transport protein 1	35166.2	30929.4	31641	35732.3	29958.8	38368	37762.4	21854.5	40746	36450.7	27818.1	TurboID enriched	0.40307	0.0265438	0.0691825
Stxbp6	STXBP6	Q8R3T5	STXB6_MOUSE	Syntaxin-binding protein 6	16794.4	17503.8	9994.26	17011.8	11614.8	14324.7	33380.2	12997.8	17833.1	19474.7	11535.6	TurboID enriched	0.704526	0.0265723	0.0691825
Mrps17	MRPS17	Q9CQE3	RT17_MOUSE	28S ribosomal protein S17, mitochondrial	4925.82	5388.29	3189.99	5621.11	3666.48	4962.39	2995.92	2396.94	4651.32	4757.47	3084.47	TurboID enriched	0.618907	0.0266024	0.0691825
Chmp7	CHMP7	Q8R1T1	CHMP7_MOUSE	Charged multivesicular body protein 7	8921.72	7124.05	5838.23	8536.53	6385.08	7477.32	12663.2	6058.21	7940.83	8777.27	6093.84	TurboID enriched	0.499899	0.0269392	0.0698136
Slc32a1	SLC32A1	O35633	VIAAT_MOUSE	Vesicular inhibitory amino acid transporter	96559.5	87915.2	71743.8	67560.7	58913.7	87040.2	70301.7	34488.4	88836.3	83035.6	55048.6	TurboID enriched	0.645818	0.0269601	0.0698136
Grin1	GRIN1	P35438	NMDZ1_MOUSE	Glutamate receptor ionotropic, NMDA 1	33874.8	34505.3	28717.3	30417.4	26678.3	34113.3	29833.3	17178.9	32007.9	32458.7	24191.5	TurboID enriched	0.456844	0.0269747	0.0698136
Cntnap4	CNTNAP4	Q99P47	CNTP4_MOUSE	Contactin-associated protein-like 4	7243.29	6723.41	5708.65	6423.3	5626.81	7299.08	6842.19	2731.19	6727.02	6876.38	4688.88	TurboID enriched	0.628415	0.0269799	0.0698136
Flrt1	FLRT1	Q6RKD8	FLRT1_MOUSE	Leucine-rich repeat transmembrane protein FLRT1	4768.45	5040.27	1276.31	5807.47	NA	6120.36	8767.29	1205.6	7156.82	6276.78	1240.96	TurboID enriched	5.73248	0.0270503	0.0699141
Ldah	LDAH	Q8BVA5	LDAH_MOUSE	Lipid droplet-associated hydrolase	4409.15	4655.04	2834.86	4179.57	3118.93	3365.11	2997.98	1266.72	4186.79	3965.61	2406.84	TurboID enriched	0.808384	0.027064	0.0699141
Mpc2	MPC2	Q9D023	MPC2_MOUSE	Mitochondrial pyruvate carrier 2	51994.8	50126.7	41321.9	35373.4	29255.3	39230.4	51137.8	19473.1	46518.8	45730.3	30016.8	TurboID enriched	0.659416	0.0271807	0.0700991
Wdr7	WDR7	Q920I9	WDR7_MOUSE	WD repeat-containing protein 7	114739	107961	95502.3	100750	88074.1	112032	97908.6	59081.4	108266	106943	80885.9	TurboID enriched	0.430881	0.0272276	0.0701813
Mfhas1	MFHAS1	Q3V1N1	MFHA1_MOUSE	Malignant fibrous histiocytoma-amplified sequence 1 homolog	2332.44	2840.37	8840.62	4612.75	NA	4506.64	2090.56	NA	3980.86	3393.94	8840.62	TurboID enriched	7.28998	0.0275456	0.0706887
Kcna6	KCNA6	Q61923	KCNA6_MOUSE	Potassium voltage-gated channel subfamily A member 6	7053.85	10383.9	7439.39	12022.1	7777.75	12695.1	9410.73	3079.88	13778.8	10890.7	6099.01	TurboID enriched	0.918583	0.0276508	0.0709196
Fnbp1l	FNBP1L	Q8K012	FBP1L_MOUSE	Formin-binding protein 1-like	9045.49	8121.04	2247.24	10008.9	4448.47	7935.54	16834.3	9005.9	9777.84	10287.2	5233.87	TurboID enriched	1.14787	0.027684	0.0709658
Shisa9	SHISA9	Q9CZN4	SHSA9_MOUSE	Protein shisa-9	32306.7	30652.8	7409.55	32985.7	NA	33721.6	69967.8	4156.93	35435.8	39178.4	5783.24	TurboID enriched	6.89796	0.0279931	0.0716796
Myadm	MYADM	O35682	MYADM_MOUSE	Myeloid-associated differentiation marker	18245.2	15907.2	14350.1	15526.9	14802.1	19353.2	18326.3	8264.56	17344	17450.5	12472.3	TurboID enriched	0.528149	0.0280472	0.0717787
Kif7	KIF7	B7ZNG0	KIF7_MOUSE	Kinesin-like protein KIF7	2517.38	2332.95	NA	2636.7	7845.67	2454.71	4206.49	NA	2919.6	2844.64	7845.67	TurboID enriched	7.13148	0.0281896	0.0720774
Kif5b	KIF5B	Q61768	KINH_MOUSE	Kinesin-1 heavy chain	26288.2	24277.7	20609	25876	20724.2	20319.9	25939	17844.7	24436.3	24522.8	19726	TurboID enriched	0.312073	0.0281948	0.0720774
Pank4	PANK4	Q80YV4	PANK4_MOUSE	4'-phosphopantetheine phosphatase	5704.98	5879.59	4312.27	6282.33	5115.61	6661.35	4506.81	2799.89	6083.4	5853.08	4075.92	TurboID enriched	0.555639	0.0282252	0.0720874
Vps26a	VPS26A	P40336	VP26A_MOUSE	Vacuolar protein sorting-associated protein 26A	26430.7	25102.2	23985.2	24818.6	18328	26250.8	22060.2	16672.6	24813.7	24912.7	19661.9	TurboID enriched	0.356491	0.0282744	0.0721623
Nrxn2	NRXN2	E9Q7X7	NRX2A_MOUSE	Neurexin-2	11595.4	10770.4	10704.1	11114.9	8747.58	11744.4	10702	6787.17	11282.2	11201.6	8746.29	TurboID enriched	0.380794	0.0283042	0.072199
Klhl22	KLHL22	Q99JN2	KLH22_MOUSE	Kelch-like protein 22	6412.18	5571.99	5563.83	5743.47	3584.47	6549.25	4645.98	2601.89	5678.58	5766.91	3916.73	TurboID enriched	0.619678	0.0284867	0.0726126
Dip2b	DIP2B	Q3UH60	DIP2B_MOUSE	Disco-interacting protein 2 homolog B	18152	17702.8	15735.9	16423.7	15221.4	18402.7	16956.4	11025.3	18035.3	17612.2	13994.2	TurboID enriched	0.348395	0.0286097	0.0728189
Rpl13a	RPL13A	P19253	RL13A_MOUSE	60S ribosomal protein L13a	33311.3	35632.4	33556.8	33959.5	26565	38484	35699.7	18514.4	34563.4	35275	26212	TurboID enriched	0.468795	0.0287384	0.0730668
Plxnb1	PLXNB1	Q8CJH3	PLXB1_MOUSE	Plexin-B1	9417.9	8699.11	6611.18	9611.95	8040.92	9058.43	7211.24	5984.12	8892.65	8815.21	6878.74	TurboID enriched	0.362688	0.0287897	0.0731575
Nipa1	NIPA1	Q8BHK1	NIPA1_MOUSE	Magnesium transporter NIPA1	10603.5	6138.71	7132.83	8280.63	5462.83	7319.15	9692.16	4115.39	12579.8	9102.33	5570.35	TurboID enriched	0.704125	0.0290021	0.0735771
Synpo	SYNPO	Q8CC35	SYNPO_MOUSE	Synaptopodin	49753	44313	23327.4	53186.2	34279.8	40423.6	73477	42604.7	47641.1	51465.6	33404	TurboID enriched	0.639561	0.0293742	0.0743595
Rnf14	RNF14	Q9JI90	RNF14_MOUSE	E3 ubiquitin-protein ligase RNF14	25974.9	24365.1	23615.9	22402.2	18702.7	25069	25005.6	17027.3	24238.1	24509.2	19782	TurboID enriched	0.321535	0.0294087	0.074366
Ptpn12	PTPN12	P35831	PTN12_MOUSE	Tyrosine-protein phosphatase non-receptor type 12	16106.4	14350.5	NA	15362.1	5609.02	14224.4	32538.4	1710.28	19709.2	18715.2	3659.65	TurboID enriched	6.39249	0.0295849	0.0746499
Chordc1	CHORDC1	Q9D1P4	CHRD1_MOUSE	Cysteine and histidine-rich domain-containing protein 1	21208.6	17639	15896	18224.6	16371.4	18330.4	17635.8	11222.5	18551.9	18598.4	14496.7	TurboID enriched	0.376829	0.0296728	0.0747909
Borcs5	BORCS5	Q9D920	BORC5_MOUSE	BLOC-1-related complex subunit 5	8455.81	8069.61	1918.25	9654.62	NA	9033.41	18978.8	2145.65	10473.5	10777.6	2031.95	TurboID enriched	6.00352	0.0297536	0.074954
Stambpl1	STAMBPL1	Q76N33	STALP_MOUSE	AMSH-like protease	16908.7	14245.5	2586.02	13222.4	1787.7	13911.1	18812.5	19893.8	17795	15815.9	8089.17	TurboID enriched	1.79562	0.0299176	0.0753265
Ptcd2	PTCD2	Q8R3K3	PTCD2_MOUSE	Pentatricopeptide repeat-containing protein 2, mitochondrial	4486.16	4025.72	3490.38	3665.63	3809.76	5346.03	4529.03	2931.6	4738.55	4465.19	3410.58	TurboID enriched	0.386791	0.0300861	0.0756283
Dhx9	DHX9	O70133	DHX9_MOUSE	ATP-dependent RNA helicase A	28094.4	30446.2	25539	28129.3	23034.1	30557.1	25088.4	17143.6	26649.9	28160.9	21905.6	TurboID enriched	0.378814	0.0302087	0.0758548
Ptpn23	PTPN23	Q6PB44	PTN23_MOUSE	Tyrosine-protein phosphatase non-receptor type 23	17200.1	16714.7	14240.7	17135.2	16116.6	18790.7	16508.4	13069.7	17491.5	17306.8	14475.7	TurboID enriched	0.26178	0.0303081	0.0760637
Ip6k1	IP6K1	Q6PD10	IP6K1_MOUSE	Inositol hexakisphosphate kinase 1	3387.26	3132.51	1588.56	3429.16	1973.5	2957.04	5375.72	3371.58	3889.6	3695.21	2311.22	TurboID enriched	0.721668	0.0304467	0.0763704
Gpatch8	GPATCH8	A2A6A1	GPTC8_MOUSE	G patch domain-containing protein 8	1542.68	1606.52	NA	1243.45	NA	1961.77	1133.32	4131.23	1335.61	1470.56	4131.23	TurboID enriched	6.49489	0.0305128	0.0764627
Lgi1	LGI1	Q9JIA1	LGI1_MOUSE	Leucine-rich glioma-inactivated protein 1	118845	109556	104104	96715.5	84410.8	125464	106008	56626.7	120647	112872	81713.9	TurboID enriched	0.504766	0.0305593	0.0764627
Tm9sf3	TM9SF3	Q9ET30	TM9S3_MOUSE	Transmembrane 9 superfamily member 3	19182.2	18321	15497.6	13104.5	11860.9	16938.6	18083.9	8439.46	16143.3	16962.2	11932.6	TurboID enriched	0.540345	0.0305895	0.0764819
Rap2c	RAP2C	Q8BU31	RAP2C_MOUSE	Ras-related protein Rap-2c	5414.5	5399.82	4270.92	6716.9	5152.77	6986.48	4747.06	3261.31	5830.14	5849.15	4228.33	TurboID enriched	0.480227	0.0306113	0.0764955
Ahsa1	AHSA1	Q8BK64	AHSA1_MOUSE	Activator of 90 kDa heat shock protein ATPase homolog 1	27602.9	26040.8	21523.7	30993.3	25741.8	28754.5	38301	22991.5	30398.5	30348.5	23419	TurboID enriched	0.366725	0.0306877	0.0766152
Gsg1l	GSG1L	D3Z7H4	GSG1L_MOUSE	Germ cell-specific gene 1-like protein	5166.93	6061.18	5060.78	5300.95	3794.81	5215.07	6063.57	4651.68	5816.05	5603.96	4502.42	TurboID enriched	0.322562	0.030692	0.0766152
Slc16a1	SLC16A1	P53986	MOT1_MOUSE	Monocarboxylate transporter 1	22051.8	25442.5	20904.6	23197.8	21087.2	26899	27736.6	13022.8	23239.8	24761.3	18338.2	TurboID enriched	0.46258	0.0308025	0.0768498
Slc44a2	SLC44A2	Q8BY89	CTL2_MOUSE	Choline transporter-like protein 2	26962.4	23584.8	25494.7	32627.5	23864.1	36235.6	32090.5	16602.5	36899.1	31400	21987.1	TurboID enriched	0.520841	0.0311705	0.0776849
Slc4a1	SLC4A1	P04919	B3AT_MOUSE	Band 3 anion transport protein	10198.5	11101.5	9780.72	13732.8	10025.2	11768	10973.7	7339.39	12173.1	11657.9	9048.43	TurboID enriched	0.373062	0.0313177	0.0780102
Dab1	DAB1	P97318	DAB1_MOUSE	Disabled homolog 1	4357.08	4605.17	1077.38	4154.22	NA	4263.22	7910.58	1301.73	5809.85	5183.35	1189.55	TurboID enriched	5.49132	0.0315676	0.078537
Ptprs	PTPRS	B0V2N1	PTPRS_MOUSE	Receptor-type tyrosine-protein phosphatase S	37198.9	35774.2	29976.6	40365.2	33369.6	44041.2	31542.1	26316.4	39766.1	38114.7	29887.5	TurboID enriched	0.349708	0.0316192	0.0785934
Nup98	NUP98	Q6PFD9	NUP98_MOUSE	Nuclear pore complex protein Nup98-Nup96	5120.35	5393.61	6193.11	6215.12	1462.71	5888.39	8967.5	2938.33	6669.23	6375.7	3531.38	TurboID enriched	1.06879	0.0317475	0.0788285
Cdc37l1	CDC37L1	Q9CZP7	CD37L_MOUSE	Hsp90 co-chaperone Cdc37-like 1	16139.7	14985	NA	13404.4	3607.3	16814.6	39534.3	3377.43	19061.3	19989.9	3492.37	TurboID enriched	6.33477	0.031881	0.079104
Slc12a5	SLC12A5	Q91V14	S12A5_MOUSE	Solute carrier family 12 member 5	195577	189361	170921	172060	143780	191581	166667	101188	179752	182500	138630	TurboID enriched	0.427375	0.0319209	0.0791327
Kcnd3	KCND3	Q9Z0V1	KCND3_MOUSE	Potassium voltage-gated channel subfamily D member 3	10014.8	9291.41	7516.06	7248.41	5499.85	6930.09	8288.22	3997.2	7269.93	8173.81	5671.04	TurboID enriched	0.561039	0.031938	0.079133
Nhsl2	NHSL2	B1AXH1	NHSL2_MOUSE	NHS-like protein 2	3158.38	3154.01	1185.03	3456.27	3731.68	3227.25	4582.89	1717.79	4329.86	3651.44	2211.5	TurboID enriched	0.875569	0.0322311	0.0796552
Apool	APOOL	Q78IK4	MIC27_MOUSE	MICOS complex subunit Mic27	9135.79	8096.86	7316.5	7056.59	5396.24	8837.9	6941.96	5736.49	7630.01	7949.85	6149.74	TurboID enriched	0.375285	0.0322341	0.0796552
Anxa6	ANXA6	P14824	ANXA6_MOUSE	Annexin A6	37412.3	34424.2	25224.5	41429.7	29122.1	29680.4	67406.8	22174.8	36826.1	41196.6	25507.1	TurboID enriched	0.64815	0.0322979	0.0797708
Nacad	NACAD	Q5SWP3	NACAD_MOUSE	NAC-alpha domain-containing protein 1	3215.01	3105.95	1540.85	3433.27	3005.49	2912.49	3924.02	2485.85	3201.68	3298.74	2344.06	TurboID enriched	0.54023	0.0325023	0.080106
Lrrtm4	LRRTM4	Q80XG9	LRRT4_MOUSE	Leucine-rich repeat transmembrane neuronal protein 4	3281.68	3478.7	2361.83	3367.99	2409.32	2304.59	3505.41	1945.08	2566.91	3084.21	2238.74	TurboID enriched	0.450208	0.032553	0.0801463
RtcA	NA	Q9D7H3	RTCA_MOUSE	RNA 3'-terminal phosphate cyclase	5995.13	5797.48	4546.44	5108.1	4383.27	5912.33	4225.1	3614.09	5619.28	5442.9	4181.27	TurboID enriched	0.377311	0.0325883	0.0801908
Get4	GET4	Q9D1H7	GET4_MOUSE	Golgi to ER traffic protein 4 homolog	10387.2	11211.7	7725.75	11058.9	9632.75	12085.9	8156.49	5327.15	11013.4	10652.3	7561.88	TurboID enriched	0.525473	0.032631	0.0802537
Snx14	SNX14	Q8BHY8	SNX14_MOUSE	Sorting nexin-14	1554.32	1663.68	592.829	1089.66	860.07	1229.99	1164.59	1209.6	1242.42	1324.11	887.499	TurboID enriched	0.61946	0.0326534	0.0802664
Wasf3	WASF3	Q8VHI6	WASF3_MOUSE	Wiskott-Aldrich syndrome protein family member 3	7461.03	7519.73	3791.88	7358.34	3955.21	7416.81	13228	7479.35	6841.84	8304.29	5075.48	TurboID enriched	0.743365	0.0327504	0.0803779
Arhgap1	ARHGAP1	Q5FWK3	RHG01_MOUSE	Rho GTPase-activating protein 1	27677.3	32494.2	18700.7	31253.5	22992.3	27774.9	47756.7	26570.7	30465.1	32903.6	22754.5	TurboID enriched	0.520213	0.0328087	0.0804788
Prrt3	PRRT3	Q6PE13	PRRT3_MOUSE	Proline-rich transmembrane protein 3	25231.6	21534.8	23427.8	24307.3	19441.3	27565.9	28363.3	17833.7	31167	26361.7	20234.3	TurboID enriched	0.381037	0.0328835	0.0806199
Vps36	VPS36	Q91XD6	VPS36_MOUSE	Vacuolar protein-sorting-associated protein 36	9296.22	10023.5	8949.92	9218.05	7134.78	9611.26	8491.12	6252.75	8964.72	9267.47	7445.82	TurboID enriched	0.329772	0.0330474	0.0809365
Ggt7	GGT7	Q99JP7	GGT7_MOUSE	Glutathione hydrolase 7	19406.6	18563.6	15285.5	18953.7	15723.4	19448.9	15289.7	10601.5	16940.3	18100.5	13870.1	TurboID enriched	0.400895	0.0332748	0.0813656
Ncoa1	NCOA1	P70365	NCOA1_MOUSE	Nuclear receptor coactivator 1	3321.16	3264.56	NA	4398.7	NA	2385.13	3723.25	12069.7	3013.85	3351.11	12069.7	TurboID enriched	7.16614	0.0333772	0.0815305
Usp53	USP53	P15975	UBP53_MOUSE	Inactive ubiquitin carboxyl-terminal hydrolase 53	4974.96	4969.43	1560.82	6000.15	1348.31	5328.24	9384.17	NA	6702.62	6226.6	1454.56	TurboID enriched	5.56392	0.0334411	0.0816439
Sipa1l1	SIPA1L1	Q8C0T5	SI1L1_MOUSE	Signal-induced proliferation-associated 1-like protein 1	14018.9	12082.8	11689	13198	11686.1	13142.8	13279.6	10256.5	13671.3	13232.2	11210.5	TurboID enriched	0.24037	0.0335036	0.0817515
Osbpl2	OSBPL2	Q8BX94	OSBL2_MOUSE	Oxysterol-binding protein-related protein 2	5107.9	6328.76	4829.75	4319.21	2162.23	4622.44	4185	1461.05	3747	4718.39	2817.68	TurboID enriched	0.906677	0.0337458	0.08218
Tmco1	TMCO1	Q921L3	TMCO1_MOUSE	Calcium load-activated calcium channel	28315.3	35053.2	10849.1	9537.79	5229.23	10633	11202.7	4172.71	13099.8	17973.6	6750.34	TurboID enriched	1.34022	0.0337756	0.08218
Syap1	SYAP1	Q9D5V6	SYAP1_MOUSE	Synapse-associated protein 1	18052.2	17548.6	4574.36	14974.8	3097.97	15573.5	30731.8	NA	19250.4	19355.2	3836.17	TurboID enriched	6.27701	0.0337773	0.08218
Sv2a	SV2A	Q9JIS5	SV2A_MOUSE	Synaptic vesicle glycoprotein 2A	205032	217734	183717	225350	197120	242834	194608	143694	227819	218896	174844	TurboID enriched	0.333312	0.0339156	0.0824573
Ophn1	OPHN1	Q99J31	OPHN1_MOUSE	Oligophrenin-1	5773.76	5883.39	4600.27	4797.09	4735.48	4812.86	6210.68	2961.98	5637.65	5519.24	4099.24	TurboID enriched	0.453476	0.0341399	0.0828551
Rp2	RP2	Q9EPK2	XRP2_MOUSE	Protein XRP2	4902.4	5469.4	4519.95	4152.22	3849.51	4964.96	5014.92	3047.84	4776.33	4880.04	3805.77	TurboID enriched	0.37243	0.0341502	0.0828551
Lclat1	LCLAT1	Q3UN02	LCLT1_MOUSE	Lysocardiolipin acyltransferase 1	15308.6	12704.3	12460.9	14920.9	12880.9	14462.3	19361.3	10391.1	17074.7	15638.7	11910.9	TurboID enriched	0.386365	0.0342287	0.0830024
Acsl6	ACSL6	Q91WC3	ACSL6_MOUSE	Long-chain-fatty-acid--CoA ligase 6	64032.6	65462.3	53384.7	63585.6	50910.5	75071.4	47601.4	36084.6	72175.4	64654.8	46793.3	TurboID enriched	0.47289	0.0345424	0.0836328
Camk1	CAMK1	Q91YS8	KCC1A_MOUSE	Calcium/calmodulin-dependent protein kinase type 1	10296.7	9746.04	4663.25	9805.84	8283.58	6457.19	8276.5	5196.74	8172.09	8792.39	6047.86	TurboID enriched	0.569048	0.0346021	0.083734
Ap2s1	AP2S1	P62743	AP2S1_MOUSE	AP-2 complex subunit sigma	631743	575727	527097	459042	372359	570701	493878	266768	546018	546185	388742	TurboID enriched	0.53808	0.0348	0.084169
Gprin3	GPRIN3	Q8BWS5	GRIN3_MOUSE	G protein-regulated inducer of neurite outgrowth 3	4199.93	4063.79	NA	3882.61	1153.21	3118.61	6145.08	1024.73	3881.59	4215.27	1088.97	TurboID enriched	5.28563	0.0348576	0.0842647
Slc8a2	SLC8A2	Q8K596	NAC2_MOUSE	Sodium/calcium exchanger 2	78780.7	79698.7	72965	88279	75618.9	93775.2	80493.9	50792.5	89562.7	85098.4	66458.8	TurboID enriched	0.375714	0.0348806	0.0842767
Sidt1	SIDT1	Q6AXF6	SIDT1_MOUSE	SID1 transmembrane family member 1	5730.9	5660.54	5680.36	6942.67	5260.02	7375.05	7376.13	2522.36	7558.93	6774.04	4487.58	TurboID enriched	0.671056	0.0349791	0.0844622
Shank3	SHANK3	Q4ACU6	SHAN3_MOUSE	SH3 and multiple ankyrin repeat domains protein 3	17876	17098.4	13096.9	18366.8	13003.4	18620	13036.4	13869.9	16497.8	16915.9	13323.4	TurboID enriched	0.335064	0.0349935	0.0844622
Miga2	MIGA2	Q8BK03	MIGA2_MOUSE	Mitoguardin 2	4421.01	3850.5	3340.82	4400.49	2906.51	5667.27	7544.56	4122.86	5622.36	5251.03	3456.73	TurboID enriched	0.581544	0.0350833	0.0846351
Tmem11	TMEM11	Q8BK08	TMM11_MOUSE	Transmembrane protein 11, mitochondrial	23796.7	19760	19082	20878.2	16898.8	24595.8	17472.4	11614	25394.2	21982.9	15864.9	TurboID enriched	0.488859	0.0351569	0.0846909
Uqcc1	UQCC1	Q9CWU6	UQCC1_MOUSE	Ubiquinol-cytochrome-c reductase complex assembly factor 1	3800.82	3580.96	2359.56	2313.99	814.96	2551.74	1460	986.605	2349.96	2676.24	1387.04	TurboID enriched	1.04255	0.0351609	0.0846909
Selenot	SELENOT	P62342	SELT_MOUSE	Thioredoxin reductase-like selenoprotein T	6532.36	7865.58	4214.05	6448.4	6328.78	11643.4	5147.7	3160.92	8204.08	7640.24	4567.92	TurboID enriched	0.752999	0.0352966	0.0848777
Cap2	CAP2	Q9CYT6	CAP2_MOUSE	Adenylyl cyclase-associated protein 2	63346.6	68238.8	51412.1	65388.3	59935.9	74178.8	54774.3	41955.1	66024.4	65325.2	51101	TurboID enriched	0.363602	0.0353065	0.0848777
Lrba	LRBA	Q9ESE1	LRBA_MOUSE	Lipopolysaccharide-responsive and beige-like anchor protein	4086.5	3496.1	2846.05	4272.22	3974.93	3939.75	4693.5	2832	4974.67	4243.79	3217.66	TurboID enriched	0.408475	0.0353112	0.0848777
D3Ertd751e	C4orf33	Q8BGN2	CD033_MOUSE	UPF0462 protein C4orf33 homolog	1442.93	1284.73	NA	4035.42	NA	3502.39	3720.33	10145.8	4668.68	3109.08	10145.8	TurboID enriched	7.0018	0.0356138	0.0855122
Adcy8	ADCY8	P97490	ADCY8_MOUSE	Adenylate cyclase type 8	8342.12	6967.53	7125.32	8584.71	6575.17	7743.64	8375.15	3842.35	7994.25	8001.23	5847.61	TurboID enriched	0.499412	0.0356361	0.0855122
Abcb7	ABCB7	Q61102	ABCB7_MOUSE	Iron-sulfur clusters transporter ABCB7, mitochondrial	18415.2	16702.3	17173.2	18273.6	15426.4	21727.1	19711.3	14456.2	20628	19242.9	15685.3	TurboID enriched	0.293204	0.03569	0.0855122
Appl1	APPL1	Q8K3H0	DP13A_MOUSE	DCC-interacting protein 13-alpha	19388.6	18230.3	15089.3	21061.3	17774.2	17029.5	21853.9	12189.6	17860.6	19237.4	15017.7	TurboID enriched	0.368466	0.03571	0.0855122
Ubap1	UBAP1	Q8BH48	UBAP1_MOUSE	Ubiquitin-associated protein 1	7100.9	6704.09	NA	7318.92	2373.6	6684.5	16257.7	1735.32	10865.8	9155.32	2054.46	TurboID enriched	5.74924	0.0357408	0.085514
Fam13c	FAM13C	Q9DBR2	FA13C_MOUSE	Protein FAM13C	5559.75	5608.62	NA	6211.46	1308.32	5642.23	7934.24	1862.17	6152.08	6184.73	1585.25	TurboID enriched	5.51048	0.0358231	0.0855795
Zfyve1	ZFYVE1	Q810J8	ZFYV1_MOUSE	Zinc finger FYVE domain-containing protein 1	6681.79	6482.29	5087.61	5841.22	5788.9	6238.51	7649.08	5279.7	6360.24	6542.19	5385.41	TurboID enriched	0.277804	0.03588	0.085663
Smpd2	SMPD2	O70572	NSMA_MOUSE	Sphingomyelin phosphodiesterase 2	5316.12	4875.94	4169.92	4964.76	4215.97	5099.44	6166.71	1306.57	5753.62	5362.77	3230.82	TurboID enriched	0.910298	0.0358948	0.085663
Idh1	IDH1	O88844	IDHC_MOUSE	Isocitrate dehydrogenase [NADP] cytoplasmic	33159.5	36760.1	23813.1	44513.1	31787.2	32775.7	60548.8	27983.1	39475.9	41205.5	27861.1	TurboID enriched	0.540647	0.0359807	0.0858242
Washc5	WASHC5	Q8C2E7	WASC5_MOUSE	WASH complex subunit 5	6246.29	6033.49	5479.36	6613.87	5180.69	7182.31	5661.94	5333.91	6526.63	6377.42	5331.32	TurboID enriched	0.254769	0.0360647	0.0859479
Ncoa7	NCOA7	Q6DFV7	NCOA7_MOUSE	Nuclear receptor coactivator 7	9286.63	8355.94	NA	5871.41	3917.76	8082.47	7765.9	789.422	6215.52	7596.31	2353.59	TurboID enriched	5.68501	0.0360694	0.0859479
Alg10b	ALG10	Q3UGP8	AG10B_MOUSE	Putative Dol-P-Glc:Glc(2)Man(9)GlcNAc(2)-PP-Dol alpha-1,2-glucosyltransferase	7260.67	5775.21	5418.9	7251.11	6434.07	8128.42	10867.6	4865.11	8925.47	8034.74	5572.69	TurboID enriched	0.509696	0.0363098	0.0864324
Kcnq2	KCNQ2	Q9Z351	KCNQ2_MOUSE	Potassium voltage-gated channel subfamily KQT member 2	14880	13194.9	12268.2	12084.1	10166.1	14276.2	12490.5	6650.52	12023.9	13158.3	9694.96	TurboID enriched	0.481008	0.0365693	0.0869615
Snca	SNCA	O55042	SYUA_MOUSE	Alpha-synuclein	311339	264964	126590	307190	119883	226277	623820	295142	326087	343279	180538	TurboID enriched	0.97691	0.0368573	0.0872464
Nfat5	NFAT5	Q9WV30	NFAT5_MOUSE	Nuclear factor of activated T-cells 5	5619.08	5873.73	1931.22	5553.08	NA	6081.22	9859.87	1422.65	6474.54	6576.92	1676.94	TurboID enriched	5.52197	0.0369191	0.0873484
Sec23a	SEC23A	Q01405	SC23A_MOUSE	Protein transport protein Sec23A	33203.2	32063.4	28325	34379.7	28791.6	36203.9	27520.6	21312.1	38181	33592	26142.9	TurboID enriched	0.367407	0.0371725	0.0877699
Pex5	PEX5	O09012	PEX5_MOUSE	Peroxisomal targeting signal 1 receptor	8090.57	8950.51	9193	8985.26	3163.34	8309.26	12898.3	5351.63	9153.8	9397.94	5902.66	TurboID enriched	0.786536	0.037245	0.0878968
Polr2h	POLR2H	Q923G2	RPAB3_MOUSE	DNA-directed RNA polymerases I, II, and III subunit RPABC3	1502.94	2322.3	1356.89	2030.25	1772.89	2655.56	2195.69	1542.59	2345.59	2175.39	1557.46	TurboID enriched	0.468935	0.0373289	0.0880058
Vps11	VPS11	Q91W86	VPS11_MOUSE	Vacuolar protein sorting-associated protein 11 homolog	16634.2	15588.2	14998.7	16455.4	14023.6	17685.8	16314.9	8177.53	17088	16627.8	12399.9	TurboID enriched	0.471641	0.0377659	0.0888117
Dyrk1a	DYRK1A	Q61214	DYR1A_MOUSE	Dual specificity tyrosine-phosphorylation-regulated kinase 1A	4229.13	4787.51	4369.05	5209.97	3580.59	4972.68	4034.91	2261.42	4981.35	4702.59	3403.68	TurboID enriched	0.512273	0.0378894	0.0890573
Pank2	PANK2	Q7M753	PANK2_MOUSE	Pantothenate kinase 2, mitochondrial	5524.97	6056.79	3737.98	5644.26	6042.05	7311.19	5213.92	3219.33	6368.52	6019.94	4333.12	TurboID enriched	0.519322	0.0379862	0.0892398
Ptdss1	PTDSS1	Q99LH2	PTSS1_MOUSE	Phosphatidylserine synthase 1	5701.57	5045.12	4153.05	3803.53	3527.3	4353.6	4966.07	1865.75	4457.74	4721.27	3182.03	TurboID enriched	0.636339	0.0380399	0.0892762
Mical3	MICAL3	Q8CJ19	MICA3_MOUSE	[F-actin]-monooxygenase MICAL3	27104.1	26592	24515.3	25388.2	23544.7	26652.6	26887.7	17590.5	27475.4	26683.3	21883.5	TurboID enriched	0.300865	0.0382905	0.0897741
Kifap3	KIFAP3	P70188	KIFA3_MOUSE	Kinesin-associated protein 3	4369.66	5345.4	3774.68	5729.74	4779.29	5898.37	4340.06	3269.78	6091.95	5295.86	3941.25	TurboID enriched	0.430659	0.038422	0.0899467
Rab10	RAB10	P61027	RAB10_MOUSE	Ras-related protein Rab-10	79244.2	67014.4	67732.1	80294	65265.5	73345.9	97070.8	54148.5	103147	83352.7	62382	TurboID enriched	0.408376	0.0386758	0.0904957
Rhog	RHOG	P84096	RHOG_MOUSE	Rho-related GTP-binding protein RhoG	27580.4	22371.6	25021.6	20063	15388.9	31648.4	27622.5	13168.3	25212.3	25749.7	17859.6	TurboID enriched	0.567915	0.0387125	0.0905034
Gpr37	GPR37	Q9QY42	GPR37_MOUSE	Prosaposin receptor GPR37	14158	12048	11982.1	9882.66	6296.64	12496.4	10874.5	2949.22	10950.2	11734.9	7075.98	TurboID enriched	0.943664	0.0387373	0.0905034
Casp3	CASP3	P70677	CASP3_MOUSE	Caspase-3	8841.89	8996.62	2523	8953.53	NA	8456.55	21476.8	2655.4	10503.1	11204.8	2589.2	TurboID enriched	5.80263	0.0387593	0.0905095
Wwp1	WWP1	Q8BZZ3	WWP1_MOUSE	NEDD4-like E3 ubiquitin-protein ligase WWP1	5805.48	5761.08	5113.95	6140.61	4705.76	7254.42	5382.93	5192.37	6404.38	6124.82	5004.03	TurboID enriched	0.28627	0.0388324	0.0906347
Tbcd	TBCD	Q8BYA0	TBCD_MOUSE	Tubulin-specific chaperone D	4616.83	5090.71	3921.2	4117.03	3358.36	4985.39	3293.82	2199.81	4932.99	4506.13	3159.79	TurboID enriched	0.537083	0.0392447	0.0915057
Scamp4	SCAMP4	Q9JKV5	SCAM4_MOUSE	Secretory carrier-associated membrane protein 4	13348.3	13459.9	11463	27131.1	12560.7	27740.3	37699.5	13119.5	34225.6	25600.8	12381.1	TurboID enriched	0.935221	0.0392945	0.091576
Adcy1	ADCY1	O88444	ADCY1_MOUSE	Adenylate cyclase type 1	20711.1	21023.5	19667.4	22290.5	19686.8	23386	23622.5	11483.1	24216.6	22541.7	16945.8	TurboID enriched	0.452564	0.039383	0.091699
Rpl14	RPL14	Q9CR57	RL14_MOUSE	60S ribosomal protein L14	42253.3	44792.5	38013	46413.3	38366.8	42807.4	41425.5	37127.1	43815.4	43584.6	37835.7	TurboID enriched	0.203166	0.0393866	0.091699
Tgm2	TGM2	P21981	TGM2_MOUSE	Protein-glutamine gamma-glutamyltransferase 2	5956.01	6650.23	5539.6	5818.95	5392.47	6613.01	5953.69	3749.86	5964.35	6159.37	4893.98	TurboID enriched	0.351403	0.0394722	0.0918067
Vma21	VMA21	Q78T54	VMA21_MOUSE	Vacuolar ATPase assembly integral membrane protein Vma21	17362.3	18290.2	11719.1	10245.1	9558.57	15899.1	11157	5391.9	12775.7	14288.2	8889.86	TurboID enriched	0.72277	0.0397135	0.0922573
Gpr158	GPR158	Q8C419	GP158_MOUSE	Probable G-protein coupled receptor 158	50832.5	44214	40032.8	42414.1	39586	45921.2	44506.4	25459.9	43212	45183.4	35026.2	TurboID enriched	0.395089	0.0397515	0.0922725
Cds2	CDS2	Q99L43	CDS2_MOUSE	Phosphatidate cytidylyltransferase 2	45203.6	33310.9	31700.5	26288.8	20035.8	30436.4	29614.1	11622.5	35537.7	33398.6	21119.6	TurboID enriched	0.75668	0.0397883	0.092312
Ajm1	NA	A2AJA9	AJM1_MOUSE	Apical junction component 1 homolog	14739.3	13262	12033.2	13694.6	13338.1	15258.6	13737.9	9701.87	14751.4	14240.6	11691	TurboID enriched	0.295208	0.0401828	0.0930424
Tmem94	TMEM94	Q7TSH8	TMM94_MOUSE	Transmembrane protein 94	5150.08	5104.76	4657.24	3887.29	3436.26	5225.74	5558.63	2866.86	4471.6	4899.69	3653.45	TurboID enriched	0.442686	0.0402799	0.0931589
Cyb5a	CYB5A	P56395	CYB5_MOUSE	Cytochrome b5	15897.4	15919.2	2758.1	15649.5	NA	17351	33615.7	7219.94	22307.5	20123.4	4989.02	TurboID enriched	6.15303	0.040313	0.0931589
Ndufb5	NDUFB5	Q9CQH3	NDUB5_MOUSE	NADH dehydrogenase [ubiquinone] 1 beta subcomplex subunit 5, mitochondrial	60528.1	67807.5	44442.9	45352.3	30109.8	60831.9	37975.3	36709.8	50358	53808.9	37087.5	TurboID enriched	0.527595	0.0403998	0.0933133
Rhot2	RHOT2	Q8JZN7	MIRO2_MOUSE	Mitochondrial Rho GTPase 2	22069.9	25252.3	20624.8	29213.4	22763.7	29563.9	23505.9	19125.5	32299.7	26984.2	20838	TurboID enriched	0.363365	0.040583	0.0935975
Atxn10	ATXN10	P28658	ATX10_MOUSE	Ataxin-10	9291.64	8814.71	6511.76	6125.02	4826.79	5810.43	10380.5	3829.09	6347.12	7794.9	5055.88	TurboID enriched	0.621376	0.041076	0.094408
Trappc6b	TRAPPC6B	Q9D289	TPC6B_MOUSE	Trafficking protein particle complex subunit 6B	9708.42	10473.7	9020.16	10987.5	7303.63	10480.7	13934.9	9182.47	9836.98	10903.7	8502.09	TurboID enriched	0.355453	0.0411689	0.0944727
S100a13	S100A13	P97352	S10AD_MOUSE	Protein S100-A13	11658.2	12989.4	7849.33	9648.86	1088.79	10209.3	19208.1	NA	11845.7	12593.3	4469.06	TurboID enriched	5.90555	0.0411764	0.0944727
Ptk7	PTK7	Q8BKG3	PTK7_MOUSE	Inactive tyrosine-protein kinase 7	2959.33	2934.35	1792.02	2045.36	2073.87	2271.8	2192.18	1831.32	3356.99	2626.67	1899.07	TurboID enriched	0.446547	0.0412545	0.0944926
Hsd17b11	HSD17B11	Q9EQ06	DHB11_MOUSE	Estradiol 17-beta-dehydrogenase 11	16023.8	15743.2	14337.5	11265.7	9344	13982.2	15468.9	6710.87	14094.7	14429.7	10130.8	TurboID enriched	0.570285	0.0413271	0.0946126
Akap5	AKAP5	D3YVF0	AKAP5_MOUSE	A-kinase anchor protein 5	13885.1	15535.1	7429.26	13778.8	9390.36	12230.9	20229.6	14066.3	13484.5	14857.3	10295.3	TurboID enriched	0.560656	0.0414365	0.0948165
Pgap1	PGAP1	Q3UUQ7	PGAP1_MOUSE	GPI inositol-deacylase	9718.44	10632.6	9274.49	8787.19	6508.18	9054.08	8199.62	5243.11	9197.46	9264.9	7008.59	TurboID enriched	0.438276	0.0415966	0.095101
Cobll1	COBLL1	Q3UMF0	COBL1_MOUSE	Cordon-bleu protein-like 1	3085.44	2921.84	892.842	3860.02	1501.08	3598.21	4788.8	NA	4857.83	3852.02	1196.96	TurboID enriched	5.09867	0.0417087	0.0952991
Ufm1	UFM1	P61961	UFM1_MOUSE	Ubiquitin-fold modifier 1	9142.78	8031.84	7563.7	9275.82	6909.8	9636.38	10862.5	8452.92	9216.06	9360.89	7642.14	TurboID enriched	0.291863	0.0417795	0.095407
Cntnap1	CNTNAP1	O54991	CNTP1_MOUSE	Contactin-associated protein 1	43083.8	41494.1	36646.5	36458.9	36036.4	49486.3	38956.3	24582.2	42604.6	42014	32421.7	TurboID enriched	0.390778	0.0420078	0.0957483
Papss2	PAPSS2	O88428	PAPS2_MOUSE	Bifunctional 3'-phosphoadenosine 5'-phosphosulfate synthase 2	16559.5	12837.9	4097.14	15957	4525.26	15523.4	23866.3	NA	19924.6	17444.8	4311.2	TurboID enriched	6.01388	0.0420982	0.0959075
Trappc14	NA	Q3UTZ3	TPC14_MOUSE	Trafficking protein particle complex subunit 14	3718.4	4112.36	3559.26	4011.99	3651.27	4845.78	3854.74	2704	4226.4	4128.28	3304.84	TurboID enriched	0.328509	0.0423663	0.0964711
Vps29	VPS29	Q9QZ88	VPS29_MOUSE	Vacuolar protein sorting-associated protein 29	39375.4	42440	31383.2	41214	31728.5	51148.9	27432.4	21789.8	40851.9	40410.4	28300.5	TurboID enriched	0.511319	0.0425924	0.0968442
Plp1	PLP1	P60202	MYPR_MOUSE	Myelin proteolipid protein	5.54709e+06	3.74383e+06	3.24893e+06	2.58903e+06	1.88541e+06	3.68894e+06	3.65112e+06	1.13051e+06	2.559e+06	3.62983e+06	2.08828e+06	TurboID enriched	0.878691	0.0426929	0.0970255
Nptx1	NPTX1	Q62443	NPTX1_MOUSE	Neuronal pentraxin-1	21090.5	21974.6	15775.2	21121.6	19308.4	18449.8	19376.4	15814.8	19811.1	20304	16966.1	TurboID enriched	0.26316	0.042756	0.097091
Il1rap	IL1RAP	Q61730	IL1AP_MOUSE	Interleukin-1 receptor accessory protein	8005.53	8648.51	8432.62	8432.51	5920	9872.99	8069.14	3038.34	8431.64	8576.72	5796.99	TurboID enriched	0.681774	0.0427633	0.097091
Puf60	PUF60	Q3UEB3	PUF60_MOUSE	Poly(U)-binding-splicing factor PUF60	7094.26	7036.35	5074.06	5277.99	4097.12	6055.47	4581.09	3420	4919.16	5827.39	4197.06	TurboID enriched	0.471622	0.0428063	0.0971025
Cept1	CEPT1	Q8BGS7	CEPT1_MOUSE	Choline/ethanolaminephosphotransferase 1	19193.4	14522.2	15538.4	21541.6	10832.4	26685.7	29696.9	17856.5	28196.3	23306	14742.5	TurboID enriched	0.648728	0.04281	0.0971025
Agpat3	AGPAT3	Q9D517	PLCC_MOUSE	1-acyl-sn-glycerol-3-phosphate acyltransferase gamma	23111.7	21514.5	21160.5	17532.2	14441.8	20669.8	21351.3	13107.3	23023.4	21200.5	16236.5	TurboID enriched	0.410793	0.0431287	0.0976912
Clcc1	CLCC1	Q99LI2	CLCC1_MOUSE	Chloride channel CLIC-like protein 1	9157.47	8659.45	NA	6436.21	4102.08	8597.68	13777.8	1540.47	9724.62	9392.2	2821.28	TurboID enriched	5.6293	0.0431572	0.0976912
Ttc1	TTC1	Q91Z38	TTC1_MOUSE	Tetratricopeptide repeat protein 1	15603.1	14659.5	NA	15931.1	4319.7	16284.2	31756.4	4844.93	17841.7	18679.3	4582.31	TurboID enriched	6.02647	0.0432106	0.0976912
Chmp3	CHMP3	Q9CQ10	CHMP3_MOUSE	Charged multivesicular body protein 3	5815.56	6500.79	4441.93	5822.59	4923.76	4619.58	8600.2	3886.13	5625.17	6163.98	4417.27	TurboID enriched	0.46119	0.043379	0.0979648
[truncated: 3,064 more rows]
