# Supplementary material for: Molecular profiling of brain endothelial cell to astrocyte endfoot communication in mouse and human
Source: Nat Commun. 2025 Nov 6;16:9750. doi: 10.1038/s41467-025-65487-4 (PMC12592424; doi:10.1038/s41467-025-65487-4)
Supplement: Supplementary file 4 — Supplementary Data 2 [file 41467_2025_65487_MOESM4_ESM.xlsx]

## Sheet: readme
METHODOLOGICAL INFORMATION
1. Description of methods used for collection/generation of data:
Mice were injected with either astrocyte-TurboID or astrocyte-tdTomato AAV. Each mouse received 3 doses of biotin (24 mg/kg) over 24 hours. All mice also received a single injection of PBS (24 mg/kg) 24 hours before culling
Mice were culled by cervical dislocation and cortex hemispheres were dissected and flash frozen in liquid nitrogen. Samples were stored at -80C until proteins were isolated.
Brain microvessels were isolated from half a cortex, and biotinylated proteins from the vessel fractions (including astrocyte endfeet) were isolated using streptavidin coated beads.
Biotinylated proteins were isolated and digested into peptides via on-bead digestion with trypsin+Lys-C
50% of each isolated peptide sample was injected into the mass spec.
2. Methods for processing the data:
Raw files were analyzed with DIANN software (1.8.1) using the following parameters:
Spectra were analysed with library-free DIA (double-pass) using a Uniprot mouse FASTA file that included tdTomato and streptavidin and a library of known contaminants for in-silico digest
"report.pg_matrix" file from DIANN output containing protein quantifications was used for downstream analysis
Custom R script was used to clean up the data:
a. Removed ambiguous proteins (contains ; in Protein.Group)
b. Dropped proteins without a gene name
c. Removed keratins, other cRAP (https://www.thegpm.org/crap/), and non-mouse proteins by searching against custom library of Crap_IDs
d. Excluded proteins found in 2 or fewer samples (irrespective of AAV)
e. Normalised proteins by quantile normalisation.
f. All NA values (i.e., no protein detected) were imputed as 0 for fold enrichment analysis
3. Instrument- or software-specific information needed to interpret the data:
Mass spec: Bruker TIMS-TOF SCP
Analysis Software: DIANN and custom analyses in R
4. Differential expression analysis for Endfoot Proteome vs. Astrocyte Proteome:
a. For both astrocyte and endfoot samples, TurboID samples were first compared with tdTomato samples to obtain the Astrocyte and Endfoot protoeme.
b. Differential expression was first done separately for TurboID vs. TdTomato samples of each sample type (Endfoot TurboID vs. Endfoot tdTomato, Astrocyte TurboID vs. Astrocyte tdTomato)
	Astrocyte proteome = 1658 enriched + 393 unique proteins vs. Astrocyte tdTomato
	Endfoot proteome = 728 enriched + 1565 unique proteins vs. Endfoot tdTomato
c. The two proteomes were compared.
	1142 proteins were only found in the Endfoot proteome (Endfoot unique). This average protein intensity (expression) data is reported.
	900 proteins were only found in the Astrocyte proteome (Astro unique). This average protein intensity (expression) data is reported.
	1151 proteins were found in both proteomes (shared proteins). The expression (intensity) values for shared proteins were derived with the following normalization:
		The TotalQuantity for each sample (Astrocyte- and Endfoot-TurboID) was identified in the "report.stats" output from DIANN and samples were sorted from highest to lowest TotalQuantity
		The TotalQuantity value for each sample was divided by the highest value to generate a Relative Quantity
		A Multiplier for each sample was generated by dividing the Relative Quanitity by 1
		The Multiplier for each sample was applied to all the shared proteins in each sample to generate the normalized protein abundance.
	Differential expression of the normalized protein abundance was performed with Limma, resulting in a moderated two-sided t-test between groups. P-values < 0.05 were considered significant.
5. Sample information
Mouse	Sex	AAV
NI145	f	TurboID
NI147	m	TurboID
NI149	m	tdTomato
NI151	f	TurboID
NI153	f	tdTomato
NI157	m	TurboID
NI159	f	TurboID
NI161	f	tdTomato
NI163	m	TurboID

## Sheet: EF proteins (3107)
AAV					TurboID	TurboID	tdTomato	TurboID	tdTomato	TurboID	TurboID	tdTomato	TurboID
Sex					f	m	m	f	f	m	f	f	m
Mouse.Gene	Human.Gene	Uniprot ID	Protein Name	Protein Description	NI145	NI147	NI149	NI151	NI153	NI157	NI159	NI161	NI163	TurboID avg	tdT avg	Classification	logFC (TurboID vs. tdT)	P.Value	adj.P.Value
Slc6a6	SLC6A6	O35316	SC6A6_MOUSE	Sodium- and chloride-dependent taurine transporter	239086	201580	NA	NA	NA	296144	338552	NA	270779	269228	NA	TurboID unique	NA	NA	NA
Cr1l	CR1L	Q64735	CR1L_MOUSE	Complement component receptor 1-like protein	85088.6	88247.2	NA	75536	NA	119665	162083	NA	126211	109472	NA	TurboID unique	NA	NA	NA
Hsd17b7	HSD17B7	O88736	DHB7_MOUSE	3-keto-steroid reductase/17-beta-hydroxysteroid dehydrogenase 7	79016.9	NA	NA	NA	NA	94950.1	79205.7	NA	85449.5	84655.5	NA	TurboID unique	NA	NA	NA
Ptprd	PTPRD	Q64487	PTPRD_MOUSE	Receptor-type tyrosine-protein phosphatase delta	73130.3	65697.4	NA	54633.7	NA	73106	141257	NA	86667.2	82415.3	NA	TurboID unique	NA	NA	NA
Dag1	DAG1	Q62165	DAG1_MOUSE	Dystroglycan	87973.5	76894.9	NA	52433.5	NA	66080.3	101690	NA	104624	81616.1	NA	TurboID unique	NA	NA	NA
Stim1	STIM1	P70302	STIM1_MOUSE	Stromal interaction molecule 1	72989.9	76655.3	NA	52844.9	NA	75147.4	94302.8	NA	97309	78208.2	NA	TurboID unique	NA	NA	NA
Cept1	CEPT1	Q8BGS7	CEPT1_MOUSE	Choline/ethanolaminephosphotransferase 1	79439.8	57531.5	NA	53466.8	NA	63874.3	95759.4	NA	91221.6	73548.9	NA	TurboID unique	NA	NA	NA
Lamtor1	LAMTOR1	Q9CQ22	LTOR1_MOUSE	Ragulator complex protein LAMTOR1	21914	190763	NA	31366.3	NA	50186.8	70575.5	NA	62109.7	71152.5	NA	TurboID unique	NA	NA	NA
Atp1a4	ATP1A4	Q9WV27	AT1A4_MOUSE	Sodium/potassium-transporting ATPase subunit alpha-4	176842	62788.9	NA	NA	NA	15434.6	47213.5	NA	27941.4	66044.1	NA	TurboID unique	NA	NA	NA
Maco1	NA	Q7TQE6	MACOI_MOUSE	Macoilin	53642.4	NA	NA	53395.4	NA	55954.4	58894.8	NA	80750.4	60527.5	NA	TurboID unique	NA	NA	NA
Slc12a2	SLC12A2	P55012	S12A2_MOUSE	Solute carrier family 12 member 2	69807.1	44152	NA	44104.4	NA	60971.5	78292	NA	61119.5	59741.1	NA	TurboID unique	NA	NA	NA
Timm44	TIMM44	O35857	TIM44_MOUSE	Mitochondrial import inner membrane translocase subunit TIM44	56482.6	52346.2	NA	33426.6	NA	71099.6	85194.6	NA	51379.8	58321.6	NA	TurboID unique	NA	NA	NA
Stxbp5l	STXBP5L	Q5DQR4	STB5L_MOUSE	Syntaxin-binding protein 5-like	68999	46146.9	NA	44474.5	NA	54493.2	75271.8	NA	58083.2	57911.4	NA	TurboID unique	NA	NA	NA
Hsdl1	HSDL1	Q8BTX9	HSDL1_MOUSE	Inactive hydroxysteroid dehydrogenase-like protein 1	66031.7	55909.6	NA	47464.1	NA	52397.8	57474.3	NA	68176.7	57909	NA	TurboID unique	NA	NA	NA
Exoc7	EXOC7	O35250	EXOC7_MOUSE	Exocyst complex component 7	111451	57892.5	NA	21089	NA	34256.6	NA	NA	NA	56172.3	NA	TurboID unique	NA	NA	NA
Spcs1	SPCS1	Q9D958	SPCS1_MOUSE	Signal peptidase complex subunit 1	67228.6	50916.8	NA	33025.9	NA	43227.2	70322.9	NA	71015.6	55956.2	NA	TurboID unique	NA	NA	NA
Slco1c1	SLCO1C1	Q9ERB5	SO1C1_MOUSE	Solute carrier organic anion transporter family member 1C1	59503	51611.8	NA	34580.3	NA	47378.9	66624.5	NA	70442.7	55023.5	NA	TurboID unique	NA	NA	NA
Wfs1	WFS1	P56695	WFS1_MOUSE	Wolframin	56883	45966.2	NA	48042.5	NA	49118.4	68388.5	NA	54901.9	53883.4	NA	TurboID unique	NA	NA	NA
Sypl1	NA	O09117	SYPL1_MOUSE	Synaptophysin-like protein 1	81239.4	45024	NA	34242	NA	33566.2	60030.8	NA	69049.1	53858.6	NA	TurboID unique	NA	NA	NA
Asb6	ASB6	Q91ZU1	ASB6_MOUSE	Ankyrin repeat and SOCS box protein 6	75733.3	56839.1	NA	29844	NA	45975.7	53299.5	NA	55360.9	52842.1	NA	TurboID unique	NA	NA	NA
Ndufa11	NDUFA11	Q9D8B4	NDUAB_MOUSE	NADH dehydrogenase [ubiquinone] 1 alpha subcomplex subunit 11	54529	25134.2	NA	33164.6	NA	55039.3	90876.4	NA	56900.5	52607.3	NA	TurboID unique	NA	NA	NA
Mlec	MLEC	Q6ZQI3	MLEC_MOUSE	Malectin	70439.7	54615.2	NA	36781.5	NA	43691.7	65423.5	NA	43639.3	52431.8	NA	TurboID unique	NA	NA	NA
Ndufa1	NDUFA1	O35683	NDUA1_MOUSE	NADH dehydrogenase [ubiquinone] 1 alpha subcomplex subunit 1	33661	NA	NA	94553.7	NA	63177.8	40043.7	NA	30707.1	52428.7	NA	TurboID unique	NA	NA	NA
Rag1	RAG1	P15919	RAG1_MOUSE	V(D)J recombination-activating protein 1	23903.2	43386.7	NA	118116	NA	22448.9	NA	NA	49892.6	51549.6	NA	TurboID unique	NA	NA	NA
Ghitm	GHITM	Q91VC9	GHITM_MOUSE	Growth hormone-inducible transmembrane protein	48972.6	47917	NA	46216	NA	50796	52268.9	NA	60368.4	51089.8	NA	TurboID unique	NA	NA	NA
Clmn	CLMN	Q8C5W0	CLMN_MOUSE	Calmin	48541	48650.8	NA	40029.9	NA	46482.3	68735.1	NA	53675.9	51019.1	NA	TurboID unique	NA	NA	NA
Atp11b	ATP11B	Q6DFW5	AT11B_MOUSE	Phospholipid-transporting ATPase IF	68794.8	14746.8	NA	27970.5	NA	59366.3	85402.5	NA	44049.7	50055.1	NA	TurboID unique	NA	NA	NA
Tmem33	TMEM33	Q9CR67	TMM33_MOUSE	Transmembrane protein 33	71768.7	67462.8	NA	26097.5	NA	47501.7	41046.2	NA	46032	49984.8	NA	TurboID unique	NA	NA	NA
Fundc2	FUNDC2	Q9D6K8	FUND2_MOUSE	FUN14 domain-containing protein 2	65898.5	44944.1	NA	31453.4	NA	42024.3	55536.3	NA	58338.1	49699.1	NA	TurboID unique	NA	NA	NA
Agpat3	AGPAT3	Q9D517	PLCC_MOUSE	1-acyl-sn-glycerol-3-phosphate acyltransferase gamma	57871.9	40470.3	NA	38077	NA	51097.9	53443	NA	56460.4	49570.1	NA	TurboID unique	NA	NA	NA
Slc6a9	SLC6A9	P28571	SC6A9_MOUSE	Sodium- and chloride-dependent glycine transporter 1	48217.2	33364.8	NA	39671.7	NA	56947.2	56591.2	NA	58758.7	48925.1	NA	TurboID unique	NA	NA	NA
Abcg2	ABCG2	Q7TMS5	ABCG2_MOUSE	Broad substrate specificity ATP-binding cassette transporter ABCG2	63233.2	47064.7	NA	43036.8	NA	47708.3	40427.6	NA	48467.7	48323.1	NA	TurboID unique	NA	NA	NA
Ap1s2	AP1S2	Q9DB50	AP1S2_MOUSE	AP-1 complex subunit sigma-2	NA	NA	NA	NA	NA	44502.7	43022.2	NA	54444.2	47323	NA	TurboID unique	NA	NA	NA
Slitrk2	SLITRK2	Q810C0	SLIK2_MOUSE	SLIT and NTRK-like protein 2	34341.9	41203.9	NA	45176.6	NA	42872.3	55822	NA	54061.6	45579.7	NA	TurboID unique	NA	NA	NA
Kansl3	KANSL3	A2RSY1	KANL3_MOUSE	KAT8 regulatory NSL complex subunit 3	NA	22669.7	NA	39187.5	NA	26611.6	93481.5	NA	NA	45487.6	NA	TurboID unique	NA	NA	NA
Pzp	NA	Q61838	PZP_MOUSE	Pregnancy zone protein	42665.1	43002.7	NA	66804.3	NA	NA	25317.3	NA	49572.5	45472.4	NA	TurboID unique	NA	NA	NA
Kcnj3	KCNJ3	P63250	KCNJ3_MOUSE	G protein-activated inward rectifier potassium channel 1	42065.9	37021.5	NA	32807.8	NA	51490.9	55250.8	NA	53822.8	45410	NA	TurboID unique	NA	NA	NA
Acbd5	ACBD5	Q5XG73	ACBD5_MOUSE	Acyl-CoA-binding domain-containing protein 5	35804.2	27992.3	NA	29418.4	NA	43426.1	69452.2	NA	65963.1	45342.7	NA	TurboID unique	NA	NA	NA
Fmn2	FMN2	Q9JL04	FMN2_MOUSE	Formin-2	39379.5	51953.1	NA	33925.3	NA	47600.6	56134.5	NA	42192.5	45197.6	NA	TurboID unique	NA	NA	NA
Dnajc24	DNAJC24	Q91ZF0	DJC24_MOUSE	DnaJ homolog subfamily C member 24	67512.7	NA	NA	33122.9	NA	32444.3	46935	NA	44242.3	44851.4	NA	TurboID unique	NA	NA	NA
Hcn2	HCN2	O88703	HCN2_MOUSE	Potassium/sodium hyperpolarization-activated cyclic nucleotide-gated channel 2	51169.6	39003	NA	30441.1	NA	40493.7	52458.4	NA	55482.1	44841.3	NA	TurboID unique	NA	NA	NA
Ptpra	PTPRA	P18052	PTPRA_MOUSE	Receptor-type tyrosine-protein phosphatase alpha	41015	29574.1	NA	36664.4	NA	40845.7	65678.7	NA	54175.7	44658.9	NA	TurboID unique	NA	NA	NA
Afdn	AFDN	Q9QZQ1	AFAD_MOUSE	Afadin	52876.2	50335.6	NA	26014.9	NA	42550.6	44100.2	NA	48720	44099.6	NA	TurboID unique	NA	NA	NA
Rab1b	RAB1B	Q9D1G1	RAB1B_MOUSE	Ras-related protein Rab-1B	41517.9	35602.5	NA	37472.1	NA	32755	69085.8	NA	45951.4	43730.8	NA	TurboID unique	NA	NA	NA
Mrs2	MRS2	Q5NCE8	MRS2_MOUSE	Magnesium transporter MRS2 homolog, mitochondrial	39738	33181.1	NA	42784.1	NA	47102.2	50900.8	NA	48168.5	43645.8	NA	TurboID unique	NA	NA	NA
Steap3	STEAP3	Q8CI59	STEA3_MOUSE	Metalloreductase STEAP3	52434.3	38839.4	NA	34202.8	NA	36009.5	51961.2	NA	47472.3	43486.6	NA	TurboID unique	NA	NA	NA
Abcd3	ABCD3	P55096	ABCD3_MOUSE	ATP-binding cassette sub-family D member 3	40725.4	37463.2	NA	31915	NA	50880.7	55608.3	NA	43385.9	43329.7	NA	TurboID unique	NA	NA	NA
Smarca4	SMARCA4	Q3TKT4	SMCA4_MOUSE	Transcription activator BRG1	31656.5	17570.6	NA	57361.8	NA	52176.6	22551.1	NA	74399.6	42619.4	NA	TurboID unique	NA	NA	NA
Tapt1	TAPT1	Q4VBD2	TAPT1_MOUSE	Transmembrane anterior posterior transformation protein 1	42397	37080.7	NA	29055.6	NA	43951.7	53382	NA	49308.5	42529.2	NA	TurboID unique	NA	NA	NA
Eif2ak4	EIF2AK4	Q9QZ05	E2AK4_MOUSE	eIF-2-alpha kinase GCN2	NA	NA	NA	NA	NA	43188.1	45437.4	NA	38860.8	42495.4	NA	TurboID unique	NA	NA	NA
Kcnc1	KCNC1	P15388	KCNC1_MOUSE	Potassium voltage-gated channel subfamily C member 1	31017.6	16544.6	NA	40356.5	NA	46765.1	53210.3	NA	61999.8	41649	NA	TurboID unique	NA	NA	NA
Reep2	REEP2	Q8VCD6	REEP2_MOUSE	Receptor expression-enhancing protein 2	49870.1	43663.3	NA	31827.5	NA	49312	40798.5	NA	29920.3	40898.6	NA	TurboID unique	NA	NA	NA
Inppl1	INPPL1	Q6P549	SHIP2_MOUSE	Phosphatidylinositol 3,4,5-trisphosphate 5-phosphatase 2	NA	NA	NA	NA	NA	30427.4	57158.6	NA	32468.8	40018.2	NA	TurboID unique	NA	NA	NA
Mpc1	MPC1	P63030	MPC1_MOUSE	Mitochondrial pyruvate carrier 1	28424.2	40851.8	NA	29292	NA	51363.5	41368.7	NA	47211.9	39752	NA	TurboID unique	NA	NA	NA
Clcn4	CLCN4	Q61418	CLCN4_MOUSE	H(+)/Cl(-) exchange transporter 4	52324.3	26975.9	NA	31538.8	NA	43364.8	40317.6	NA	41839.6	39393.5	NA	TurboID unique	NA	NA	NA
Rhot2	RHOT2	Q8JZN7	MIRO2_MOUSE	Mitochondrial Rho GTPase 2	46604.2	25445.1	NA	27038.9	NA	39681.7	61932.3	NA	34919.5	39270.3	NA	TurboID unique	NA	NA	NA
Plxna4	PLXNA4	Q80UG2	PLXA4_MOUSE	Plexin-A4	48273.3	33074.3	NA	28084.2	NA	34843.1	54624.7	NA	36540	39239.9	NA	TurboID unique	NA	NA	NA
Slc7a10	SLC7A10	P63115	AAA1_MOUSE	Asc-type amino acid transporter 1	25205.2	14224.5	NA	27587.2	NA	46383.3	67132.9	NA	52521.6	38842.4	NA	TurboID unique	NA	NA	NA
Neo1	NEO1	P97798	NEO1_MOUSE	Neogenin	36277.3	32417.7	NA	26666.2	NA	36843.2	50767.3	NA	49110.3	38680.3	NA	TurboID unique	NA	NA	NA
Itgb8	ITGB8	Q0VBD0	ITB8_MOUSE	Integrin beta-8	40432.2	31859.3	NA	23895.6	NA	35748.5	54490	NA	43535.9	38326.9	NA	TurboID unique	NA	NA	NA
Dgke	DGKE	Q9R1C6	DGKE_MOUSE	Diacylglycerol kinase epsilon	41977.7	45900	NA	26552.7	NA	36151.4	41790.3	NA	36808.6	38196.8	NA	TurboID unique	NA	NA	NA
Dst	DST	Q91ZU6	DYST_MOUSE	Dystonin	21506.2	33704.8	NA	80362.9	NA	37206.2	25898.1	NA	30176.6	38142.5	NA	TurboID unique	NA	NA	NA
Reep1	REEP1	Q8BGH4	REEP1_MOUSE	Receptor expression-enhancing protein 1	51694.8	52646.3	NA	25699.6	NA	34298.6	38614.9	NA	25650.8	38100.8	NA	TurboID unique	NA	NA	NA
Surf4	SURF4	Q64310	SURF4_MOUSE	Surfeit locus protein 4	44918.2	18918.3	NA	23722.2	NA	40613.3	55022.5	NA	44908.3	38017.2	NA	TurboID unique	NA	NA	NA
Dmd	DMD	P11531	DMD_MOUSE	Dystrophin	38216.8	32191.1	NA	28369.3	NA	30147.7	49565.7	NA	47058.5	37591.5	NA	TurboID unique	NA	NA	NA
Timm22	TIMM22	Q9CQ85	TIM22_MOUSE	Mitochondrial import inner membrane translocase subunit Tim22	37392.4	20553.7	NA	34288.4	NA	36672.2	55999.8	NA	40163.7	37511.7	NA	TurboID unique	NA	NA	NA
Pomgnt2	POMGNT2	Q8BW41	PMGT2_MOUSE	Protein O-linked-mannose beta-1,4-N-acetylglucosaminyltransferase 2	NA	NA	NA	55560.5	NA	37022.2	19194.4	NA	NA	37259	NA	TurboID unique	NA	NA	NA
Dnajb7	DNAJB7	Q9QYI8	DNJB7_MOUSE	DnaJ homolog subfamily B member 7	NA	36292.4	NA	31877.1	NA	37313.9	34377.2	NA	44558.1	36883.7	NA	TurboID unique	NA	NA	NA
Tecpr1	TECPR1	Q80VP0	TCPR1_MOUSE	Tectonin beta-propeller repeat-containing protein 1	35523.1	27873	NA	29993.3	NA	42633.9	43876.8	NA	38218.7	36353.2	NA	TurboID unique	NA	NA	NA
Stt3b	STT3B	Q3TDQ1	STT3B_MOUSE	Dolichyl-diphosphooligosaccharide--protein glycosyltransferase subunit STT3B	37039.5	29574.1	NA	28800.3	NA	36782.2	42983.1	NA	40985.2	36027.4	NA	TurboID unique	NA	NA	NA
Tmem160	TMEM160	Q9D938	TM160_MOUSE	Transmembrane protein 160	35018.6	28071.6	NA	28406.9	NA	30983.3	60414.7	NA	33089.9	35997.5	NA	TurboID unique	NA	NA	NA
Atp9a	ATP9A	O70228	ATP9A_MOUSE	Probable phospholipid-transporting ATPase IIA	37958.9	36588.8	NA	27931.9	NA	32523.9	40845.9	NA	39219.7	35844.8	NA	TurboID unique	NA	NA	NA
Cpsf1	CPSF1	Q9EPU4	CPSF1_MOUSE	Cleavage and polyadenylation specificity factor subunit 1	31193.9	NA	NA	32595.4	NA	28980.3	42487	NA	43821.5	35815.6	NA	TurboID unique	NA	NA	NA
Amotl1	AMOTL1	Q9D4H4	AMOL1_MOUSE	Angiomotin-like protein 1	35179.3	22093.2	NA	NA	NA	37564.1	48283.8	NA	34524.5	35529	NA	TurboID unique	NA	NA	NA
Efr3b	EFR3B	Q6ZQ18	EFR3B_MOUSE	Protein EFR3 homolog B	37749.8	32760.9	NA	19627.1	NA	32858.9	58122.1	NA	31081.9	35366.8	NA	TurboID unique	NA	NA	NA
Egfr	EGFR	Q01279	EGFR_MOUSE	Epidermal growth factor receptor	30748.7	28362.5	NA	23057.1	NA	36969.7	50627.6	NA	42031.4	35299.5	NA	TurboID unique	NA	NA	NA
Lgi3	LGI3	Q8K406	LGI3_MOUSE	Leucine-rich repeat LGI family member 3	39330.3	29242.5	NA	22136.7	NA	27514.1	62368.8	NA	31122.7	35285.9	NA	TurboID unique	NA	NA	NA
Padi2	PADI2	Q08642	PADI2_MOUSE	Protein-arginine deiminase type-2	46389.4	28434.2	NA	33387.5	NA	30096.3	42083	NA	31249.7	35273.4	NA	TurboID unique	NA	NA	NA
Kdsr	KDSR	Q6GV12	KDSR_MOUSE	3-ketodihydrosphingosine reductase	36885.5	22448.7	NA	27461.9	NA	35424.3	41209.3	NA	46723.5	35025.5	NA	TurboID unique	NA	NA	NA
Ei24	EI24	Q61070	EI24_MOUSE	Etoposide-induced protein 2.4	42109.6	31177.2	NA	30242.4	NA	34912.2	34338.6	NA	37105.7	34980.9	NA	TurboID unique	NA	NA	NA
Aifm1	AIFM1	Q9Z0X1	AIFM1_MOUSE	Apoptosis-inducing factor 1, mitochondrial	40960.3	28490.6	NA	23817.3	NA	27434.5	59088.9	NA	29964.6	34959.4	NA	TurboID unique	NA	NA	NA
Ndufa3	NDUFA3	Q9CQ91	NDUA3_MOUSE	NADH dehydrogenase [ubiquinone] 1 alpha subcomplex subunit 3	30063.5	NA	NA	20530.5	NA	29605.1	59591.9	NA	NA	34947.7	NA	TurboID unique	NA	NA	NA
Kcnj6	KCNJ6	P48542	KCNJ6_MOUSE	G protein-activated inward rectifier potassium channel 2	28898.7	NA	NA	NA	NA	36916	42008.8	NA	31774.4	34899.5	NA	TurboID unique	NA	NA	NA
Slc30a1	SLC30A1	Q60738	ZNT1_MOUSE	Zinc transporter 1	38529.8	30543.9	NA	24304.1	NA	28673.2	48104.1	NA	39016.9	34862	NA	TurboID unique	NA	NA	NA
Hic1	HIC1	Q9R1Y5	HIC1_MOUSE	Hypermethylated in cancer 1 protein	68204.7	NA	NA	22931.3	NA	34774.7	10823.9	NA	NA	34183.7	NA	TurboID unique	NA	NA	NA
Esyt1	ESYT1	Q3U7R1	ESYT1_MOUSE	Extended synaptotagmin-1	38105.6	44698.3	NA	27437	NA	28563	42564.4	NA	23623.8	34165.4	NA	TurboID unique	NA	NA	NA
Cpt1a	CPT1A	P97742	CPT1A_MOUSE	Carnitine O-palmitoyltransferase 1, liver isoform	38934.3	35507.5	NA	23320.5	NA	30174.6	39912.7	NA	37142.2	34165.3	NA	TurboID unique	NA	NA	NA
Shisa9	SHISA9	Q9CZN4	SHSA9_MOUSE	Protein shisa-9	28579	33133.1	NA	29451.7	NA	25720.9	39227.8	NA	46877.4	33831.7	NA	TurboID unique	NA	NA	NA
Sema4a	SEMA4A	Q62178	SEM4A_MOUSE	Semaphorin-4A	36074.9	24172.2	NA	26976.3	NA	36577.3	42124.1	NA	36944	33811.5	NA	TurboID unique	NA	NA	NA
Mfsd6	MFSD6	Q8CBH5	MFSD6_MOUSE	Major facilitator superfamily domain-containing protein 6	39896.2	23488.6	NA	NA	NA	41228.9	32504.2	NA	31396.4	33702.9	NA	TurboID unique	NA	NA	NA
Ankle2	ANKLE2	Q6P1H6	ANKL2_MOUSE	Ankyrin repeat and LEM domain-containing protein 2	33156.9	39996.1	NA	25306.8	NA	27202.8	39835.6	NA	35533.7	33505.3	NA	TurboID unique	NA	NA	NA
Yes1	YES1	Q04736	YES_MOUSE	Tyrosine-protein kinase Yes	27319.8	30110	NA	23794.2	NA	34481.7	48229	NA	36994.7	33488.2	NA	TurboID unique	NA	NA	NA
Dnajc30	DNAJC30	P59041	DJC30_MOUSE	DnaJ homolog subfamily C member 30, mitochondrial	52129.9	23418.9	NA	24901.2	NA	NA	NA	NA	NA	33483.3	NA	TurboID unique	NA	NA	NA
Macf1	MACF1	Q9QXZ0	MACF1_MOUSE	Microtubule-actin cross-linking factor 1	30095.9	35448.7	NA	23838.1	NA	34382.1	41111.9	NA	33802.6	33113.2	NA	TurboID unique	NA	NA	NA
Snap47	SNAP47	Q8R570	SNP47_MOUSE	Synaptosomal-associated protein 47	32606.3	27761.3	NA	20502.9	NA	36081.3	48348.5	NA	31558.1	32809.7	NA	TurboID unique	NA	NA	NA
Ndc1	NDC1	Q8VCB1	NDC1_MOUSE	Nucleoporin NDC1	42322.3	40925.1	NA	NA	NA	NA	13884.7	NA	NA	32377.4	NA	TurboID unique	NA	NA	NA
Slc4a8	SLC4A8	Q8JZR6	S4A8_MOUSE	Electroneutral sodium bicarbonate exchanger 1	26797	26267	NA	21421.4	NA	31726.6	46548.8	NA	40913	32279	NA	TurboID unique	NA	NA	NA
Fxr1	FXR1	Q61584	FXR1_MOUSE	Fragile X mental retardation syndrome-related protein 1	35294.3	21740.9	NA	29538.6	NA	30938.2	39053.4	NA	35434.9	32000	NA	TurboID unique	NA	NA	NA
Rer1	RER1	Q9CQU3	RER1_MOUSE	Protein RER1	30356.5	22824.9	NA	25268.6	NA	36709	38157	NA	37932.7	31874.8	NA	TurboID unique	NA	NA	NA
Trappc9	TRAPPC9	Q3U0M1	TPPC9_MOUSE	Trafficking protein particle complex subunit 9	32316	29525.2	NA	25336.1	NA	38878.6	32733.5	NA	32215.2	31834.1	NA	TurboID unique	NA	NA	NA
Tm9sf3	TM9SF3	Q9ET30	TM9S3_MOUSE	Transmembrane 9 superfamily member 3	50213.4	26615.8	NA	19845.8	NA	27751.6	33171.2	NA	32927.6	31754.2	NA	TurboID unique	NA	NA	NA
Lta4h	LTA4H	P24527	LKHA4_MOUSE	Leukotriene A-4 hydrolase	NA	24344.7	NA	47576.8	NA	NA	23219.8	NA	NA	31713.8	NA	TurboID unique	NA	NA	NA
Adgra1	ADGRA1	Q8C4G9	AGRA1_MOUSE	Adhesion G protein-coupled receptor A1	25923.4	NA	NA	26686	NA	29491.9	43719.6	NA	32340.1	31632.2	NA	TurboID unique	NA	NA	NA
Hsd17b10	HSD17B10	O08756	HCD2_MOUSE	3-hydroxyacyl-CoA dehydrogenase type-2	32840.2	53885.4	NA	20130.6	NA	22744.7	35055.4	NA	23807.7	31410.7	NA	TurboID unique	NA	NA	NA
Ubac2	UBAC2	Q8R1K1	UBAC2_MOUSE	Ubiquitin-associated domain-containing protein 2	34022.5	NA	NA	17525.2	NA	31890.4	36642.4	NA	35974.4	31211	NA	TurboID unique	NA	NA	NA
Slc6a13	SLC6A13	P31649	S6A13_MOUSE	Sodium- and chloride-dependent GABA transporter 2	55656.9	21837.4	NA	14452	NA	20866.3	33826	NA	39114.2	30958.8	NA	TurboID unique	NA	NA	NA
Slc6a7	SLC6A7	Q6PGE7	SC6A7_MOUSE	Sodium-dependent proline transporter	36992.9	15305.2	NA	21609.6	NA	32025.8	47530.6	NA	28136.7	30266.8	NA	TurboID unique	NA	NA	NA
Rab12	RAB12	P35283	RAB12_MOUSE	Ras-related protein Rab-12	38751.2	25504.2	NA	22322.6	NA	28197.3	34534.2	NA	31819.8	30188.2	NA	TurboID unique	NA	NA	NA
Ptprm	PTPRM	P28828	PTPRM_MOUSE	Receptor-type tyrosine-protein phosphatase mu	32085.4	9065.15	NA	17344.9	NA	29017.2	61163.7	NA	32132.7	30134.9	NA	TurboID unique	NA	NA	NA
Gdpd1	GDPD1	Q9CRY7	GDPD1_MOUSE	Lysophospholipase D GDPD1	39000.9	21523.8	NA	18729.9	NA	25212.9	45357.1	NA	28232.4	29676.2	NA	TurboID unique	NA	NA	NA
Gpr162	GPR162	Q3UN16	GP162_MOUSE	Probable G-protein coupled receptor 162	28185.1	20302.4	NA	22842	NA	32669.7	41011.9	NA	32385.4	29566.1	NA	TurboID unique	NA	NA	NA
Mlc1	MLC1	Q8VHK5	MLC1_MOUSE	Membrane protein MLC1	27475.8	14432.2	NA	27521.9	NA	24090.5	56248.2	NA	27174.6	29490.6	NA	TurboID unique	NA	NA	NA
Slc22a23	SLC22A23	Q3UHH2	S22AN_MOUSE	Solute carrier family 22 member 23	38455.3	29863.9	NA	22423.9	NA	24287.1	33677.4	NA	27613	29386.8	NA	TurboID unique	NA	NA	NA
Ssr3	SSR3	Q9DCF9	SSRG_MOUSE	Translocon-associated protein subunit gamma	38263.2	NA	NA	16050.1	NA	22059.1	38689.8	NA	31867.9	29386	NA	TurboID unique	NA	NA	NA
Esyt2	ESYT2	Q3TZZ7	ESYT2_MOUSE	Extended synaptotagmin-2	39603	35006.6	NA	20872.1	NA	22726.9	29818	NA	27764	29298.4	NA	TurboID unique	NA	NA	NA
Tktl1	TKTL1	Q99MX0	TKTL1_MOUSE	Transketolase-like protein 1	NA	NA	NA	19117.5	NA	24659.4	49838.5	NA	23502.8	29279.6	NA	TurboID unique	NA	NA	NA
Tomm40l	TOMM40L	Q9CZR3	TM40L_MOUSE	Mitochondrial import receptor subunit TOM40B	40675.6	20764	NA	19525.8	NA	27094.6	38292.9	NA	29009.7	29227.1	NA	TurboID unique	NA	NA	NA
Ctnna1	CTNNA1	P26231	CTNA1_MOUSE	Catenin alpha-1	28759.7	22221.9	NA	17896.8	NA	28890.6	43422.7	NA	33677	29144.8	NA	TurboID unique	NA	NA	NA
Kcnc2	KCNC2	Q14B80	KCNC2_MOUSE	Potassium voltage-gated channel subfamily C member 2	29504.3	32507	NA	18168.1	NA	27575.6	37176.9	NA	29863.7	29132.6	NA	TurboID unique	NA	NA	NA
Gpaa1	GPAA1	Q9WTK3	GPAA1_MOUSE	Glycosylphosphatidylinositol anchor attachment 1 protein	26366.8	19193.8	NA	22521.4	NA	31682.7	38097.9	NA	36173.2	29005.9	NA	TurboID unique	NA	NA	NA
Appl2	APPL2	Q8K3G9	DP13B_MOUSE	DCC-interacting protein 13-beta	29084.3	20741.1	NA	17600.3	NA	33127.7	40652.5	NA	32551.3	28959.5	NA	TurboID unique	NA	NA	NA
Slc20a2	SLC20A2	Q80UP8	S20A2_MOUSE	Sodium-dependent phosphate transporter 2	43062.3	29926.6	NA	17356.5	NA	25145.9	30342.4	NA	27584.3	28903	NA	TurboID unique	NA	NA	NA
Kcnq2	KCNQ2	Q9Z351	KCNQ2_MOUSE	Potassium voltage-gated channel subfamily KQT member 2	24517.3	13468.1	NA	21586.9	NA	35391.3	44150.7	NA	33282.6	28732.8	NA	TurboID unique	NA	NA	NA
Stom	STOM	P54116	STOM_MOUSE	Stomatin	32126.1	22318.6	NA	23761.3	NA	24988.3	37767.8	NA	30623.3	28597.6	NA	TurboID unique	NA	NA	NA
Slc7a8	SLC7A8	Q9QXW9	LAT2_MOUSE	Large neutral amino acids transporter small subunit 2	51293.8	21470.1	NA	20971.2	NA	19394.7	34003.6	NA	24343.6	28579.5	NA	TurboID unique	NA	NA	NA
Slc7a14	SLC7A14	Q8BXR1	S7A14_MOUSE	Probable cationic amino acid transporter	27902.7	27039.8	NA	22474.6	NA	29205.7	39607.9	NA	25198.1	28571.4	NA	TurboID unique	NA	NA	NA
Eif3b	EIF3B	Q8JZQ9	EIF3B_MOUSE	Eukaryotic translation initiation factor 3 subunit B	27744.4	51848	NA	14108.3	NA	23979.5	26956.4	NA	26676.6	28552.2	NA	TurboID unique	NA	NA	NA
Mtfr1l	MTFR1L	Q9CWE0	MFR1L_MOUSE	Mitochondrial fission regulator 1-like	23875.6	45677.4	NA	18141.6	NA	17567.2	38205.2	NA	27702.9	28528.3	NA	TurboID unique	NA	NA	NA
Mical1	MICAL1	Q8VDP3	MICA1_MOUSE	[F-actin]-monooxygenase MICAL1	25317.5	27532.1	NA	15974.6	NA	43875.7	31096.4	NA	27349.9	28524.4	NA	TurboID unique	NA	NA	NA
Cntnap2	CNTNAP2	Q9CPW0	CNTP2_MOUSE	Contactin-associated protein-like 2	35374.3	28457.8	NA	11043.3	NA	22192.6	46444	NA	27099.6	28435.3	NA	TurboID unique	NA	NA	NA
Pld2	PLD2	P97813	PLD2_MOUSE	Phospholipase D2	26157.2	24270.2	NA	20776	NA	27924.9	35690.4	NA	33045.9	27977.4	NA	TurboID unique	NA	NA	NA
Slc13a5	SLC13A5	Q67BT3	S13A5_MOUSE	Solute carrier family 13 member 5	31570.7	28630.9	NA	17570.9	NA	31070.5	27535.6	NA	31222.8	27933.6	NA	TurboID unique	NA	NA	NA
Plxna2	PLXNA2	P70207	PLXA2_MOUSE	Plexin-A2	33899.1	22564	NA	19387	NA	28946.1	35006.5	NA	27672	27912.5	NA	TurboID unique	NA	NA	NA
Vkorc1	VKORC1	Q9CRC0	VKOR1_MOUSE	Vitamin K epoxide reductase complex subunit 1	22645.1	NA	NA	34936.5	NA	25598.1	27878.3	NA	28383.4	27888.3	NA	TurboID unique	NA	NA	NA
Appl1	APPL1	Q8K3H0	DP13A_MOUSE	DCC-interacting protein 13-alpha	43172.9	17146	NA	20668.9	NA	12683	12830.7	NA	60744.7	27874.4	NA	TurboID unique	NA	NA	NA
Atp5mj	NA	P56379	ATP68_MOUSE	ATP synthase subunit ATP5MJ, mitochondrial	40467.8	18180.1	NA	14520.4	NA	26315	45120.7	NA	22485	27848.2	NA	TurboID unique	NA	NA	NA
Slc23a2	SLC23A2	Q9EPR4	S23A2_MOUSE	Solute carrier family 23 member 2	19430.1	37337.4	NA	NA	NA	27602.6	31570.7	NA	21765.5	27541.3	NA	TurboID unique	NA	NA	NA
Slc25a44	SLC25A44	Q8BGF9	S2544_MOUSE	Solute carrier family 25 member 44	34800.2	23620	NA	16271.6	NA	28069.4	32223.5	NA	30097.4	27513.7	NA	TurboID unique	NA	NA	NA
Sh3gl1	SH3GL1	Q62419	SH3G1_MOUSE	Endophilin-A2	NA	64846.2	NA	NA	NA	9913.53	12039	NA	23218.7	27504.3	NA	TurboID unique	NA	NA	NA
Gjb6	GJB6	P70689	CXB6_MOUSE	Gap junction beta-6 protein	22770.6	21037	NA	17705.2	NA	27314.9	44747.2	NA	30949.6	27420.7	NA	TurboID unique	NA	NA	NA
Rab5b	RAB5B	P61021	RAB5B_MOUSE	Ras-related protein Rab-5B	41324.6	30034.6	NA	NA	NA	21123.8	31371.4	NA	13035.8	27378.1	NA	TurboID unique	NA	NA	NA
L2hgdh	L2HGDH	Q91YP0	L2HDH_MOUSE	L-2-hydroxyglutarate dehydrogenase, mitochondrial	31318.8	23454.7	NA	17871.9	NA	25628.5	41958.3	NA	23559.4	27298.6	NA	TurboID unique	NA	NA	NA
Sh3bgrl2	SH3BGRL2	Q8BG73	SH3L2_MOUSE	SH3 domain-binding glutamic acid-rich-like protein 2	53343.6	NA	NA	NA	NA	11756.1	31506.1	NA	11966.4	27143	NA	TurboID unique	NA	NA	NA
Kcnd2	KCND2	Q9Z0V2	KCND2_MOUSE	Potassium voltage-gated channel subfamily D member 2	18800.1	11819.3	NA	23006.5	NA	33316	40693.9	NA	34988	27104	NA	TurboID unique	NA	NA	NA
Ppp1r9b	PPP1R9B	Q6R891	NEB2_MOUSE	Neurabin-2	27822.1	20921.5	NA	23171.2	NA	23681	37624.8	NA	29084.4	27050.8	NA	TurboID unique	NA	NA	NA
Derl1	DERL1	Q99J56	DERL1_MOUSE	Derlin-1	22848.6	8316.48	NA	21648.4	NA	35263.6	36496.9	NA	36686.9	26876.8	NA	TurboID unique	NA	NA	NA
Degs1	DEGS1	O09005	DEGS1_MOUSE	Sphingolipid delta(4)-desaturase DES1	28093.9	20791	NA	19650	NA	25300.9	33402.2	NA	33028.5	26711.1	NA	TurboID unique	NA	NA	NA
Ap3b1	AP3B1	Q9Z1T1	AP3B1_MOUSE	AP-3 complex subunit beta-1	26655.8	13298.2	NA	17171.4	NA	38041.2	28213.4	NA	36598.4	26663	NA	TurboID unique	NA	NA	NA
Eva1a	EVA1A	Q91WM6	EVA1A_MOUSE	Protein eva-1 homolog A	43317.4	40428	NA	NA	NA	6926.14	15799	NA	NA	26617.6	NA	TurboID unique	NA	NA	NA
Abcd2	ABCD2	Q61285	ABCD2_MOUSE	ATP-binding cassette sub-family D member 2	30457.9	26376.5	NA	21503.4	NA	24269	30177.7	NA	26514.6	26549.9	NA	TurboID unique	NA	NA	NA
Slc15a2	SLC15A2	Q9ES07	S15A2_MOUSE	Solute carrier family 15 member 2	32751	19213	NA	16802.8	NA	27692.5	32601	NA	29575.9	26439.4	NA	TurboID unique	NA	NA	NA
Kirrel3	KIRREL3	Q8BR86	KIRR3_MOUSE	Kin of IRRE-like protein 3	36824.3	27696	NA	15374.9	NA	24755.9	30247.4	NA	23592.6	26415.2	NA	TurboID unique	NA	NA	NA
Tomm20	TOMM20	Q9DCC8	TOM20_MOUSE	Mitochondrial import receptor subunit TOM20 homolog	32429.7	27821.2	NA	NA	NA	19950.1	21882.2	NA	29833.5	26383.4	NA	TurboID unique	NA	NA	NA
Nlgn2	NLGN2	Q69ZK9	NLGN2_MOUSE	Neuroligin-2	33605.3	22729.3	NA	16303.5	NA	19971.1	40186.6	NA	25372.6	26361.4	NA	TurboID unique	NA	NA	NA
Fads2	FADS2	Q9Z0R9	FADS2_MOUSE	Acyl-CoA 6-desaturase	28066.4	16179.9	NA	21384.4	NA	24232.2	35930.9	NA	31701.7	26249.3	NA	TurboID unique	NA	NA	NA
Slc22a8	SLC22A8	O88909	S22A8_MOUSE	Solute carrier family 22 member 8	36481	28400.4	NA	27339.2	NA	NA	11277.1	NA	27554.2	26210.3	NA	TurboID unique	NA	NA	NA
Pnkd	PNKD	Q69ZP3	PNKD_MOUSE	Probable hydrolase PNKD	34984.7	22396.2	NA	11550.4	NA	33753.3	31257.7	NA	22320.4	26043.8	NA	TurboID unique	NA	NA	NA
Gprc5b	GPRC5B	Q923Z0	GPC5B_MOUSE	G-protein coupled receptor family C group 5 member B	22244.9	11835.1	NA	16839.2	NA	31025.8	39143.1	NA	34182	25878.3	NA	TurboID unique	NA	NA	NA
Ptprj	PTPRJ	Q64455	PTPRJ_MOUSE	Receptor-type tyrosine-protein phosphatase eta	19380.3	45523.4	NA	NA	NA	22401.6	21922.1	NA	20071.7	25859.8	NA	TurboID unique	NA	NA	NA
Lgi2	LGI2	Q8K4Z0	LGI2_MOUSE	Leucine-rich repeat LGI family member 2	34384.7	20115.1	NA	16907.4	NA	19229.5	40900	NA	22997.1	25755.6	NA	TurboID unique	NA	NA	NA
Thsd7a	THSD7A	Q69ZU6	THS7A_MOUSE	Thrombospondin type-1 domain-containing protein 7A	10556.9	NA	NA	55326.3	NA	23330.9	16891.6	NA	22465.3	25714.2	NA	TurboID unique	NA	NA	NA
Vmp1	VMP1	Q99KU0	VMP1_MOUSE	Vacuole membrane protein 1	27115.3	15337.2	NA	20302.6	NA	25179.7	37424.8	NA	28718.7	25679.7	NA	TurboID unique	NA	NA	NA
Tmem165	TMEM165	P52875	TM165_MOUSE	Transmembrane protein 165	21124.2	NA	NA	NA	NA	25658.1	26408.6	NA	29431.5	25655.6	NA	TurboID unique	NA	NA	NA
Slc25a36	SLC25A36	Q922G0	S2536_MOUSE	Solute carrier family 25 member 36	30599.2	NA	NA	20571	NA	20126.2	36126.2	NA	20036.7	25491.9	NA	TurboID unique	NA	NA	NA
Trak1	TRAK1	Q6PD31	TRAK1_MOUSE	Trafficking kinesin-binding protein 1	42243.1	NA	NA	NA	NA	10105.6	24004	NA	NA	25450.9	NA	TurboID unique	NA	NA	NA
Slc7a11	SLC7A11	Q9WTR6	XCT_MOUSE	Cystine/glutamate transporter	19701.7	27726.2	NA	17221.3	NA	28364.4	34206.3	NA	25447.9	25444.6	NA	TurboID unique	NA	NA	NA
Mpdu1	MPDU1	Q9R0Q9	MPU1_MOUSE	Mannose-P-dolichol utilization defect 1 protein	57589.4	36388.1	NA	13020.9	NA	11496.6	18350.4	NA	14907.4	25292.1	NA	TurboID unique	NA	NA	NA
Ilvbl	ILVBL	Q8BU33	HACL2_MOUSE	2-hydroxyacyl-CoA lyase 2	32469.1	25333.8	NA	15650.1	NA	21732.6	27080.5	NA	28186	25075.4	NA	TurboID unique	NA	NA	NA
Nkain4	NKAIN4	Q9JMG4	NKAI4_MOUSE	Sodium/potassium-transporting ATPase subunit beta-1-interacting protein 4	23159.3	25302.9	NA	14193.8	NA	31146.5	30949.7	NA	25591.2	25057.2	NA	TurboID unique	NA	NA	NA
Pcyox1l	PCYOX1L	Q8C7K6	PCYXL_MOUSE	Prenylcysteine oxidase-like	23269.1	20410.6	NA	18889.5	NA	29090.5	31822.6	NA	26719.6	25033.6	NA	TurboID unique	NA	NA	NA
Tenm4	TENM4	Q3UHK6	TEN4_MOUSE	Teneurin-4	22496.1	NA	NA	23627.3	NA	25490.8	28108.5	NA	25344.6	25013.5	NA	TurboID unique	NA	NA	NA
Tfrc	TFRC	Q62351	TFR1_MOUSE	Transferrin receptor protein 1	35728.5	24505.5	NA	15402.7	NA	18809.4	33048.3	NA	22415.6	24985	NA	TurboID unique	NA	NA	NA
Slc20a1	SLC20A1	Q61609	S20A1_MOUSE	Sodium-dependent phosphate transporter 1	26089.1	19012.5	NA	16468	NA	24909.3	36732.3	NA	26696.3	24984.6	NA	TurboID unique	NA	NA	NA
Rpl35a	RPL35A	O55142	RL35A_MOUSE	60S ribosomal protein L35a	19633.3	NA	NA	NA	NA	NA	14589.5	NA	40492.3	24905.1	NA	TurboID unique	NA	NA	NA
Adgrb1	ADGRB1	Q3UHD1	AGRB1_MOUSE	Adhesion G protein-coupled receptor B1	24412.6	28839.3	NA	16416.7	NA	19859.3	34050.4	NA	25167.2	24790.9	NA	TurboID unique	NA	NA	NA
Rundc3a	RUNDC3A	O08576	RUN3A_MOUSE	RUN domain-containing protein 3A	33411.2	18331	NA	17641	NA	24203.7	30312.2	NA	24611.1	24751.7	NA	TurboID unique	NA	NA	NA
Tmem177	TMEM177	Q8BPE4	TM177_MOUSE	Transmembrane protein 177	25076.9	16998.4	NA	17101.1	NA	26717.3	32984	NA	29256.4	24689	NA	TurboID unique	NA	NA	NA
Xpnpep1	XPNPEP1	Q6P1B1	XPP1_MOUSE	Xaa-Pro aminopeptidase 1	22716.8	NA	NA	51443.5	NA	15425	8648.57	NA	NA	24558.5	NA	TurboID unique	NA	NA	NA
Isoc1	ISOC1	Q91V64	ISOC1_MOUSE	Isochorismatase domain-containing protein 1	6636.3	NA	NA	5766.75	NA	76655.7	8961.55	NA	NA	24505.1	NA	TurboID unique	NA	NA	NA
Vkorc1l1	VKORC1L1	Q6TEK5	VKORL_MOUSE	Vitamin K epoxide reductase complex subunit 1-like protein 1	25460.2	13177.3	NA	15295.8	NA	28430.5	33433.3	NA	31191.8	24498.1	NA	TurboID unique	NA	NA	NA
Fam171a2	FAM171A2	A2A699	F1712_MOUSE	Protein FAM171A2	17874.4	18490.9	NA	15026.7	NA	26092.6	42398.4	NA	27074.2	24492.9	NA	TurboID unique	NA	NA	NA
Mboat7	MBOAT7	Q8CHK3	MBOA7_MOUSE	Lysophospholipid acyltransferase 7	54859.2	21591.3	NA	13613.4	NA	18373	20276.1	NA	17981.3	24449	NA	TurboID unique	NA	NA	NA
Gpr37	GPR37	Q9QY42	GPR37_MOUSE	Prosaposin receptor GPR37	41051	23185.4	NA	15422	NA	20280.6	28866.3	NA	17772.5	24429.6	NA	TurboID unique	NA	NA	NA
Ap1m1	AP1M1	P35585	AP1M1_MOUSE	AP-1 complex subunit mu-1	26886.7	26071	NA	16126.4	NA	25906.6	29870.3	NA	21336.1	24366.2	NA	TurboID unique	NA	NA	NA
Prmt1	PRMT1	Q9JIF0	ANM1_MOUSE	Protein arginine N-methyltransferase 1	32203	25964.7	NA	16744	NA	20677.2	26720.2	NA	23848.1	24359.5	NA	TurboID unique	NA	NA	NA
Osbpl8	OSBPL8	B9EJ86	OSBL8_MOUSE	Oxysterol-binding protein-related protein 8	29426.6	20326.9	NA	14712	NA	20982.3	36860.9	NA	22903.1	24202	NA	TurboID unique	NA	NA	NA
Cd81	CD81	P35762	CD81_MOUSE	CD81 antigen	26617.8	45172.8	NA	10029	NA	14868.4	29253.1	NA	18215	24026	NA	TurboID unique	NA	NA	NA
Tmem41b	TMEM41B	Q8K1A5	TM41B_MOUSE	Transmembrane protein 41B	20369.1	NA	NA	19870.7	NA	NA	28932.9	NA	26579.2	23938	NA	TurboID unique	NA	NA	NA
Tm9sf4	TM9SF4	Q8BH24	TM9S4_MOUSE	Transmembrane 9 superfamily member 4	28252	26842.9	NA	15514.6	NA	21921.8	30862.7	NA	19382.4	23796.1	NA	TurboID unique	NA	NA	NA
Mogs	MOGS	Q80UM7	MOGS_MOUSE	Mannosyl-oligosaccharide glucosidase	24966.4	NA	NA	26587	NA	NA	29136.5	NA	14366	23764	NA	TurboID unique	NA	NA	NA
Shroom2	SHROOM2	A2ALU4	SHRM2_MOUSE	Protein Shroom2	19745.2	19064.5	NA	19763.9	NA	27961.5	33086.5	NA	22739.9	23726.9	NA	TurboID unique	NA	NA	NA
Atic	ATIC	Q9CWJ9	PUR9_MOUSE	Bifunctional purine biosynthesis protein ATIC	NA	NA	NA	19369.7	NA	7074.13	5373.8	NA	62803.6	23655.3	NA	TurboID unique	NA	NA	NA
Amfr	AMFR	Q9R049	AMFR_MOUSE	E3 ubiquitin-protein ligase AMFR	23652.2	18163.1	NA	15495.3	NA	23000.2	31754.1	NA	29342	23567.8	NA	TurboID unique	NA	NA	NA
Slc12a6	SLC12A6	Q924N4	S12A6_MOUSE	Solute carrier family 12 member 6	33019.3	25260.7	NA	12911.7	NA	22239.2	30100.3	NA	16780.4	23385.2	NA	TurboID unique	NA	NA	NA
Nckipsd	NCKIPSD	Q9ESJ4	SPN90_MOUSE	NCK-interacting protein with SH3 domain	20639.7	24929.1	NA	18033.3	NA	22977.3	33521.8	NA	20200.4	23383.6	NA	TurboID unique	NA	NA	NA
Phkb	PHKB	Q7TSH2	KPBB_MOUSE	Phosphorylase b kinase regulatory subunit beta	18130.9	40259.3	NA	NA	NA	23240.2	22227.7	NA	12991.7	23370	NA	TurboID unique	NA	NA	NA
Mavs	MAVS	Q8VCF0	MAVS_MOUSE	Mitochondrial antiviral-signaling protein	23515.6	NA	NA	19215.1	NA	17067.1	36549.8	NA	20158.1	23301.1	NA	TurboID unique	NA	NA	NA
Serinc1	SERINC1	Q9QZI8	SERC1_MOUSE	Serine incorporator 1	34555.8	30168.4	NA	NA	NA	10236.5	18198.5	NA	NA	23289.8	NA	TurboID unique	NA	NA	NA
Marchf5	NA	Q3KNM2	MARH5_MOUSE	E3 ubiquitin-protein ligase MARCHF5	19806.1	15162.3	NA	14414.3	NA	25432.7	31688.1	NA	32836.8	23223.4	NA	TurboID unique	NA	NA	NA
Cers2	CERS2	Q924Z4	CERS2_MOUSE	Ceramide synthase 2	27934.5	18784.1	NA	15153.6	NA	22349.5	29175.5	NA	25810.9	23201.4	NA	TurboID unique	NA	NA	NA
Atxn2l	ATXN2L	Q7TQH0	ATX2L_MOUSE	Ataxin-2-like protein	17749.6	37985.5	NA	NA	NA	12757.8	20686.7	NA	26290.1	23094	NA	TurboID unique	NA	NA	NA
Tbrg4	TBRG4	Q91YM4	FAKD4_MOUSE	FAST kinase domain-containing protein 4	17895.6	30238.9	NA	24407.8	NA	21677.2	19788.1	NA	23946.9	22992.4	NA	TurboID unique	NA	NA	NA
Ephb6	EPHB6	O08644	EPHB6_MOUSE	Ephrin type-B receptor 6	21452.6	NA	NA	NA	NA	23557.6	28458.3	NA	18322.8	22947.8	NA	TurboID unique	NA	NA	NA
Pgap1	PGAP1	Q3UUQ7	PGAP1_MOUSE	GPI inositol-deacylase	24789.1	19335.7	NA	17507.6	NA	20901.4	27319.1	NA	27441.5	22882.4	NA	TurboID unique	NA	NA	NA
Cnr1	CNR1	P47746	CNR1_MOUSE	Cannabinoid receptor 1	31221.9	19810.5	NA	13817.5	NA	17554.5	31925.8	NA	22790.9	22853.5	NA	TurboID unique	NA	NA	NA
Slc22a6	SLC22A6	Q8VC69	S22A6_MOUSE	Solute carrier family 22 member 6	51394.2	23943.5	NA	9166.33	NA	9374.56	17256.6	NA	25959.2	22849.1	NA	TurboID unique	NA	NA	NA
Snap23	SNAP23	O09044	SNP23_MOUSE	Synaptosomal-associated protein 23	18561.1	17090.1	NA	13717.9	NA	21107.5	44055	NA	21641.6	22695.6	NA	TurboID unique	NA	NA	NA
Nipa1	NIPA1	Q8BHK1	NIPA1_MOUSE	Magnesium transporter NIPA1	22326.3	19958.7	NA	21855.2	NA	24157	23332.2	NA	24377	22667.7	NA	TurboID unique	NA	NA	NA
Gabrb1	GABRB1	P50571	GBRB1_MOUSE	Gamma-aminobutyric acid receptor subunit beta-1	18042.8	8866.84	NA	20101.4	NA	24879.3	35377.7	NA	28694.6	22660.5	NA	TurboID unique	NA	NA	NA
Acsl4	ACSL4	Q9QUJ7	ACSL4_MOUSE	Long-chain-fatty-acid--CoA ligase 4	27063.8	19386.8	NA	16588	NA	21898.8	24529.2	NA	26364	22638.4	NA	TurboID unique	NA	NA	NA
Ripor2	RIPOR2	Q80U16	RIPR2_MOUSE	Rho family-interacting cell polarization regulator 2	NA	NA	NA	37739.1	NA	NA	19464.8	NA	10102.2	22435.4	NA	TurboID unique	NA	NA	NA
Tmem245	TMEM245	B1AZA5	TM245_MOUSE	Transmembrane protein 245	16869.7	22947.9	NA	NA	NA	22106.1	27762	NA	22184.8	22374.1	NA	TurboID unique	NA	NA	NA
Igbp1	IGBP1	Q61249	IGBP1_MOUSE	Immunoglobulin-binding protein 1	37594.3	18707.9	NA	NA	NA	30206.3	14823.7	NA	10454.5	22357.3	NA	TurboID unique	NA	NA	NA
Kcnj11	KCNJ11	Q61743	KCJ11_MOUSE	ATP-sensitive inward rectifier potassium channel 11	27248.8	15244.3	NA	12880.4	NA	22883	30677.8	NA	24672	22267.7	NA	TurboID unique	NA	NA	NA
Wdr20	WDR20	Q9D5R2	WDR20_MOUSE	WD repeat-containing protein 20	21225.4	24572.3	NA	NA	NA	24515.2	19544.9	NA	20835.8	22138.7	NA	TurboID unique	NA	NA	NA
Ablim1	ABLIM1	Q8K4G5	ABLM1_MOUSE	Actin-binding LIM protein 1	22874.4	17021.8	NA	15616.6	NA	18755.6	33034.9	NA	25503.4	22134.4	NA	TurboID unique	NA	NA	NA
Rab3gap2	RAB3GAP2	Q8BMG7	RBGPR_MOUSE	Rab3 GTPase-activating protein non-catalytic subunit	21038.4	31941.5	NA	14173.3	NA	20164.1	25289.3	NA	19479.4	22014.3	NA	TurboID unique	NA	NA	NA
Aatk	AATK	Q80YE4	LMTK1_MOUSE	Serine/threonine-protein kinase LMTK1	18547.6	42052.2	NA	11683.9	NA	18896.7	22688.6	NA	18041.4	21985.1	NA	TurboID unique	NA	NA	NA
Celsr2	CELSR2	Q9R0M0	CELR2_MOUSE	Cadherin EGF LAG seven-pass G-type receptor 2	22061.4	12255	NA	16178.2	NA	21004.3	34152.6	NA	25976.6	21938	NA	TurboID unique	NA	NA	NA
Tnks1bp1	TNKS1BP1	P58871	TB182_MOUSE	182 kDa tankyrase-1-binding protein	15022.8	18117	NA	16038	NA	31848.6	27129.2	NA	23403.5	21926.5	NA	TurboID unique	NA	NA	NA
Prkaa2	PRKAA2	Q8BRK8	AAPK2_MOUSE	5'-AMP-activated protein kinase catalytic subunit alpha-2	26690.8	18853.3	NA	15306.6	NA	19188.1	30407.1	NA	20960.4	21901.1	NA	TurboID unique	NA	NA	NA
Abcb9	ABCB9	Q9JJ59	ABCB9_MOUSE	ABC-type oligopeptide transporter ABCB9	28227.1	19225.1	NA	15554.5	NA	19247.2	25476.7	NA	23330.7	21843.5	NA	TurboID unique	NA	NA	NA
Dpy19l3	DPY19L3	Q71B07	D19L3_MOUSE	Probable C-mannosyltransferase DPY19L3	27556.2	NA	NA	23498.4	NA	19656.2	20252.2	NA	18068	21806.2	NA	TurboID unique	NA	NA	NA
Gcdh	GCDH	Q60759	GCDH_MOUSE	Glutaryl-CoA dehydrogenase, mitochondrial	12298.8	NA	NA	52707.4	NA	NA	16925.8	NA	4971.03	21725.7	NA	TurboID unique	NA	NA	NA
Kcna4	KCNA4	Q61423	KCNA4_MOUSE	Potassium voltage-gated channel subfamily A member 4	23814.6	23790.6	NA	15072.2	NA	19900.7	27224	NA	20545.2	21724.6	NA	TurboID unique	NA	NA	NA
Lrig1	LRIG1	P70193	LRIG1_MOUSE	Leucine-rich repeats and immunoglobulin-like domains protein 1	14324.5	NA	NA	NA	NA	18622.1	29952.1	NA	23985.5	21721	NA	TurboID unique	NA	NA	NA
Chrm1	CHRM1	P12657	ACM1_MOUSE	Muscarinic acetylcholine receptor M1	22224.9	13711.2	NA	26250.2	NA	18591.4	27710	NA	21092.5	21596.7	NA	TurboID unique	NA	NA	NA
Nat8l	NAT8L	Q3UGX3	NAT8L_MOUSE	N-acetylaspartate synthetase	20282.8	9074.8	NA	17017.9	NA	26813.8	29206.4	NA	27034	21571.6	NA	TurboID unique	NA	NA	NA
Atp13a1	ATP13A1	Q9EPE9	AT131_MOUSE	Endoplasmic reticulum transmembrane helix translocase	26766.3	19578.7	NA	15720.1	NA	19207.4	27413.1	NA	20723.5	21568.2	NA	TurboID unique	NA	NA	NA
Timm9	TIMM9	Q9WV98	TIM9_MOUSE	Mitochondrial import inner membrane translocase subunit Tim9	18941.4	32953.9	NA	25103.1	NA	14042.5	NA	NA	16576.5	21523.5	NA	TurboID unique	NA	NA	NA
Cenpv	CENPV	Q9CXS4	CENPV_MOUSE	Centromere protein V	25533.9	NA	NA	8514.42	NA	NA	30143.6	NA	21884.5	21519.1	NA	TurboID unique	NA	NA	NA
Inpp5k	INPP5K	Q8C5L6	INP5K_MOUSE	Inositol polyphosphate 5-phosphatase K	25635	19605.6	NA	19097.9	NA	24895.3	12761.5	NA	26883.8	21479.8	NA	TurboID unique	NA	NA	NA
Scn1a	SCN1A	A2APX8	SCN1A_MOUSE	Sodium channel protein type 1 subunit alpha	29931.7	13995.9	NA	13155.4	NA	23195.8	25060.4	NA	23287.3	21437.7	NA	TurboID unique	NA	NA	NA
Usp9x	USP9X	P70398	USP9X_MOUSE	Probable ubiquitin carboxyl-terminal hydrolase FAF-X	21616.5	21317.9	NA	16108.6	NA	26439.6	24127.1	NA	18673.2	21380.5	NA	TurboID unique	NA	NA	NA
Stk39	STK39	Q9Z1W9	STK39_MOUSE	STE20/SPS1-related proline-alanine-rich protein kinase	17434.9	15791.8	NA	NA	NA	25689.5	22192.3	NA	25569.2	21335.5	NA	TurboID unique	NA	NA	NA
Slc7a2	SLC7A2	P18581	CTR2_MOUSE	Cationic amino acid transporter 2	30290.1	22848.8	NA	14601.6	NA	18449	22380.4	NA	19366.4	21322.7	NA	TurboID unique	NA	NA	NA
Dhx15	DHX15	O35286	DHX15_MOUSE	Pre-mRNA-splicing factor ATP-dependent RNA helicase DHX15	23059.4	19754.1	NA	16974.8	NA	20079.2	31784	NA	15857.8	21251.5	NA	TurboID unique	NA	NA	NA
Kcnb1	KCNB1	Q03717	KCNB1_MOUSE	Potassium voltage-gated channel subfamily B member 1	18595.7	22714.5	NA	12718.4	NA	17855.5	32658.6	NA	22880	21237.1	NA	TurboID unique	NA	NA	NA
Slc14a1	SLC14A1	Q8VHL0	UT1_MOUSE	Urea transporter 1	27185.8	10576.6	NA	14505.2	NA	14983.4	36761.1	NA	23308.9	21220.2	NA	TurboID unique	NA	NA	NA
Cplx3	CPLX3	Q8R1B5	CPLX3_MOUSE	Complexin-3	19260.9	17864.3	NA	16117.3	NA	22574.1	27685.9	NA	23748.6	21208.5	NA	TurboID unique	NA	NA	NA
Ddx6	DDX6	P54823	DDX6_MOUSE	Probable ATP-dependent RNA helicase DDX6	22079.4	31405.5	NA	15634.6	NA	21846.5	24173	NA	11942	21180.2	NA	TurboID unique	NA	NA	NA
Wdr44	WDR44	Q6NVE8	WDR44_MOUSE	WD repeat-containing protein 44	14242.6	NA	NA	NA	NA	29465.8	19747.3	NA	NA	21151.9	NA	TurboID unique	NA	NA	NA
Adam11	ADAM11	Q9R1V4	ADA11_MOUSE	Disintegrin and metalloproteinase domain-containing protein 11	27583.4	18762.4	NA	16697.3	NA	16237.6	30277.6	NA	17277.6	21139.3	NA	TurboID unique	NA	NA	NA
Slc25a14	SLC25A14	Q9Z2B2	UCP5_MOUSE	Brain mitochondrial carrier protein 1	20114.2	16855.9	NA	17048.4	NA	26460.6	23887.6	NA	22213.7	21096.7	NA	TurboID unique	NA	NA	NA
Lrrc4b	LRRC4B	P0C192	LRC4B_MOUSE	Leucine-rich repeat-containing protein 4B	23487.9	14611.1	NA	13771.1	NA	22036.4	28388.8	NA	24098.8	21065.7	NA	TurboID unique	NA	NA	NA
Itpr2	ITPR2	Q9Z329	ITPR2_MOUSE	Inositol 1,4,5-trisphosphate receptor type 2	16990.9	11472.8	NA	NA	NA	18554.2	34123.2	NA	23826.7	20993.6	NA	TurboID unique	NA	NA	NA
Ier3ip1	IER3IP1	Q9CR20	IR3IP_MOUSE	Immediate early response 3-interacting protein 1	NA	NA	NA	NA	NA	17242.6	28811.9	NA	16879.9	20978.1	NA	TurboID unique	NA	NA	NA
Smu1	SMU1	Q3UKJ7	SMU1_MOUSE	WD40 repeat-containing protein SMU1	28393.9	11405.6	NA	12077.8	NA	19778	28591.6	NA	24835.8	20847.1	NA	TurboID unique	NA	NA	NA
Zdhhc17	ZDHHC17	Q80TN5	ZDH17_MOUSE	Palmitoyltransferase ZDHHC17	21157.9	13076.9	NA	15248.4	NA	22007.6	28298	NA	24867	20776	NA	TurboID unique	NA	NA	NA
Tgoln1	TGOLN2	Q62313	TGON1_MOUSE	Trans-Golgi network integral membrane protein 1	21819.1	17846.2	NA	11150.4	NA	19738.3	29782.2	NA	24134.5	20745.1	NA	TurboID unique	NA	NA	NA
Camsap3	CAMSAP3	Q80VC9	CAMP3_MOUSE	Calmodulin-regulated spectrin-associated protein 3	NA	NA	NA	NA	NA	30614.3	12057.8	NA	19546	20739.4	NA	TurboID unique	NA	NA	NA
Tp53bp2	NA	Q8CG79	ASPP2_MOUSE	Apoptosis-stimulating of p53 protein 2	19727.9	16630.9	NA	NA	NA	12251	15206	NA	39869.2	20737	NA	TurboID unique	NA	NA	NA
Tnik	TNIK	P83510	TNIK_MOUSE	Traf2 and NCK-interacting protein kinase	18092.2	19833.7	NA	13700.6	NA	22593.3	28360.3	NA	21563.4	20690.6	NA	TurboID unique	NA	NA	NA
Lmbrd2	LMBRD2	Q8C561	LMBD2_MOUSE	G-protein coupled receptor-associated protein LMBRD2	23207.9	16650	NA	13071.1	NA	22814.7	25095.3	NA	23058.3	20649.6	NA	TurboID unique	NA	NA	NA
Ttc7b	TTC7B	E9Q6P5	TTC7B_MOUSE	Tetratricopeptide repeat protein 7B	20584.3	20533.6	NA	18543.6	NA	NA	22903.7	NA	NA	20641.3	NA	TurboID unique	NA	NA	NA
Gk	GK3P	Q64516	GLPK_MOUSE	Glycerol kinase	30225.1	16375.7	NA	14731.2	NA	13657.3	31612.5	NA	17021.1	20603.8	NA	TurboID unique	NA	NA	NA
Odr4	NA	Q4PJX1	ODR4_MOUSE	Protein odr-4 homolog	15645.7	NA	NA	55913	NA	7241.65	17947.7	NA	6171.84	20584	NA	TurboID unique	NA	NA	NA
FAM120A	NA	Q6A0A9	F120A_MOUSE	Constitutive coactivator of PPAR-gamma-like protein 1	19200.2	23550.1	NA	14220	NA	19454.9	26859.2	NA	19943	20537.9	NA	TurboID unique	NA	NA	NA
Pak2	PAK2	Q8CIN4	PAK2_MOUSE	Serine/threonine-protein kinase PAK 2	12610.9	19443.1	NA	29263.1	NA	20568.9	26224.7	NA	14872.6	20497.2	NA	TurboID unique	NA	NA	NA
Wdr24	WDR24	Q8CFJ9	WDR24_MOUSE	GATOR complex protein WDR24	18955.8	NA	NA	NA	NA	34699.3	13028.8	NA	15185.4	20467.3	NA	TurboID unique	NA	NA	NA
Arl8a	ARL8A	Q8VEH3	ARL8A_MOUSE	ADP-ribosylation factor-like protein 8A	22958.3	23287.6	NA	NA	NA	10965.8	16321.8	NA	28591.5	20425	NA	TurboID unique	NA	NA	NA
Zdhhc20	ZDHHC20	Q5Y5T1	ZDH20_MOUSE	Palmitoyltransferase ZDHHC20	27391.9	15810.5	NA	15412.9	NA	16907.6	21480.6	NA	25484.3	20414.6	NA	TurboID unique	NA	NA	NA
Clcn2	CLCN2	Q9R0A1	CLCN2_MOUSE	Chloride channel protein 2	27022.1	15689.7	NA	14861.9	NA	15459.8	24314.4	NA	24311.3	20276.5	NA	TurboID unique	NA	NA	NA
Bag3	BAG3	Q9JLV1	BAG3_MOUSE	BAG family molecular chaperone regulator 3	8003.39	NA	NA	NA	NA	46214.5	6283.81	NA	NA	20167.2	NA	TurboID unique	NA	NA	NA
Sigmar1	SIGMAR1	O55242	SGMR1_MOUSE	Sigma non-opioid intracellular receptor 1	NA	NA	NA	27555.7	NA	16300.2	15936.1	NA	20517.9	20077.5	NA	TurboID unique	NA	NA	NA
Tmem121b	TMEM121B	Q99MX7	T121B_MOUSE	Transmembrane protein 121B	21869.5	14731.3	NA	NA	NA	17880.4	23426.4	NA	22364	20054.3	NA	TurboID unique	NA	NA	NA
Ephb3	EPHB3	P54754	EPHB3_MOUSE	Ephrin type-B receptor 3	24447.2	16741	NA	8018.19	NA	19881.4	32575	NA	18502.6	20027.6	NA	TurboID unique	NA	NA	NA
Tmem38a	TMEM38A	Q3TMP8	TM38A_MOUSE	Trimeric intracellular cation channel type A	22981.3	NA	NA	NA	NA	NA	14282.9	NA	22764.9	20009.7	NA	TurboID unique	NA	NA	NA
Elfn1	ELFN1	Q8C8T7	ELFN1_MOUSE	Protein ELFN1	17478.4	12692.8	NA	14900.4	NA	14495.9	31293.8	NA	28662.6	19920.6	NA	TurboID unique	NA	NA	NA
Rnf214	RNF214	Q8BFU3	RN214_MOUSE	RING finger protein 214	7004.7	54435.5	NA	NA	NA	12573	15687.3	NA	9847.1	19909.5	NA	TurboID unique	NA	NA	NA
Plrg1	PLRG1	Q922V4	PLRG1_MOUSE	Pleiotropic regulator 1	22391.3	NA	NA	NA	NA	NA	18327.8	NA	18934.6	19884.6	NA	TurboID unique	NA	NA	NA
Nrxn2	NRXN2	E9Q7X7	NRX2A_MOUSE	Neurexin-2	22366.4	17933.1	NA	12542.6	NA	17009.9	27969.4	NA	21392.9	19869.1	NA	TurboID unique	NA	NA	NA
Tmem30a	TMEM30A	Q8VEK0	CC50A_MOUSE	Cell cycle control protein 50A	28649.1	18938.8	NA	17820	NA	13799.4	22966.5	NA	16957.9	19855.3	NA	TurboID unique	NA	NA	NA
Grin2a	GRIN2A	P35436	NMDE1_MOUSE	Glutamate receptor ionotropic, NMDA 2A	24042	20199.8	NA	10322.3	NA	18732.2	25937.5	NA	19804.3	19839.7	NA	TurboID unique	NA	NA	NA
Daam2	DAAM2	Q80U19	DAAM2_MOUSE	Disheveled-associated activator of morphogenesis 2	21559.8	17600.7	NA	12745.6	NA	15959.5	30736.9	NA	20336.2	19823.1	NA	TurboID unique	NA	NA	NA
Septin2	NA	P42208	SEPT2_MOUSE	Septin-2	17007.1	25208.2	NA	16384.7	NA	17913.6	24917.5	NA	17495.7	19821.1	NA	TurboID unique	NA	NA	NA
Palmd	PALMD	Q9JHU2	PALMD_MOUSE	Palmdelphin	NA	NA	NA	NA	NA	15408.3	22358.9	NA	21683.4	19816.8	NA	TurboID unique	NA	NA	NA
Adcy2	ADCY2	Q80TL1	ADCY2_MOUSE	Adenylate cyclase type 2	21361.3	14844.8	NA	13423.5	NA	18606.9	28418.5	NA	22092	19791.2	NA	TurboID unique	NA	NA	NA
Vti1b	VTI1B	O88384	VTI1B_MOUSE	Vesicle transport through interaction with t-SNAREs homolog 1B	24267	8911.3	NA	11502.3	NA	20147.9	30436.3	NA	23360.1	19770.8	NA	TurboID unique	NA	NA	NA
Fry	FRY	E9Q8I9	FRY_MOUSE	Protein furry homolog	22477	17708.5	NA	16345	NA	19540.1	24818.2	NA	17664.3	19758.9	NA	TurboID unique	NA	NA	NA
Sntb2	SNTB2	Q61235	SNTB2_MOUSE	Beta-2-syntrophin	24675.4	16908.4	NA	15093.4	NA	12101.1	29495.4	NA	19891.5	19694.2	NA	TurboID unique	NA	NA	NA
Ccdc88a	CCDC88A	Q5SNZ0	GRDN_MOUSE	Girdin	21843.5	20858	NA	12199.1	NA	20754.8	23277.1	NA	19129.2	19676.9	NA	TurboID unique	NA	NA	NA
Cox15	COX15	Q8BJ03	COX15_MOUSE	Cytochrome c oxidase assembly protein COX15 homolog	24648.4	23236.2	NA	14465.9	NA	19363.2	18338.3	NA	17844.1	19649.4	NA	TurboID unique	NA	NA	NA
Fer1l4	NA	A3KGK3	FR1L4_MOUSE	Fer-1-like protein 4	20530.1	13385.8	NA	NA	NA	27167.1	NA	NA	17446.3	19632.4	NA	TurboID unique	NA	NA	NA
Synpr	SYNPR	Q8BGN8	SYNPR_MOUSE	Synaptoporin	24481.9	19941.5	NA	17969.6	NA	17331.3	19241.6	NA	18604.4	19595.1	NA	TurboID unique	NA	NA	NA
Slc25a16	SLC25A16	Q8C0K5	GDC_MOUSE	Graves disease carrier protein homolog	21079.8	17326.9	NA	12563	NA	17932.1	22719.3	NA	25681.4	19550.4	NA	TurboID unique	NA	NA	NA
Pygm	PYGM	Q9WUB3	PYGM_MOUSE	Glycogen phosphorylase, muscle form	15996.4	18445.7	NA	18075.7	NA	22672.3	25496.1	NA	16520.3	19534.4	NA	TurboID unique	NA	NA	NA
Grm1	GRM1	P97772	GRM1_MOUSE	Metabotropic glutamate receptor 1	28702.8	12520.4	NA	15698	NA	13158.3	25777	NA	21312.2	19528.1	NA	TurboID unique	NA	NA	NA
Itgb6	ITGB6	Q9Z0T9	ITB6_MOUSE	Integrin beta-6	29346.2	9568.83	NA	NA	NA	13548.9	22770.3	NA	22253.4	19497.5	NA	TurboID unique	NA	NA	NA
Ostc	OSTC	Q78XF5	OSTC_MOUSE	Oligosaccharyltransferase complex subunit OSTC	24298	6974.28	NA	9405.66	NA	16135	41692.6	NA	18348.6	19475.7	NA	TurboID unique	NA	NA	NA
Clcn3	CLCN3	P51791	CLCN3_MOUSE	H(+)/Cl(-) exchange transporter 3	24707.5	13087.4	NA	16248	NA	20206.9	21521.7	NA	21005.3	19462.8	NA	TurboID unique	NA	NA	NA
Gpr50	GPR50	O88495	MTR1L_MOUSE	Melatonin-related receptor	7539.69	NA	NA	NA	NA	NA	19115.9	NA	31610.5	19422	NA	TurboID unique	NA	NA	NA
Vps13a	VPS13A	Q5H8C4	VP13A_MOUSE	Vacuolar protein sorting-associated protein 13A	24183.4	18582.2	NA	13081.2	NA	18823.9	23199.6	NA	18567.9	19406.3	NA	TurboID unique	NA	NA	NA
Adcy8	ADCY8	P97490	ADCY8_MOUSE	Adenylate cyclase type 8	19563.8	14589.2	NA	18946.5	NA	18966.7	22340.3	NA	21958	19394.1	NA	TurboID unique	NA	NA	NA
Rgs7	RGS7	O54829	RGS7_MOUSE	Regulator of G-protein signaling 7	26338.6	12657.3	NA	16287.1	NA	15445.9	24647.7	NA	20694.5	19345.2	NA	TurboID unique	NA	NA	NA
Tbc1d24	TBC1D24	Q3UUG6	TBC24_MOUSE	TBC1 domain family member 24	22345.3	16335.8	NA	13585.5	NA	21635.8	25360.5	NA	16344.9	19268	NA	TurboID unique	NA	NA	NA
Dock4	DOCK4	P59764	DOCK4_MOUSE	Dedicator of cytokinesis protein 4	15747.1	11014.9	NA	19196.1	NA	23471.7	26484.3	NA	19528.2	19240.4	NA	TurboID unique	NA	NA	NA
Acox3	ACOX3	Q9EPL9	ACOX3_MOUSE	Peroxisomal acyl-coenzyme A oxidase 3	21577.9	13141.2	NA	NA	NA	16071.5	19686.9	NA	25714.3	19238.4	NA	TurboID unique	NA	NA	NA
Gpx4	GPX4	O70325	GPX4_MOUSE	Phospholipid hydroperoxide glutathione peroxidase	23767.3	14184	NA	14759.4	NA	18866.3	26072.2	NA	17764.1	19235.6	NA	TurboID unique	NA	NA	NA
Chpt1	CHPT1	Q8C025	CHPT1_MOUSE	Cholinephosphotransferase 1	21687.2	NA	NA	12227.4	NA	15325.8	27610.7	NA	19200	19210.2	NA	TurboID unique	NA	NA	NA
Dennd11	NA	Q3UHG7	DEN11_MOUSE	DENN domain-containing protein 11	17088.5	16250.4	NA	16216.6	NA	20736.6	22842	NA	21489.1	19103.9	NA	TurboID unique	NA	NA	NA
Rfc5	RFC5	Q9D0F6	RFC5_MOUSE	Replication factor C subunit 5	14839.6	NA	NA	NA	NA	29578.1	NA	NA	12838.5	19085.4	NA	TurboID unique	NA	NA	NA
Pnpla8	PNPLA8	Q8K1N1	PLPL8_MOUSE	Calcium-independent phospholipase A2-gamma	21422.9	17739.9	NA	NA	NA	19331.5	19877.6	NA	17003.8	19075.1	NA	TurboID unique	NA	NA	NA
Ralgapb	RALGAPB	Q8BQZ4	RLGPB_MOUSE	Ral GTPase-activating protein subunit beta	20012.3	20986.8	NA	18527.9	NA	18472.3	25963.8	NA	10198.3	19026.9	NA	TurboID unique	NA	NA	NA
Dennd1a	DENND1A	Q8K382	DEN1A_MOUSE	DENN domain-containing protein 1A	9465.86	NA	NA	23690.4	NA	27780.4	18669.6	NA	15474.1	19016.1	NA	TurboID unique	NA	NA	NA
Igsf11	IGSF11	P0C673	IGS11_MOUSE	Immunoglobulin superfamily member 11	14523.7	NA	NA	NA	NA	18354.1	23177.7	NA	19959.9	19003.9	NA	TurboID unique	NA	NA	NA
Lrp4	LRP4	Q8VI56	LRP4_MOUSE	Low-density lipoprotein receptor-related protein 4	16736.2	14192	NA	10759.3	NA	19199	28552.7	NA	24274.4	18952.3	NA	TurboID unique	NA	NA	NA
Fmnl2	FMNL2	A2APV2	FMNL2_MOUSE	Formin-like protein 2	18745.8	15199	NA	15708.9	NA	15752.4	27660	NA	20275.3	18890.3	NA	TurboID unique	NA	NA	NA
Syt7	SYT7	Q9R0N7	SYT7_MOUSE	Synaptotagmin-7	23228.4	9823.13	NA	13901.1	NA	12967.2	34809.5	NA	18334.8	18844	NA	TurboID unique	NA	NA	NA
Sgpl1	SGPL1	Q8R0X7	SGPL1_MOUSE	Sphingosine-1-phosphate lyase 1	27502.5	21206.1	NA	NA	NA	9765.49	23928.6	NA	11310.6	18742.7	NA	TurboID unique	NA	NA	NA
Eif3h	EIF3H	Q91WK2	EIF3H_MOUSE	Eukaryotic translation initiation factor 3 subunit H	28162.1	13934.1	NA	14539.9	NA	14903.5	23153.4	NA	17557.2	18708.4	NA	TurboID unique	NA	NA	NA
Atad1	ATAD1	Q9D5T0	ATAD1_MOUSE	Outer mitochondrial transmembrane helix translocase	25036	13914.4	NA	13787.6	NA	14924.2	24801.4	NA	19732.6	18699.4	NA	TurboID unique	NA	NA	NA
Prpf19	PRPF19	Q99KP6	PRP19_MOUSE	Pre-mRNA-processing factor 19	22552.9	NA	NA	13836.8	NA	NA	22019.5	NA	16318.7	18682	NA	TurboID unique	NA	NA	NA
Ache	ACHE	P21836	ACES_MOUSE	Acetylcholinesterase	10726.9	14201.3	NA	28334.5	NA	20135.6	19660.4	NA	18838.7	18649.6	NA	TurboID unique	NA	NA	NA
Hipk2	HIPK2	Q9QZR5	HIPK2_MOUSE	Homeodomain-interacting protein kinase 2	26967.3	19203.3	NA	10637.4	NA	10687.5	27101.2	NA	17181	18629.6	NA	TurboID unique	NA	NA	NA
Rps15a	RPS15A	P62245	RS15A_MOUSE	40S ribosomal protein S15a	19759.1	NA	NA	16317.3	NA	18490.3	25126.4	NA	13306.7	18600	NA	TurboID unique	NA	NA	NA
Eif4g1	EIF4G1	Q6NZJ6	IF4G1_MOUSE	Eukaryotic translation initiation factor 4 gamma 1	16361.8	29174.7	NA	14774	NA	14538.7	23032.8	NA	13586.9	18578.2	NA	TurboID unique	NA	NA	NA
Efnb2	EFNB2	P52800	EFNB2_MOUSE	Ephrin-B2	14891.9	NA	NA	NA	NA	NA	7328.42	NA	33335.7	18518.6	NA	TurboID unique	NA	NA	NA
Ythdc2	YTHDC2	B2RR83	YTDC2_MOUSE	3'-5' RNA helicase YTHDC2	16695.6	29272.8	NA	15566.8	NA	16402.5	9087.8	NA	24063.6	18514.9	NA	TurboID unique	NA	NA	NA
Cables1	CABLES1	Q9ESJ1	CABL1_MOUSE	CDK5 and ABL1 enzyme substrate 1	17103	NA	NA	NA	NA	16696.9	11813.9	NA	28313.2	18481.7	NA	TurboID unique	NA	NA	NA
Tacc2	TACC2	Q9JJG0	TACC2_MOUSE	Transforming acidic coiled-coil-containing protein 2	NA	6840.41	NA	18981.6	NA	NA	17903.9	NA	30122.4	18462.1	NA	TurboID unique	NA	NA	NA
Abca1	ABCA1	P41233	ABCA1_MOUSE	Phospholipid-transporting ATPase ABCA1	20126.2	15557.5	NA	12112.2	NA	17901.3	24464.4	NA	20503.1	18444.1	NA	TurboID unique	NA	NA	NA
Elp4	ELP4	Q9ER73	ELP4_MOUSE	Elongator complex protein 4	NA	NA	NA	16654.8	NA	20660.6	17887.6	NA	NA	18401	NA	TurboID unique	NA	NA	NA
Cadm1	CADM1	Q8R5M8	CADM1_MOUSE	Cell adhesion molecule 1	28035.7	17212.6	NA	11914.6	NA	11388.9	24620.5	NA	16841.1	18335.6	NA	TurboID unique	NA	NA	NA
Akap2	AKAP2	O54931	AKAP2_MOUSE	A-kinase anchor protein 2	9679.42	11217.4	NA	50169.5	NA	12140.2	13289.5	NA	13324.1	18303.3	NA	TurboID unique	NA	NA	NA
Gabra5	GABRA5	Q8BHJ7	GBRA5_MOUSE	Gamma-aminobutyric acid receptor subunit alpha-5	8476.59	NA	NA	17083	NA	26578.1	18468.6	NA	20529.1	18227.1	NA	TurboID unique	NA	NA	NA
Gnai3	GNAI3	Q9DC51	GNAI3_MOUSE	Guanine nucleotide-binding protein G(i) subunit alpha-3	25582.2	6824.46	NA	12288.8	NA	13813.3	36925.8	NA	13714.2	18191.5	NA	TurboID unique	NA	NA	NA
Slc12a9	SLC12A9	Q99MR3	S12A9_MOUSE	Solute carrier family 12 member 9	17315.7	13798.1	NA	15926	NA	14608	25653.8	NA	21807.3	18184.8	NA	TurboID unique	NA	NA	NA
Lynx1	LYNX1	P0DP60	LYNX1_MOUSE	Ly-6/neurotoxin-like protein 1	29018.1	NA	NA	9975.61	NA	14892.9	20106.7	NA	16891.3	18176.9	NA	TurboID unique	NA	NA	NA
Itga7	ITGA7	Q61738	ITA7_MOUSE	Integrin alpha-7	20354.4	12101.9	NA	18999.2	NA	13150.8	24153.5	NA	20256.7	18169.4	NA	TurboID unique	NA	NA	NA
Rint1	RINT1	Q8BZ36	RINT1_MOUSE	RAD50-interacting protein 1	20159.6	15541.3	NA	12587.2	NA	17626.3	20309.3	NA	21931.6	18025.9	NA	TurboID unique	NA	NA	NA
Magi2	MAGI2	Q9WVQ1	MAGI2_MOUSE	Membrane-associated guanylate kinase, WW and PDZ domain-containing protein 2	16487.5	19089	NA	10115.2	NA	16621.6	28088	NA	17749.5	18025.1	NA	TurboID unique	NA	NA	NA
Cers6	CERS6	Q8C172	CERS6_MOUSE	Ceramide synthase 6	15848.9	NA	NA	15474.9	NA	18244.2	21466.9	NA	18982.6	18003.5	NA	TurboID unique	NA	NA	NA
Prkcz	PRKCZ	Q02956	KPCZ_MOUSE	Protein kinase C zeta type	33348.9	17978	NA	8694.82	NA	NA	21060.5	NA	8817.93	17980	NA	TurboID unique	NA	NA	NA
Snx27	SNX27	Q3UHD6	SNX27_MOUSE	Sorting nexin-27	20222.6	18529.1	NA	11610.9	NA	15998.4	27253.3	NA	14089.3	17950.6	NA	TurboID unique	NA	NA	NA
Prex2	PREX2	Q3LAC4	PREX2_MOUSE	Phosphatidylinositol 3,4,5-trisphosphate-dependent Rac exchanger 2 protein	16351.2	18042.2	NA	14577.3	NA	17974	19345.1	NA	21278.2	17928	NA	TurboID unique	NA	NA	NA
Plxnb1	PLXNB1	Q8CJH3	PLXB1_MOUSE	Plexin-B1	18195.1	16094.3	NA	14560.1	NA	15297.8	25510.1	NA	17896	17925.6	NA	TurboID unique	NA	NA	NA
Dync1i1	DYNC1I1	O88485	DC1I1_MOUSE	Cytoplasmic dynein 1 intermediate chain 1	21763.2	15822.5	NA	8634.5	NA	22535.3	25403.7	NA	13224.9	17897.4	NA	TurboID unique	NA	NA	NA
Tln2	TLN2	Q71LX4	TLN2_MOUSE	Talin-2	20955.4	16207.3	NA	16635.3	NA	12913.5	21078.4	NA	19573.9	17894	NA	TurboID unique	NA	NA	NA
Mat2a	MAT2A	Q3THS6	METK2_MOUSE	S-adenosylmethionine synthase isoform type-2	8466.48	36009.1	NA	NA	NA	NA	9164.44	NA	NA	17880	NA	TurboID unique	NA	NA	NA
Svop	SVOP	Q8BFT9	SVOP_MOUSE	Synaptic vesicle 2-related protein	20938.8	10562.7	NA	20177.9	NA	14419.6	22633.5	NA	18095.3	17804.6	NA	TurboID unique	NA	NA	NA
C1qc	C1QC	Q02105	C1QC_MOUSE	Complement C1q subcomponent subunit C	15088.1	11354.8	NA	13221.9	NA	14411	33322.6	NA	19351.4	17791.7	NA	TurboID unique	NA	NA	NA
Cacna2d3	CACNA2D3	Q9Z1L5	CA2D3_MOUSE	Voltage-dependent calcium channel subunit alpha-2/delta-3	20054	15893.6	NA	NA	NA	17051	12690.1	NA	23261.3	17790	NA	TurboID unique	NA	NA	NA
Abcg1	ABCG1	Q64343	ABCG1_MOUSE	ATP-binding cassette sub-family G member 1	25144.5	NA	NA	NA	NA	14880.5	15147.5	NA	15808.1	17745.1	NA	TurboID unique	NA	NA	NA
Ca4	NA	Q64444	CAH4_MOUSE	Carbonic anhydrase 4	14697.9	6227.57	NA	4579.39	NA	49687.4	13345.3	NA	NA	17707.5	NA	TurboID unique	NA	NA	NA
Sorbs2	SORBS2	Q3UTJ2	SRBS2_MOUSE	Sorbin and SH3 domain-containing protein 2	18210.3	12111.8	NA	16822.4	NA	16581.7	22306.4	NA	19646.7	17613.2	NA	TurboID unique	NA	NA	NA
Usp54	USP54	Q8BL06	UBP54_MOUSE	Inactive ubiquitin carboxyl-terminal hydrolase 54	15467.5	19528.8	NA	NA	NA	17458.9	21106	NA	14411.7	17594.6	NA	TurboID unique	NA	NA	NA
Myh14	MYH14	Q6URW6	MYH14_MOUSE	Myosin-14	16412.5	11416.6	NA	20065.3	NA	17836.8	23909.7	NA	15775	17569.3	NA	TurboID unique	NA	NA	NA
Pitpnm3	PITPNM3	Q3UHE1	PITM3_MOUSE	Membrane-associated phosphatidylinositol transfer protein 3	19442.7	17505.8	NA	10272.5	NA	17306.7	21590.6	NA	19250.1	17561.4	NA	TurboID unique	NA	NA	NA
Adra1b	ADRA1B	P97717	ADA1B_MOUSE	Alpha-1B adrenergic receptor	15242	5409.37	NA	12971	NA	22288.4	27364.7	NA	21990.4	17544.3	NA	TurboID unique	NA	NA	NA
Wdr37	WDR37	Q8CBE3	WDR37_MOUSE	WD repeat-containing protein 37	NA	4949.68	NA	38896.5	NA	NA	8490.01	NA	NA	17445.4	NA	TurboID unique	NA	NA	NA
Pdlim7	PDLIM7	Q3TJD7	PDLI7_MOUSE	PDZ and LIM domain protein 7	17515.6	NA	NA	NA	NA	NA	15414.7	NA	19291.3	17407.2	NA	TurboID unique	NA	NA	NA
Kiaa0513	NA	Q8R0A7	K0513_MOUSE	Uncharacterized protein KIAA0513	NA	21342.6	NA	NA	NA	14506	10757.5	NA	22945.1	17387.8	NA	TurboID unique	NA	NA	NA
Rab39b	RAB39B	Q8BHC1	RB39B_MOUSE	Ras-related protein Rab-39B	16141.6	12076.4	NA	16536.7	NA	15514.3	29080.9	NA	14928.6	17379.8	NA	TurboID unique	NA	NA	NA
Hhatl	HHATL	Q9D1G3	HHATL_MOUSE	Protein-cysteine N-palmitoyltransferase HHAT-like protein	18154.9	12132.1	NA	12053.3	NA	19348.5	23789.4	NA	18773.9	17375.3	NA	TurboID unique	NA	NA	NA
Agk	AGK	Q9ESW4	AGK_MOUSE	Acylglycerol kinase, mitochondrial	30643.8	11643.8	NA	12490.1	NA	NA	16993.5	NA	15017	17357.6	NA	TurboID unique	NA	NA	NA
Lancl2	LANCL2	Q9JJK2	LANC2_MOUSE	LanC-like protein 2	22792.7	16126.5	NA	24250.2	NA	NA	14180.4	NA	9355.06	17341	NA	TurboID unique	NA	NA	NA
Slc6a2	SLC6A2	O55192	SC6A2_MOUSE	Sodium-dependent noradrenaline transporter	11467.9	8998.19	NA	12252.4	NA	22713.8	15964	NA	32588.7	17330.8	NA	TurboID unique	NA	NA	NA
Jagn1	JAGN1	Q5XKN4	JAGN1_MOUSE	Protein jagunal homolog 1	22729.3	12302.9	NA	8038.31	NA	16171.2	26748.4	NA	17905.2	17315.9	NA	TurboID unique	NA	NA	NA
Fam210a	FAM210A	Q8BGY7	F210A_MOUSE	Protein FAM210A	18623.8	9411.42	NA	NA	NA	16935.1	25734	NA	15685.2	17277.9	NA	TurboID unique	NA	NA	NA
Acat2	ACAT2	Q8CAY6	THIC_MOUSE	Acetyl-CoA acetyltransferase, cytosolic	13455.2	NA	NA	18598.8	NA	NA	NA	NA	19703.3	17252.4	NA	TurboID unique	NA	NA	NA
Pdgfrb	PDGFRB	P05622	PGFRB_MOUSE	Platelet-derived growth factor receptor beta	16610	16759.4	NA	9155.56	NA	19090.5	22535.4	NA	19313.1	17244	NA	TurboID unique	NA	NA	NA
Pgam5	PGAM5	Q8BX10	PGAM5_MOUSE	Serine/threonine-protein phosphatase PGAM5, mitochondrial	10982.7	NA	NA	NA	NA	16845.3	18841.4	NA	22068.9	17184.6	NA	TurboID unique	NA	NA	NA
Eif6	EIF6	O55135	IF6_MOUSE	Eukaryotic translation initiation factor 6	7029.42	NA	NA	35190.4	NA	22653.8	4343.4	NA	16632.6	17169.9	NA	TurboID unique	NA	NA	NA
Acsl5	ACSL5	Q8JZR0	ACSL5_MOUSE	Long-chain-fatty-acid--CoA ligase 5	20507.7	15068.1	NA	12957.1	NA	14801.7	24239.5	NA	15394	17161.4	NA	TurboID unique	NA	NA	NA
Kiaa1109	NA	A2AAE1	K1109_MOUSE	Transmembrane protein KIAA1109	20198.1	NA	NA	20118.4	NA	8807.18	22077.3	NA	14542.3	17148.6	NA	TurboID unique	NA	NA	NA
Pde2a	PDE2A	Q922S4	PDE2A_MOUSE	cGMP-dependent 3',5'-cyclic phosphodiesterase	21800.7	17477.7	NA	12615.4	NA	11428.2	26358.1	NA	13081.5	17126.9	NA	TurboID unique	NA	NA	NA
Uggt1	UGGT1	Q6P5E4	UGGG1_MOUSE	UDP-glucose:glycoprotein glucosyltransferase 1	15784.5	20676.3	NA	14806.4	NA	15138.9	17679.9	NA	18465.7	17091.9	NA	TurboID unique	NA	NA	NA
Pdzd8	PDZD8	B9EJ80	PDZD8_MOUSE	PDZ domain-containing protein 8	20035.5	15212	NA	14157.7	NA	15107.4	19740.2	NA	18165.6	17069.7	NA	TurboID unique	NA	NA	NA
Mtx1	MTX1	P47802	MTX1_MOUSE	Metaxin-1	23246.3	NA	NA	NA	NA	14999.1	12919.2	NA	NA	17054.9	NA	TurboID unique	NA	NA	NA
Ano10	ANO10	Q8BH79	ANO10_MOUSE	Anoctamin-10	27773.1	13489.5	NA	8955.27	NA	14158.6	23006.4	NA	14824.2	17034.5	NA	TurboID unique	NA	NA	NA
Rasa3	RASA3	Q60790	RASA3_MOUSE	Ras GTPase-activating protein 3	16914	9989.99	NA	11316.8	NA	17167.4	26700.3	NA	20106.4	17032.5	NA	TurboID unique	NA	NA	NA
Kiaa0100	NA	Q5SYL3	K0100_MOUSE	Protein KIAA0100	15728.1	13249.6	NA	14911	NA	17609.1	18715.1	NA	21521.1	16955.6	NA	TurboID unique	NA	NA	NA
Stxbp3	STXBP3	Q60770	STXB3_MOUSE	Syntaxin-binding protein 3	19525.4	21162.3	NA	10292.6	NA	15790.8	20213.2	NA	14721.1	16950.9	NA	TurboID unique	NA	NA	NA
Capn5	CAPN5	O08688	CAN5_MOUSE	Calpain-5	19494.1	16773.4	NA	9849.68	NA	14785.4	26460.6	NA	14265.1	16938.1	NA	TurboID unique	NA	NA	NA
Slc4a7	SLC4A7	Q8BTY2	S4A7_MOUSE	Sodium bicarbonate cotransporter 3	17470	12267.1	NA	13132.2	NA	13350.8	29059.5	NA	16265.2	16924.1	NA	TurboID unique	NA	NA	NA
Afg3l2	AFG3L2	Q8JZQ2	AFG32_MOUSE	AFG3-like protein 2	27368.9	NA	NA	13053.2	NA	13180.7	16576.1	NA	13981.3	16832.1	NA	TurboID unique	NA	NA	NA
Naxe	NAXE	Q8K4Z3	NNRE_MOUSE	NAD(P)H-hydrate epimerase	26019.7	NA	NA	19598.8	NA	12598.5	9072.55	NA	NA	16822.4	NA	TurboID unique	NA	NA	NA
Ptcd2	PTCD2	Q8R3K3	PTCD2_MOUSE	Pentatricopeptide repeat-containing protein 2, mitochondrial	11861.2	15517	NA	21320.5	NA	21759.1	10595.4	NA	19824.3	16812.9	NA	TurboID unique	NA	NA	NA
Me3	ME3	Q8BMF3	MAON_MOUSE	NADP-dependent malic enzyme, mitochondrial	17409.8	15800.3	NA	11277.3	NA	16219.2	23296	NA	NA	16800.5	NA	TurboID unique	NA	NA	NA
Wdr48	WDR48	Q8BH57	WDR48_MOUSE	WD repeat-containing protein 48	11974.3	NA	NA	NA	NA	26675.2	15428.6	NA	12981	16764.8	NA	TurboID unique	NA	NA	NA
Vamp7	VAMP7	P70280	VAMP7_MOUSE	Vesicle-associated membrane protein 7	20145.2	12797.6	NA	NA	NA	11398.6	21798.4	NA	17633.8	16754.7	NA	TurboID unique	NA	NA	NA
Limd1	LIMD1	Q9QXD8	LIMD1_MOUSE	LIM domain-containing protein 1	13868.7	18285	NA	17479	NA	13904.5	18654.8	NA	18236.6	16738.1	NA	TurboID unique	NA	NA	NA
Olfm2	OLFM2	Q8BM13	NOE2_MOUSE	Noelin-2	20099	NA	NA	8249.42	NA	10487.6	28703	NA	16087.5	16725.3	NA	TurboID unique	NA	NA	NA
Vars1	NA	Q9Z1Q9	SYVC_MOUSE	Valine--tRNA ligase	18429.2	15019.9	NA	10094.9	NA	13770	27194.7	NA	15836.2	16724.1	NA	TurboID unique	NA	NA	NA
Arl6ip1	ARL6IP1	Q9JKW0	AR6P1_MOUSE	ADP-ribosylation factor-like protein 6-interacting protein 1	17393	10452.9	NA	9597.9	NA	14134.1	31896.3	NA	16614.4	16681.4	NA	TurboID unique	NA	NA	NA
Fbl	FBL	P35550	FBRL_MOUSE	rRNA 2'-O-methyltransferase fibrillarin	13244.8	11151.8	NA	14874.7	NA	15981.7	25862.4	NA	18914.5	16671.7	NA	TurboID unique	NA	NA	NA
Capn2	CAPN2	O08529	CAN2_MOUSE	Calpain-2 catalytic subunit	12197.7	NA	NA	25519.4	NA	NA	12157.6	NA	NA	16624.9	NA	TurboID unique	NA	NA	NA
Tank	TANK	P70347	TANK_MOUSE	TRAF family member-associated NF-kappa-B activator	12140.1	20261.7	NA	16255.2	NA	17524.9	19673.8	NA	13842.9	16616.4	NA	TurboID unique	NA	NA	NA
Dip2b	DIP2B	Q3UH60	DIP2B_MOUSE	Disco-interacting protein 2 homolog B	15867	16584.3	NA	13004.3	NA	20531.2	17981.9	NA	15708.9	16612.9	NA	TurboID unique	NA	NA	NA
Itpka	ITPKA	Q8R071	IP3KA_MOUSE	Inositol-trisphosphate 3-kinase A	17987.8	19771.7	NA	15962.9	NA	16227	13053.3	NA	NA	16600.5	NA	TurboID unique	NA	NA	NA
Fkbp8	FKBP8	O35465	FKBP8_MOUSE	Peptidyl-prolyl cis-trans isomerase FKBP8	23355.1	15774	NA	8557.32	NA	10750.8	22178.1	NA	18966.7	16597	NA	TurboID unique	NA	NA	NA
Acot9	ACOT9	Q9R0X4	ACOT9_MOUSE	Acyl-coenzyme A thioesterase 9, mitochondrial	20904.3	16117.2	NA	10425	NA	14172.7	24905.6	NA	13054.9	16596.6	NA	TurboID unique	NA	NA	NA
Lima1	LIMA1	Q9ERG0	LIMA1_MOUSE	LIM domain and actin-binding protein 1	16939.6	7183.73	NA	16527	NA	16740.8	25253.3	NA	16905.2	16591.6	NA	TurboID unique	NA	NA	NA
Cat	CAT	P24270	CATA_MOUSE	Catalase	5256.06	NA	NA	50449.1	NA	8047.45	7511.38	NA	11687.4	16590.3	NA	TurboID unique	NA	NA	NA
Ptpn23	PTPN23	Q6PB44	PTN23_MOUSE	Tyrosine-protein phosphatase non-receptor type 23	22571.1	10306.3	NA	NA	NA	17714.2	16903.6	NA	15423.5	16583.7	NA	TurboID unique	NA	NA	NA
Macrod1	MACROD1	Q922B1	MACD1_MOUSE	ADP-ribose glycohydrolase MACROD1	4777.1	10936.4	NA	17005.5	NA	16982.3	29299.4	NA	20480.8	16580.3	NA	TurboID unique	NA	NA	NA
Fkbp15	FKBP15	Q6P9Q6	FKB15_MOUSE	FK506-binding protein 15	16038.3	16838.8	NA	10228.8	NA	17472.1	20011.2	NA	18879.4	16578.1	NA	TurboID unique	NA	NA	NA
Tmem63b	TMEM63B	Q3TWI9	CSCL2_MOUSE	CSC1-like protein 2	17556.8	10252	NA	9300.6	NA	19937.8	25564.5	NA	16807.2	16569.8	NA	TurboID unique	NA	NA	NA
P2rx7	P2RX7	Q9Z1M0	P2RX7_MOUSE	P2X purinoceptor 7	25852.9	14446.5	NA	11649.8	NA	16116.8	17807.7	NA	13528.8	16567.1	NA	TurboID unique	NA	NA	NA
Matr3	MATR3	Q8K310	MATR3_MOUSE	Matrin-3	22701.4	10005.8	NA	17616.5	NA	22834.5	13789.3	NA	12381.8	16554.9	NA	TurboID unique	NA	NA	NA
Grm7	GRM7	Q68ED2	GRM7_MOUSE	Metabotropic glutamate receptor 7	19394.7	9453.37	NA	NA	NA	10607	25580.5	NA	17390	16485.1	NA	TurboID unique	NA	NA	NA
Hm13	NA	Q9D8V0	HM13_MOUSE	Minor histocompatibility antigen H13	13041.7	NA	NA	9795.87	NA	15764.5	25338.4	NA	18405	16469.1	NA	TurboID unique	NA	NA	NA
Trpv2	TRPV2	Q9WTR1	TRPV2_MOUSE	Transient receptor potential cation channel subfamily V member 2	20471.5	13057.4	NA	8979.02	NA	18114.8	20647.1	NA	17372.6	16440.4	NA	TurboID unique	NA	NA	NA
Rimbp2	RIMBP2	Q80U40	RIMB2_MOUSE	RIMS-binding protein 2	11490.4	NA	NA	NA	NA	NA	24856.1	NA	12717.7	16354.7	NA	TurboID unique	NA	NA	NA
Ackr1	ACKR1	Q9QUI6	ACKR1_MOUSE	Atypical chemokine receptor 1	16117.1	10102.2	NA	NA	NA	8354.36	30813	NA	NA	16346.6	NA	TurboID unique	NA	NA	NA
Rrbp1	RRBP1	Q99PL5	RRBP1_MOUSE	Ribosome-binding protein 1	13916.9	15293.3	NA	16775.1	NA	12370.6	23453.4	NA	16099.3	16318.1	NA	TurboID unique	NA	NA	NA
Rab33a	RAB33A	P97950	RB33A_MOUSE	Ras-related protein Rab-33A	19104.6	14877.4	NA	7350.55	NA	17037.3	22060.7	NA	17423.7	16309	NA	TurboID unique	NA	NA	NA
Mt-Cyb	NA	P00158	CYB_MOUSE	Cytochrome b	7635.16	5861.62	NA	8543.41	NA	18146.5	30639.4	NA	26926	16292	NA	TurboID unique	NA	NA	NA
Abcb10	ABCB10	Q9JI39	ABCBA_MOUSE	ATP-binding cassette sub-family B member 10, mitochondrial	20222.6	14535.2	NA	10716.9	NA	17000.7	21039.9	NA	14166	16280.2	NA	TurboID unique	NA	NA	NA
Wipi2	WIPI2	Q80W47	WIPI2_MOUSE	WD repeat domain phosphoinositide-interacting protein 2	14171.9	14253.2	NA	10509.9	NA	23824.1	20342.4	NA	14523.5	16270.8	NA	TurboID unique	NA	NA	NA
Dcakd	DCAKD	Q8BHC4	DCAKD_MOUSE	Dephospho-CoA kinase domain-containing protein	17531.1	14711.7	NA	9992.96	NA	14671.2	26803.2	NA	13780.3	16248.4	NA	TurboID unique	NA	NA	NA
Slc33a1	SLC33A1	Q99J27	ACATN_MOUSE	Acetyl-coenzyme A transporter 1	21094.3	16595.1	NA	NA	NA	NA	11007.7	NA	NA	16232.4	NA	TurboID unique	NA	NA	NA
Mboat2	MBOAT2	Q8R3I2	MBOA2_MOUSE	Lysophospholipid acyltransferase 2	18361.2	27079.9	NA	11310.5	NA	11928.4	14154.2	NA	14507.4	16223.6	NA	TurboID unique	NA	NA	NA
Serinc5	SERINC5	Q8BHJ6	SERC5_MOUSE	Serine incorporator 5	22413.5	16390.6	NA	9266.5	NA	16155.2	17001.4	NA	15943.9	16195.2	NA	TurboID unique	NA	NA	NA
Ago1	AGO1	Q8CJG1	AGO1_MOUSE	Protein argonaute-1	17951.8	17900	NA	18446.1	NA	16018.2	12618.5	NA	14180.2	16185.8	NA	TurboID unique	NA	NA	NA
Nup93	NUP93	Q8BJ71	NUP93_MOUSE	Nuclear pore complex protein Nup93	19227.6	NA	NA	8455.13	NA	NA	20839.4	NA	NA	16174	NA	TurboID unique	NA	NA	NA
Cmtm4	CMTM4	Q8CJ61	CKLF4_MOUSE	CKLF-like MARVEL transmembrane domain-containing protein 4	12456.2	NA	NA	NA	NA	13562.3	22442.9	NA	NA	16153.8	NA	TurboID unique	NA	NA	NA
Bcs1l	BCS1L	Q9CZP5	BCS1_MOUSE	Mitochondrial chaperone BCS1	13964.9	12485.8	NA	11569.9	NA	13383.6	29349.1	NA	16146.7	16150	NA	TurboID unique	NA	NA	NA
Ranbp2	RANBP2	Q9ERU9	RBP2_MOUSE	E3 SUMO-protein ligase RanBP2	13000.7	13872.3	NA	11670.2	NA	14631.9	24960.3	NA	18729.1	16144.1	NA	TurboID unique	NA	NA	NA
Mtnd3	NA	P03899	NU3M_MOUSE	NADH-ubiquinone oxidoreductase chain 3	11848.7	7130.81	NA	17769.2	NA	16719.8	28192.9	NA	15114.9	16129.4	NA	TurboID unique	NA	NA	NA
Zdhhc5	ZDHHC5	Q8VDZ4	ZDHC5_MOUSE	Palmitoyltransferase ZDHHC5	17279.1	13170.1	NA	11995.4	NA	16199.5	23863.2	NA	14187.8	16115.8	NA	TurboID unique	NA	NA	NA
Dclk2	DCLK2	Q6PGN3	DCLK2_MOUSE	Serine/threonine-protein kinase DCLK2	18076.5	10382.4	NA	13032.5	NA	NA	13262.7	NA	25620.6	16074.9	NA	TurboID unique	NA	NA	NA
Erbb2	ERBB2	P70424	ERBB2_MOUSE	Receptor tyrosine-protein kinase erbB-2	17850.8	NA	NA	NA	NA	NA	5572.66	NA	24767.9	16063.8	NA	TurboID unique	NA	NA	NA
Chrm3	CHRM3	Q9ERZ3	ACM3_MOUSE	Muscarinic acetylcholine receptor M3	14166.5	5264.01	NA	NA	NA	18339	20050.7	NA	22439	16051.9	NA	TurboID unique	NA	NA	NA
Cit	CIT	P49025	CTRO_MOUSE	Citron Rho-interacting kinase	14768.9	14168.2	NA	10838.8	NA	19020.3	19227.4	NA	18001	16004.1	NA	TurboID unique	NA	NA	NA
Zadh2	ZADH2	Q8BGC4	PTGR3_MOUSE	Prostaglandin reductase-3	17115.9	14282.5	NA	25733.2	NA	8272.01	17156.2	NA	13407.2	15994.5	NA	TurboID unique	NA	NA	NA
Ildr2	ILDR2	B5TVM2	ILDR2_MOUSE	Immunoglobulin-like domain-containing receptor 2	13520.9	11500.8	NA	11514.8	NA	14123.5	25628.9	NA	19677.1	15994.3	NA	TurboID unique	NA	NA	NA
Ptpn1	PTPN1	P35821	PTN1_MOUSE	Tyrosine-protein phosphatase non-receptor type 1	18322.7	16264.6	NA	7922.94	NA	13371.2	21717.9	NA	17961.4	15926.8	NA	TurboID unique	NA	NA	NA
Chchd6	CHCHD6	Q91VN4	MIC25_MOUSE	MICOS complex subunit Mic25	20519.8	16454.4	NA	14261.2	NA	8798.67	19450.7	NA	NA	15897	NA	TurboID unique	NA	NA	NA
Eif4h	EIF4H	Q9WUK2	IF4H_MOUSE	Eukaryotic translation initiation factor 4H	10318	NA	NA	11085.3	NA	33052	9079.87	NA	NA	15883.8	NA	TurboID unique	NA	NA	NA
Hdac11	HDAC11	Q91WA3	HDA11_MOUSE	Histone deacetylase 11	16133.6	10136.1	NA	8078.89	NA	15941.7	29275.4	NA	15653.7	15869.9	NA	TurboID unique	NA	NA	NA
Nectin3	NECTIN3	Q9JLB9	NECT3_MOUSE	Nectin-3	14540.6	NA	NA	7082.58	NA	12543.3	24778.1	NA	20293.5	15847.6	NA	TurboID unique	NA	NA	NA
Rgs17	RGS17	Q9QZB0	RGS17_MOUSE	Regulator of G-protein signaling 17	20177.3	7792.75	NA	8047.94	NA	20467.1	21339.9	NA	17167	15832	NA	TurboID unique	NA	NA	NA
Lpcat4	LPCAT4	Q6NVG1	LPCT4_MOUSE	Lysophospholipid acyltransferase LPCAT4	12180.9	3781.47	NA	NA	NA	21577.4	20916.1	NA	20659.1	15823	NA	TurboID unique	NA	NA	NA
Cdc42bpb	CDC42BPB	Q7TT50	MRCKB_MOUSE	Serine/threonine-protein kinase MRCK beta	16999.4	14891	NA	10929.4	NA	18012.4	17124	NA	16944.2	15816.7	NA	TurboID unique	NA	NA	NA
Nipal3	NIPAL3	Q8BGN5	NPAL3_MOUSE	NIPA-like protein 3	20489.4	12815.3	NA	4977.25	NA	18776.1	22605.7	NA	15173.4	15806.2	NA	TurboID unique	NA	NA	NA
Adgrb3	ADGRB3	Q80ZF8	AGRB3_MOUSE	Adhesion G protein-coupled receptor B3	15599.6	11229.5	NA	10263.6	NA	14364.8	26613.7	NA	16669	15790	NA	TurboID unique	NA	NA	NA
Arhgef7	ARHGEF7	Q9ES28	ARHG7_MOUSE	Rho guanine nucleotide exchange factor 7	10000.4	14323	NA	NA	NA	23309.3	15472.8	NA	NA	15776.4	NA	TurboID unique	NA	NA	NA
Plxna1	PLXNA1	P70206	PLXA1_MOUSE	Plexin-A1	18055.5	13970.5	NA	9640.18	NA	12376.9	26442.1	NA	14172	15776.2	NA	TurboID unique	NA	NA	NA
Tmem256	TMEM256	Q5F285	TM256_MOUSE	Transmembrane protein 256	22615.7	10950.4	NA	NA	NA	13685.5	17543.7	NA	13891.2	15737.3	NA	TurboID unique	NA	NA	NA
Stxbp6	STXBP6	Q8R3T5	STXB6_MOUSE	Syntaxin-binding protein 6	21647.7	NA	NA	10654.8	NA	NA	14866.7	NA	NA	15723.1	NA	TurboID unique	NA	NA	NA
Prkag1	PRKAG1	O54950	AAKG1_MOUSE	5'-AMP-activated protein kinase subunit gamma-1	18450.2	10267.1	NA	8932.57	NA	20184.9	20735.1	NA	NA	15714	NA	TurboID unique	NA	NA	NA
Tmem135	TMEM135	Q9CYV5	TM135_MOUSE	Transmembrane protein 135	17233.9	11864.7	NA	15202.7	NA	13282.9	17565.3	NA	19021	15695.1	NA	TurboID unique	NA	NA	NA
Clip1	CLIP1	Q922J3	CLIP1_MOUSE	CAP-Gly domain-containing linker protein 1	NA	29618.9	NA	NA	NA	8647.9	8797.74	NA	NA	15688.2	NA	TurboID unique	NA	NA	NA
Myo18a	MYO18A	Q9JMH9	MY18A_MOUSE	Unconventional myosin-XVIIIa	17903.9	13286.3	NA	10047.5	NA	14430.4	23825.5	NA	14420.5	15652.4	NA	TurboID unique	NA	NA	NA
Aldh3b1	ALDH3B1	Q80VQ0	AL3B1_MOUSE	Aldehyde dehydrogenase family 3 member B1	16777.9	NA	NA	NA	NA	NA	14550.9	NA	15622.2	15650.3	NA	TurboID unique	NA	NA	NA
Pcyox1	PCYOX1	Q9CQF9	PCYOX_MOUSE	Prenylcysteine oxidase	20843.9	13099.3	NA	8008.43	NA	9814	26009.4	NA	16110.9	15647.7	NA	TurboID unique	NA	NA	NA
Slc6a8	SLC6A8	Q8VBW1	SC6A8_MOUSE	Sodium- and chloride-dependent creatine transporter 1	17133.2	NA	NA	9432.29	NA	13193.4	19718.9	NA	18537.4	15603	NA	TurboID unique	NA	NA	NA
Dhrs7	DHRS7	Q9CXR1	DHRS7_MOUSE	Dehydrogenase/reductase SDR family member 7	19338.9	9287.07	NA	NA	NA	12806.2	19910.5	NA	16588.3	15586.2	NA	TurboID unique	NA	NA	NA
Gba2	GBA2	Q69ZF3	GBA2_MOUSE	Non-lysosomal glucosylceramidase	18471.5	12290.9	NA	13889.9	NA	16362.4	19939.7	NA	12348.7	15550.5	NA	TurboID unique	NA	NA	NA
Lnpep	LNPEP	Q8C129	LCAP_MOUSE	Leucyl-cystinyl aminopeptidase	19043.2	18419.7	NA	13061.4	NA	11451.8	17031.2	NA	14195.1	15533.7	NA	TurboID unique	NA	NA	NA
Cnnm2	CNNM2	Q3TWN3	CNNM2_MOUSE	Metal transporter CNNM2	20248.5	11384.4	NA	7479.87	NA	13894.3	22568.1	NA	17586.3	15526.9	NA	TurboID unique	NA	NA	NA
Abca5	ABCA5	Q8K448	ABCA5_MOUSE	Cholesterol transporter ABCA5	20721.6	11616.7	NA	NA	NA	13597.6	16535.8	NA	15079.6	15510.3	NA	TurboID unique	NA	NA	NA
Sash1	SASH1	P59808	SASH1_MOUSE	SAM and SH3 domain-containing protein 1	11594.6	13007.8	NA	9717.71	NA	21699.2	21401.7	NA	15605.7	15504.5	NA	TurboID unique	NA	NA	NA
Ctnnd1	CTNND1	P30999	CTND1_MOUSE	Catenin delta-1	15001	11506.9	NA	9111.82	NA	15254.6	23733.1	NA	18309.1	15486.1	NA	TurboID unique	NA	NA	NA
Unc79	UNC79	Q0KK59	UNC79_MOUSE	Protein unc-79 homolog	18114.2	NA	NA	16921.6	NA	NA	12064.6	NA	14841.2	15485.4	NA	TurboID unique	NA	NA	NA
Prelid1	PRELID1	Q8R107	PRLD1_MOUSE	PRELI domain-containing protein 1, mitochondrial	NA	NA	NA	11291.5	NA	12356	22791.1	NA	NA	15479.5	NA	TurboID unique	NA	NA	NA
Gnpda1	GNPDA1	O88958	GNPI1_MOUSE	Glucosamine-6-phosphate isomerase 1	NA	11021.7	NA	5070.49	NA	4977.97	7436.64	NA	48840.5	15469.5	NA	TurboID unique	NA	NA	NA
Rock2	ROCK2	P70336	ROCK2_MOUSE	Rho-associated protein kinase 2	15163	24289.9	NA	11348	NA	NA	11074.7	NA	NA	15468.9	NA	TurboID unique	NA	NA	NA
Ptges	PTGES	Q9JM51	PTGES_MOUSE	Prostaglandin E synthase	21781.6	11270.9	NA	NA	NA	NA	13321.2	NA	NA	15457.9	NA	TurboID unique	NA	NA	NA
Glrx3	GLRX3	Q9CQM9	GLRX3_MOUSE	Glutaredoxin-3	19586	32718.5	NA	4516.83	NA	NA	4961.69	NA	NA	15445.7	NA	TurboID unique	NA	NA	NA
Slc9a7	SLC9A7	Q8BLV3	SL9A7_MOUSE	Sodium/hydrogen exchanger 7	18578.9	11603.4	NA	10689.7	NA	NA	18247.6	NA	18087	15441.3	NA	TurboID unique	NA	NA	NA
Fat3	FAT3	Q8BNA6	FAT3_MOUSE	Protocadherin Fat 3	8497.03	NA	NA	NA	NA	16210.1	18863.9	NA	18181.6	15438.2	NA	TurboID unique	NA	NA	NA
Ttyh3	TTYH3	Q6P5F7	TTYH3_MOUSE	Protein tweety homolog 3	13585.1	NA	NA	NA	NA	12018.8	25825.8	NA	10300.4	15432.5	NA	TurboID unique	NA	NA	NA
Gabrd	GABRD	P22933	GBRD_MOUSE	Gamma-aminobutyric acid receptor subunit delta	12060.6	9371	NA	12533.9	NA	19151.8	20178	NA	19270.2	15427.6	NA	TurboID unique	NA	NA	NA
Ugt8	NA	Q64676	CGT_MOUSE	2-hydroxyacylsphingosine 1-beta-galactosyltransferase	15502	14357.5	NA	14302.1	NA	15740.7	16373.2	NA	16241.9	15419.6	NA	TurboID unique	NA	NA	NA
Kcnd3	KCND3	Q9Z0V1	KCND3_MOUSE	Potassium voltage-gated channel subfamily D member 3	22199.4	15477.2	NA	9393.45	NA	12743.7	17490	NA	15028	15388.6	NA	TurboID unique	NA	NA	NA
Rab24	RAB24	P35290	RAB24_MOUSE	Ras-related protein Rab-24	17917	9835.38	NA	9691.67	NA	NA	23094.5	NA	16394.6	15386.6	NA	TurboID unique	NA	NA	NA
Nck1	NCK1	Q99M51	NCK1_MOUSE	Cytoplasmic protein NCK1	NA	19157.5	NA	14424.1	NA	12840.3	15019.1	NA	NA	15360.2	NA	TurboID unique	NA	NA	NA
Por	POR	P37040	NCPR_MOUSE	NADPH--cytochrome P450 reductase	28952.8	NA	NA	10846.7	NA	NA	13205.1	NA	8277.43	15320.5	NA	TurboID unique	NA	NA	NA
Rmdn3	RMDN3	Q3UJU9	RMD3_MOUSE	Regulator of microtubule dynamics protein 3	13719.3	NA	NA	8809.82	NA	NA	18640.5	NA	20011	15295.1	NA	TurboID unique	NA	NA	NA
Chordc1	CHORDC1	Q9D1P4	CHRD1_MOUSE	Cysteine and histidine-rich domain-containing protein 1	7439.25	8678.99	NA	3160.99	NA	NA	10794.4	NA	46262.7	15267.3	NA	TurboID unique	NA	NA	NA
Tmem43	TMEM43	Q9DBS1	TMM43_MOUSE	Transmembrane protein 43	13882.2	13441.5	NA	9958.77	NA	13451.8	23656.8	NA	17152.6	15257.3	NA	TurboID unique	NA	NA	NA
Clcn6	CLCN6	O35454	CLCN6_MOUSE	Chloride transport protein 6	18907.6	7009.38	NA	9701.16	NA	16971	19021.7	NA	19910.7	15253.6	NA	TurboID unique	NA	NA	NA
Tbc1d10a	TBC1D10A	P58802	TB10A_MOUSE	TBC1 domain family member 10A	7915.37	NA	NA	40207.4	NA	9932.71	12712.5	NA	5435.32	15240.7	NA	TurboID unique	NA	NA	NA
Gsg1l	GSG1L	D3Z7H4	GSG1L_MOUSE	Germ cell-specific gene 1-like protein	11459.6	NA	NA	NA	NA	10536.3	20388.8	NA	18551.2	15234	NA	TurboID unique	NA	NA	NA
Slc6a20a	SLC6A20	Q8VDB9	S620A_MOUSE	Sodium- and chloride-dependent transporter XTRP3A	26711	11026.8	NA	NA	NA	NA	7897.22	NA	NA	15211.7	NA	TurboID unique	NA	NA	NA
Ano8	ANO8	Q6PB70	ANO8_MOUSE	Anoctamin-8	17487.8	9419.56	NA	7220.15	NA	16920.8	21131.4	NA	18999.3	15196.5	NA	TurboID unique	NA	NA	NA
Kcnt1	KCNT1	Q6ZPR4	KCNT1_MOUSE	Potassium channel subfamily T member 1	15798.8	9938.07	NA	11811	NA	16556.5	20586.8	NA	16456	15191.2	NA	TurboID unique	NA	NA	NA
Rasgrf2	RASGRF2	P70392	RGRF2_MOUSE	Ras-specific guanine nucleotide-releasing factor 2	13764.2	13188.8	NA	NA	NA	15834.3	20524.2	NA	12620	15186.3	NA	TurboID unique	NA	NA	NA
Cul1	CUL1	Q9WTX6	CUL1_MOUSE	Cullin-1	7400.78	28235.9	NA	NA	NA	NA	9852.8	NA	NA	15163.2	NA	TurboID unique	NA	NA	NA
Gorasp2	GORASP2	Q99JX3	GORS2_MOUSE	Golgi reassembly-stacking protein 2	16372.3	NA	NA	NA	NA	24179	4781.12	NA	NA	15110.8	NA	TurboID unique	NA	NA	NA
Ap3b2	AP3B2	Q9JME5	AP3B2_MOUSE	AP-3 complex subunit beta-2	14300.9	17300.5	NA	9803.89	NA	15496.3	20078	NA	13673.7	15108.9	NA	TurboID unique	NA	NA	NA
Vps26c	NA	O35075	VP26C_MOUSE	Vacuolar protein sorting-associated protein 26C	13532.7	NA	NA	NA	NA	24255.1	7522.67	NA	NA	15103.5	NA	TurboID unique	NA	NA	NA
Cpne5	CPNE5	Q8JZW4	CPNE5_MOUSE	Copine-5	18891.7	8651.61	NA	5414.14	NA	15588.4	25924.6	NA	16074.9	15090.9	NA	TurboID unique	NA	NA	NA
Plekha6	PLEKHA6	Q7TQG1	PKHA6_MOUSE	Pleckstrin homology domain-containing family A member 6	8714.47	19714.3	NA	16082.6	NA	10770.2	20252.2	NA	14789.6	15053.9	NA	TurboID unique	NA	NA	NA
Farp2	FARP2	Q91VS8	FARP2_MOUSE	FERM, ARHGEF and pleckstrin domain-containing protein 2	16927.5	5789.02	NA	11584.7	NA	17353.2	19169.3	NA	19448.1	15045.3	NA	TurboID unique	NA	NA	NA
Lin7c	LIN7C	O88952	LIN7C_MOUSE	Protein lin-7 homolog C	11473.6	NA	NA	17797.5	NA	NA	13377	NA	17511.6	15039.9	NA	TurboID unique	NA	NA	NA
Ralgapa1	RALGAPA1	Q6GYP7	RGPA1_MOUSE	Ral GTPase-activating protein subunit alpha-1	15930.8	19741.6	NA	17440.1	NA	11521	12342.7	NA	13159.5	15022.6	NA	TurboID unique	NA	NA	NA
Tmem222	TMEM222	Q8BVA2	TM222_MOUSE	Transmembrane protein 222	11807.5	NA	NA	8147.2	NA	16657.2	21608.6	NA	16792.2	15002.6	NA	TurboID unique	NA	NA	NA
Fam234b	FAM234B	Q8BYI8	F234B_MOUSE	Protein FAM234B	16533.4	13728.4	NA	9710.73	NA	18132.7	15325.4	NA	16539.9	14995.1	NA	TurboID unique	NA	NA	NA
Sorbs3	SORBS3	Q9R1Z8	VINEX_MOUSE	Vinexin	13487	25805.6	NA	NA	NA	NA	14597.8	NA	6086.89	14994.3	NA	TurboID unique	NA	NA	NA
Ddx17	DDX17	Q501J6	DDX17_MOUSE	Probable ATP-dependent RNA helicase DDX17	17030.8	17954.5	NA	NA	NA	NA	9989.93	NA	NA	14991.7	NA	TurboID unique	NA	NA	NA
Eml2	EML2	Q7TNG5	EMAL2_MOUSE	Echinoderm microtubule-associated protein-like 2	16765	16893.8	NA	8837.86	NA	16255.5	17578.3	NA	13613.9	14990.7	NA	TurboID unique	NA	NA	NA
Tmem19	TMEM19	Q91W52	TMM19_MOUSE	Transmembrane protein 19	11300.3	NA	NA	8163.36	NA	15152.4	26667.6	NA	13471.1	14950.9	NA	TurboID unique	NA	NA	NA
Pip4k2b	PIP4K2B	Q80XI4	PI42B_MOUSE	Phosphatidylinositol 5-phosphate 4-kinase type-2 beta	15062.7	10793.2	NA	21630	NA	12464.4	10584.7	NA	19091.8	14937.8	NA	TurboID unique	NA	NA	NA
Ocrl	OCRL	Q6NVF0	OCRL_MOUSE	Inositol polyphosphate 5-phosphatase OCRL	13461.4	15702.7	NA	8464.31	NA	16859.4	22865.1	NA	12267.2	14936.7	NA	TurboID unique	NA	NA	NA
Kcnn2	KCNN2	P58390	KCNN2_MOUSE	Small conductance calcium-activated potassium channel protein 2	12094.3	13395.4	NA	10782.4	NA	12944.5	24192.2	NA	15878	14881.1	NA	TurboID unique	NA	NA	NA
Grik3	GRIK3	B1AS29	GRIK3_MOUSE	Glutamate receptor ionotropic, kainate 3	14230.6	19176.8	NA	NA	NA	11895.1	15648.6	NA	13416.8	14873.6	NA	TurboID unique	NA	NA	NA
Scn1b	SCN1B	P97952	SCN1B_MOUSE	Sodium channel subunit beta-1	15708.2	7868.54	NA	NA	NA	NA	21001	NA	NA	14859.2	NA	TurboID unique	NA	NA	NA
P33monox	NA	Q9DBN4	P33MX_MOUSE	Putative monooxygenase p33MONOX	NA	27566.8	NA	6561.47	NA	NA	10414.5	NA	NA	14847.6	NA	TurboID unique	NA	NA	NA
Mpdz	MPDZ	Q8VBX6	MPDZ_MOUSE	Multiple PDZ domain protein	14200.5	16048.6	NA	9413.75	NA	14557.8	21744.7	NA	13046.7	14835.3	NA	TurboID unique	NA	NA	NA
Trappc10	TRAPPC10	Q3TLI0	TPC10_MOUSE	Trafficking protein particle complex subunit 10	12869.2	15867.1	NA	NA	NA	15095.8	17272.6	NA	13072	14835.3	NA	TurboID unique	NA	NA	NA
Tanc2	TANC2	A2A690	TANC2_MOUSE	Protein TANC2	10837.6	14420.1	NA	13875.8	NA	18540.4	18091.7	NA	13062.6	14804.7	NA	TurboID unique	NA	NA	NA
Arhgef12	ARHGEF12	Q8R4H2	ARHGC_MOUSE	Rho guanine nucleotide exchange factor 12	13570.2	13477.4	NA	10488	NA	14483	21692.9	NA	15048.6	14793.4	NA	TurboID unique	NA	NA	NA
Tgfbrap1	TGFBRAP1	Q3UR70	TGFA1_MOUSE	Transforming growth factor-beta receptor-associated protein 1	13124.5	24666.1	NA	NA	NA	NA	6501.95	NA	NA	14764.2	NA	TurboID unique	NA	NA	NA
Vps45	VPS45	P97390	VPS45_MOUSE	Vacuolar protein sorting-associated protein 45	16487.5	10328.2	NA	NA	NA	10061.6	22584.3	NA	14346.7	14761.7	NA	TurboID unique	NA	NA	NA
Nedd4	NEDD4	P46935	NEDD4_MOUSE	E3 ubiquitin-protein ligase NEDD4	10796	27442.7	NA	NA	NA	14587.8	13365	NA	7367.13	14711.7	NA	TurboID unique	NA	NA	NA
Magi3	MAGI3	Q9EQJ9	MAGI3_MOUSE	Membrane-associated guanylate kinase, WW and PDZ domain-containing protein 3	13100.9	16951.2	NA	12455.1	NA	13628	17762.7	NA	14101	14666.5	NA	TurboID unique	NA	NA	NA
Exoc4	EXOC4	O35382	EXOC4_MOUSE	Exocyst complex component 4	15527.7	9377.8	NA	10562.8	NA	22264.4	16913.3	NA	13091.7	14622.9	NA	TurboID unique	NA	NA	NA
Rras2	RRAS2	P62071	RRAS2_MOUSE	Ras-related protein R-Ras2	23831.6	11286.5	NA	8819.98	NA	12192.8	19803.9	NA	11756.1	14615.1	NA	TurboID unique	NA	NA	NA
Pip4k2c	PIP4K2C	Q91XU3	PI42C_MOUSE	Phosphatidylinositol 5-phosphate 4-kinase type-2 gamma	NA	13048.7	NA	7059.73	NA	32599.8	5746.91	NA	NA	14613.8	NA	TurboID unique	NA	NA	NA
Polr2m	POLR2M	Q6P6I6	GRL1A_MOUSE	DNA-directed RNA polymerase II subunit GRINL1A	27345.3	30904.5	NA	NA	NA	3339.72	6914.25	NA	4546.33	14610	NA	TurboID unique	NA	NA	NA
Cerk	CERK	Q8K4Q7	CERK1_MOUSE	Ceramide kinase	NA	NA	NA	10238.2	NA	12885	17168	NA	18140.9	14608	NA	TurboID unique	NA	NA	NA
Myof	MYOF	Q69ZN7	MYOF_MOUSE	Myoferlin	19609.3	15131.9	NA	11535.4	NA	12494.8	15344.6	NA	13429.7	14590.9	NA	TurboID unique	NA	NA	NA
Ttc9	TTC9	Q3V038	TTC9A_MOUSE	Tetratricopeptide repeat protein 9A	15138.9	22615.5	NA	NA	NA	NA	5944.62	NA	NA	14566.3	NA	TurboID unique	NA	NA	NA
Oxa1l	OXA1L	Q8BGA9	OXA1L_MOUSE	Mitochondrial inner membrane protein OXA1L	14880.6	NA	NA	12726	NA	8685.08	23551.4	NA	12912.5	14551.1	NA	TurboID unique	NA	NA	NA
Arhgef18	ARHGEF18	Q6P9R4	ARHGI_MOUSE	Rho guanine nucleotide exchange factor 18	NA	NA	NA	16224.5	NA	13330.8	14089.3	NA	NA	14548.2	NA	TurboID unique	NA	NA	NA
Ctdsp2	CTDSP2	Q8BX07	CTDS2_MOUSE	Carboxy-terminal domain RNA polymerase II polypeptide A small phosphatase 2	9420.69	8860.1	NA	NA	NA	17276.9	17554.9	NA	19597.7	14542.1	NA	TurboID unique	NA	NA	NA
Skt	NA	A2AQ25	SKT_MOUSE	Sickle tail protein	13818	NA	NA	12387	NA	10638.5	25023.6	NA	10826	14538.6	NA	TurboID unique	NA	NA	NA
Tmem126b	TMEM126B	Q9D1R1	T126B_MOUSE	Complex I assembly factor TMEM126B, mitochondrial	12041.5	21063.4	NA	NA	NA	NA	17083.8	NA	7958.37	14536.8	NA	TurboID unique	NA	NA	NA
Slc8a3	SLC8A3	S4R2P9	NAC3_MOUSE	Sodium/calcium exchanger 3	NA	5202.22	NA	14841.9	NA	15307.3	19950.7	NA	17354.7	14531.4	NA	TurboID unique	NA	NA	NA
Mios	MIOS	Q8VE19	MIO_MOUSE	GATOR complex protein MIOS	11999.8	9127.39	NA	9016.25	NA	16338.8	19587.7	NA	20983.1	14508.9	NA	TurboID unique	NA	NA	NA
Vwa5a	VWA5A	Q99KC8	VMA5A_MOUSE	von Willebrand factor A domain-containing protein 5A	8173.36	9845.28	NA	12369.6	NA	16108.8	18961.3	NA	21583.2	14506.9	NA	TurboID unique	NA	NA	NA
Tapbp	TAPBP	Q9R233	TPSN_MOUSE	Tapasin	11094.1	NA	NA	NA	NA	NA	23842.8	NA	8464.19	14467	NA	TurboID unique	NA	NA	NA
Soga3	SOGA3	Q6NZL0	SOGA3_MOUSE	Protein SOGA3	14869.4	11085	NA	16986.9	NA	NA	14238	NA	15071.3	14450.1	NA	TurboID unique	NA	NA	NA
Grb2	GRB2	Q60631	GRB2_MOUSE	Growth factor receptor-bound protein 2	5994.02	22781.4	NA	17778.5	NA	NA	11192.4	NA	NA	14436.6	NA	TurboID unique	NA	NA	NA
Ptpn9	PTPN9	O35239	PTN9_MOUSE	Tyrosine-protein phosphatase non-receptor type 9	14604.6	4118.46	NA	8970.3	NA	19216.9	25212.5	NA	14431.7	14425.7	NA	TurboID unique	NA	NA	NA
Dnajc16	DNAJC16	Q80TN4	DJC16_MOUSE	DnaJ homolog subfamily C member 16	13321.1	7892.72	NA	12064.1	NA	13090.5	23763.3	NA	16356.2	14414.7	NA	TurboID unique	NA	NA	NA
Cpne4	CPNE4	Q8BLR2	CPNE4_MOUSE	Copine-4	16077	7122.76	NA	9225.68	NA	10696.8	31440.4	NA	11357.3	14320	NA	TurboID unique	NA	NA	NA
Plppr3	PLPPR3	Q7TPB0	PLPR3_MOUSE	Phospholipid phosphatase-related protein type 3	10503.7	11034.4	NA	7766.52	NA	20709.3	19292.7	NA	16505.3	14302	NA	TurboID unique	NA	NA	NA
Rapgef2	RAPGEF2	Q8CHG7	RPGF2_MOUSE	Rap guanine nucleotide exchange factor 2	15285.4	NA	NA	13456.5	NA	13391.7	15072.7	NA	NA	14301.6	NA	TurboID unique	NA	NA	NA
Strn4	STRN4	P58404	STRN4_MOUSE	Striatin-4	16950.2	9325.58	NA	11495.2	NA	17114.9	18084.6	NA	12770.9	14290.2	NA	TurboID unique	NA	NA	NA
Magi1	MAGI1	Q6RHR9	MAGI1_MOUSE	Membrane-associated guanylate kinase, WW and PDZ domain-containing protein 1	12240.3	16717.7	NA	7896.06	NA	13272.7	22481	NA	12944.1	14258.6	NA	TurboID unique	NA	NA	NA
Cyp51a1	NA	Q8K0C4	CP51A_MOUSE	Lanosterol 14-alpha demethylase	15387.5	11332.3	NA	NA	NA	11654.5	17440.3	NA	15432.6	14249.4	NA	TurboID unique	NA	NA	NA
Strn3	STRN3	Q9ERG2	STRN3_MOUSE	Striatin-3	12364.2	12179.7	NA	15986.6	NA	15477.2	18988	NA	10460.6	14242.7	NA	TurboID unique	NA	NA	NA
Trappc2l	TRAPPC2L	Q9JME7	TPC2L_MOUSE	Trafficking protein particle complex subunit 2-like protein	31358.7	NA	NA	NA	NA	9403.77	8657.72	NA	7548.17	14242.1	NA	TurboID unique	NA	NA	NA
Clcc1	CLCC1	Q99LI2	CLCC1_MOUSE	Chloride channel CLIC-like protein 1	17328.1	11891.9	NA	8199.17	NA	11195.4	25536.4	NA	11175.1	14221	NA	TurboID unique	NA	NA	NA
Supt16h	NA	Q920B9	SP16H_MOUSE	FACT complex subunit SPT16	17621.5	12676.8	NA	11790.4	NA	NA	15309.8	NA	13645.7	14208.8	NA	TurboID unique	NA	NA	NA
Scn3a	SCN3A	A2ASI5	SCN3A_MOUSE	Sodium channel protein type 3 subunit alpha	NA	9112.22	NA	NA	NA	17370.5	NA	NA	16118.8	14200.5	NA	TurboID unique	NA	NA	NA
Cyp4f14	CYP4F12	Q9EP75	CP4FE_MOUSE	Leukotriene-B4 omega-hydroxylase 3	NA	NA	NA	NA	NA	13062	14772	NA	14763.4	14199.2	NA	TurboID unique	NA	NA	NA
Mapk8ip3	MAPK8IP3	Q9ESN9	JIP3_MOUSE	C-Jun-amino-terminal kinase-interacting protein 3	12910.5	14398.5	NA	NA	NA	16125.2	13776.7	NA	13437.3	14129.6	NA	TurboID unique	NA	NA	NA
Lmf1	LMF1	Q3U3R4	LMF1_MOUSE	Lipase maturation factor 1	14159.1	5365.08	NA	13802.2	NA	13830	18736.8	NA	18808.1	14116.9	NA	TurboID unique	NA	NA	NA
Mpv17	MPV17	P19258	MPV17_MOUSE	Protein Mpv17	19937.4	14600.1	NA	10145.4	NA	9467.22	19357.5	NA	11149.7	14109.6	NA	TurboID unique	NA	NA	NA
Asap1	ASAP1	Q9QWY8	ASAP1_MOUSE	Arf-GAP with SH3 domain, ANK repeat and PH domain-containing protein 1	9337.63	20601	NA	NA	NA	NA	12279.1	NA	NA	14072.6	NA	TurboID unique	NA	NA	NA
Slc43a2	SLC43A2	Q8CGA3	LAT4_MOUSE	Large neutral amino acids transporter small subunit 4	20695.2	16522.5	NA	10365.5	NA	9392.92	14794.8	NA	12645.8	14069.5	NA	TurboID unique	NA	NA	NA
Smap2	SMAP2	Q7TN29	SMAP2_MOUSE	Stromal membrane-associated protein 2	11986.8	11687.7	NA	NA	NA	NA	18514.1	NA	NA	14062.8	NA	TurboID unique	NA	NA	NA
Cyld	CYLD	Q80TQ2	CYLD_MOUSE	Ubiquitin carboxyl-terminal hydrolase CYLD	10906.4	NA	NA	13237.4	NA	18091	15548.2	NA	12500.7	14056.7	NA	TurboID unique	NA	NA	NA
Plxnb2	PLXNB2	B2RXS4	PLXB2_MOUSE	Plexin-B2	13432	NA	NA	NA	NA	NA	15527.8	NA	13008.6	13989.5	NA	TurboID unique	NA	NA	NA
Hnrnpll	HNRNPLL	Q921F4	HNRLL_MOUSE	Heterogeneous nuclear ribonucleoprotein L-like	16220.3	7417.55	NA	7140.61	NA	16143.7	19516.7	NA	17407.7	13974.4	NA	TurboID unique	NA	NA	NA
Slc29a2	SLC29A2	Q61672	S29A2_MOUSE	Equilibrative nucleoside transporter 2	18766	11527	NA	7666.22	NA	10914.1	19707	NA	14737.8	13886.4	NA	TurboID unique	NA	NA	NA
Csnk1g3	CSNK1G3	Q8C4X2	KC1G3_MOUSE	Casein kinase I isoform gamma-3	14756.4	15113.8	NA	10454.5	NA	9787.39	17727.6	NA	15364	13867.3	NA	TurboID unique	NA	NA	NA
Map2k4	MAP2K4	P47809	MP2K4_MOUSE	Dual specificity mitogen-activated protein kinase kinase 4	10462.2	NA	NA	36926.7	NA	3432.07	4612.38	NA	NA	13858.3	NA	TurboID unique	NA	NA	NA
Phactr1	PHACTR1	Q2M3X8	PHAR1_MOUSE	Phosphatase and actin regulator 1	NA	21868.6	NA	9283.52	NA	NA	10393.9	NA	NA	13848.7	NA	TurboID unique	NA	NA	NA
Adck1	ADCK1	Q9D0L4	ADCK1_MOUSE	AarF domain-containing protein kinase 1	17246.3	7081.51	NA	NA	NA	11865.5	21675.4	NA	11329.1	13839.6	NA	TurboID unique	NA	NA	NA
Gucy1a1	NA	Q9ERL9	GCYA1_MOUSE	Guanylate cyclase soluble subunit alpha-1	14440.6	23120.6	NA	NA	NA	6510.08	11282.3	NA	NA	13838.4	NA	TurboID unique	NA	NA	NA
Tmem35a	TMEM35A	Q9D328	NACHO_MOUSE	Novel acetylcholine receptor chaperone	22308.3	NA	NA	4763.02	NA	10762	20408	NA	10929.8	13834.2	NA	TurboID unique	NA	NA	NA
Gsk3b	GSK3B	Q9WV60	GSK3B_MOUSE	Glycogen synthase kinase-3 beta	15271.7	10193.9	NA	14787.7	NA	16419.6	16555.5	NA	9736.25	13827.4	NA	TurboID unique	NA	NA	NA
Fzd2	FZD2	Q9JIP6	FZD2_MOUSE	Frizzled-2	17699.9	8756.7	NA	7396.74	NA	10138.3	21375.9	NA	17528.4	13816	NA	TurboID unique	NA	NA	NA
Cacng7	CACNG7	P62956	CCG7_MOUSE	Voltage-dependent calcium channel gamma-7 subunit	15687.1	5799.98	NA	27394.2	NA	14936.2	10766.5	NA	8296.49	13813.4	NA	TurboID unique	NA	NA	NA
Nup98	NUP98	Q6PFD9	NUP98_MOUSE	Nuclear pore complex protein Nup98-Nup96	12658	24877.8	NA	10189.5	NA	9425.86	14227	NA	11501.1	13813.2	NA	TurboID unique	NA	NA	NA
Atg9a	ATG9A	Q68FE2	ATG9A_MOUSE	Autophagy-related protein 9A	NA	NA	NA	NA	NA	12955.1	12285	NA	16192.2	13810.8	NA	TurboID unique	NA	NA	NA
Trhde	TRHDE	Q8K093	TRHDE_MOUSE	Thyrotropin-releasing hormone-degrading ectoenzyme	13779.3	8611.65	NA	7318.28	NA	19111.4	16796.7	NA	17114.1	13788.6	NA	TurboID unique	NA	NA	NA
Pls3	PLS3	Q99K51	PLST_MOUSE	Plastin-3	6985.03	11513.3	NA	21997.4	NA	NA	14654.4	NA	NA	13787.5	NA	TurboID unique	NA	NA	NA
Tprg1l	NA	Q9DBS2	TPRGL_MOUSE	Tumor protein p63-regulated gene 1-like protein	19176.6	10985.4	NA	12090.1	NA	8706.5	24037.6	NA	7655.25	13775.2	NA	TurboID unique	NA	NA	NA
Nup133	NUP133	Q8R0G9	NU133_MOUSE	Nuclear pore complex protein Nup133	12555.8	14461.8	NA	9027.77	NA	11502.7	15397.3	NA	19661.1	13767.8	NA	TurboID unique	NA	NA	NA
Eif3c	EIF3C	Q8R1B4	EIF3C_MOUSE	Eukaryotic translation initiation factor 3 subunit C	19411.1	12571.3	NA	10301.2	NA	9476.52	20032.7	NA	10797.2	13765	NA	TurboID unique	NA	NA	NA
Clptm1l	CLPTM1L	Q8BXA5	CLP1L_MOUSE	Cleft lip and palate transmembrane protein 1-like protein	15658.2	15040.9	NA	13276.1	NA	12451.3	11839.2	NA	14148.3	13735.6	NA	TurboID unique	NA	NA	NA
Mars1	NA	Q68FL6	SYMC_MOUSE	Methionine--tRNA ligase, cytoplasmic	14613.8	12028.3	NA	15338.4	NA	8587.43	19502.7	NA	12196.2	13711.1	NA	TurboID unique	NA	NA	NA
Rab3gap1	RAB3GAP1	Q80UJ7	RB3GP_MOUSE	Rab3 GTPase-activating protein catalytic subunit	12262.6	16406.8	NA	10498.6	NA	15317.1	14397.7	NA	13373.5	13709.4	NA	TurboID unique	NA	NA	NA
Edc4	EDC4	Q3UJB9	EDC4_MOUSE	Enhancer of mRNA-decapping protein 4	17164.9	9856.85	NA	7032.08	NA	14166.7	17309.8	NA	16529.7	13676.7	NA	TurboID unique	NA	NA	NA
Psmd2	PSMD2	Q8VDM4	PSMD2_MOUSE	26S proteasome non-ATPase regulatory subunit 2	9882.86	26407.9	NA	10334	NA	9871.82	14672.2	NA	10889.1	13676.3	NA	TurboID unique	NA	NA	NA
Cp	CP	Q61147	CERU_MOUSE	Ceruloplasmin	18143.9	6519.15	NA	15786.9	NA	7035.57	20119.6	NA	14293.7	13649.8	NA	TurboID unique	NA	NA	NA
Dock9	DOCK9	Q8BIK4	DOCK9_MOUSE	Dedicator of cytokinesis protein 9	15631.1	14556.4	NA	NA	NA	10160.9	18058.3	NA	9788.18	13639	NA	TurboID unique	NA	NA	NA
Ndufb8	NDUFB8	Q9D6J5	NDUB8_MOUSE	NADH dehydrogenase [ubiquinone] 1 beta subcomplex subunit 8, mitochondrial	8873.88	12427.6	NA	27367.1	NA	10441.6	11315	NA	11384.4	13634.9	NA	TurboID unique	NA	NA	NA
Caprin1	CAPRIN1	Q60865	CAPR1_MOUSE	Caprin-1	NA	10060.4	NA	NA	NA	19507.7	11303.2	NA	NA	13623.7	NA	TurboID unique	NA	NA	NA
Mtcl1	MTCL1	Q3UHU5	MTCL1_MOUSE	Microtubule cross-linking factor 1	19452.1	NA	NA	NA	NA	NA	11201.9	NA	10183.2	13612.4	NA	TurboID unique	NA	NA	NA
Txnrd1	TXNRD1	Q9JMH6	TRXR1_MOUSE	Thioredoxin reductase 1, cytoplasmic	6413.48	10047	NA	10576.4	NA	9014.47	16650.1	NA	28970.1	13611.9	NA	TurboID unique	NA	NA	NA
Rac3	RAC3	P60764	RAC3_MOUSE	Ras-related C3 botulinum toxin substrate 3	15423.8	NA	NA	7296.68	NA	5526.57	30909.6	NA	8901.16	13611.5	NA	TurboID unique	NA	NA	NA
Hmox2	HMOX2	O70252	HMOX2_MOUSE	Heme oxygenase 2	17594.8	8419	NA	11902.7	NA	9565.61	18139.5	NA	16002.2	13604	NA	TurboID unique	NA	NA	NA
Srpra	NA	Q9DBG7	SRPRA_MOUSE	Signal recognition particle receptor subunit alpha	14127.9	8641.85	NA	11634.8	NA	10825.1	19275.2	NA	16980.5	13580.9	NA	TurboID unique	NA	NA	NA
Cc2d1a	CC2D1A	Q8K1A6	C2D1A_MOUSE	Coiled-coil and C2 domain-containing protein 1A	9395.71	NA	NA	NA	NA	14279.6	16946.4	NA	NA	13540.6	NA	TurboID unique	NA	NA	NA
Napa	NAPA	Q9DB05	SNAA_MOUSE	Alpha-soluble NSF attachment protein	26825.3	9514.36	NA	14922.7	NA	8651.96	10679.1	NA	10534.8	13521.4	NA	TurboID unique	NA	NA	NA
Osbp	OSBP	Q3B7Z2	OSBP1_MOUSE	Oxysterol-binding protein 1	9351.7	18879.8	NA	NA	NA	NA	11725.7	NA	14121.9	13519.8	NA	TurboID unique	NA	NA	NA
Mark2	MARK2	Q05512	MARK2_MOUSE	Serine/threonine-protein kinase MARK2	15214.7	9210.5	NA	NA	NA	NA	16111.3	NA	NA	13512.2	NA	TurboID unique	NA	NA	NA
Slc25a15	SLC25A15	Q9WVD5	ORNT1_MOUSE	Mitochondrial ornithine transporter 1	15791.8	NA	NA	NA	NA	9227.64	17331.4	NA	11663.1	13503.5	NA	TurboID unique	NA	NA	NA
Apool	APOOL	Q78IK4	MIC27_MOUSE	MICOS complex subunit Mic27	19713.7	8484.03	NA	5609.86	NA	9501.8	21173.7	NA	16251.9	13455.8	NA	TurboID unique	NA	NA	NA
Stx7	STX7	O70439	STX7_MOUSE	Syntaxin-7	16327.9	8279.57	NA	11980.6	NA	7167.66	22322.9	NA	14485	13427.3	NA	TurboID unique	NA	NA	NA
Wnk2	WNK2	Q3UH66	WNK2_MOUSE	Serine/threonine-protein kinase WNK2	11745.4	11705	NA	7191.11	NA	15875.1	18305.1	NA	15698.7	13420.1	NA	TurboID unique	NA	NA	NA
Pals1	NA	Q9JLB2	PALS1_MOUSE	Protein PALS1	12712.7	11564.4	NA	NA	NA	11036.2	20467.5	NA	11279	13412	NA	TurboID unique	NA	NA	NA
Kcnh1	KCNH1	Q60603	KCNH1_MOUSE	Potassium voltage-gated channel subfamily H member 1	15398.2	7997.78	NA	15538.6	NA	12285.7	15334.4	NA	13901.7	13409.4	NA	TurboID unique	NA	NA	NA
Bcr	BCR	Q6PAJ1	BCR_MOUSE	Breakpoint cluster region protein	9660.58	13371.9	NA	9500.91	NA	14747	17841	NA	15194.5	13386	NA	TurboID unique	NA	NA	NA
Rab11fip5	RAB11FIP5	Q8R361	RFIP5_MOUSE	Rab11 family-interacting protein 5	12515.6	8792.86	NA	9613.44	NA	11622.2	20534.6	NA	17132.7	13368.6	NA	TurboID unique	NA	NA	NA
Pgrmc2	PGRMC2	Q80UU9	PGRC2_MOUSE	Membrane-associated progesterone receptor component 2	13557.2	NA	NA	NA	NA	8369.92	17232.4	NA	14303.5	13365.7	NA	TurboID unique	NA	NA	NA
Folh1	FOLH1	O35409	FOLH1_MOUSE	Glutamate carboxypeptidase 2	11662.9	7945.13	NA	16025.6	NA	NA	20147.8	NA	10923.3	13340.9	NA	TurboID unique	NA	NA	NA
Dpp9	DPP9	Q8BVG4	DPP9_MOUSE	Dipeptidyl peptidase 9	NA	12999	NA	NA	NA	15032.5	12061.9	NA	13209.7	13325.8	NA	TurboID unique	NA	NA	NA
Syt13	SYT13	Q9EQT6	SYT13_MOUSE	Synaptotagmin-13	8077.35	NA	NA	NA	NA	23921.9	7935.91	NA	NA	13311.7	NA	TurboID unique	NA	NA	NA
Tusc3	TUSC3	Q8BTV1	TUSC3_MOUSE	Tumor suppressor candidate 3	17378.8	6418.32	NA	8400.61	NA	12822.3	19130.2	NA	15572.4	13287.1	NA	TurboID unique	NA	NA	NA
Ociad1	OCIAD1	Q9CRD0	OCAD1_MOUSE	OCIA domain-containing protein 1	13662.5	12899.5	NA	11070.6	NA	13173.8	15762.8	NA	13140.9	13285	NA	TurboID unique	NA	NA	NA
Doc2a	DOC2A	Q7TNF0	DOC2A_MOUSE	Double C2-like domain-containing protein alpha	15829.7	NA	NA	NA	NA	10022.2	16586.2	NA	10677	13278.8	NA	TurboID unique	NA	NA	NA
Grid1	GRID1	Q61627	GRID1_MOUSE	Glutamate receptor ionotropic, delta-1	13146.2	8131.98	NA	11056.9	NA	14715.7	20864.7	NA	11653.9	13261.6	NA	TurboID unique	NA	NA	NA
Dgkz	DGKZ	Q80UP3	DGKZ_MOUSE	Diacylglycerol kinase zeta	13509.3	14140.7	NA	7212.11	NA	15417.5	17653	NA	11576.4	13251.5	NA	TurboID unique	NA	NA	NA
Dhcr24	DHCR24	Q8VCH6	DHC24_MOUSE	Delta(24)-sterol reductase	14338	16988.6	NA	8068.35	NA	13522.3	13437.8	NA	13128.7	13247.3	NA	TurboID unique	NA	NA	NA
Mgst1	MGST1	Q91VS7	MGST1_MOUSE	Microsomal glutathione S-transferase 1	NA	NA	NA	NA	NA	5236.36	22655	NA	11807.2	13232.9	NA	TurboID unique	NA	NA	NA
Arrb1	ARRB1	Q8BWG8	ARRB1_MOUSE	Beta-arrestin-1	10159.5	12508.8	NA	10775.4	NA	18425.9	16198.3	NA	11271.2	13223.2	NA	TurboID unique	NA	NA	NA
Cul2	CUL2	Q9D4H8	CUL2_MOUSE	Cullin-2	14572.8	12217.5	NA	7552.8	NA	14598	16958.3	NA	13343.2	13207.1	NA	TurboID unique	NA	NA	NA
Pag1	PAG1	Q3U1F9	PHAG1_MOUSE	Phosphoprotein associated with glycosphingolipid-enriched microdomains 1	8433.54	NA	NA	NA	NA	15526.5	18790.8	NA	10069.8	13205.2	NA	TurboID unique	NA	NA	NA
Alg10b	ALG10	Q3UGP8	AG10B_MOUSE	Putative Dol-P-Glc:Glc(2)Man(9)GlcNAc(2)-PP-Dol alpha-1,2-glucosyltransferase	5143.48	NA	NA	10706.5	NA	14400.5	22403.8	NA	13333.6	13197.6	NA	TurboID unique	NA	NA	NA
Tmem229a	TMEM229A	B9EJI9	T229A_MOUSE	Transmembrane protein 229A	13448.1	12915.8	NA	11016.2	NA	12077.8	14692.3	NA	15005.3	13192.6	NA	TurboID unique	NA	NA	NA
Clu	CLU	Q06890	CLUS_MOUSE	Clusterin	10968	19859.1	NA	13498	NA	NA	8413.71	NA	NA	13184.7	NA	TurboID unique	NA	NA	NA
Serbp1	SERBP1	Q9CY58	PAIRB_MOUSE	Plasminogen activator inhibitor 1 RNA-binding protein	NA	NA	NA	15814.7	NA	10677.6	13059.6	NA	NA	13184	NA	TurboID unique	NA	NA	NA
Atl2	ATL2	Q6PA06	ATLA2_MOUSE	Atlastin-2	12688.6	NA	NA	12273.9	NA	14330.8	12484.7	NA	14132.7	13182.1	NA	TurboID unique	NA	NA	NA
Adgrl3	ADGRL3	Q80TS3	AGRL3_MOUSE	Adhesion G protein-coupled receptor L3	7778.15	NA	NA	NA	NA	22423.7	9282.97	NA	NA	13161.6	NA	TurboID unique	NA	NA	NA
Crk	CRK	Q64010	CRK_MOUSE	Adapter molecule crk	NA	5597.65	NA	25632.9	NA	NA	8237.46	NA	NA	13156	NA	TurboID unique	NA	NA	NA
Cntnap4	CNTNAP4	Q99P47	CNTP4_MOUSE	Contactin-associated protein-like 4	12344.7	8190.49	NA	11628.7	NA	15551	17320.1	NA	13862.4	13149.6	NA	TurboID unique	NA	NA	NA
Mycbp2	MYCBP2	Q7TPH6	MYCB2_MOUSE	E3 ubiquitin-protein ligase MYCBP2	11272.4	10833.8	NA	12896.2	NA	10268.3	16467.9	NA	17099.8	13139.7	NA	TurboID unique	NA	NA	NA
Rasgrf1	RASGRF1	P27671	RGRF1_MOUSE	Ras-specific guanine nucleotide-releasing factor 1	12410.4	15443.5	NA	10540.1	NA	13101	13903	NA	13275.5	13112.3	NA	TurboID unique	NA	NA	NA
Eif4g2	EIF4G2	Q62448	IF4G2_MOUSE	Eukaryotic translation initiation factor 4 gamma 2	11520.4	14973.6	NA	9075.17	NA	12033.5	18887.9	NA	12104.1	13099.1	NA	TurboID unique	NA	NA	NA
Cav2	CAV2	Q9WVC3	CAV2_MOUSE	Caveolin-2	20871.2	NA	NA	NA	NA	8948.88	13458.3	NA	9105.65	13096	NA	TurboID unique	NA	NA	NA
Stambpl1	STAMBPL1	Q76N33	STALP_MOUSE	AMSH-like protease	11836.6	12146.1	NA	NA	NA	13321.3	19396.8	NA	8737.02	13087.5	NA	TurboID unique	NA	NA	NA
Tmem94	TMEM94	Q7TSH8	TMM94_MOUSE	Transmembrane protein 94	17423.9	9943.84	NA	NA	NA	9751.11	16507.4	NA	11788.3	13082.9	NA	TurboID unique	NA	NA	NA
Sgip1	SGIP1	Q8VD37	SGIP1_MOUSE	SH3-containing GRB2-like protein 3-interacting protein 1	10211.4	13663.5	NA	16892.9	NA	12363.8	12257.7	NA	NA	13077.9	NA	TurboID unique	NA	NA	NA
Asah1	ASAH1	Q9WV54	ASAH1_MOUSE	Acid ceramidase	7611.13	NA	NA	22968.8	NA	NA	5551.22	NA	15904.2	13008.8	NA	TurboID unique	NA	NA	NA
Fam126b	FAM126B	Q8C729	F126B_MOUSE	Protein FAM126B	14402.5	8896.39	NA	9648.97	NA	12278.7	19820.1	NA	12570	12936.1	NA	TurboID unique	NA	NA	NA
Il1rapl1	IL1RAPL1	P59823	IRPL1_MOUSE	Interleukin-1 receptor accessory protein-like 1	12674.6	NA	NA	NA	NA	NA	16140.8	NA	9992.04	12935.8	NA	TurboID unique	NA	NA	NA
Fam110b	FAM110B	Q8C739	F110B_MOUSE	Protein FAM110B	13205.9	NA	NA	NA	NA	NA	12719	NA	12866.7	12930.5	NA	TurboID unique	NA	NA	NA
Aldh3a2	ALDH3A2	P47740	AL3A2_MOUSE	Aldehyde dehydrogenase family 3 member A2	18784.2	6598.17	NA	5947.92	NA	NA	20328.3	NA	NA	12914.6	NA	TurboID unique	NA	NA	NA
Mtor	MTOR	Q9JLN9	MTOR_MOUSE	Serine/threonine-protein kinase mTOR	6251.88	NA	NA	NA	NA	23104	9369.08	NA	NA	12908.3	NA	TurboID unique	NA	NA	NA
Lman2l	LMAN2L	P59481	LMA2L_MOUSE	VIP36-like protein	17306	10588.5	NA	NA	NA	NA	14432.6	NA	9278.42	12901.4	NA	TurboID unique	NA	NA	NA
Camlg	NA	P49070	CAMLG_MOUSE	Guided entry of tail-anchored proteins factor CAMLG	10589.1	11891.9	NA	NA	NA	12400.6	20064.3	NA	9513.29	12891.8	NA	TurboID unique	NA	NA	NA
Dpysl5	DPYSL5	Q9EQF6	DPYL5_MOUSE	Dihydropyrimidinase-related protein 5	7571.74	NA	NA	15527.4	NA	NA	15559.8	NA	NA	12886.3	NA	TurboID unique	NA	NA	NA
Tmx1	TMX1	Q8VBT0	TMX1_MOUSE	Thioredoxin-related transmembrane protein 1	18099.5	9403.37	NA	9056.43	NA	11540.1	15861.1	NA	13285.7	12874.4	NA	TurboID unique	NA	NA	NA
Jam2	JAM2	Q9JI59	JAM2_MOUSE	Junctional adhesion molecule B	17348.9	8600.7	NA	NA	NA	14913.6	14099.2	NA	9384.96	12869.5	NA	TurboID unique	NA	NA	NA
Jcad	JCAD	Q5DTX6	JCAD_MOUSE	Junctional protein associated with coronary artery disease	12204.6	NA	NA	NA	NA	11044.3	9933.43	NA	18251.7	12858.5	NA	TurboID unique	NA	NA	NA
Rps27l	RPS27L	Q6ZWY3	RS27L_MOUSE	40S ribosomal protein S27-like	8064.55	6084.45	NA	10060.6	NA	16783.7	13473.3	NA	22568.5	12839.2	NA	TurboID unique	NA	NA	NA
Eif4g3	EIF4G3	Q80XI3	IF4G3_MOUSE	Eukaryotic translation initiation factor 4 gamma 3	15453	14120.6	NA	9236.5	NA	15189.2	14146.9	NA	8885.19	12838.6	NA	TurboID unique	NA	NA	NA
Elmod1	ELMOD1	Q3V1U8	ELMD1_MOUSE	ELMO domain-containing protein 1	14389.3	NA	NA	11410.1	NA	9971.05	16852.6	NA	11525.4	12829.7	NA	TurboID unique	NA	NA	NA
Sdk2	SDK2	Q6V4S5	SDK2_MOUSE	Protein sidekick-2	15408.3	NA	NA	NA	NA	NA	16786.1	NA	6274	12822.8	NA	TurboID unique	NA	NA	NA
Spcs2	SPCS2	Q9CYN2	SPCS2_MOUSE	Signal peptidase complex subunit 2	10688.5	NA	NA	NA	NA	9637.26	19968	NA	10969.5	12815.8	NA	TurboID unique	NA	NA	NA
Plpp7	PLPP7	Q91WB2	PLPP7_MOUSE	Inactive phospholipid phosphatase 7	NA	NA	NA	14073.5	NA	14733.1	9584.55	NA	NA	12797.1	NA	TurboID unique	NA	NA	NA
Lpcat1	LPCAT1	Q3TFD2	PCAT1_MOUSE	Lysophosphatidylcholine acyltransferase 1	15717.1	NA	NA	NA	NA	7344.15	18486.1	NA	9583.68	12782.8	NA	TurboID unique	NA	NA	NA
S100a13	S100A13	P97352	S10AD_MOUSE	Protein S100-A13	17044.5	14808.3	NA	8846.36	NA	6663.99	16545.9	NA	NA	12781.8	NA	TurboID unique	NA	NA	NA
Strn	STRN	O55106	STRN_MOUSE	Striatin	11890	9220.47	NA	10747.5	NA	11878	21321.8	NA	11531.8	12764.9	NA	TurboID unique	NA	NA	NA
Nit2	NIT2	Q9JHW2	NIT2_MOUSE	Omega-amidase NIT2	NA	NA	NA	13448.8	NA	NA	6316.11	NA	18443	12736	NA	TurboID unique	NA	NA	NA
Gabra2	GABRA2	P26048	GBRA2_MOUSE	Gamma-aminobutyric acid receptor subunit alpha-2	16088.1	9333.86	NA	7525.18	NA	12153.4	19310.8	NA	11954.9	12727.7	NA	TurboID unique	NA	NA	NA
Sema4d	SEMA4D	O09126	SEM4D_MOUSE	Semaphorin-4D	14809.5	16218	NA	5619.72	NA	10803	16249	NA	12629.6	12721.5	NA	TurboID unique	NA	NA	NA
Mon2	MON2	Q80TL7	MON2_MOUSE	Protein MON2 homolog	12104.6	11396	NA	7908.09	NA	18915.1	14887.2	NA	11113.9	12720.8	NA	TurboID unique	NA	NA	NA
Hdac2	HDAC2	P70288	HDAC2_MOUSE	Histone deacetylase 2	11940.3	NA	NA	7643.61	NA	NA	18528.9	NA	NA	12704.3	NA	TurboID unique	NA	NA	NA
Fbln5	FBLN5	Q9WVH9	FBLN5_MOUSE	Fibulin-5	16596.2	NA	NA	8211.11	NA	6561.97	21625.9	NA	10516.3	12702.3	NA	TurboID unique	NA	NA	NA
Vps39	VPS39	Q8R5L3	VPS39_MOUSE	Vam6/Vps39-like protein	14557.9	8903.62	NA	10134	NA	13922.2	13100.3	NA	15562.7	12696.8	NA	TurboID unique	NA	NA	NA
Ndufb9	NDUFB9	Q9CQJ8	NDUB9_MOUSE	NADH dehydrogenase [ubiquinone] 1 beta subcomplex subunit 9	17456.9	NA	NA	11421.1	NA	6485.32	11247.7	NA	16868.2	12695.8	NA	TurboID unique	NA	NA	NA
Borcs5	BORCS5	Q9D920	BORC5_MOUSE	BLOC-1-related complex subunit 5	14278.4	NA	NA	NA	NA	NA	13193.8	NA	10605.2	12692.5	NA	TurboID unique	NA	NA	NA
Usp20	USP20	Q8C6M1	UBP20_MOUSE	Ubiquitin carboxyl-terminal hydrolase 20	11508.7	NA	NA	NA	NA	10580.4	13671.7	NA	14991.5	12688.1	NA	TurboID unique	NA	NA	NA
Mff	MFF	Q6PCP5	MFF_MOUSE	Mitochondrial fission factor	12035	14574.3	NA	10007.3	NA	8700.19	19182.1	NA	11585	12680.6	NA	TurboID unique	NA	NA	NA
Slc25a35	SLC25A35	Q5SWT3	S2535_MOUSE	Solute carrier family 25 member 35	14065.6	11575.6	NA	8297.03	NA	9380.43	19150.8	NA	13423.4	12648.8	NA	TurboID unique	NA	NA	NA
Gpr107	GPR107	Q8BUV8	GP107_MOUSE	Protein GPR107	11370.1	11279.3	NA	NA	NA	11991.6	12662.6	NA	15926.7	12646.1	NA	TurboID unique	NA	NA	NA
Alg5	ALG5	Q9DB25	ALG5_MOUSE	Dolichyl-phosphate beta-glucosyltransferase	15331.2	NA	NA	NA	NA	9826.32	13252.3	NA	12158.9	12642.2	NA	TurboID unique	NA	NA	NA
Adcy6	ADCY6	Q01341	ADCY6_MOUSE	Adenylate cyclase type 6	7043.66	NA	NA	NA	NA	NA	14606.3	NA	16258	12636	NA	TurboID unique	NA	NA	NA
Rap1b	RAP1B	Q99JI6	RAP1B_MOUSE	Ras-related protein Rap-1b	17339.6	NA	NA	9588.36	NA	7311.75	19989.1	NA	8943.04	12634.4	NA	TurboID unique	NA	NA	NA
Rptor	RPTOR	Q8K4Q0	RPTOR_MOUSE	Regulatory-associated protein of mTOR	13748.5	11595	NA	8592.82	NA	15271	14415.1	NA	12092.5	12619.2	NA	TurboID unique	NA	NA	NA
Flii	FLII	Q9JJ28	FLII_MOUSE	Protein flightless-1 homolog	14465	9632.92	NA	10856.6	NA	9735.42	19927	NA	11047.9	12610.8	NA	TurboID unique	NA	NA	NA
Vps18	VPS18	Q8R307	VPS18_MOUSE	Vacuolar protein sorting-associated protein 18 homolog	14971.6	7070.44	NA	11112.4	NA	15817.8	15407	NA	11234	12602.2	NA	TurboID unique	NA	NA	NA
Slc25a19	SLC25A19	Q9DAM5	TPC_MOUSE	Mitochondrial thiamine pyrophosphate carrier	16109.8	7784.67	NA	6366.02	NA	10462.1	20945.8	NA	13935.2	12600.6	NA	TurboID unique	NA	NA	NA
Nat14	NAT14	Q8BVG8	NAT14_MOUSE	N-acetyltransferase 14	13022.5	5059.1	NA	9474.32	NA	NA	20788	NA	14577.1	12584.2	NA	TurboID unique	NA	NA	NA
Tmem178a	NA	Q9CZ16	T178A_MOUSE	Transmembrane protein 178A	17361.3	6213.48	NA	NA	NA	11011	15725.4	NA	NA	12577.8	NA	TurboID unique	NA	NA	NA
Dpp4	DPP4	P28843	DPP4_MOUSE	Dipeptidyl peptidase 4	16962.1	8213.1	NA	7620.97	NA	NA	15044.4	NA	14941.9	12556.5	NA	TurboID unique	NA	NA	NA
Tap2	TAP2	P36371	TAP2_MOUSE	Antigen peptide transporter 2	11291.4	9924.18	NA	11939.8	NA	NA	18773.7	NA	10850.2	12555.9	NA	TurboID unique	NA	NA	NA
Ap1s1	AP1S1	P61967	AP1S1_MOUSE	AP-1 complex subunit sigma-1A	13154.4	5386.07	NA	5339.13	NA	21091.2	19476	NA	10875.5	12553.7	NA	TurboID unique	NA	NA	NA
Ppp3cb	PPP3CB	P48453	PP2BB_MOUSE	Serine/threonine-protein phosphatase 2B catalytic subunit beta isoform	7886.96	16274.9	NA	19426.3	NA	NA	13812.5	NA	5312.71	12542.7	NA	TurboID unique	NA	NA	NA
Pip4k2a	PIP4K2A	O70172	PI42A_MOUSE	Phosphatidylinositol 5-phosphate 4-kinase type-2 alpha	12055.2	20506.1	NA	14404.3	NA	4634.41	14168.3	NA	9391.29	12526.6	NA	TurboID unique	NA	NA	NA
Clic4	CLIC4	Q9QYB1	CLIC4_MOUSE	Chloride intracellular channel protein 4	14186.3	NA	NA	NA	NA	17084	6306.36	NA	NA	12525.5	NA	TurboID unique	NA	NA	NA
Ckap5	CKAP5	A2AGT5	CKAP5_MOUSE	Cytoskeleton-associated protein 5	16846.5	7987.63	NA	9622.35	NA	12611	15698.4	NA	12281.4	12507.9	NA	TurboID unique	NA	NA	NA
Qars1	NA	Q8BML9	SYQ_MOUSE	Glutamine--tRNA ligase	9642.33	NA	NA	8131.49	NA	14265.2	16385.6	NA	14111.2	12507.2	NA	TurboID unique	NA	NA	NA
Rabep1	RABEP1	O35551	RABE1_MOUSE	Rab GTPase-binding effector protein 1	7220.51	12162.7	NA	NA	NA	15855.6	11965	NA	15323	12505.4	NA	TurboID unique	NA	NA	NA
Trim2	TRIM2	Q9ESN6	TRIM2_MOUSE	Tripartite motif-containing protein 2	7070.78	7633.78	NA	6735.2	NA	31638.3	9394.77	NA	NA	12494.6	NA	TurboID unique	NA	NA	NA
Rp2	RP2	Q9EPK2	XRP2_MOUSE	Protein XRP2	16982.6	15389.1	NA	NA	NA	4777.24	12740.4	NA	NA	12472.3	NA	TurboID unique	NA	NA	NA
Dync1li1	DYNC1LI1	Q8R1Q8	DC1L1_MOUSE	Cytoplasmic dynein 1 light intermediate chain 1	14638.5	15959.3	NA	10828.6	NA	9078.49	15714.9	NA	8475.22	12449.2	NA	TurboID unique	NA	NA	NA
Igf2r	IGF2R	Q07113	MPRI_MOUSE	Cation-independent mannose-6-phosphate receptor	12152.1	NA	NA	NA	NA	14112.8	10933.8	NA	NA	12399.6	NA	TurboID unique	NA	NA	NA
Xkr7	XKR7	Q5GH64	XKR7_MOUSE	XK-related protein 7	11531.6	8460.35	NA	8703.43	NA	9114.25	19217.1	NA	17344.5	12395.2	NA	TurboID unique	NA	NA	NA
mt-Co3	NA	P00416	COX3_MOUSE	Cytochrome c oxidase subunit 3	5792.43	4075.22	NA	NA	NA	10900.4	23313.7	NA	17861.6	12388.7	NA	TurboID unique	NA	NA	NA
Cfap300	NA	Q8CC70	CF300_MOUSE	Cilia- and flagella-associated protein 300	18876.8	8736.16	NA	NA	NA	10730.1	10927.1	NA	NA	12317.5	NA	TurboID unique	NA	NA	NA
Bri3bp	BRI3BP	Q8BXV2	BRI3B_MOUSE	BRI3-binding protein	11697.7	NA	NA	5739.19	NA	14618.4	18047	NA	11414	12303.3	NA	TurboID unique	NA	NA	NA
Cul5	CUL5	Q9D5V5	CUL5_MOUSE	Cullin-5	NA	NA	NA	9669.04	NA	15011.2	12190.9	NA	NA	12290.4	NA	TurboID unique	NA	NA	NA
Rars1	NA	Q9D0I9	SYRC_MOUSE	Arginine--tRNA ligase, cytoplasmic	5784.29	NA	NA	NA	NA	22135.7	8947.28	NA	NA	12289.1	NA	TurboID unique	NA	NA	NA
Cd82	CD82	P40237	CD82_MOUSE	CD82 antigen	18379.8	NA	NA	4685.19	NA	5607.61	10460.5	NA	22278.6	12282.4	NA	TurboID unique	NA	NA	NA
Psd	PSD	Q5DTT2	PSD1_MOUSE	PH and SEC7 domain-containing protein 1	12495.1	10920.8	NA	10082.5	NA	10545.8	20451.2	NA	9197.75	12282.2	NA	TurboID unique	NA	NA	NA
Kbtbd11	KBTBD11	Q8BNW9	KBTBB_MOUSE	Kelch repeat and BTB domain-containing protein 11	13073.6	7213.65	NA	11302.3	NA	12505.4	18553	NA	11031.6	12279.9	NA	TurboID unique	NA	NA	NA
Fmr1	FMR1	P35922	FMR1_MOUSE	Synaptic functional regulator FMR1	11873.2	NA	NA	NA	NA	9845.96	15120.3	NA	NA	12279.8	NA	TurboID unique	NA	NA	NA
Dgkb	DGKB	Q6NS52	DGKB_MOUSE	Diacylglycerol kinase beta	11713	8016.11	NA	9320.62	NA	10012.7	23529.8	NA	11025.3	12269.6	NA	TurboID unique	NA	NA	NA
Srgap3	SRGAP3	Q812A2	SRGP3_MOUSE	SLIT-ROBO Rho GTPase-activating protein 3	11624.7	7494.69	NA	21730.2	NA	11170.8	9239.93	NA	NA	12252.1	NA	TurboID unique	NA	NA	NA
Dlgap4	DLGAP4	B1AZP2	DLGP4_MOUSE	Disks large-associated protein 4	10097	24800.6	NA	5274.84	NA	10981.7	10189.9	NA	12034.9	12229.8	NA	TurboID unique	NA	NA	NA
Pdpr	PDPR	Q7TSQ8	PDPR_MOUSE	Pyruvate dehydrogenase phosphatase regulatory subunit, mitochondrial	14179.3	13983.5	NA	6620.51	NA	7103.21	23809.6	NA	7664.78	12226.8	NA	TurboID unique	NA	NA	NA
Dnpep	DNPEP	Q9Z2W0	DNPEP_MOUSE	Aspartyl aminopeptidase	NA	NA	NA	NA	NA	13402.4	7341.34	NA	15783.3	12175.7	NA	TurboID unique	NA	NA	NA
Cldnd1	CLDND1	Q9CQX5	CLDN1_MOUSE	Claudin domain-containing protein 1	12782.9	NA	NA	NA	NA	10741.2	12992.8	NA	NA	12172.3	NA	TurboID unique	NA	NA	NA
Mast3	MAST3	Q3U214	MAST3_MOUSE	Microtubule-associated serine/threonine-protein kinase 3	14428.8	10740.1	NA	NA	NA	NA	11270.1	NA	NA	12146.3	NA	TurboID unique	NA	NA	NA
Hsdl2	HSDL2	Q2TPA8	HSDL2_MOUSE	Hydroxysteroid dehydrogenase-like protein 2	16659.3	7058.25	NA	NA	NA	11561.2	14140.3	NA	11211.7	12126.1	NA	TurboID unique	NA	NA	NA
Alg9	ALG9	Q8VDI9	ALG9_MOUSE	Alpha-1,2-mannosyltransferase ALG9	14585.7	14914.1	NA	NA	NA	NA	10011.3	NA	8959.75	12117.7	NA	TurboID unique	NA	NA	NA
Cpne9	CPNE9	Q1RLL3	CPNE9_MOUSE	Copine-9	20321	12372.2	NA	NA	NA	NA	8804.78	NA	6844.12	12085.5	NA	TurboID unique	NA	NA	NA
Eif2s1	EIF2S1	Q6ZWX6	IF2A_MOUSE	Eukaryotic translation initiation factor 2 subunit 1	10254.9	11341.4	NA	11564.8	NA	14195.6	13066.4	NA	NA	12084.6	NA	TurboID unique	NA	NA	NA
Tspan7	TSPAN7	Q62283	TSN7_MOUSE	Tetraspanin-7	17294.4	8027.64	NA	NA	NA	NA	10909.4	NA	NA	12077.2	NA	TurboID unique	NA	NA	NA
Efr3a	EFR3A	Q8BG67	EFR3A_MOUSE	Protein EFR3 homolog A	8320.57	13954.7	NA	NA	NA	11806.7	18384.5	NA	7903.56	12074	NA	TurboID unique	NA	NA	NA
Arhgap23	ARHGAP23	Q69ZH9	RHG23_MOUSE	Rho GTPase-activating protein 23	12358.4	10445.2	NA	8774.49	NA	9061.52	18318.3	NA	13461.8	12069.9	NA	TurboID unique	NA	NA	NA
Lrch3	LRCH3	Q8BVU0	LRCH3_MOUSE	DISP complex protein LRCH3	15305.5	NA	NA	5806.71	NA	12517	16635.1	NA	9915.4	12035.9	NA	TurboID unique	NA	NA	NA
Hcls1	HCLS1	P49710	HCLS1_MOUSE	Hematopoietic lineage cell-specific protein	NA	NA	NA	NA	NA	9449.8	15358	NA	11285.6	12031.1	NA	TurboID unique	NA	NA	NA
Hapln2	HAPLN2	Q9ESM3	HPLN2_MOUSE	Hyaluronan and proteoglycan link protein 2	15616.2	NA	NA	8754.73	NA	NA	11711.5	NA	NA	12027.5	NA	TurboID unique	NA	NA	NA
Scai	SCAI	Q8C8N2	SCAI_MOUSE	Protein SCAI	7690.42	NA	NA	NA	NA	5871.25	10065.5	NA	24452	12019.8	NA	TurboID unique	NA	NA	NA
Abhd3	ABHD3	Q91ZH7	ABHD3_MOUSE	Phospholipase ABHD3	18180.7	8148.21	NA	9230.37	NA	9025.36	14810.1	NA	12708.5	12017.2	NA	TurboID unique	NA	NA	NA
Ago2	AGO2	Q8CJG0	AGO2_MOUSE	Protein argonaute-2	13413.5	12020	NA	8567.22	NA	11567	13991	NA	12532.1	12015.2	NA	TurboID unique	NA	NA	NA
Wls	WLS	Q6DID7	WLS_MOUSE	Protein wntless homolog	14292	7966.69	NA	NA	NA	10034.2	17896.2	NA	9752.1	11988.2	NA	TurboID unique	NA	NA	NA
Cntn4	CNTN4	Q69Z26	CNTN4_MOUSE	Contactin-4	13313.3	8496.17	NA	6812.32	NA	8112.96	23391.9	NA	11602	11954.8	NA	TurboID unique	NA	NA	NA
Klhdc7a	KLHDC7A	A2APT9	KLD7A_MOUSE	Kelch domain-containing protein 7A	10776.9	6745.27	NA	7440.81	NA	10796.8	19062.4	NA	16826.4	11941.4	NA	TurboID unique	NA	NA	NA
Septin9	NA	Q80UG5	SEPT9_MOUSE	Septin-9	13426	12357.4	NA	11268.2	NA	10861.3	14565.4	NA	9159.74	11939.7	NA	TurboID unique	NA	NA	NA
Fmo2	FMO2	Q8K2I3	FMO2_MOUSE	Dimethylaniline monooxygenase [N-oxide-forming] 2	12211.5	NA	NA	6520.93	NA	10886.8	16564.7	NA	13454.9	11927.8	NA	TurboID unique	NA	NA	NA
Cdc42bpa	CDC42BPA	Q3UU96	MRCKA_MOUSE	Serine/threonine-protein kinase MRCK alpha	11654.5	9809.42	NA	8945.55	NA	11595.8	15318	NA	14062.7	11897.7	NA	TurboID unique	NA	NA	NA
Scn8a	SCN8A	Q9WTU3	SCN8A_MOUSE	Sodium channel protein type 8 subunit alpha	12754.4	8289.4	NA	7687.72	NA	11306.7	17219.4	NA	14080.6	11889.7	NA	TurboID unique	NA	NA	NA
Pacs1	PACS1	Q8K212	PACS1_MOUSE	Phosphofurin acidic cluster sorting protein 1	9583.84	9556.06	NA	11177.2	NA	11526.8	18231.5	NA	11261.7	11889.5	NA	TurboID unique	NA	NA	NA
Acadm	ACADM	P45952	ACADM_MOUSE	Medium-chain specific acyl-CoA dehydrogenase, mitochondrial	23430.6	5069.54	NA	18652.7	NA	4851.98	11770.1	NA	7375.51	11858.4	NA	TurboID unique	NA	NA	NA
Yipf3	YIPF3	Q3UDR8	YIPF3_MOUSE	Protein YIPF3	16164.7	6638.85	NA	11829	NA	9649.23	15488.7	NA	11316.5	11847.8	NA	TurboID unique	NA	NA	NA
Ndufb1	NA	P0DN34	NDUB1_MOUSE	NADH dehydrogenase [ubiquinone] 1 beta subcomplex subunit 1	6514.52	NA	NA	NA	NA	NA	20515.1	NA	8497.82	11842.5	NA	TurboID unique	NA	NA	NA
Ptprf	PTPRF	A2A8L5	PTPRF_MOUSE	Receptor-type tyrosine-protein phosphatase F	9428.61	5283.36	NA	10311.9	NA	8899.93	17179.6	NA	19870.7	11829	NA	TurboID unique	NA	NA	NA
Pld1	PLD1	Q9Z280	PLD1_MOUSE	Phospholipase D1	15224.9	5740.97	NA	6829.98	NA	15623.3	14932.9	NA	12607.3	11826.6	NA	TurboID unique	NA	NA	NA
Eif5	EIF5	P59325	IF5_MOUSE	Eukaryotic translation initiation factor 5	4328.04	34319.4	NA	6137.15	NA	4573.9	9730.9	NA	NA	11817.9	NA	TurboID unique	NA	NA	NA
Slc38a1	SLC38A1	Q8K2P7	S38A1_MOUSE	Sodium-coupled neutral amino acid transporter 1	17606.8	14662.7	NA	12709.4	NA	5030.46	9019.08	NA	NA	11805.7	NA	TurboID unique	NA	NA	NA
Gapvd1	GAPVD1	Q6PAR5	GAPD1_MOUSE	GTPase-activating protein and VPS9 domain-containing protein 1	10284.5	NA	NA	7272.81	NA	16270.7	16238.8	NA	8843.09	11782	NA	TurboID unique	NA	NA	NA
Pigu	PIGU	Q8K358	PIGU_MOUSE	Phosphatidylinositol glycan anchor biosynthesis class U protein	21742	9142.89	NA	NA	NA	4955.66	11458.2	NA	11570.6	11773.9	NA	TurboID unique	NA	NA	NA
Atp9b	ATP9B	P98195	ATP9B_MOUSE	Probable phospholipid-transporting ATPase IIB	12129.2	NA	NA	7431.51	NA	11851.7	14624.3	NA	12679.4	11743.2	NA	TurboID unique	NA	NA	NA
Nudt3	NUDT3	Q9JI46	NUDT3_MOUSE	Diphosphoinositol polyphosphate phosphohydrolase 1	19690.9	NA	NA	9398.66	NA	NA	6122.31	NA	NA	11737.3	NA	TurboID unique	NA	NA	NA
Dkc1	DKC1	Q9ESX5	DKC1_MOUSE	H/ACA ribonucleoprotein complex subunit DKC1	13893.1	8224.2	NA	NA	NA	7328.8	16117.9	NA	13109.3	11734.7	NA	TurboID unique	NA	NA	NA
Gart	GART	Q64737	PUR2_MOUSE	Trifunctional purine biosynthetic protein adenosine-3	NA	9245	NA	11891.7	NA	16871	8927.24	NA	NA	11733.7	NA	TurboID unique	NA	NA	NA
Rpap3	RPAP3	Q9D706	RPAP3_MOUSE	RNA polymerase II-associated protein 3	NA	8356.41	NA	NA	NA	18158	8652.14	NA	NA	11722.2	NA	TurboID unique	NA	NA	NA
Cnnm3	CNNM3	Q32NY4	CNNM3_MOUSE	Metal transporter CNNM3	9808.82	20078.4	NA	NA	NA	7965.32	12526.7	NA	8107.33	11697.3	NA	TurboID unique	NA	NA	NA
Cemip2	NA	Q5FWI3	CEIP2_MOUSE	Cell surface hyaluronidase	14910.7	7709.77	NA	NA	NA	9601.21	14476.9	NA	NA	11674.7	NA	TurboID unique	NA	NA	NA
Baalc	BAALC	Q8VHV1	BAALC_MOUSE	Brain and acute leukemia cytoplasmic protein	8028.95	7905.24	NA	NA	NA	NA	15843.4	NA	14885.3	11665.7	NA	TurboID unique	NA	NA	NA
Timm23	TIMM23	Q9WTQ8	TIM23_MOUSE	Mitochondrial import inner membrane translocase subunit Tim23	19773.8	7809.81	NA	NA	NA	6821.95	13175.9	NA	10590	11634.3	NA	TurboID unique	NA	NA	NA
Agap2	AGAP2	Q3UHD9	AGAP2_MOUSE	Arf-GAP with GTPase, ANK repeat and PH domain-containing protein 2	10073.4	11878.3	NA	9445.97	NA	10323.8	18814.9	NA	9247.6	11630.7	NA	TurboID unique	NA	NA	NA
Slc9a3r2	SLC9A3R2	Q9JHL1	NHRF2_MOUSE	Na(+)/H(+) exchange regulatory cofactor NHE-RF2	15806.8	NA	NA	NA	NA	NA	8161.37	NA	10915.8	11628	NA	TurboID unique	NA	NA	NA
Nlgn1	NLGN1	Q99K10	NLGN1_MOUSE	Neuroligin-1	6587.15	NA	NA	NA	NA	9883.5	12649	NA	17332.3	11613	NA	TurboID unique	NA	NA	NA
Cog1	COG1	Q9Z160	COG1_MOUSE	Conserved oligomeric Golgi complex subunit 1	9267.99	NA	NA	21069.8	NA	NA	10740	NA	5347.84	11606.4	NA	TurboID unique	NA	NA	NA
Gpat4	GPAT4	Q8K2C8	GPAT4_MOUSE	Glycerol-3-phosphate acyltransferase 4	12992.8	11908.9	NA	NA	NA	9438.83	12044.9	NA	11627.1	11602.5	NA	TurboID unique	NA	NA	NA
Syn3	SYN3	Q8JZP2	SYN3_MOUSE	Synapsin-3	9686.19	11569.7	NA	7989.98	NA	10928.4	17769.9	NA	NA	11588.8	NA	TurboID unique	NA	NA	NA
Fbxl16	FBXL16	A2RT62	FXL16_MOUSE	F-box/LRR-repeat protein 16	15175.2	14132.4	NA	3903.77	NA	NA	13130.4	NA	NA	11585.4	NA	TurboID unique	NA	NA	NA
Nptxr	NPTXR	Q99J85	NPTXR_MOUSE	Neuronal pentraxin receptor	14792.8	10231.9	NA	8235.5	NA	7790.11	13431.2	NA	14918.4	11566.6	NA	TurboID unique	NA	NA	NA
Notch1	NOTCH1	Q01705	NOTC1_MOUSE	Neurogenic locus notch homolog protein 1	11775.8	NA	NA	NA	NA	NA	11353.3	NA	11566.1	11565.1	NA	TurboID unique	NA	NA	NA
Pdk3	PDK3	Q922H2	PDK3_MOUSE	[Pyruvate dehydrogenase (acetyl-transferring)] kinase isozyme 3, mitochondrial	15071.3	17449.6	NA	NA	NA	4785.78	9098.1	NA	11404.1	11561.8	NA	TurboID unique	NA	NA	NA
Nipsnap3b	NIPSNAP3A	Q9CQE1	NPS3B_MOUSE	Protein NipSnap homolog 3B	12384.9	11934.5	NA	6456.49	NA	NA	15792.5	NA	11188.1	11551.3	NA	TurboID unique	NA	NA	NA
Ergic2	ERGIC2	Q9CR89	ERGI2_MOUSE	Endoplasmic reticulum-Golgi intermediate compartment protein 2	9204.29	NA	NA	5550.37	NA	10295.7	20638.2	NA	12057.3	11549.2	NA	TurboID unique	NA	NA	NA
Cnn3	CNN3	Q9DAW9	CNN3_MOUSE	Calponin-3	NA	13337.9	NA	11022.4	NA	10175.3	12500.7	NA	10696.4	11546.6	NA	TurboID unique	NA	NA	NA
Tmem68	TMEM68	Q9D850	TMM68_MOUSE	Transmembrane protein 68	11392.4	NA	NA	NA	NA	10355.9	14350.6	NA	10044.8	11535.9	NA	TurboID unique	NA	NA	NA
Emd	EMD	O08579	EMD_MOUSE	Emerin	9088.15	NA	NA	11191	NA	10907.7	17473.5	NA	8982	11528.5	NA	TurboID unique	NA	NA	NA
Micu1	MICU1	Q8VCX5	MICU1_MOUSE	Calcium uptake protein 1, mitochondrial	12396.5	11428.1	NA	13092.1	NA	NA	13150.6	NA	7440.85	11501.6	NA	TurboID unique	NA	NA	NA
Arhgef17	ARHGEF17	Q80U35	ARHGH_MOUSE	Rho guanine nucleotide exchange factor 17	7760.33	7322.13	NA	11035	NA	NA	12300	NA	19046	11492.7	NA	TurboID unique	NA	NA	NA
Wdfy3	WDFY3	Q6VNB8	WDFY3_MOUSE	WD repeat and FYVE domain-containing protein 3	7471.34	18269.6	NA	9084.54	NA	11978	11697.2	NA	10414.7	11485.9	NA	TurboID unique	NA	NA	NA
Nf1	NF1	Q04690	NF1_MOUSE	Neurofibromin	14676.6	13219.1	NA	4052.11	NA	12735.8	13721.1	NA	10506	11485.1	NA	TurboID unique	NA	NA	NA
Nlrx1	NLRX1	Q3TL44	NLRX1_MOUSE	NLR family member X1	9322.11	7899.65	NA	8909.55	NA	NA	19732.3	NA	NA	11465.9	NA	TurboID unique	NA	NA	NA
Rabgap1	RABGAP1	A2AWA9	RBGP1_MOUSE	Rab GTPase-activating protein 1	6938.33	13037.4	NA	NA	NA	9921.44	15950.3	NA	NA	11461.9	NA	TurboID unique	NA	NA	NA
Kcnq5	KCNQ5	Q9JK45	KCNQ5_MOUSE	Potassium voltage-gated channel subfamily KQT member 5	11336.2	10361.7	NA	8715.56	NA	12089.2	14998.7	NA	11244.6	11457.7	NA	TurboID unique	NA	NA	NA
Vcpip1	VCPIP1	Q8CDG3	VCIP1_MOUSE	Deubiquitinating protein VCPIP1	8184.34	13516.6	NA	7204.33	NA	13138.9	16594.4	NA	10037.9	11446.1	NA	TurboID unique	NA	NA	NA
Yars1	NA	Q91WQ3	SYYC_MOUSE	Tyrosine--tRNA ligase, cytoplasmic	NA	16787	NA	9841.29	NA	NA	NA	NA	7622.63	11417	NA	TurboID unique	NA	NA	NA
Ptpn2	PTPN2	Q06180	PTN2_MOUSE	Tyrosine-protein phosphatase non-receptor type 2	10815.6	NA	NA	10397.3	NA	8636.65	13046.3	NA	14140.3	11407.2	NA	TurboID unique	NA	NA	NA
Elavl4	ELAVL4	Q61701	ELAV4_MOUSE	ELAV-like protein 4	10364	NA	NA	7563.51	NA	11313.6	14050.6	NA	13697.2	11397.8	NA	TurboID unique	NA	NA	NA
Hkdc1	HKDC1	Q91W97	HKDC1_MOUSE	Hexokinase HKDC1	14930.5	NA	NA	NA	NA	7158.72	16161	NA	7307.97	11389.5	NA	TurboID unique	NA	NA	NA
Gad2	GAD2	P48320	DCE2_MOUSE	Glutamate decarboxylase 2	8212.21	8591.08	NA	NA	NA	NA	9800.18	NA	18865.6	11367.3	NA	TurboID unique	NA	NA	NA
Xpr1	XPR1	Q9Z0U0	XPR1_MOUSE	Xenotropic and polytropic retrovirus receptor 1	12621.9	15261.9	NA	5094.73	NA	NA	14173.5	NA	9681.02	11366.6	NA	TurboID unique	NA	NA	NA
Twf2	TWF2	Q9Z0P5	TWF2_MOUSE	Twinfilin-2	5404.2	9528.07	NA	13163.4	NA	16568.6	12145.6	NA	NA	11362	NA	TurboID unique	NA	NA	NA
Prep	PREP	Q9QUR6	PPCE_MOUSE	Prolyl endopeptidase	10475.8	12121.1	NA	11258.4	NA	15074.9	13521.3	NA	5525.75	11329.6	NA	TurboID unique	NA	NA	NA
Gipc1	GIPC1	Q9Z0G0	GIPC1_MOUSE	PDZ domain-containing protein GIPC1	19139.1	NA	NA	11737.2	NA	6680.76	11485.8	NA	7557.01	11320	NA	TurboID unique	NA	NA	NA
Dock3	DOCK3	Q8CIQ7	DOCK3_MOUSE	Dedicator of cytokinesis protein 3	11618.8	16256.8	NA	NA	NA	7891.01	12210.9	NA	8537.41	11303	NA	TurboID unique	NA	NA	NA
Cadps2	CADPS2	Q8BYR5	CAPS2_MOUSE	Calcium-dependent secretion activator 2	7522.06	11251.4	NA	NA	NA	11217.8	15375.6	NA	11074.9	11288.4	NA	TurboID unique	NA	NA	NA
Rnpep	RNPEP	Q8VCT3	AMPB_MOUSE	Aminopeptidase B	7797.9	NA	NA	17859.9	NA	NA	8199.24	NA	NA	11285.7	NA	TurboID unique	NA	NA	NA
Fgfr3	FGFR3	Q61851	FGFR3_MOUSE	Fibroblast growth factor receptor 3	10931.2	NA	NA	NA	NA	8905.14	13229.7	NA	12042.2	11277.1	NA	TurboID unique	NA	NA	NA
Adam12	ADAM12	Q61824	ADA12_MOUSE	Disintegrin and metalloproteinase domain-containing protein 12	NA	NA	NA	NA	NA	16313.6	2241.84	NA	15265.4	11273.6	NA	TurboID unique	NA	NA	NA
Erc2	ERC2	Q6PH08	ERC2_MOUSE	ERC protein 2	14987.3	7536.93	NA	9310.62	NA	NA	11230.2	NA	13264.6	11265.9	NA	TurboID unique	NA	NA	NA
Emc4	EMC4	Q9CZX9	EMC4_MOUSE	ER membrane protein complex subunit 4	10091.9	NA	NA	10356.5	NA	9616.14	14971.2	NA	11292.5	11265.6	NA	TurboID unique	NA	NA	NA
Micu3	MICU3	Q9CTY5	MICU3_MOUSE	Calcium uptake protein 3, mitochondrial	15537.1	8976.92	NA	7753.4	NA	6235.67	18365.8	NA	10566.9	11239.3	NA	TurboID unique	NA	NA	NA
Frmd5	FRMD5	Q6P5H6	FRMD5_MOUSE	FERM domain-containing protein 5	11586.1	12190.5	NA	NA	NA	7993.5	13163.4	NA	NA	11233.4	NA	TurboID unique	NA	NA	NA
Decr2	DECR2	Q9WV68	DECR2_MOUSE	Peroxisomal 2,4-dienoyl-CoA reductase [(3E)-enoyl-CoA-producing]	9847.7	NA	NA	NA	NA	NA	12961.4	NA	10863.1	11224.1	NA	TurboID unique	NA	NA	NA
Ston2	STON2	Q8BZ60	STON2_MOUSE	Stonin-2	8244.16	NA	NA	5137.89	NA	13312.8	17098.4	NA	12298.2	11218.3	NA	TurboID unique	NA	NA	NA
Cbln4	CBLN4	Q8BME9	CBLN4_MOUSE	Cerebellin-4	13193.7	9036.49	NA	6255.3	NA	11257.7	18110.8	NA	9447.9	11217	NA	TurboID unique	NA	NA	NA
Dcaf8	DCAF8	Q8N7N5	DCAF8_MOUSE	DDB1- and CUL4-associated factor 8	6391.07	8777.78	NA	NA	NA	NA	5777.43	NA	23873.4	11204.9	NA	TurboID unique	NA	NA	NA
Skp1	NA	Q9WTX5	SKP1_MOUSE	S-phase kinase-associated protein 1	13998.5	12634.1	NA	10476.9	NA	NA	7587.33	NA	NA	11174.2	NA	TurboID unique	NA	NA	NA
Tenm2	TENM2	Q9WTS5	TEN2_MOUSE	Teneurin-2	8980.31	11480.2	NA	11699.8	NA	10204.4	10246.2	NA	14401.6	11168.8	NA	TurboID unique	NA	NA	NA
Arfgef3	ARFGEF3	Q3UGY8	BIG3_MOUSE	Brefeldin A-inhibited guanine nucleotide-exchange protein 3	3434.22	NA	NA	NA	NA	31799.4	4027.83	NA	5374.2	11158.9	NA	TurboID unique	NA	NA	NA
Uvrag	UVRAG	Q8K245	UVRAG_MOUSE	UV radiation resistance-associated protein	10898.3	10763.1	NA	NA	NA	NA	NA	NA	11738.4	11133.3	NA	TurboID unique	NA	NA	NA
Elp1	NA	Q7TT37	ELP1_MOUSE	Elongator complex protein 1	13091.3	10816.9	NA	7949.09	NA	11318.9	12051.5	NA	11519.3	11124.5	NA	TurboID unique	NA	NA	NA
Pllp	PLLP	Q9DCU2	PLLP_MOUSE	Plasmolipin	6130.59	NA	NA	9946.48	NA	10430.4	18185.8	NA	10843.7	11107.4	NA	TurboID unique	NA	NA	NA
Begain	BEGAIN	Q68EF6	BEGIN_MOUSE	Brain-enriched guanylate kinase-associated protein	7863.44	7855.02	NA	6978.85	NA	11639.6	19631.8	NA	12393.8	11060.4	NA	TurboID unique	NA	NA	NA
Abce1	ABCE1	P61222	ABCE1_MOUSE	ATP-binding cassette sub-family E member 1	NA	12496.3	NA	12145.9	NA	11514.2	7801.25	NA	11253.2	11042.2	NA	TurboID unique	NA	NA	NA
Diras1	DIRAS1	Q91Z61	DIRA1_MOUSE	GTP-binding protein Di-Ras1	7189.51	NA	NA	9141.88	NA	NA	16776	NA	NA	11035.8	NA	TurboID unique	NA	NA	NA
Tacc1	TACC1	Q6Y685	TACC1_MOUSE	Transforming acidic coiled-coil-containing protein 1	11761.3	7721.43	NA	NA	NA	12183.5	10722.9	NA	12755.4	11028.9	NA	TurboID unique	NA	NA	NA
Osmr	OSMR	O70458	OSMR_MOUSE	Oncostatin-M-specific receptor subunit beta	6534.4	NA	NA	3657.64	NA	9142.23	27804.8	NA	7996.39	11027.1	NA	TurboID unique	NA	NA	NA
Washc4	WASHC4	Q3UMB9	WASC4_MOUSE	WASH complex subunit 4	9099.48	11326	NA	NA	NA	11363.2	11656.8	NA	11674.1	11023.9	NA	TurboID unique	NA	NA	NA
Mybbp1a	MYBBP1A	Q7TPV4	MBB1A_MOUSE	Myb-binding protein 1A	8721.09	NA	NA	7825.17	NA	NA	16519.8	NA	NA	11022	NA	TurboID unique	NA	NA	NA
Slc25a32	SLC25A32	Q8BMG8	MFTC_MOUSE	Mitochondrial folate transporter/carrier	11563.1	NA	NA	5456.56	NA	10277.2	17244.1	NA	10447.7	10997.7	NA	TurboID unique	NA	NA	NA
Tenm3	TENM3	Q9WTS6	TEN3_MOUSE	Teneurin-3	10821.9	9442.98	NA	7072	NA	10922.2	11664.7	NA	15983.8	10984.6	NA	TurboID unique	NA	NA	NA
Sacs	SACS	Q9JLC8	SACS_MOUSE	Sacsin	7510.03	NA	NA	16788.1	NA	8151.63	11477.6	NA	NA	10981.8	NA	TurboID unique	NA	NA	NA
Nup210	NUP210	Q9QY81	PO210_MOUSE	Nuclear pore membrane glycoprotein 210	11572.1	NA	NA	NA	NA	NA	12456.5	NA	8909.5	10979.4	NA	TurboID unique	NA	NA	NA
Sdhd	SDHD	Q9CXV1	DHSD_MOUSE	Succinate dehydrogenase [ubiquinone] cytochrome b small subunit, mitochondrial	5375.64	NA	NA	2236.92	NA	13071.1	20893.5	NA	13315.1	10978.5	NA	TurboID unique	NA	NA	NA
Wwp1	WWP1	Q8BZZ3	WWP1_MOUSE	NEDD4-like E3 ubiquitin-protein ligase WWP1	11438.6	NA	NA	NA	NA	6225.11	17420.5	NA	8788.42	10968.2	NA	TurboID unique	NA	NA	NA
Iqsec2	IQSEC2	Q5DU25	IQEC2_MOUSE	IQ motif and SEC7 domain-containing protein 2	NA	NA	NA	7284.57	NA	10112	15504.9	NA	NA	10967.2	NA	TurboID unique	NA	NA	NA
Xpo7	XPO7	Q9EPK7	XPO7_MOUSE	Exportin-7	11009.6	4912.86	NA	19573.4	NA	NA	8364.25	NA	NA	10965	NA	TurboID unique	NA	NA	NA
Slc5a3	SLC5A3	Q9JKZ2	SC5A3_MOUSE	Sodium/myo-inositol cotransporter	9946.9	8119.21	NA	NA	NA	10260.3	16287.2	NA	10210.9	10964.9	NA	TurboID unique	NA	NA	NA
Tgm2	TGM2	P21981	TGM2_MOUSE	Protein-glutamine gamma-glutamyltransferase 2	10381.2	7038.16	NA	NA	NA	NA	17110.3	NA	9263.16	10948.2	NA	TurboID unique	NA	NA	NA
Smpd2	SMPD2	O70572	NSMA_MOUSE	Sphingomyelin phosphodiesterase 2	13082	4552.67	NA	6289.7	NA	11738.5	19529.8	NA	10495.1	10948	NA	TurboID unique	NA	NA	NA
Slc22a5	SLC22A5	Q9Z0E8	S22A5_MOUSE	Solute carrier family 22 member 5	13439.5	14490.3	NA	NA	NA	8866.02	9214.52	NA	8647.43	10931.6	NA	TurboID unique	NA	NA	NA
Gys1	GYS1	Q9Z1E4	GYS1_MOUSE	Glycogen [starch] synthase, muscle	9450.11	11743.3	NA	6821.58	NA	12631.7	16620.5	NA	8252.23	10919.9	NA	TurboID unique	NA	NA	NA
Mfn1	MFN1	Q811U4	MFN1_MOUSE	Mitofusin-1	13379.8	5619.33	NA	10668.3	NA	NA	15973.4	NA	8871.03	10902.4	NA	TurboID unique	NA	NA	NA
Inpp4a	INPP4A	Q9EPW0	INP4A_MOUSE	Inositol polyphosphate-4-phosphatase type I A	10248.6	NA	NA	NA	NA	6299.46	7370.01	NA	19691.3	10902.4	NA	TurboID unique	NA	NA	NA
Erbb4	ERBB4	Q61527	ERBB4_MOUSE	Receptor tyrosine-protein kinase erbB-4	11613.3	9277.7	NA	6790.88	NA	11142.2	17856.4	NA	8711.69	10898.7	NA	TurboID unique	NA	NA	NA
Tmem132e	TMEM132E	Q6IEE6	T132E_MOUSE	Transmembrane protein 132E	8952.9	NA	NA	NA	NA	12485.2	12362.9	NA	9766.67	10891.9	NA	TurboID unique	NA	NA	NA
Snx12	SNX12	O70493	SNX12_MOUSE	Sorting nexin-12	NA	11370.4	NA	11336.8	NA	NA	9951.72	NA	NA	10886.3	NA	TurboID unique	NA	NA	NA
Disp2	DISP2	Q8CIP5	DISP2_MOUSE	Protein dispatched homolog 2	3894.35	NA	NA	NA	NA	20420.3	8340.33	NA	NA	10885	NA	TurboID unique	NA	NA	NA
Tnrc6a	TNRC6A	Q3UHK8	TNR6A_MOUSE	Trinucleotide repeat-containing gene 6A protein	12028.9	12006.1	NA	10437.1	NA	NA	9065.22	NA	NA	10884.3	NA	TurboID unique	NA	NA	NA
Vangl2	VANGL2	Q91ZD4	VANG2_MOUSE	Vang-like protein 2	9970.79	7562.52	NA	NA	NA	7370	16149	NA	13366.5	10883.8	NA	TurboID unique	NA	NA	NA
Ndrg4	NDRG4	Q8BTG7	NDRG4_MOUSE	Protein NDRG4	9521.15	9704.46	NA	11528.1	NA	6597.33	19100.2	NA	8799.03	10875.1	NA	TurboID unique	NA	NA	NA
Wdr6	WDR6	Q99ME2	WDR6_MOUSE	WD repeat-containing protein 6	11263.9	NA	NA	NA	NA	10449.7	10883.3	NA	NA	10865.6	NA	TurboID unique	NA	NA	NA
Itgav	ITGAV	P43406	ITAV_MOUSE	Integrin alpha-V	10873.8	9055.63	NA	NA	NA	NA	14249.1	NA	9241.77	10855.1	NA	TurboID unique	NA	NA	NA
Ampd2	AMPD2	Q9DBT5	AMPD2_MOUSE	AMP deaminase 2	7663.04	8709.81	NA	12523.4	NA	9165.31	17009.1	NA	9940.85	10835.2	NA	TurboID unique	NA	NA	NA
Kcna5	KCNA5	Q61762	KCNA5_MOUSE	Potassium voltage-gated channel subfamily A member 5	NA	5919.26	NA	NA	NA	13958.1	14083	NA	9347.33	10826.9	NA	TurboID unique	NA	NA	NA
Tom1	TOM1	O88746	TOM1_MOUSE	Target of Myb protein 1	11285.2	7198.95	NA	7848.86	NA	12868.1	16737.7	NA	8973.55	10818.7	NA	TurboID unique	NA	NA	NA
Mfsd4a	MFSD4A	Q6PDC8	MFD4A_MOUSE	Major facilitator superfamily domain-containing protein 4A	13107.8	5116.64	NA	NA	NA	NA	14208.3	NA	NA	10810.9	NA	TurboID unique	NA	NA	NA
Fam107a	FAM107A	Q78TU8	F107A_MOUSE	Actin-associated protein FAM107A	NA	5626.68	NA	NA	NA	9180.42	15158.1	NA	13168.1	10783.3	NA	TurboID unique	NA	NA	NA
Ppp6r3	PPP6R3	Q922D4	PP6R3_MOUSE	Serine/threonine-protein phosphatase 6 regulatory subunit 3	24317.4	2491.93	NA	7370.78	NA	NA	8909.25	NA	NA	10772.3	NA	TurboID unique	NA	NA	NA
Hsd11b1	HSD11B1	P50172	DHI1_MOUSE	Corticosteroid 11-beta-dehydrogenase isozyme 1	11480	11723	NA	NA	NA	5843.74	14027	NA	NA	10768.4	NA	TurboID unique	NA	NA	NA
Rpl10	RPL10	Q6ZWV3	RL10_MOUSE	60S ribosomal protein L10	18503.3	NA	NA	7379.25	NA	9681.02	13006.9	NA	5267.97	10767.7	NA	TurboID unique	NA	NA	NA
Xab2	XAB2	Q9DCD2	SYF1_MOUSE	Pre-mRNA-splicing factor SYF1	12939.7	NA	NA	NA	NA	5944.78	12520.1	NA	11594.4	10749.7	NA	TurboID unique	NA	NA	NA
Scd2	NA	P13011	SCD2_MOUSE	Stearoyl-CoA desaturase 2	15582.9	NA	NA	NA	NA	8747.05	11448.8	NA	7202.23	10745.2	NA	TurboID unique	NA	NA	NA
Fbxo6	FBXO6	Q9QZN4	FBX6_MOUSE	F-box only protein 6	11198.9	4671.84	NA	NA	NA	NA	16363.3	NA	NA	10744.7	NA	TurboID unique	NA	NA	NA
Lrp1b	LRP1B	Q9JI18	LRP1B_MOUSE	Low-density lipoprotein receptor-related protein 1B	10356.4	NA	NA	5569.29	NA	NA	14914.4	NA	12066	10726.5	NA	TurboID unique	NA	NA	NA
Efnb3	EFNB3	O35393	EFNB3_MOUSE	Ephrin-B3	16627	NA	NA	NA	NA	NA	6596.05	NA	8951.17	10724.8	NA	TurboID unique	NA	NA	NA
Dennd4c	DENND4C	A6H8H2	DEN4C_MOUSE	DENN domain-containing protein 4C	NA	9315.06	NA	NA	NA	12639.5	10258.2	NA	10666.7	10719.9	NA	TurboID unique	NA	NA	NA
Parl	PARL	Q5XJY4	PARL_MOUSE	Presenilins-associated rhomboid-like protein, mitochondrial	7373.79	NA	NA	9911.33	NA	NA	14116.3	NA	11448	10712.3	NA	TurboID unique	NA	NA	NA
Scrn1	SCRN1	Q9CZC8	SCRN1_MOUSE	Secernin-1	2524.22	5270.8	NA	6753.77	NA	26964.7	11987.6	NA	NA	10700.2	NA	TurboID unique	NA	NA	NA
Ppp1r12c	PPP1R12C	Q3UMT1	PP12C_MOUSE	Protein phosphatase 1 regulatory subunit 12C	17779.3	NA	NA	4567.78	NA	NA	10318	NA	10108.3	10693.3	NA	TurboID unique	NA	NA	NA
Nrp2	NRP2	O35375	NRP2_MOUSE	Neuropilin-2	10337.6	NA	NA	NA	NA	NA	13826.3	NA	7882.66	10682.2	NA	TurboID unique	NA	NA	NA
Unc5a	UNC5A	Q8K1S4	UNC5A_MOUSE	Netrin receptor UNC5A	8865.11	9396.61	NA	NA	NA	7822.37	13762.6	NA	13555.9	10680.5	NA	TurboID unique	NA	NA	NA
Crat	CRAT	P47934	CACP_MOUSE	Carnitine O-acetyltransferase	9022.62	NA	NA	NA	NA	13261.6	9743.71	NA	NA	10676	NA	TurboID unique	NA	NA	NA
Agrn	AGRN	A2ASQ1	AGRIN_MOUSE	Agrin	13219.1	8430.74	NA	NA	NA	NA	10375.9	NA	NA	10675.3	NA	TurboID unique	NA	NA	NA
Rapgef5	RAPGEF5	Q8C0Q9	RPGF5_MOUSE	Rap guanine nucleotide exchange factor 5	8648.85	10160.7	NA	NA	NA	11632.4	13748	NA	9168.58	10671.7	NA	TurboID unique	NA	NA	NA
Myo1b	MYO1B	P46735	MYO1B_MOUSE	Unconventional myosin-Ib	11279.2	8200.85	NA	6116.04	NA	11206.6	16396.3	NA	10703	10650.4	NA	TurboID unique	NA	NA	NA
Prrc2a	PRRC2A	Q7TSC1	PRC2A_MOUSE	Protein PRRC2A	4970.88	7018.07	NA	NA	NA	11476.8	17406.7	NA	12367.3	10648	NA	TurboID unique	NA	NA	NA
Carmil1	CARMIL1	Q6EDY6	CARL1_MOUSE	F-actin-uncapping protein LRRC16A	9985.86	NA	NA	4272.58	NA	15055.3	15636.7	NA	8286.92	10647.5	NA	TurboID unique	NA	NA	NA
Cers4	CERS4	Q9D6J1	CERS4_MOUSE	Ceramide synthase 4	13115.3	10750.9	NA	NA	NA	8883.99	12943.3	NA	7494.7	10637.6	NA	TurboID unique	NA	NA	NA
Ptdss1	PTDSS1	Q99LH2	PTSS1_MOUSE	Phosphatidylserine synthase 1	13160.9	NA	NA	NA	NA	8066.64	9793.71	NA	11512.4	10633.4	NA	TurboID unique	NA	NA	NA
Pcdhga4	PCDHGA4	Q91XY4	PCDG4_MOUSE	Protocadherin gamma-A4	5619.26	NA	NA	NA	NA	10073.7	15785.9	NA	11020.5	10624.8	NA	TurboID unique	NA	NA	NA
Bclaf1	BCLAF1	Q8K019	BCLF1_MOUSE	Bcl-2-associated transcription factor 1	9858.76	NA	NA	NA	NA	NA	15591.9	NA	6421.41	10624	NA	TurboID unique	NA	NA	NA
Exoc8	EXOC8	Q6PGF7	EXOC8_MOUSE	Exocyst complex component 8	11550.7	15737.2	NA	7050.2	NA	11228.8	11741.3	NA	6413.7	10620.3	NA	TurboID unique	NA	NA	NA
Scfd2	SCFD2	Q8BTY8	SCFD2_MOUSE	Sec1 family domain-containing protein 2	12220.3	7956.49	NA	NA	NA	7855.2	17789.3	NA	7274.88	10619.2	NA	TurboID unique	NA	NA	NA
Prodh	PRODH	Q9WU79	PROD_MOUSE	Proline dehydrogenase 1, mitochondrial	9778.03	7919.44	NA	NA	NA	12227.9	11617.6	NA	11545.3	10617.7	NA	TurboID unique	NA	NA	NA
Tmx3	TMX3	Q8BXZ1	TMX3_MOUSE	Protein disulfide-isomerase TMX3	15314.1	7448.2	NA	NA	NA	6522.92	14367.2	NA	9423.88	10615.3	NA	TurboID unique	NA	NA	NA
Sntb1	SNTB1	Q99L88	SNTB1_MOUSE	Beta-1-syntrophin	14311.2	6736.46	NA	6897.53	NA	11094	14294.1	NA	10251.3	10597.4	NA	TurboID unique	NA	NA	NA
Igdcc4	IGDCC4	Q9EQS9	IGDC4_MOUSE	Immunoglobulin superfamily DCC subclass member 4	10468.5	NA	NA	9746.53	NA	8755.9	16229.5	NA	7755.48	10591.2	NA	TurboID unique	NA	NA	NA
Bmpr2	BMPR2	O35607	BMPR2_MOUSE	Bone morphogenetic protein receptor type-2	9182.76	16481.7	NA	NA	NA	4945.1	13000	NA	9339.63	10589.8	NA	TurboID unique	NA	NA	NA
Ipo7	IPO7	Q9EPL8	IPO7_MOUSE	Importin-7	6232.86	16137.2	NA	8326.23	NA	8971.38	13280.7	NA	NA	10589.7	NA	TurboID unique	NA	NA	NA
Stau1	STAU1	Q9Z108	STAU1_MOUSE	Double-stranded RNA-binding protein Staufen homolog 1	6199.39	NA	NA	NA	NA	11688	13872.8	NA	NA	10586.7	NA	TurboID unique	NA	NA	NA
Rragc	RRAGC	Q99K70	RRAGC_MOUSE	Ras-related GTP-binding protein C	18697.2	10905.3	NA	4454.46	NA	7897.38	14750.2	NA	6783.68	10581.4	NA	TurboID unique	NA	NA	NA
Kcnj4	KCNJ4	P52189	KCNJ4_MOUSE	Inward rectifier potassium channel 4	9724.9	NA	NA	7019.68	NA	12854.5	15035.1	NA	8158.56	10558.5	NA	TurboID unique	NA	NA	NA
Edc3	EDC3	Q8K2D3	EDC3_MOUSE	Enhancer of mRNA-decapping protein 3	7406.85	NA	NA	NA	NA	9637.26	16764.3	NA	8416.36	10556.2	NA	TurboID unique	NA	NA	NA
Kalrn	KALRN	A2CG49	KALRN_MOUSE	Kalirin	15981.6	12937.5	NA	6550.14	NA	7522.32	14710.6	NA	5585.91	10548	NA	TurboID unique	NA	NA	NA
Pex11b	PEX11B	Q9Z210	PX11B_MOUSE	Peroxisomal membrane protein 11B	7284.47	NA	NA	NA	NA	11554.6	8440.08	NA	14859.9	10534.8	NA	TurboID unique	NA	NA	NA
Slc5a7	SLC5A7	Q8BGY9	SC5A7_MOUSE	High affinity choline transporter 1	10172.3	NA	NA	7359.8	NA	9214.86	15241.9	NA	10578.9	10513.5	NA	TurboID unique	NA	NA	NA
Sort1	SORT1	Q6PHU5	SORT_MOUSE	Sortilin	13498.4	5647.46	NA	10016.8	NA	10782.6	12575.2	NA	10544.1	10510.8	NA	TurboID unique	NA	NA	NA
Get3	NA	O54984	GET3_MOUSE	ATPase GET3	12376	7024.02	NA	18845.7	NA	5934.27	9404.58	NA	9456.18	10506.8	NA	TurboID unique	NA	NA	NA
Akap1	AKAP1	O08715	AKAP1_MOUSE	A-kinase anchor protein 1, mitochondrial	6091.97	3149.47	NA	NA	NA	15782.9	11537.1	NA	15791.3	10470.5	NA	TurboID unique	NA	NA	NA
Timmdc1	TIMMDC1	Q8BUY5	TIDC1_MOUSE	Complex I assembly factor TIMMDC1, mitochondrial	11330.5	5171.49	NA	5880.01	NA	14345.9	17464.1	NA	8625.67	10469.6	NA	TurboID unique	NA	NA	NA
Dync1i2	DYNC1I2	O88487	DC1I2_MOUSE	Cytoplasmic dynein 1 intermediate chain 2	9902.76	15402.6	NA	NA	NA	4891.76	11673.9	NA	NA	10467.7	NA	TurboID unique	NA	NA	NA
Trpm1	TRPM1	Q2TV84	TRPM1_MOUSE	Transient receptor potential cation channel subfamily M member 1	14136.3	9623.36	NA	6590.86	NA	7914.95	11643.6	NA	12883.5	10465.4	NA	TurboID unique	NA	NA	NA
Tmem115	TMEM115	Q9WUH1	TM115_MOUSE	Transmembrane protein 115	16227.7	NA	NA	6716.85	NA	4967.3	13931.7	NA	NA	10460.9	NA	TurboID unique	NA	NA	NA
Prkag2	PRKAG2	Q91WG5	AAKG2_MOUSE	5'-AMP-activated protein kinase subunit gamma-2	7582.14	13317.9	NA	NA	NA	NA	10472.4	NA	NA	10457.5	NA	TurboID unique	NA	NA	NA
Spire1	SPIRE1	Q52KF3	SPIR1_MOUSE	Protein spire homolog 1	10679.5	8063.53	NA	5869.85	NA	8210.09	18856	NA	10939.2	10436.4	NA	TurboID unique	NA	NA	NA
Ube2o	UBE2O	Q6ZPJ3	UBE2O_MOUSE	(E3-independent) E2 ubiquitin-conjugating enzyme UBE2O	4624.28	7542.48	NA	20614.2	NA	NA	10088.1	NA	9072.98	10388.4	NA	TurboID unique	NA	NA	NA
Apbb1	APBB1	Q9QXJ1	APBB1_MOUSE	Amyloid-beta A4 precursor protein-binding family B member 1	9247.21	12746.1	NA	NA	NA	12536	12314.3	NA	5070.31	10382.8	NA	TurboID unique	NA	NA	NA
Epn2	EPN2	Q8CHU3	EPN2_MOUSE	Epsin-2	14088.9	6729.75	NA	5517.12	NA	10703.4	16977	NA	8204.26	10370.1	NA	TurboID unique	NA	NA	NA
Actr3b	ACTR3B	Q641P0	ARP3B_MOUSE	Actin-related protein 3B	NA	NA	NA	8189.39	NA	15798.5	7013.91	NA	NA	10333.9	NA	TurboID unique	NA	NA	NA
Seh1l	SEH1L	Q8R2U0	SEH1_MOUSE	Nucleoporin SEH1	13976.8	12475.5	NA	6131.46	NA	8166.17	11021.2	NA	10223	10332.4	NA	TurboID unique	NA	NA	NA
Cops3	COPS3	O88543	CSN3_MOUSE	COP9 signalosome complex subunit 3	16571.1	NA	NA	5814.61	NA	NA	8581.77	NA	NA	10322.5	NA	TurboID unique	NA	NA	NA
Kpna3	KPNA3	O35344	IMA4_MOUSE	Importin subunit alpha-4	10579.1	10095.3	NA	NA	NA	NA	14337.1	NA	6254.29	10316.4	NA	TurboID unique	NA	NA	NA
Ptpn4	PTPN4	Q9WU22	PTN4_MOUSE	Tyrosine-protein phosphatase non-receptor type 4	12370.6	NA	NA	NA	NA	9553.44	10455.5	NA	8876.87	10314.1	NA	TurboID unique	NA	NA	NA
Fgb	FGB	Q8K0E8	FIBB_MOUSE	Fibrinogen beta chain	17972.7	NA	NA	11927.1	NA	4209.57	7136.08	NA	NA	10311.4	NA	TurboID unique	NA	NA	NA
Clasp1	CLASP1	Q80TV8	CLAP1_MOUSE	CLIP-associating protein 1	13277	7205.38	NA	9065.63	NA	NA	11685	NA	NA	10308.3	NA	TurboID unique	NA	NA	NA
Paip1	PAIP1	Q8VE62	PAIP1_MOUSE	Polyadenylate-binding protein-interacting protein 1	9793.49	10967.8	NA	NA	NA	NA	NA	NA	10132.5	10297.9	NA	TurboID unique	NA	NA	NA
Polr2b	POLR2B	Q8CFI7	RPB2_MOUSE	DNA-directed RNA polymerase II subunit RPB2	NA	12199.9	NA	NA	NA	9349.82	9333.02	NA	NA	10294.2	NA	TurboID unique	NA	NA	NA
Sptb	SPTB	P15508	SPTB1_MOUSE	Spectrin beta chain, erythrocytic	13032.3	NA	NA	NA	NA	NA	9155.79	NA	8657.8	10282	NA	TurboID unique	NA	NA	NA
Hdlbp	HDLBP	Q8VDJ3	VIGLN_MOUSE	Vigilin	8060.76	24381.2	NA	5540.03	NA	5725.9	10385.1	NA	7576.15	10278.2	NA	TurboID unique	NA	NA	NA
Mrpl16	MRPL16	Q99N93	RM16_MOUSE	39S ribosomal protein L16, mitochondrial	10239	NA	NA	NA	NA	7044.17	15421.8	NA	8405.05	10277.5	NA	TurboID unique	NA	NA	NA
Spata5	SPATA5	Q3UMC0	AFG2H_MOUSE	ATPase family protein 2 homolog	NA	NA	NA	12030.1	NA	NA	5792.07	NA	13000.6	10274.2	NA	TurboID unique	NA	NA	NA
Hcfc1	HCFC1	Q61191	HCFC1_MOUSE	Host cell factor 1	10788.8	10067.3	NA	7760.04	NA	8386.13	13894.4	NA	10730	10271.1	NA	TurboID unique	NA	NA	NA
Pde10a	PDE10A	Q8CA95	PDE10_MOUSE	cAMP and cAMP-inhibited cGMP 3',5'-cyclic phosphodiesterase 10A	11898.6	NA	NA	3359.88	NA	14188.4	11623.5	NA	NA	10267.6	NA	TurboID unique	NA	NA	NA
Acot8	ACOT8	P58137	ACOT8_MOUSE	Acyl-coenzyme A thioesterase 8	16753	7266.45	NA	8370.4	NA	8282.11	11042.4	NA	9885.52	10266.6	NA	TurboID unique	NA	NA	NA
Naa50	NAA50	Q6PGB6	NAA50_MOUSE	N-alpha-acetyltransferase 50	11121.3	4358.51	NA	15317	NA	NA	NA	NA	NA	10265.6	NA	TurboID unique	NA	NA	NA
Ppp2r2a	PPP2R2A	Q6P1F6	2ABA_MOUSE	Serine/threonine-protein phosphatase 2A 55 kDa regulatory subunit B alpha isoform	10120.6	6345.11	NA	9000.22	NA	14205.5	11560.7	NA	NA	10246.4	NA	TurboID unique	NA	NA	NA
Dhx36	DHX36	Q8VHK9	DHX36_MOUSE	ATP-dependent DNA/RNA helicase DHX36	14500	7402.94	NA	NA	NA	7092.24	11976.2	NA	NA	10242.8	NA	TurboID unique	NA	NA	NA
Timm50	TIMM50	Q9D880	TIM50_MOUSE	Mitochondrial import inner membrane translocase subunit TIM50	12630.2	NA	NA	5635.79	NA	5819.42	16872.4	NA	NA	10239.5	NA	TurboID unique	NA	NA	NA
Dab1	DAB1	P97318	DAB1_MOUSE	Disabled homolog 1	6328.85	8510.46	NA	9939.88	NA	16055.5	10955.5	NA	9623.87	10235.7	NA	TurboID unique	NA	NA	NA
Frs3	FRS3	Q91WJ0	FRS3_MOUSE	Fibroblast growth factor receptor substrate 3	7671.9	NA	NA	5445.63	NA	NA	17431.5	NA	10370.1	10229.8	NA	TurboID unique	NA	NA	NA
Tnrc6b	TNRC6B	Q8BKI2	TNR6B_MOUSE	Trinucleotide repeat-containing gene 6B protein	8795.04	NA	NA	NA	NA	9266.42	14259.7	NA	8595.82	10229.2	NA	TurboID unique	NA	NA	NA
Tmem87a	TMEM87A	Q8BXN9	TM87A_MOUSE	Transmembrane protein 87A	11728.8	6904.56	NA	NA	NA	NA	12973.5	NA	9218.68	10206.4	NA	TurboID unique	NA	NA	NA
Arap2	ARAP2	Q8BZ05	ARAP2_MOUSE	Arf-GAP with Rho-GAP domain, ANK repeat and PH domain-containing protein 2	NA	9694.14	NA	6468.54	NA	NA	13973.2	NA	10686.9	10205.7	NA	TurboID unique	NA	NA	NA
Zzef1	ZZEF1	Q5SSH7	ZZEF1_MOUSE	Zinc finger ZZ-type and EF-hand domain-containing protein 1	9918.89	13692.1	NA	NA	NA	8103.04	8996.56	NA	NA	10177.6	NA	TurboID unique	NA	NA	NA
Rabggta	RABGGTA	Q9JHK4	PGTA_MOUSE	Geranylgeranyl transferase type-2 subunit alpha	NA	NA	NA	7797.02	NA	15807.3	6869.85	NA	NA	10158.1	NA	TurboID unique	NA	NA	NA
Cntfr	CNTFR	O88507	CNTFR_MOUSE	Ciliary neurotrophic factor receptor subunit alpha	15342	8252.74	NA	5839.98	NA	7755.31	17349.9	NA	6396.99	10156.2	NA	TurboID unique	NA	NA	NA
Trappc11	TRAPPC11	B2RXC1	TPC11_MOUSE	Trafficking protein particle complex subunit 11	11557.4	10708.5	NA	6923.43	NA	11407.4	9911.04	NA	10352.6	10143.4	NA	TurboID unique	NA	NA	NA
Nup160	NUP160	Q9Z0W3	NU160_MOUSE	Nuclear pore complex protein Nup160	13256.7	NA	NA	NA	NA	8457.99	9505.06	NA	9312.68	10133.1	NA	TurboID unique	NA	NA	NA
Atp7a	ATP7A	Q64430	ATP7A_MOUSE	Copper-transporting ATPase 1	11017.7	7437.78	NA	5827.2	NA	12710.9	13306.9	NA	10379.8	10113.4	NA	TurboID unique	NA	NA	NA
Epb41	EPB41	P48193	EPB41_MOUSE	Protein 4.1	10765.4	8345.75	NA	4129.72	NA	8038.49	19696.7	NA	9600.64	10096.1	NA	TurboID unique	NA	NA	NA
Sec11a	SEC11A	Q9R0P6	SC11A_MOUSE	Signal peptidase complex catalytic subunit SEC11A	NA	NA	NA	8353.58	NA	9515.63	12380	NA	NA	10083.1	NA	TurboID unique	NA	NA	NA
Orai2	ORAI2	Q8BH10	ORAI2_MOUSE	Protein orai-2	7266.54	NA	NA	NA	NA	9528.02	13453.3	NA	NA	10082.6	NA	TurboID unique	NA	NA	NA
Gnb4	GNB4	P29387	GBB4_MOUSE	Guanine nucleotide-binding protein subunit beta-4	14371.6	6358.65	NA	12995.4	NA	4511.98	15900.3	NA	6246.59	10064.1	NA	TurboID unique	NA	NA	NA
Mtap	MTAP	Q9CQ65	MTAP_MOUSE	S-methyl-5'-thioadenosine phosphorylase	NA	10433.8	NA	10812.7	NA	NA	5995.41	NA	12954.8	10049.2	NA	TurboID unique	NA	NA	NA
Abcc4	ABCC4	E9Q236	MRP4_MOUSE	ATP-binding cassette sub-family C member 4	14117.9	6547.47	NA	NA	NA	7261.99	11531.3	NA	10762.2	10044.2	NA	TurboID unique	NA	NA	NA
Nlgn4l	NA	B0F2B4	NLGN4_MOUSE	Neuroligin 4-like	5189.2	NA	NA	NA	NA	7321.66	18803.5	NA	8807.71	10030.5	NA	TurboID unique	NA	NA	NA
Sec16a	SEC16A	E9QAT4	SC16A_MOUSE	Protein transport protein Sec16A	11629.1	NA	NA	8340.35	NA	8361.16	11756.1	NA	NA	10021.7	NA	TurboID unique	NA	NA	NA
Tmem132a	TMEM132A	Q922P8	T132A_MOUSE	Transmembrane protein 132A	10911.7	4187.25	NA	NA	NA	12726.1	12640.5	NA	9564.17	10005.9	NA	TurboID unique	NA	NA	NA
Serac1	SERAC1	Q3U213	SRAC1_MOUSE	Protein SERAC1	7554.62	NA	NA	NA	NA	7535.77	10811.9	NA	13969	9967.82	NA	TurboID unique	NA	NA	NA
Wdr18	WDR18	Q4VBE8	WDR18_MOUSE	WD repeat-containing protein 18	11498.6	9677.23	NA	NA	NA	8617.27	8857.01	NA	11165.1	9963.04	NA	TurboID unique	NA	NA	NA
Pcdh8	PCDH8	Q7TSK3	PCDH8_MOUSE	Protocadherin-8	NA	3600.78	NA	6690.76	NA	13000.5	8827.78	NA	17694.2	9962.8	NA	TurboID unique	NA	NA	NA
Xxylt1	XXYLT1	Q3U4G3	XXLT1_MOUSE	Xyloside xylosyltransferase 1	NA	NA	NA	5169.8	NA	9250.64	15446.8	NA	NA	9955.76	NA	TurboID unique	NA	NA	NA
Ntrk3	NTRK3	Q6VNS1	NTRK3_MOUSE	NT-3 growth factor receptor	11918.9	5943.41	NA	9182.87	NA	NA	15982.1	NA	6716.05	9948.65	NA	TurboID unique	NA	NA	NA
Hyou1	HYOU1	Q9JKR6	HYOU1_MOUSE	Hypoxia up-regulated protein 1	5509.67	NA	NA	NA	NA	17181.3	4380.8	NA	12558.8	9907.63	NA	TurboID unique	NA	NA	NA
Slc16a7	SLC16A7	O70451	MOT2_MOUSE	Monocarboxylate transporter 2	18026.3	13160.8	NA	NA	NA	NA	3595.79	NA	4769.29	9888.04	NA	TurboID unique	NA	NA	NA
Rbbp6	RBBP6	P97868	RBBP6_MOUSE	E3 ubiquitin-protein ligase RBBP6	NA	16036.3	NA	NA	NA	11610.7	5926.03	NA	5963.83	9884.22	NA	TurboID unique	NA	NA	NA
Exoc3	EXOC3	Q6KAR6	EXOC3_MOUSE	Exocyst complex component 3	11537.9	NA	NA	NA	NA	6177.1	11882	NA	NA	9865.64	NA	TurboID unique	NA	NA	NA
Anxa11	ANXA11	P97384	ANX11_MOUSE	Annexin A11	9627.82	NA	NA	12362.7	NA	NA	5192.22	NA	12221.3	9851.01	NA	TurboID unique	NA	NA	NA
Daglb	DAGLB	Q91WC9	DGLB_MOUSE	Diacylglycerol lipase-beta	12897.4	7775.49	NA	4205.78	NA	11297.3	10648.5	NA	12243.6	9844.69	NA	TurboID unique	NA	NA	NA
Cacnb4	CACNB4	Q8R0S4	CACB4_MOUSE	Voltage-dependent L-type calcium channel subunit beta-4	11240.2	7761.71	NA	7938.41	NA	10055.5	13597.2	NA	8455.56	9841.43	NA	TurboID unique	NA	NA	NA
Bcar3	BCAR3	Q9QZK2	BCAR3_MOUSE	Breast cancer anti-estrogen resistance protein 3 homolog	NA	NA	NA	NA	NA	13117.3	11376.8	NA	4981.11	9825.08	NA	TurboID unique	NA	NA	NA
Anks1a	NA	P59672	ANS1A_MOUSE	Ankyrin repeat and SAM domain-containing protein 1A	3909.26	6052.29	NA	NA	NA	8378.1	16081.9	NA	14610.3	9806.36	NA	TurboID unique	NA	NA	NA
Brinp1	BRINP1	Q920P3	BRNP1_MOUSE	BMP/retinoic acid-inducible neural-specific protein 1	11176.2	5961.63	NA	6679.04	NA	10373.1	18901.9	NA	5740.06	9805.32	NA	TurboID unique	NA	NA	NA
Atad3	NA	Q925I1	ATAD3_MOUSE	ATPase family AAA domain-containing protein 3	12959.2	NA	NA	6150.3	NA	6843.06	12247.2	NA	10776.3	9795.21	NA	TurboID unique	NA	NA	NA
Tbc1d5	TBC1D5	Q80XQ2	TBCD5_MOUSE	TBC1 domain family member 5	NA	NA	NA	9675.53	NA	14091.4	7191.64	NA	8172.26	9782.69	NA	TurboID unique	NA	NA	NA
Rab11fip2	RAB11FIP2	G3XA57	RFIP2_MOUSE	Rab11 family-interacting protein 2	8019.18	4777.99	NA	NA	NA	NA	15779.2	NA	10525.4	9775.44	NA	TurboID unique	NA	NA	NA
Vps4a	VPS4A	Q8VEJ9	VPS4A_MOUSE	Vacuolar protein sorting-associated protein 4A	11640.9	11465.2	NA	8063.87	NA	NA	7923.76	NA	NA	9773.42	NA	TurboID unique	NA	NA	NA
Gna12	GNA12	P27600	GNA12_MOUSE	Guanine nucleotide-binding protein subunit alpha-12	8044.4	NA	NA	NA	NA	7781.92	12802.4	NA	10342.1	9742.7	NA	TurboID unique	NA	NA	NA
Rab2b	RAB2B	P59279	RAB2B_MOUSE	Ras-related protein Rab-2B	11137.2	6579.37	NA	NA	NA	6400.01	16605.3	NA	7948.34	9734.03	NA	TurboID unique	NA	NA	NA
Bscl2	BSCL2	Q9Z2E9	BSCL2_MOUSE	Seipin	NA	NA	NA	10073.8	NA	9803.02	9632.24	NA	9409.09	9729.53	NA	TurboID unique	NA	NA	NA
Arpc1b	ARPC1B	Q9WV32	ARC1B_MOUSE	Actin-related protein 2/3 complex subunit 1B	13545.3	11260.6	NA	6701.04	NA	8030.67	10522.8	NA	8309.58	9728.33	NA	TurboID unique	NA	NA	NA
Mccc2	MCCC2	Q3ULD5	MCCB_MOUSE	Methylcrotonoyl-CoA carboxylase beta chain, mitochondrial	12735.2	6559.27	NA	6444.97	NA	NA	14534.2	NA	8358.14	9726.35	NA	TurboID unique	NA	NA	NA
Slc35e1	SLC35E1	Q8CD26	S35E1_MOUSE	Solute carrier family 35 member E1	12283.1	8633.53	NA	5777.96	NA	7803.86	9837.36	NA	14011.1	9724.5	NA	TurboID unique	NA	NA	NA
Cmtm5	CMTM5	Q9D6G9	CKLF5_MOUSE	CKLF-like MARVEL transmembrane domain-containing protein 5	20618	8952.66	NA	NA	NA	4082.16	7636.2	NA	7317.91	9721.38	NA	TurboID unique	NA	NA	NA
Scyl2	SCYL2	Q8CFE4	SCYL2_MOUSE	SCY1-like protein 2	17018.3	2317.24	NA	NA	NA	NA	9807.63	NA	NA	9714.39	NA	TurboID unique	NA	NA	NA
Farsb	FARSB	Q9WUA2	SYFB_MOUSE	Phenylalanine--tRNA ligase beta subunit	8221.1	NA	NA	5509.25	NA	21467.9	3485.26	NA	NA	9670.89	NA	TurboID unique	NA	NA	NA
Fam120c	FAM120C	Q8C3F2	F120C_MOUSE	Constitutive coactivator of PPAR-gamma-like protein 2	9716.26	6485.03	NA	6639.22	NA	8918.51	16882.1	NA	9372.69	9668.97	NA	TurboID unique	NA	NA	NA
Dhrs7b	DHRS7B	Q99J47	DRS7B_MOUSE	Dehydrogenase/reductase SDR family member 7B	11568	6315.54	NA	6025.88	NA	7704.64	18874.3	NA	7477.27	9660.94	NA	TurboID unique	NA	NA	NA
Yif1b	YIF1B	Q9CX30	YIF1B_MOUSE	Protein YIF1B	11324.7	9014.25	NA	NA	NA	7685.26	10895.3	NA	9303.3	9644.56	NA	TurboID unique	NA	NA	NA
Mtrf1	MTRF1	Q8K126	RF1M_MOUSE	Peptide chain release factor 1, mitochondrial	7960.93	8554.37	NA	NA	NA	8220.15	14957	NA	8486.78	9635.84	NA	TurboID unique	NA	NA	NA
Pkn2	PKN2	Q8BWW9	PKN2_MOUSE	Serine/threonine-protein kinase N2	NA	10669.9	NA	NA	NA	8123.72	10862.2	NA	8866.63	9630.63	NA	TurboID unique	NA	NA	NA
Ucp3	UCP3	P56501	UCP3_MOUSE	Mitochondrial uncoupling protein 3	16397.6	4236.24	NA	NA	NA	NA	8148.55	NA	NA	9594.12	NA	TurboID unique	NA	NA	NA
Trim56	TRIM56	Q80VI1	TRI56_MOUSE	E3 ubiquitin-protein ligase TRIM56	NA	NA	NA	NA	NA	9575.57	8936.37	NA	10232.4	9581.43	NA	TurboID unique	NA	NA	NA
Acbd3	ACBD3	Q8BMP6	GCP60_MOUSE	Golgi resident protein GCP60	8403.66	NA	NA	3993.82	NA	12926.4	7552.57	NA	14897.2	9554.72	NA	TurboID unique	NA	NA	NA
Hnrnpab	HNRNPAB	Q99020	ROAA_MOUSE	Heterogeneous nuclear ribonucleoprotein A/B	12644.8	NA	NA	8311.24	NA	NA	7696	NA	NA	9550.68	NA	TurboID unique	NA	NA	NA
Ap3m1	AP3M1	Q9JKC8	AP3M1_MOUSE	AP-3 complex subunit mu-1	7499	NA	NA	NA	NA	10842.8	13013.2	NA	6838.01	9548.24	NA	TurboID unique	NA	NA	NA
Tmem106b	TMEM106B	Q80X71	T106B_MOUSE	Transmembrane protein 106B	6962.88	NA	NA	NA	NA	8817.48	12845	NA	NA	9541.77	NA	TurboID unique	NA	NA	NA
Htt	HTT	P42859	HD_MOUSE	Huntingtin	10129.3	9361.44	NA	7152.56	NA	11029.5	11500.7	NA	8041.49	9535.83	NA	TurboID unique	NA	NA	NA
Ptk2	PTK2	P34152	FAK1_MOUSE	Focal adhesion kinase 1	NA	11112.8	NA	7198.15	NA	NA	10294.7	NA	NA	9535.21	NA	TurboID unique	NA	NA	NA
Wwox	WWOX	Q91WL8	WWOX_MOUSE	WW domain-containing oxidoreductase	8450.69	NA	NA	NA	NA	NA	12934.9	NA	7171.86	9519.16	NA	TurboID unique	NA	NA	NA
Tmem67	TMEM67	Q8BR76	MKS3_MOUSE	Meckelin	NA	6239.91	NA	NA	NA	16533.6	5711.48	NA	NA	9495	NA	TurboID unique	NA	NA	NA
Flnb	FLNB	Q80X90	FLNB_MOUSE	Filamin-B	10010.2	5831.51	NA	8723.79	NA	10712.2	6462.23	NA	15131.7	9478.6	NA	TurboID unique	NA	NA	NA
Far1	FAR1	Q922J9	FACR1_MOUSE	Fatty acyl-CoA reductase 1	10862.5	5952.79	NA	7633.85	NA	8833.97	15734.1	NA	7796.77	9469.01	NA	TurboID unique	NA	NA	NA
Lamc1	LAMC1	P02468	LAMC1_MOUSE	Laminin subunit gamma-1	10829	8406.88	NA	NA	NA	6084.44	14324.6	NA	7695.31	9468.04	NA	TurboID unique	NA	NA	NA
Dgkq	DGKQ	Q6P5E8	DGKQ_MOUSE	Diacylglycerol kinase theta	5534.15	9930.05	NA	NA	NA	12208.2	7083.27	NA	12580.9	9467.31	NA	TurboID unique	NA	NA	NA
Bmp2k	BMP2K	Q91Z96	BMP2K_MOUSE	BMP-2-inducible protein kinase	11418.2	NA	NA	7510.77	NA	7199.47	11505.4	NA	9632.71	9453.31	NA	TurboID unique	NA	NA	NA
Tmpo	TMPO	Q61029	LAP2B_MOUSE	Lamina-associated polypeptide 2, isoforms beta/delta/epsilon/gamma	11155	8841.29	NA	6765.61	NA	7984.71	13510.6	NA	8366.43	9437.27	NA	TurboID unique	NA	NA	NA
Shisa4	SHISA4	Q8CA71	SHSA4_MOUSE	Protein shisa-4	7534.36	NA	NA	6376.88	NA	8074.3	14760.5	NA	10427.2	9434.64	NA	TurboID unique	NA	NA	NA
Slitrk5	SLITRK5	Q810B7	SLIK5_MOUSE	SLIT and NTRK-like protein 5	8843.13	NA	NA	NA	NA	8606.91	7741.05	NA	12522.7	9428.45	NA	TurboID unique	NA	NA	NA
Pom121	POM121	Q8K3Z9	PO121_MOUSE	Nuclear envelope pore membrane protein POM 121	5742.89	NA	NA	NA	NA	7350.9	14897	NA	9688.9	9419.92	NA	TurboID unique	NA	NA	NA
Rabgap1l	RABGAP1L	A6H6A9	RBG1L_MOUSE	Rab GTPase-activating protein 1-like	NA	6269.1	NA	NA	NA	9945.23	11905	NA	9499.32	9404.67	NA	TurboID unique	NA	NA	NA
Fbxo2	FBXO2	Q80UW2	FBX2_MOUSE	F-box only protein 2	9591.27	NA	NA	NA	NA	NA	1872.78	NA	16689.6	9384.54	NA	TurboID unique	NA	NA	NA
Oat	OAT	P29758	OAT_MOUSE	Ornithine aminotransferase, mitochondrial	17057.5	NA	NA	7452.19	NA	NA	7019.73	NA	5924.98	9363.61	NA	TurboID unique	NA	NA	NA
Rbm14	RBM14	Q8C2Q3	RBM14_MOUSE	RNA-binding protein 14	9368.08	NA	NA	NA	NA	6517.22	12198.3	NA	NA	9361.2	NA	TurboID unique	NA	NA	NA
Lemd3	LEMD3	Q9WU40	MAN1_MOUSE	Inner nuclear membrane protein Man1	9124.96	NA	NA	NA	NA	8737.22	10201.5	NA	NA	9354.57	NA	TurboID unique	NA	NA	NA
Nadk2	NADK2	Q8C5H8	NAKD2_MOUSE	NAD kinase 2, mitochondrial	NA	NA	NA	NA	NA	15336.8	8555.48	NA	4136.99	9343.08	NA	TurboID unique	NA	NA	NA
Gpd1	GPD1	P13707	GPDA_MOUSE	Glycerol-3-phosphate dehydrogenase [NAD(+)], cytoplasmic	6306.26	11042.5	NA	14130.9	NA	NA	5892.55	NA	NA	9343.07	NA	TurboID unique	NA	NA	NA
Hcn3	HCN3	O88705	HCN3_MOUSE	Potassium/sodium hyperpolarization-activated cyclic nucleotide-gated channel 3	7707.75	NA	NA	4750.75	NA	9795.79	8172.78	NA	16275	9340.41	NA	TurboID unique	NA	NA	NA
Celf2	CELF2	Q9Z0H4	CELF2_MOUSE	CUGBP Elav-like family member 2	9391.43	NA	NA	5494.79	NA	NA	13121.8	NA	NA	9335.99	NA	TurboID unique	NA	NA	NA
Hapln4	HAPLN4	Q80WM4	HPLN4_MOUSE	Hyaluronan and proteoglycan link protein 4	17501.2	6475.64	NA	4717.39	NA	6336.69	14614.7	NA	6368.65	9335.72	NA	TurboID unique	NA	NA	NA
Rdh14	RDH14	Q9ERI6	RDH14_MOUSE	Retinol dehydrogenase 14	8918.22	NA	NA	7543.92	NA	8179.47	11797.6	NA	10167.5	9321.34	NA	TurboID unique	NA	NA	NA
Lrsam1	LRSAM1	Q80ZI6	LRSM1_MOUSE	E3 ubiquitin-protein ligase LRSAM1	NA	14623	NA	NA	NA	7083.66	4765.46	NA	10803.5	9318.88	NA	TurboID unique	NA	NA	NA
Ptpn13	PTPN13	Q64512	PTN13_MOUSE	Tyrosine-protein phosphatase non-receptor type 13	6085.42	NA	NA	NA	NA	19127.3	6437.95	NA	5624.24	9318.74	NA	TurboID unique	NA	NA	NA
Nmt2	NMT2	O70311	NMT2_MOUSE	Glycylpeptide N-tetradecanoyltransferase 2	14489.1	NA	NA	NA	NA	7454.24	10092.6	NA	5230.12	9316.51	NA	TurboID unique	NA	NA	NA
Sipa1	SIPA1	P46062	SIPA1_MOUSE	Signal-induced proliferation-associated protein 1	6466.68	6670.55	NA	5228.96	NA	NA	17193.1	NA	10985.7	9309.01	NA	TurboID unique	NA	NA	NA
Wdr45b	WDR45B	Q9CR39	WIPI3_MOUSE	WD repeat domain phosphoinositide-interacting protein 3	NA	2436.72	NA	8874.82	NA	16042.4	11240.2	NA	7938.37	9306.52	NA	TurboID unique	NA	NA	NA
Slc16a3	SLC16A3	P57787	MOT4_MOUSE	Monocarboxylate transporter 4	10390.9	NA	NA	7172.65	NA	8489.91	11171.4	NA	NA	9306.21	NA	TurboID unique	NA	NA	NA
Tmem175	TMEM175	Q9CXY1	TM175_MOUSE	Endosomal/lysosomal potassium channel TMEM175	9226.92	NA	NA	6497.92	NA	8430.7	12774.6	NA	9591.98	9304.43	NA	TurboID unique	NA	NA	NA
Pdap1	PDAP1	Q3UHX2	HAP28_MOUSE	28 kDa heat- and acid-stable phosphoprotein	NA	7571.92	NA	9890.37	NA	6721.79	13019.4	NA	NA	9300.88	NA	TurboID unique	NA	NA	NA
Ubr4	UBR4	A2AN08	UBR4_MOUSE	E3 ubiquitin-protein ligase UBR4	10309	7191.99	NA	5687.77	NA	10082	10287.3	NA	12232.4	9298.4	NA	TurboID unique	NA	NA	NA
Dgkg	DGKG	Q91WG7	DGKG_MOUSE	Diacylglycerol kinase gamma	8966.56	9598.42	NA	NA	NA	NA	9326.65	NA	NA	9297.21	NA	TurboID unique	NA	NA	NA
Macroh2a2	NA	Q8CCK0	H2AW_MOUSE	Core histone macro-H2A.2	8645.15	4386.88	NA	NA	NA	6952.4	16222	NA	10273.2	9295.93	NA	TurboID unique	NA	NA	NA
Olfm3	OLFM3	P63056	NOE3_MOUSE	Noelin-3	12277.4	NA	NA	7773.23	NA	NA	12172	NA	4937.95	9290.14	NA	TurboID unique	NA	NA	NA
Ptprn2	PTPRN2	P80560	PTPR2_MOUSE	Receptor-type tyrosine-protein phosphatase N2	NA	7288.62	NA	8578.84	NA	8989.01	13395.8	NA	8184.48	9287.34	NA	TurboID unique	NA	NA	NA
Eif3g	EIF3G	Q9Z1D1	EIF3G_MOUSE	Eukaryotic translation initiation factor 3 subunit G	11039.3	NA	NA	NA	NA	7634.96	9184.41	NA	NA	9286.23	NA	TurboID unique	NA	NA	NA
Ppib	PPIB	P24369	PPIB_MOUSE	Peptidyl-prolyl cis-trans isomerase B	11449.4	13378.8	NA	5381.15	NA	10049.6	7154.23	NA	8215.38	9271.43	NA	TurboID unique	NA	NA	NA
Cep170	CEP170	Q6A065	CE170_MOUSE	Centrosomal protein of 170 kDa	6816.75	15188.9	NA	5753.28	NA	6634.41	10915.3	NA	10310.2	9269.8	NA	TurboID unique	NA	NA	NA
Lgi4	LGI4	Q8K1S1	LGI4_MOUSE	Leucine-rich repeat LGI family member 4	11824.5	5106.02	NA	NA	NA	6829.8	11438.8	NA	11130.5	9265.91	NA	TurboID unique	NA	NA	NA
Stard3nl	STARD3NL	Q9DCI3	STR3N_MOUSE	STARD3 N-terminal-like protein	NA	NA	NA	6873.64	NA	11249.3	9641.93	NA	NA	9254.96	NA	TurboID unique	NA	NA	NA
Epha5	EPHA5	Q60629	EPHA5_MOUSE	Ephrin type-A receptor 5	7484.62	NA	NA	NA	NA	NA	14466.1	NA	5776.94	9242.54	NA	TurboID unique	NA	NA	NA
Dtnb	DTNB	O70585	DTNB_MOUSE	Dystrobrevin beta	7414.11	10241.7	NA	NA	NA	NA	8745.52	NA	10554.6	9238.98	NA	TurboID unique	NA	NA	NA
Cpne2	CPNE2	P59108	CPNE2_MOUSE	Copine-2	12230.2	NA	NA	NA	NA	9128.09	10845.6	NA	4684.55	9222.13	NA	TurboID unique	NA	NA	NA
Nfix	NFIX	P70257	NFIX_MOUSE	Nuclear factor 1 X-type	10659.6	NA	NA	NA	NA	11547	11035.8	NA	3633.6	9219.01	NA	TurboID unique	NA	NA	NA
Sorcs3	SORCS3	Q8VI51	SORC3_MOUSE	VPS10 domain-containing receptor SorCS3	9253.48	9650.77	NA	8892.01	NA	7017.58	9256.01	NA	11200	9211.64	NA	TurboID unique	NA	NA	NA
Kyat3	KYAT3	Q71RI9	KAT3_MOUSE	Kynurenine--oxoglutarate transaminase 3	10300.3	7163.38	NA	NA	NA	6803.24	12542.3	NA	NA	9202.29	NA	TurboID unique	NA	NA	NA
Pikfyve	PIKFYVE	Q9Z1T6	FYV1_MOUSE	1-phosphatidylinositol 3-phosphate 5-kinase	8442.33	10124.3	NA	NA	NA	NA	9028.04	NA	NA	9198.22	NA	TurboID unique	NA	NA	NA
Sik3	SIK3	Q6P4S6	SIK3_MOUSE	Serine/threonine-protein kinase SIK3	NA	10639.1	NA	NA	NA	7509.21	9432.25	NA	NA	9193.52	NA	TurboID unique	NA	NA	NA
Peak1	PEAK1	Q69Z38	PEAK1_MOUSE	Inactive tyrosine-protein kinase PEAK1	6747.67	10800.4	NA	NA	NA	9100.07	10621.8	NA	8691.76	9192.34	NA	TurboID unique	NA	NA	NA
Ly6h	LY6H	Q9WUC3	LY6H_MOUSE	Lymphocyte antigen 6H	9289.87	NA	NA	NA	NA	NA	6574.07	NA	11703.2	9189.05	NA	TurboID unique	NA	NA	NA
Rap1gap	RAP1GAP	A2ALS5	RPGP1_MOUSE	Rap1 GTPase-activating protein 1	NA	5899.25	NA	NA	NA	13015.9	8640.36	NA	NA	9185.16	NA	TurboID unique	NA	NA	NA
Pip4p2	NA	Q9CZX7	PP4P2_MOUSE	Type 2 phosphatidylinositol 4,5-bisphosphate 4-phosphatase	12425.5	5973.97	NA	NA	NA	8850.25	12021.6	NA	6633.66	9180.99	NA	TurboID unique	NA	NA	NA
Ephb2	EPHB2	P54763	EPHB2_MOUSE	Ephrin type-B receptor 2	10645.8	6277.26	NA	4965.47	NA	7053.41	18934.9	NA	7162.78	9173.27	NA	TurboID unique	NA	NA	NA
Emc6	EMC6	Q9CQW0	EMC6_MOUSE	ER membrane protein complex subunit 6	NA	NA	NA	7572.96	NA	NA	10716	NA	9175.9	9154.96	NA	TurboID unique	NA	NA	NA
Rft1	RFT1	Q8C3B8	RFT1_MOUSE	Protein RFT1 homolog	14956.2	NA	NA	NA	NA	6242.6	7568.15	NA	7844.16	9152.79	NA	TurboID unique	NA	NA	NA
Slc25a17	SLC25A17	O70579	PM34_MOUSE	Peroxisomal membrane protein PMP34	18247.5	10529.4	NA	4146.87	NA	5066.53	7770.38	NA	NA	9152.13	NA	TurboID unique	NA	NA	NA
Ttc1	TTC1	Q91Z38	TTC1_MOUSE	Tetratricopeptide repeat protein 1	4679.05	NA	NA	8927.07	NA	8063.04	15707	NA	8336.84	9142.6	NA	TurboID unique	NA	NA	NA
Lrrc8a	LRRC8A	Q80WG5	LRC8A_MOUSE	Volume-regulated anion channel subunit LRRC8A	10114.4	9305.02	NA	5280.78	NA	6493.7	15255.4	NA	8117.32	9094.44	NA	TurboID unique	NA	NA	NA
Tns2	TNS2	Q8CGB6	TNS2_MOUSE	Tensin-2	11072.7	3420.63	NA	8221.69	NA	8554.72	13036.9	NA	10257.6	9094.04	NA	TurboID unique	NA	NA	NA
Pitpna	PITPNA	P53810	PIPNA_MOUSE	Phosphatidylinositol transfer protein alpha isoform	NA	5586.36	NA	12831.8	NA	NA	8760.5	NA	NA	9059.57	NA	TurboID unique	NA	NA	NA
Sec63	SEC63	Q8VHE0	SEC63_MOUSE	Translocation protein SEC63 homolog	10067.9	7222	NA	NA	NA	NA	10153.4	NA	8706.2	9037.38	NA	TurboID unique	NA	NA	NA
Copb1	COPB1	Q9JIF7	COPB_MOUSE	Coatomer subunit beta	9532.17	10893.4	NA	NA	NA	NA	6659.42	NA	NA	9028.33	NA	TurboID unique	NA	NA	NA
Cstf3	CSTF3	Q99LI7	CSTF3_MOUSE	Cleavage stimulation factor subunit 3	6628.15	NA	NA	6354.7	NA	8909.05	15568.5	NA	7605.88	9013.25	NA	TurboID unique	NA	NA	NA
Ctdnep1	CTDNEP1	Q3TP92	CNEP1_MOUSE	CTD nuclear envelope phosphatase 1	8586.94	NA	NA	7781.75	NA	7467.08	10135.1	NA	11088.1	9011.79	NA	TurboID unique	NA	NA	NA
Rhbdf1	RHBDF1	Q6PIX5	RHDF1_MOUSE	Inactive rhomboid protein 1	8360.89	NA	NA	NA	NA	NA	10107.7	NA	8523.42	8997.33	NA	TurboID unique	NA	NA	NA
Akr1b8	AKR1B10	P45377	ALD2_MOUSE	Aldose reductase-related protein 2	6135.4	NA	NA	8286.82	NA	12118.8	9390.6	NA	NA	8982.89	NA	TurboID unique	NA	NA	NA
Ap3s2	AP3S2	Q8BSZ2	AP3S2_MOUSE	AP-3 complex subunit sigma-2	5091.49	7275.83	NA	NA	NA	NA	14498.6	NA	NA	8955.31	NA	TurboID unique	NA	NA	NA
Ano3	ANO3	A2AHL1	ANO3_MOUSE	Anoctamin-3	8383.74	NA	NA	NA	NA	9273.46	8645.11	NA	9486.82	8947.28	NA	TurboID unique	NA	NA	NA
Snrpd2	SNRPD2	P62317	SMD2_MOUSE	Small nuclear ribonucleoprotein Sm D2	12048.2	NA	NA	NA	NA	NA	6589.22	NA	8193.82	8943.74	NA	TurboID unique	NA	NA	NA
Stx12	STX12	Q9ER00	STX12_MOUSE	Syntaxin-12	10292.9	4568.67	NA	11330.1	NA	10508	9423.12	NA	7533.52	8942.72	NA	TurboID unique	NA	NA	NA
Spns1	SPNS1	Q8R0G7	SPNS1_MOUSE	Protein spinster homolog 1	10260.5	6917.16	NA	5707.18	NA	7558.5	11085.8	NA	12121.6	8941.79	NA	TurboID unique	NA	NA	NA
Pdia6	PDIA6	Q922R8	PDIA6_MOUSE	Protein disulfide-isomerase A6	6739.27	NA	NA	12215.9	NA	9540.37	7269.86	NA	NA	8941.36	NA	TurboID unique	NA	NA	NA
Itga3	ITGA3	Q62470	ITA3_MOUSE	Integrin alpha-3	9910.74	4536.63	NA	NA	NA	NA	13388	NA	7923.96	8939.83	NA	TurboID unique	NA	NA	NA
Avl9	AVL9	Q80U56	AVL9_MOUSE	Late secretory pathway protein AVL9 homolog	NA	9898.42	NA	NA	NA	6138.74	10776.7	NA	NA	8937.96	NA	TurboID unique	NA	NA	NA
Ephx1	EPHX1	Q9D379	HYEP_MOUSE	Epoxide hydrolase 1	10801.7	NA	NA	NA	NA	5275.62	9827.69	NA	9804.21	8927.31	NA	TurboID unique	NA	NA	NA
Tmem41a	TMEM41A	Q9D8U2	TM41A_MOUSE	Transmembrane protein 41A	7195.72	NA	NA	NA	NA	NA	10818.8	NA	8726.91	8913.8	NA	TurboID unique	NA	NA	NA
Ubap2l	UBAP2L	Q80X50	UBP2L_MOUSE	Ubiquitin-associated protein 2-like	8639.98	7912.1	NA	8177.74	NA	NA	10904.7	NA	NA	8908.63	NA	TurboID unique	NA	NA	NA
Washc5	WASHC5	Q8C2E7	WASC5_MOUSE	WASH complex subunit 5	8161.02	6945.26	NA	7959.56	NA	11440.2	9962.16	NA	NA	8893.63	NA	TurboID unique	NA	NA	NA
Ankrd28	ANKRD28	Q505D1	ANR28_MOUSE	Serine/threonine-protein phosphatase 6 regulatory ankyrin repeat subunit A	5910.52	NA	NA	NA	NA	NA	7197.18	NA	13543	8883.57	NA	TurboID unique	NA	NA	NA
Elob	ELOB	P62869	ELOB_MOUSE	Elongin-B	9702.11	NA	NA	10725.5	NA	NA	6112.44	NA	NA	8846.68	NA	TurboID unique	NA	NA	NA
Braf	BRAF	P28028	BRAF_MOUSE	Serine/threonine-protein kinase B-raf	9261.07	7819.89	NA	3455.51	NA	11266.8	12428.4	NA	NA	8846.33	NA	TurboID unique	NA	NA	NA
Nup155	NUP155	Q99P88	NU155_MOUSE	Nuclear pore complex protein Nup155	8112.69	10296.9	NA	6866.82	NA	6691.76	11428.8	NA	9668.25	8844.2	NA	TurboID unique	NA	NA	NA
As3mt	AS3MT	Q91WU5	AS3MT_MOUSE	Arsenite methyltransferase	NA	8067.91	NA	7790.47	NA	NA	10670.7	NA	NA	8843.02	NA	TurboID unique	NA	NA	NA
Timm29	TIMM29	Q8BGX2	TIM29_MOUSE	Mitochondrial import inner membrane translocase subunit Tim29	9620.02	NA	NA	6540.15	NA	7205.37	14134.3	NA	6680.36	8836.04	NA	TurboID unique	NA	NA	NA
Htra2	HTRA2	Q9JIY5	HTRA2_MOUSE	Serine protease HTRA2, mitochondrial	4320.14	NA	NA	10679.1	NA	10818.7	9516.72	NA	NA	8833.67	NA	TurboID unique	NA	NA	NA
Scfd1	SCFD1	Q8BRF7	SCFD1_MOUSE	Sec1 family domain-containing protein 1	9599.58	4433.13	NA	8096.51	NA	10556.2	11063	NA	9148.08	8816.09	NA	TurboID unique	NA	NA	NA
Sfxn4	SFXN4	Q925N1	SFXN4_MOUSE	Sideroflexin-4	9650.37	6221.29	NA	4536.11	NA	9043.39	13106.9	NA	10330.5	8814.76	NA	TurboID unique	NA	NA	NA
Tmem223	NA	Q9CQE2	TM223_MOUSE	Transmembrane protein 223	9236.01	6679.57	NA	NA	NA	NA	10497	NA	NA	8804.2	NA	TurboID unique	NA	NA	NA
Plpbp	PLPBP	Q9Z2Y8	PLPHP_MOUSE	Pyridoxal phosphate homeostasis protein	4605.28	NA	NA	6001.83	NA	6188.18	6884.54	NA	20235.9	8783.14	NA	TurboID unique	NA	NA	NA
Grik2	GRIK2	P39087	GRIK2_MOUSE	Glutamate receptor ionotropic, kainate 2	8354.71	6291.66	NA	6396.61	NA	NA	10075.8	NA	12742.4	8772.25	NA	TurboID unique	NA	NA	NA
Synpo2	SYNPO2	Q91YE8	SYNP2_MOUSE	Synaptopodin-2	10372.1	NA	NA	NA	NA	5317.7	10608.4	NA	NA	8766.07	NA	TurboID unique	NA	NA	NA
Smpd4	SMPD4	Q6ZPR5	NSMA3_MOUSE	Sphingomyelin phosphodiesterase 4	5062.98	NA	NA	4193.73	NA	10497.4	14985.6	NA	9081.65	8764.27	NA	TurboID unique	NA	NA	NA
Cct5	CCT5	P80316	TCPE_MOUSE	T-complex protein 1 subunit epsilon	11219.3	6381.03	NA	11872.1	NA	NA	8371.75	NA	5946.69	8758.18	NA	TurboID unique	NA	NA	NA
GOLGA7B	NA	Q9D428	GOG7B_MOUSE	Golgin subfamily A member 7B	11400.5	NA	NA	NA	NA	5811.01	10361	NA	7451.44	8755.98	NA	TurboID unique	NA	NA	NA
Cacna1c	CACNA1C	Q01815	CAC1C_MOUSE	Voltage-dependent L-type calcium channel subunit alpha-1C	8623.39	NA	NA	4649.98	NA	6672.16	14853.1	NA	8931.07	8745.93	NA	TurboID unique	NA	NA	NA
Iars1	NA	Q8BU30	SYIC_MOUSE	Isoleucine--tRNA ligase, cytoplasmic	NA	NA	NA	6388.14	NA	NA	5849.1	NA	13991.2	8742.82	NA	TurboID unique	NA	NA	NA
Csnk1a1	CSNK1A1	Q8BK63	KC1A_MOUSE	Casein kinase I isoform alpha	NA	6986.51	NA	9786.85	NA	7434.33	12083.5	NA	7341.45	8726.53	NA	TurboID unique	NA	NA	NA
Pik3r4	PIK3R4	Q8VD65	PI3R4_MOUSE	Phosphoinositide 3-kinase regulatory subunit 4	9400.78	9908.16	NA	5656.41	NA	12387	10401.8	NA	4574.12	8721.38	NA	TurboID unique	NA	NA	NA
Hrh1	HRH1	P70174	HRH1_MOUSE	Histamine H1 receptor	6905.06	6064.91	NA	6232.61	NA	8964.9	12511.6	NA	11645.8	8720.83	NA	TurboID unique	NA	NA	NA
Tmem161b	TMEM161B	Q8C2L6	T161B_MOUSE	Transmembrane protein 161B	12575.6	5515.59	NA	NA	NA	NA	10301.3	NA	6463.27	8713.96	NA	TurboID unique	NA	NA	NA
Rasa2	RASA2	P58069	RASA2_MOUSE	Ras GTPase-activating protein 2	NA	4453.29	NA	17065	NA	NA	6752.46	NA	6483.62	8688.59	NA	TurboID unique	NA	NA	NA
Gpam	GPAM	Q61586	GPAT1_MOUSE	Glycerol-3-phosphate acyltransferase 1, mitochondrial	5801.36	NA	NA	NA	NA	8825.56	10687.4	NA	9416.69	8682.75	NA	TurboID unique	NA	NA	NA
Larp1	LARP1	Q6ZQ58	LARP1_MOUSE	La-related protein 1	9168.51	11453.8	NA	4377.24	NA	7269.51	14726.2	NA	5077.89	8678.86	NA	TurboID unique	NA	NA	NA
Tap1	TAP1	P21958	TAP1_MOUSE	Antigen peptide transporter 1	6010.71	NA	NA	NA	NA	NA	12011.5	NA	7967.84	8663.35	NA	TurboID unique	NA	NA	NA
Rab4b	RAB4B	Q91ZR1	RAB4B_MOUSE	Ras-related protein Rab-4B	12023.3	7734.46	NA	NA	NA	5417	10872.7	NA	7225	8654.48	NA	TurboID unique	NA	NA	NA
Grm4	GRM4	Q68EF4	GRM4_MOUSE	Metabotropic glutamate receptor 4	7792.51	NA	NA	3854.11	NA	NA	15437.1	NA	7506.95	8647.68	NA	TurboID unique	NA	NA	NA
Porcn	PORCN	Q9JJJ7	PORCN_MOUSE	Protein-serine O-palmitoleoyltransferase porcupine	6238.27	8057.04	NA	4609.97	NA	10937.1	12125.5	NA	9897.36	8644.21	NA	TurboID unique	NA	NA	NA
Usp24	USP24	B1AY13	UBP24_MOUSE	Ubiquitin carboxyl-terminal hydrolase 24	NA	9472.81	NA	NA	NA	10776	7615.68	NA	6701	8641.38	NA	TurboID unique	NA	NA	NA
Arhgap5	ARHGAP5	P97393	RHG05_MOUSE	Rho GTPase-activating protein 5	6868.14	9269.3	NA	NA	NA	11331.3	10309.7	NA	5364.49	8628.58	NA	TurboID unique	NA	NA	NA
Fbxo41	FBXO41	Q6NS60	FBX41_MOUSE	F-box only protein 41	NA	5476.76	NA	NA	NA	10834.1	9465.86	NA	NA	8592.23	NA	TurboID unique	NA	NA	NA
Ankh	NA	Q9JHZ2	ANKH_MOUSE	Progressive ankylosis protein	15109.3	4653.62	NA	NA	NA	NA	5985.89	NA	NA	8582.94	NA	TurboID unique	NA	NA	NA
Inpp5j	INPP5J	P59644	PI5PA_MOUSE	Phosphatidylinositol 4,5-bisphosphate 5-phosphatase A	5501.8	NA	NA	NA	NA	8764.5	11330.2	NA	8651.31	8561.95	NA	TurboID unique	NA	NA	NA
Ado	ADO	Q6PDY2	AEDO_MOUSE	2-aminoethanethiol dioxygenase	NA	NA	NA	9387.41	NA	NA	8461.85	NA	7814.94	8554.74	NA	TurboID unique	NA	NA	NA
Adipoq	ADIPOQ	Q60994	ADIPO_MOUSE	Adiponectin	3504.13	NA	NA	NA	NA	NA	11403.1	NA	10741.2	8549.48	NA	TurboID unique	NA	NA	NA
Csnk1e	CSNK1E	Q9JMK2	KC1E_MOUSE	Casein kinase I isoform epsilon	7294.82	NA	NA	11458	NA	7607.69	9170.77	NA	7181.74	8542.6	NA	TurboID unique	NA	NA	NA
Slc25a29	SLC25A29	Q8BL03	MCATL_MOUSE	Mitochondrial basic amino acids transporter	4918.76	NA	NA	NA	NA	10286.9	15009.1	NA	3940.08	8538.71	NA	TurboID unique	NA	NA	NA
Ppp1r12a	PPP1R12A	Q9DBR7	MYPT1_MOUSE	Protein phosphatase 1 regulatory subunit 12A	8423.84	6425.43	NA	NA	NA	8718.61	12547.9	NA	6540.31	8531.22	NA	TurboID unique	NA	NA	NA
Cyp4x1	CYP4X1	Q6A152	CP4X1_MOUSE	Cytochrome P450 4X1	7201.07	NA	NA	NA	NA	8875.79	9895.47	NA	8068.98	8510.33	NA	TurboID unique	NA	NA	NA
Mapk3	MAPK3	Q63844	MK03_MOUSE	Mitogen-activated protein kinase 3	7814.97	11849.6	NA	8745.05	NA	NA	5605.28	NA	NA	8503.73	NA	TurboID unique	NA	NA	NA
Srgap2	SRGAP2	Q91Z67	SRGP2_MOUSE	SLIT-ROBO Rho GTPase-activating protein 2	8859.08	7233.13	NA	NA	NA	NA	9399.1	NA	NA	8497.11	NA	TurboID unique	NA	NA	NA
Bcar1	BCAR1	Q61140	BCAR1_MOUSE	Breast cancer anti-estrogen resistance protein 1	NA	NA	NA	10550.8	NA	9238.61	10799.8	NA	3382.09	8492.83	NA	TurboID unique	NA	NA	NA
Gdpd5	GDPD5	Q640M6	GDPD5_MOUSE	Glycerophosphodiester phosphodiesterase domain-containing protein 5	9063.87	7620.51	NA	5925.13	NA	NA	12701.7	NA	7141.92	8490.62	NA	TurboID unique	NA	NA	NA
Pigt	PIGT	Q8BXQ2	PIGT_MOUSE	GPI transamidase component PIG-T	8531.89	NA	NA	NA	NA	5408.35	13241.3	NA	6759.53	8485.27	NA	TurboID unique	NA	NA	NA
Sidt1	SIDT1	Q6AXF6	SIDT1_MOUSE	SID1 transmembrane family member 1	7822.53	NA	NA	3694.96	NA	NA	17378.3	NA	5036.42	8483.05	NA	TurboID unique	NA	NA	NA
Rhof	RHOF	Q8BYP3	RHOF_MOUSE	Rho-related GTP-binding protein RhoF	7625.73	NA	NA	NA	NA	7386.19	10434.7	NA	NA	8482.19	NA	TurboID unique	NA	NA	NA
Nup62	NUP62	Q63850	NUP62_MOUSE	Nuclear pore glycoprotein p62	8960.41	7754.84	NA	NA	NA	NA	8721.09	NA	NA	8478.78	NA	TurboID unique	NA	NA	NA
Golga5	GOLGA5	Q9QYE6	GOGA5_MOUSE	Golgin subfamily A member 5	4747.43	8930.54	NA	NA	NA	6701.16	13916.6	NA	8079.37	8475.02	NA	TurboID unique	NA	NA	NA
Cdh2	CDH2	P15116	CADH2_MOUSE	Cadherin-2	7921.99	8703.92	NA	7040.18	NA	6978.23	13170.4	NA	7024.68	8473.23	NA	TurboID unique	NA	NA	NA
Mast4	MAST4	Q811L6	MAST4_MOUSE	Microtubule-associated serine/threonine-protein kinase 4	NA	NA	NA	NA	NA	8711.97	8848.35	NA	7856.99	8472.44	NA	TurboID unique	NA	NA	NA
Nrbp2	NRBP2	Q91V36	NRBP2_MOUSE	Nuclear receptor-binding protein 2	6060.56	10287.3	NA	NA	NA	NA	9042.95	NA	NA	8463.62	NA	TurboID unique	NA	NA	NA
Jak1	JAK1	P52332	JAK1_MOUSE	Tyrosine-protein kinase JAK1	8972.77	7522.24	NA	7103.39	NA	6902.22	15065.6	NA	5175.34	8456.93	NA	TurboID unique	NA	NA	NA
Slc12a4	SLC12A4	Q9JIS8	S12A4_MOUSE	Solute carrier family 12 member 4	8869.48	NA	NA	NA	NA	7009.6	11548.8	NA	6295.04	8430.72	NA	TurboID unique	NA	NA	NA
Ebp	EBP	P70245	EBP_MOUSE	3-beta-hydroxysteroid-Delta(8),Delta(7)-isomerase	20815.7	10497.1	NA	2649.59	NA	3854.16	7115.49	NA	5512.79	8407.48	NA	TurboID unique	NA	NA	NA
Pdia4	PDIA4	P08003	PDIA4_MOUSE	Protein disulfide-isomerase A4	8690.47	NA	NA	5598.63	NA	5494.07	6486.53	NA	15730.9	8400.11	NA	TurboID unique	NA	NA	NA
Smcr8	SMCR8	Q3UMB5	SMCR8_MOUSE	Guanine nucleotide exchange protein SMCR8	6894.18	8878.61	NA	NA	NA	8189.88	11211.8	NA	6814.72	8397.83	NA	TurboID unique	NA	NA	NA
Abtb2	ABTB2	Q7TQI7	ABTB2_MOUSE	Ankyrin repeat and BTB/POZ domain-containing protein 2	NA	NA	NA	NA	NA	7291.12	9145.34	NA	8699.62	8378.7	NA	TurboID unique	NA	NA	NA
Cd151	CD151	O35566	CD151_MOUSE	CD151 antigen	15888.7	4974.32	NA	NA	NA	3931.63	11094	NA	5997.91	8377.31	NA	TurboID unique	NA	NA	NA
Entpd2	ENTPD2	O55026	ENTP2_MOUSE	Ectonucleoside triphosphate diphosphohydrolase 2	4556.74	NA	NA	NA	NA	13293.6	7263.66	NA	NA	8371.33	NA	TurboID unique	NA	NA	NA
Cnnm1	CNNM1	Q0GA42	CNNM1_MOUSE	Metal transporter CNNM1	8738.64	NA	NA	NA	NA	7480.19	11944.7	NA	5273.64	8359.29	NA	TurboID unique	NA	NA	NA
Lman1	LMAN1	Q9D0F3	LMAN1_MOUSE	Protein ERGIC-53	6049.41	NA	NA	NA	NA	6727.11	12291.2	NA	NA	8355.9	NA	TurboID unique	NA	NA	NA
Rgs12	RGS12	Q8CGE9	RGS12_MOUSE	Regulator of G-protein signaling 12	2739.69	14640.5	NA	NA	NA	11325.2	8906.11	NA	4060.27	8334.36	NA	TurboID unique	NA	NA	NA
Nsdhl	NSDHL	Q9R1J0	NSDHL_MOUSE	Sterol-4-alpha-carboxylate 3-dehydrogenase, decarboxylating	13374.2	NA	NA	NA	NA	2269.86	9341.17	NA	NA	8328.4	NA	TurboID unique	NA	NA	NA
Tspan13	TSPAN13	Q9D8C2	TSN13_MOUSE	Tetraspanin-13	9175.1	NA	NA	NA	NA	NA	8753.13	NA	7056.45	8328.23	NA	TurboID unique	NA	NA	NA
Fis1	FIS1	Q9CQ92	FIS1_MOUSE	Mitochondrial fission 1 protein	7935.52	12380.4	NA	6801.18	NA	NA	6191.59	NA	NA	8327.17	NA	TurboID unique	NA	NA	NA
Prex1	PREX1	Q69ZK0	PREX1_MOUSE	Phosphatidylinositol 3,4,5-trisphosphate-dependent Rac exchanger 1 protein	6697.79	NA	NA	NA	NA	8643.48	11162.8	NA	6804.22	8327.06	NA	TurboID unique	NA	NA	NA
Gpr89	NA	Q8BS95	GPHR_MOUSE	Golgi pH regulator	6671.13	5452.19	NA	NA	NA	NA	11601.7	NA	9551.57	8319.14	NA	TurboID unique	NA	NA	NA
Cnksr2	CNKSR2	Q80YA9	CNKR2_MOUSE	Connector enhancer of kinase suppressor of ras 2	7805.54	NA	NA	7805.63	NA	NA	8470.72	NA	9184.6	8316.62	NA	TurboID unique	NA	NA	NA
Nell2	NELL2	Q61220	NELL2_MOUSE	Protein kinase C-binding protein NELL2	7771.37	5077.82	NA	NA	NA	NA	12093.5	NA	NA	8314.22	NA	TurboID unique	NA	NA	NA
Lrrc8c	LRRC8C	Q8R502	LRC8C_MOUSE	Volume-regulated anion channel subunit LRRC8C	12314	6691.58	NA	4793.53	NA	6477.12	12237.4	NA	7348.63	8310.37	NA	TurboID unique	NA	NA	NA
Abca9	ABCA9	Q8K449	ABCA9_MOUSE	ATP-binding cassette sub-family A member 9	10444.3	3478.74	NA	NA	NA	NA	9624.81	NA	9674.18	8305.49	NA	TurboID unique	NA	NA	NA
Mpi	MPI	Q924M7	MPI_MOUSE	Mannose-6-phosphate isomerase	9605.32	8695.32	NA	NA	NA	7112.08	7783.41	NA	NA	8299.03	NA	TurboID unique	NA	NA	NA
Zdhhc6	ZDHHC6	Q9CPV7	ZDHC6_MOUSE	Palmitoyltransferase ZDHHC6	NA	3980.69	NA	12037.5	NA	NA	10279.1	NA	6880.51	8294.44	NA	TurboID unique	NA	NA	NA
Rap2c	RAP2C	Q8BU31	RAP2C_MOUSE	Ras-related protein Rap-2c	9304.96	6165.34	NA	5468.02	NA	6589.4	17503.1	NA	4735.27	8294.36	NA	TurboID unique	NA	NA	NA
Dpp3	DPP3	Q99KK7	DPP3_MOUSE	Dipeptidyl peptidase 3	NA	NA	NA	13568.1	NA	NA	4038.22	NA	7236.03	8280.79	NA	TurboID unique	NA	NA	NA
Nudcd1	NUDCD1	Q6PIP5	NUDC1_MOUSE	NudC domain-containing protein 1	12112.5	7699.52	NA	NA	NA	NA	6712.87	NA	6588.27	8278.29	NA	TurboID unique	NA	NA	NA
Cldn5	CLDN5	O54942	CLD5_MOUSE	Claudin-5	6834.11	NA	NA	NA	NA	6870.67	10368.3	NA	9037.75	8277.72	NA	TurboID unique	NA	NA	NA
Dmwd	DMWD	Q08274	DMWD_MOUSE	Dystrophia myotonica WD repeat-containing protein	NA	NA	NA	NA	NA	6571.53	11862	NA	6331.17	8254.89	NA	TurboID unique	NA	NA	NA
Mfhas1	MFHAS1	Q3V1N1	MFHA1_MOUSE	Malignant fibrous histiocytoma-amplified sequence 1 homolog	NA	NA	NA	NA	NA	7624.06	5736.71	NA	11395.2	8252	NA	TurboID unique	NA	NA	NA
Gstz1	GSTZ1	Q9WVL0	MAAI_MOUSE	Maleylacetoacetate isomerase	12813	5548.69	NA	NA	NA	NA	6386.19	NA	NA	8249.28	NA	TurboID unique	NA	NA	NA
Uso1	USO1	Q9Z1Z0	USO1_MOUSE	General vesicular transport factor p115	6069.96	NA	NA	10282.6	NA	NA	8394.28	NA	NA	8248.94	NA	TurboID unique	NA	NA	NA
Emc3	EMC3	Q99KI3	EMC3_MOUSE	ER membrane protein complex subunit 3	7727.41	4721.37	NA	4953.19	NA	9325.71	14905.6	NA	7761.82	8232.52	NA	TurboID unique	NA	NA	NA
Rdx	RDX	P26043	RADI_MOUSE	Radixin	4834.37	5030.88	NA	12480.2	NA	7867.45	10943.2	NA	NA	8231.22	NA	TurboID unique	NA	NA	NA
Pex14	PEX14	Q9R0A0	PEX14_MOUSE	Peroxisomal membrane protein PEX14	8509.09	3856.35	NA	4783.3	NA	5913.03	18690.4	NA	7634.23	8231.07	NA	TurboID unique	NA	NA	NA
Adck5	ADCK5	Q80V03	ADCK5_MOUSE	Uncharacterized aarF domain-containing protein kinase 5	6789.02	9972.03	NA	6909.64	NA	9258.46	8350.89	NA	8060.15	8223.36	NA	TurboID unique	NA	NA	NA
Tardbp	TARDBP	Q921F2	TADBP_MOUSE	TAR DNA-binding protein 43	11188	8539.05	NA	3679.28	NA	6350.46	11319.4	NA	NA	8215.25	NA	TurboID unique	NA	NA	NA
Tmem143	TMEM143	Q8VD26	TM143_MOUSE	Transmembrane protein 143	9345.11	9713.25	NA	3603.21	NA	7129.19	13420.5	NA	6079.2	8215.08	NA	TurboID unique	NA	NA	NA
Epdr1	EPDR1	Q99M71	EPDR1_MOUSE	Mammalian ependymin-related protein 1	12540.4	6494.24	NA	NA	NA	NA	5966.88	NA	7804.68	8201.56	NA	TurboID unique	NA	NA	NA
L1cam	L1CAM	P11627	L1CAM_MOUSE	Neural cell adhesion molecule L1	11033.3	9885.62	NA	NA	NA	NA	5280.53	NA	6560.36	8189.95	NA	TurboID unique	NA	NA	NA
Eif2a	EIF2A	Q8BJW6	EIF2A_MOUSE	Eukaryotic translation initiation factor 2A	NA	4374.73	NA	NA	NA	12047.9	8125.15	NA	NA	8182.58	NA	TurboID unique	NA	NA	NA
Myef2	MYEF2	Q8C854	MYEF2_MOUSE	Myelin expression factor 2	11514.3	11961.7	NA	6299.73	NA	5377.04	5696.19	NA	8238.87	8181.3	NA	TurboID unique	NA	NA	NA
Clip2	CLIP2	Q9Z0H8	CLIP2_MOUSE	CAP-Gly domain-containing linker protein 2	9221.79	6998.18	NA	NA	NA	NA	9610.78	NA	6892.45	8180.8	NA	TurboID unique	NA	NA	NA
NARS1	NA	Q8BP47	SYNC_MOUSE	Asparagine--tRNA ligase, cytoplasmic	9137.99	9955.84	NA	6101.88	NA	8526.54	7178.14	NA	NA	8180.08	NA	TurboID unique	NA	NA	NA
Tdrkh	TDRKH	Q80VL1	TDRKH_MOUSE	Tudor and KH domain-containing protein	6098.59	NA	NA	NA	NA	NA	11924.4	NA	6501.26	8174.75	NA	TurboID unique	NA	NA	NA
Mtmr6	MTMR6	Q8VE11	MTMR6_MOUSE	Myotubularin-related protein 6	5110.12	6441.27	NA	NA	NA	9778.89	12401.1	NA	7066.95	8159.67	NA	TurboID unique	NA	NA	NA
Gramd1b	GRAMD1B	Q80TI0	ASTRB_MOUSE	Protein Aster-B	8202	3630.51	NA	NA	NA	10334.8	11627.7	NA	6991.58	8157.34	NA	TurboID unique	NA	NA	NA
Mprip	MPRIP	P97434	MPRIP_MOUSE	Myosin phosphatase Rho-interacting protein	8192.9	8647.29	NA	6188.92	NA	5154.22	12585.4	NA	NA	8153.75	NA	TurboID unique	NA	NA	NA
Sub1	SUB1	P11031	TCP4_MOUSE	Activated RNA polymerase II transcriptional coactivator p15	6112.06	14086.7	NA	NA	NA	6813.64	5523.47	NA	NA	8133.97	NA	TurboID unique	NA	NA	NA
Sh2d5	SH2D5	Q8JZW5	SH2D5_MOUSE	SH2 domain-containing protein 5	NA	NA	NA	4321.62	NA	11533.4	11637.5	NA	4914.17	8101.68	NA	TurboID unique	NA	NA	NA
Ap1g1	AP1G1	P22892	AP1G1_MOUSE	AP-1 complex subunit gamma-1	10018	7346.7	NA	5033.79	NA	5467.66	13298.6	NA	7413.02	8096.29	NA	TurboID unique	NA	NA	NA
Ndufs8	NDUFS8	Q8K3J1	NDUS8_MOUSE	NADH dehydrogenase [ubiquinone] iron-sulfur protein 8, mitochondrial	6276.83	NA	NA	8424.52	NA	NA	12557	NA	5123.1	8095.36	NA	TurboID unique	NA	NA	NA
Prps1	PRPS1	Q9D7G0	PRPS1_MOUSE	Ribose-phosphate pyrophosphokinase 1	6105.61	NA	NA	7932.05	NA	NA	10230.3	NA	NA	8089.33	NA	TurboID unique	NA	NA	NA
Slc35g2	SLC35G2	D3YVE8	S35G2_MOUSE	Solute carrier family 35 member G2	NA	3250.11	NA	NA	NA	7424.68	15621.6	NA	6059.66	8089.01	NA	TurboID unique	NA	NA	NA
Wdr91	WDR91	Q7TMQ7	WDR91_MOUSE	WD repeat-containing protein 91	3295.37	25903	NA	4853.03	NA	6988.75	4298.72	NA	3185.42	8087.38	NA	TurboID unique	NA	NA	NA
Otulinl	NA	Q3TVP5	OTULL_MOUSE	Inactive ubiquitin thioesterase OTULINL	10844.9	4706.86	NA	NA	NA	6372.6	9591.34	NA	8905.84	8084.31	NA	TurboID unique	NA	NA	NA
Gjb1	GJB1	P28230	CXB1_MOUSE	Gap junction beta-1 protein	NA	NA	NA	NA	NA	9697.05	7817.29	NA	6721.85	8078.73	NA	TurboID unique	NA	NA	NA
Ergic1	ERGIC1	Q9DC16	ERGI1_MOUSE	Endoplasmic reticulum-Golgi intermediate compartment protein 1	9820.11	8451.5	NA	NA	NA	6454.96	7534.02	NA	8064.42	8065	NA	TurboID unique	NA	NA	NA
Rnf14	RNF14	Q9JI90	RNF14_MOUSE	E3 ubiquitin-protein ligase RNF14	8909.38	5609.11	NA	NA	NA	5617.41	12117.8	NA	NA	8063.42	NA	TurboID unique	NA	NA	NA
Rabac1	RABAC1	Q9Z0S9	PRAF1_MOUSE	Prenylated Rab acceptor protein 1	14081.1	NA	NA	NA	NA	5692.44	8260.6	NA	4206.71	8060.2	NA	TurboID unique	NA	NA	NA
Itsn2	ITSN2	Q9Z0R6	ITSN2_MOUSE	Intersectin-2	9071.58	4731.29	NA	NA	NA	NA	12329.1	NA	6101.58	8058.38	NA	TurboID unique	NA	NA	NA
Atp6ap1	ATP6AP1	Q9R1Q9	VAS1_MOUSE	V-type proton ATPase subunit S1	NA	NA	NA	4896.85	NA	6091.62	16273.8	NA	4959.37	8055.4	NA	TurboID unique	NA	NA	NA
Tuba8	TUBA8	Q9JJZ2	TBA8_MOUSE	Tubulin alpha-8 chain	5826.37	NA	NA	13539.2	NA	NA	4774.58	NA	NA	8046.73	NA	TurboID unique	NA	NA	NA
Ranbp3	RANBP3	Q9CT10	RANB3_MOUSE	Ran-binding protein 3	4875.75	NA	NA	NA	NA	8957.66	10237.7	NA	NA	8023.7	NA	TurboID unique	NA	NA	NA
Rab30	RAB30	Q923S9	RAB30_MOUSE	Ras-related protein Rab-30	10231	3695.02	NA	NA	NA	6277.08	14407.5	NA	5493.46	8020.82	NA	TurboID unique	NA	NA	NA
Syne1	SYNE1	Q6ZWR6	SYNE1_MOUSE	Nesprin-1	11022.6	6756.39	NA	NA	NA	9357.88	8098.46	NA	4863.75	8019.82	NA	TurboID unique	NA	NA	NA
Spart	NA	Q8R1X6	SPART_MOUSE	Spartin	7052.11	NA	NA	NA	NA	6733.03	10271.3	NA	NA	8018.82	NA	TurboID unique	NA	NA	NA
Itm2c	ITM2C	Q91VK4	ITM2C_MOUSE	Integral membrane protein 2C	13182.1	5498.11	NA	5155.12	NA	3901.55	12535.9	NA	7832.24	8017.51	NA	TurboID unique	NA	NA	NA
Aaas	AAAS	P58742	AAAS_MOUSE	Aladin	7995.39	5276.41	NA	4809.86	NA	6126.61	14186.8	NA	9574.42	7994.91	NA	TurboID unique	NA	NA	NA
Rdh12	RDH12	Q8BYK4	RDH12_MOUSE	Retinol dehydrogenase 12	NA	7928.53	NA	NA	NA	5597.19	9768.97	NA	8676.48	7992.79	NA	TurboID unique	NA	NA	NA
Ppa1	PPA1	Q9D819	IPYR_MOUSE	Inorganic pyrophosphatase	NA	NA	NA	10067.4	NA	8677.21	5179.36	NA	NA	7974.65	NA	TurboID unique	NA	NA	NA
Akr1b7	NA	P21300	ALD1_MOUSE	Aldo-keto reductase family 1 member B7	9193.96	9167.16	NA	NA	NA	NA	5494.89	NA	NA	7952	NA	TurboID unique	NA	NA	NA
Retreg2	RETREG2	Q6NS82	RETR2_MOUSE	Reticulophagy regulator 2	16277.3	NA	NA	NA	NA	2139.46	5433.21	NA	NA	7949.99	NA	TurboID unique	NA	NA	NA
Trim12a	NA	Q99PQ1	TR12A_MOUSE	Tripartite motif-containing protein 12A	6644.94	13425	NA	NA	NA	NA	3774.1	NA	NA	7948.02	NA	TurboID unique	NA	NA	NA
Ppp2r5a	PPP2R5A	Q6PD03	2A5A_MOUSE	Serine/threonine-protein phosphatase 2A 56 kDa regulatory subunit alpha isoform	4892.04	8986.88	NA	5116.72	NA	7590.77	13648.3	NA	7422.34	7942.84	NA	TurboID unique	NA	NA	NA
Adgrb2	ADGRB2	Q8CGM1	AGRB2_MOUSE	Adhesion G protein-coupled receptor B2	7313.29	9462.49	NA	4590.38	NA	9387.07	9685.75	NA	7196.44	7939.24	NA	TurboID unique	NA	NA	NA
Arhgap12	ARHGAP12	Q8C0D4	RHG12_MOUSE	Rho GTPase-activating protein 12	NA	8961.47	NA	6834.29	NA	NA	8972.98	NA	6856.47	7906.3	NA	TurboID unique	NA	NA	NA
Ilf3	ILF3	Q9Z1X4	ILF3_MOUSE	Interleukin enhancer-binding factor 3	10547.3	6007.83	NA	NA	NA	4987.15	10038.2	NA	NA	7895.13	NA	TurboID unique	NA	NA	NA
Atrn	ATRN	Q9WU60	ATRN_MOUSE	Attractin	8574.81	NA	NA	5966.84	NA	5953.29	12724.9	NA	6215.03	7886.97	NA	TurboID unique	NA	NA	NA
Vps41	VPS41	Q5KU39	VPS41_MOUSE	Vacuolar protein sorting-associated protein 41 homolog	7229.01	10027.5	NA	NA	NA	NA	8680.47	NA	5569.08	7876.53	NA	TurboID unique	NA	NA	NA
Slc13a3	SLC13A3	Q91Y63	S13A3_MOUSE	Solute carrier family 13 member 3	12442.7	4267.79	NA	NA	NA	NA	7227.64	NA	7566.43	7876.13	NA	TurboID unique	NA	NA	NA
Mto1	MTO1	Q923Z3	MTO1_MOUSE	Protein MTO1 homolog, mitochondrial	5151.36	NA	NA	NA	NA	4860.9	15995.6	NA	5477.84	7871.43	NA	TurboID unique	NA	NA	NA
Plppr1	PLPPR1	Q8BFZ2	PLPR1_MOUSE	Phospholipid phosphatase-related protein type 1	NA	NA	NA	NA	NA	5270.47	13544	NA	4797.67	7870.72	NA	TurboID unique	NA	NA	NA
Prkab2	PRKAB2	Q6PAM0	AAKB2_MOUSE	5'-AMP-activated protein kinase subunit beta-2	11357.1	4401.79	NA	NA	NA	NA	7841.37	NA	NA	7866.75	NA	TurboID unique	NA	NA	NA
Snx13	SNX13	Q6PHS6	SNX13_MOUSE	Sorting nexin-13	9385.81	6606.88	NA	5523.8	NA	8342.77	9923.37	NA	7399.26	7863.65	NA	TurboID unique	NA	NA	NA
Snx17	SNX17	Q8BVL3	SNX17_MOUSE	Sorting nexin-17	NA	NA	NA	NA	NA	7549.38	8979.93	NA	7047.33	7858.88	NA	TurboID unique	NA	NA	NA
Fig4	FIG4	Q91WF7	FIG4_MOUSE	Polyphosphoinositide phosphatase	NA	NA	NA	NA	NA	7193.27	4923.62	NA	11459.2	7858.7	NA	TurboID unique	NA	NA	NA
Erp29	ERP29	P57759	ERP29_MOUSE	Endoplasmic reticulum resident protein 29	7396	NA	NA	11558.2	NA	NA	4621.42	NA	NA	7858.54	NA	TurboID unique	NA	NA	NA
Rmc1	NA	Q8VC42	RMC1_MOUSE	Regulator of MON1-CCZ1 complex	10087.1	7311.44	NA	NA	NA	7655.87	6377.36	NA	NA	7857.93	NA	TurboID unique	NA	NA	NA
Flrt2	FLRT2	Q8BLU0	FLRT2_MOUSE	Leucine-rich repeat transmembrane protein FLRT2	9543.65	NA	NA	2574.34	NA	8564.9	12027.5	NA	6578.81	7857.85	NA	TurboID unique	NA	NA	NA
Chl1	CHL1	P70232	NCHL1_MOUSE	Neural cell adhesion molecule L1-like protein	7259.11	NA	NA	NA	NA	NA	7220.1	NA	9046.27	7841.83	NA	TurboID unique	NA	NA	NA
Syt12	SYT12	Q920N7	SYT12_MOUSE	Synaptotagmin-12	8344.72	NA	NA	6239.02	NA	NA	10771.7	NA	5844.96	7800.09	NA	TurboID unique	NA	NA	NA
Pecam1	PECAM1	Q08481	PECA1_MOUSE	Platelet endothelial cell adhesion molecule	10670.4	NA	NA	NA	NA	4682.87	8776.92	NA	7030.81	7790.25	NA	TurboID unique	NA	NA	NA
Cdkl5	CDKL5	Q3UTQ8	CDKL5_MOUSE	Cyclin-dependent kinase-like 5	8414	NA	NA	4298.47	NA	6066.93	12355.6	NA	NA	7783.76	NA	TurboID unique	NA	NA	NA
Hip1r	HIP1R	Q9JKY5	HIP1R_MOUSE	Huntingtin-interacting protein 1-related protein	6210.42	6589.56	NA	4476	NA	15397.1	9714.27	NA	4306.32	7782.28	NA	TurboID unique	NA	NA	NA
Phaf1	NA	Q922R1	PHAF1_MOUSE	Phagosome assembly factor 1	4266.68	6302.94	NA	NA	NA	11159.7	9374.88	NA	NA	7776.05	NA	TurboID unique	NA	NA	NA
Tmem62	TMEM62	Q8BXJ9	TMM62_MOUSE	Transmembrane protein 62	8122.38	6878.65	NA	6581.04	NA	6782.88	10575.5	NA	7714.46	7775.83	NA	TurboID unique	NA	NA	NA
Cryzl2	NA	Q3UNZ8	QORL2_MOUSE	Quinone oxidoreductase-like protein 2	5100.63	11629.3	NA	NA	NA	NA	6519.41	NA	NA	7749.79	NA	TurboID unique	NA	NA	NA
Man2c1	MAN2C1	Q91W89	MA2C1_MOUSE	Alpha-mannosidase 2C1	7182.4	NA	NA	7025.23	NA	5803.53	10968.8	NA	NA	7745	NA	TurboID unique	NA	NA	NA
Cyb5r1	CYB5R1	Q9DB73	NB5R1_MOUSE	NADH-cytochrome b5 reductase 1	8709.13	5146.33	NA	5849.05	NA	5519.93	13479.9	NA	NA	7740.87	NA	TurboID unique	NA	NA	NA
Trappc1	TRAPPC1	Q5NCF2	TPPC1_MOUSE	Trafficking protein particle complex subunit 1	14411.5	NA	NA	6779.23	NA	4698.99	8922.56	NA	3889.29	7740.3	NA	TurboID unique	NA	NA	NA
Cpe	CPE	Q00493	CBPE_MOUSE	Carboxypeptidase E	9668.05	NA	NA	8864.31	NA	4650.06	NA	NA	NA	7727.47	NA	TurboID unique	NA	NA	NA
Atp11c	ATP11C	Q9QZW0	AT11C_MOUSE	Phospholipid-transporting ATPase 11C	7213.8	NA	NA	5482.36	NA	NA	9976.28	NA	8225.99	7724.61	NA	TurboID unique	NA	NA	NA
Arl1	ARL1	P61211	ARL1_MOUSE	ADP-ribosylation factor-like protein 1	9673.31	10276.8	NA	5587.59	NA	8467.29	6681.81	NA	5631.25	7719.67	NA	TurboID unique	NA	NA	NA
Sf3b1	SF3B1	Q99NB9	SF3B1_MOUSE	Splicing factor 3B subunit 1	6873.93	5709.18	NA	NA	NA	NA	10782.3	NA	7402.12	7691.88	NA	TurboID unique	NA	NA	NA
Vps33b	VPS33B	P59016	VP33B_MOUSE	Vacuolar protein sorting-associated protein 33B	NA	5375.5	NA	NA	NA	NA	8834.98	NA	8860.44	7690.31	NA	TurboID unique	NA	NA	NA
Brcc3	BRCC3	P46737	BRCC3_MOUSE	Lys-63-specific deubiquitinase BRCC36	4768.19	6108.62	NA	NA	NA	7186.1	11466.4	NA	8913.35	7688.52	NA	TurboID unique	NA	NA	NA
Copz1	COPZ1	P61924	COPZ1_MOUSE	Coatomer subunit zeta-1	5137.17	NA	NA	8379.07	NA	5710.66	11510	NA	NA	7684.23	NA	TurboID unique	NA	NA	NA
Trim3	TRIM3	Q9R1R2	TRIM3_MOUSE	Tripartite motif-containing protein 3	9313.37	8078.25	NA	5269.06	NA	NA	8073.03	NA	NA	7683.43	NA	TurboID unique	NA	NA	NA
Nedd4l	NEDD4L	Q8CFI0	NED4L_MOUSE	E3 ubiquitin-protein ligase NEDD4-like	8368.85	NA	NA	4344.39	NA	5994.94	14312.3	NA	5383.71	7680.84	NA	TurboID unique	NA	NA	NA
Ppox	PPOX	P51175	PPOX_MOUSE	Protoporphyrinogen oxidase	7459.47	NA	NA	5529.84	NA	7148.28	11914.5	NA	6317.65	7673.96	NA	TurboID unique	NA	NA	NA
Gga3	GGA3	Q8BMI3	GGA3_MOUSE	ADP-ribosylation factor-binding protein GGA3	NA	5488.79	NA	NA	NA	8232.52	9289.74	NA	NA	7670.35	NA	TurboID unique	NA	NA	NA
Chm	CHM	Q9QXG2	RAE1_MOUSE	Rab proteins geranylgeranyltransferase component A 1	9440.39	NA	NA	NA	NA	NA	6816.56	NA	6749.1	7668.69	NA	TurboID unique	NA	NA	NA
Kiaa0319l	NA	Q8K135	K319L_MOUSE	Dyslexia-associated protein KIAA0319-like protein	9160.59	4997.09	NA	6506.05	NA	5209.1	11542.5	NA	8584.63	7666.67	NA	TurboID unique	NA	NA	NA
Fn3krp	FN3KRP	Q8K274	KT3K_MOUSE	Ketosamine-3-kinase	4693.8	6619.84	NA	NA	NA	7814.02	11521.1	NA	NA	7662.18	NA	TurboID unique	NA	NA	NA
Cybc1	NA	Q3TYS2	CYBC1_MOUSE	Cytochrome b-245 chaperone 1	7106.05	NA	NA	NA	NA	6027.8	9817.71	NA	NA	7650.52	NA	TurboID unique	NA	NA	NA
Kcnk2	KCNK2	P97438	KCNK2_MOUSE	Potassium channel subfamily K member 2	8827.71	NA	NA	4285.88	NA	8627.31	8226.68	NA	8267.25	7646.97	NA	TurboID unique	NA	NA	NA
Tollip	TOLLIP	Q9QZ06	TOLIP_MOUSE	Toll-interacting protein	8520.01	7300.57	NA	7876.03	NA	5752.88	8709.89	NA	7704.46	7643.97	NA	TurboID unique	NA	NA	NA
Ubr1	UBR1	O70481	UBR1_MOUSE	E3 ubiquitin-protein ligase UBR1	NA	NA	NA	7732.06	NA	8056.92	8107.58	NA	6615.81	7628.09	NA	TurboID unique	NA	NA	NA
Nup58	NA	Q8R332	NUP58_MOUSE	Nucleoporin p58/p45	4579.37	NA	NA	12045	NA	NA	6227.82	NA	NA	7617.4	NA	TurboID unique	NA	NA	NA
Megf10	MEGF10	Q6DIB5	MEG10_MOUSE	Multiple epidermal growth factor-like domains protein 10	6653.91	7383.96	NA	5371.35	NA	6541.87	12373.3	NA	7333.02	7609.57	NA	TurboID unique	NA	NA	NA
Itga6	ITGA6	Q61739	ITA6_MOUSE	Integrin alpha-6	10399.6	NA	NA	5404.25	NA	5057.02	9296.15	NA	7823.28	7596.06	NA	TurboID unique	NA	NA	NA
Abl2	ABL2	Q4JIM5	ABL2_MOUSE	Tyrosine-protein kinase ABL2	4988.6	NA	NA	7602.86	NA	6716.05	11052.3	NA	NA	7589.94	NA	TurboID unique	NA	NA	NA
Numb	NUMB	Q9QZS3	NUMB_MOUSE	Protein numb homolog	5268.7	9735.87	NA	NA	NA	6965.13	10425.1	NA	5518.96	7582.76	NA	TurboID unique	NA	NA	NA
Lrrtm1	LRRTM1	Q8K377	LRRT1_MOUSE	Leucine-rich repeat transmembrane neuronal protein 1	6807.21	NA	NA	NA	NA	NA	9443.02	NA	6442.33	7564.19	NA	TurboID unique	NA	NA	NA
Slc35b2	SLC35B2	Q91ZN5	S35B2_MOUSE	Adenosine 3'-phospho 5'-phosphosulfate transporter 1	9693.76	7102.66	NA	NA	NA	NA	7162.19	NA	6286.9	7561.38	NA	TurboID unique	NA	NA	NA
Daam1	DAAM1	Q8BPM0	DAAM1_MOUSE	Disheveled-associated activator of morphogenesis 1	7785.95	6451.36	NA	6311.86	NA	5586.9	11149.7	NA	8050.66	7556.07	NA	TurboID unique	NA	NA	NA
Hint3	HINT3	Q9CPS6	HINT3_MOUSE	Histidine triad nucleotide-binding protein 3	7402.94	NA	NA	NA	NA	NA	9007.59	NA	6232.95	7547.83	NA	TurboID unique	NA	NA	NA
Micall2	MICALL2	Q3TN34	MILK2_MOUSE	MICAL-like protein 2	7239.87	NA	NA	NA	NA	8574.17	7795.44	NA	6570.11	7544.9	NA	TurboID unique	NA	NA	NA
Slc7a1	SLC7A1	Q09143	SL7A1_MOUSE	High affinity cationic amino acid transporter 1	10102.7	5493.75	NA	4067.56	NA	6430.01	10635	NA	8511.24	7540.04	NA	TurboID unique	NA	NA	NA
Ubiad1	UBIAD1	Q9DC60	UBIA1_MOUSE	UbiA prenyltransferase domain-containing protein 1	11048.6	NA	NA	4311.18	NA	7577.44	8217.43	NA	6474.39	7525.8	NA	TurboID unique	NA	NA	NA
Me2	ME2	Q99KE1	MAOM_MOUSE	NAD-dependent malic enzyme, mitochondrial	10139	NA	NA	3912.73	NA	NA	10466	NA	5560.42	7519.55	NA	TurboID unique	NA	NA	NA
Top3b	TOP3B	Q9Z321	TOP3B_MOUSE	DNA topoisomerase 3-beta-1	5837.57	NA	NA	NA	NA	NA	7429	NA	9254.64	7507.07	NA	TurboID unique	NA	NA	NA
Saraf	SARAF	Q8R3Q0	SARAF_MOUSE	Store-operated calcium entry-associated regulatory factor	6994.49	NA	NA	NA	NA	5074.9	10443.8	NA	NA	7504.39	NA	TurboID unique	NA	NA	NA
Srp68	SRP68	Q8BMA6	SRP68_MOUSE	Signal recognition particle subunit SRP68	NA	NA	NA	5937.85	NA	12305.7	7453.8	NA	4253.78	7487.78	NA	TurboID unique	NA	NA	NA
Sec31a	SEC31A	Q3UPL0	SC31A_MOUSE	Protein transport protein Sec31A	NA	7427.85	NA	8602.39	NA	NA	6425.69	NA	NA	7485.31	NA	TurboID unique	NA	NA	NA
Cdk17	CDK17	Q8K0D0	CDK17_MOUSE	Cyclin-dependent kinase 17	12083.5	4871.31	NA	NA	NA	NA	5492.18	NA	NA	7482.34	NA	TurboID unique	NA	NA	NA
Faah	FAAH	O08914	FAAH1_MOUSE	Fatty-acid amide hydrolase 1	11107	NA	NA	3295.39	NA	NA	7999.68	NA	NA	7467.34	NA	TurboID unique	NA	NA	NA
Vac14	VAC14	Q80WQ2	VAC14_MOUSE	Protein VAC14 homolog	10412.4	6870.13	NA	NA	NA	6106.59	8135.87	NA	5811.7	7467.33	NA	TurboID unique	NA	NA	NA
Dcc	DCC	P70211	DCC_MOUSE	Netrin receptor DCC	8924.06	5506.52	NA	6247.06	NA	4934.56	12218.9	NA	6928.71	7459.97	NA	TurboID unique	NA	NA	NA
Rdh11	RDH11	Q9QYF1	RDH11_MOUSE	Retinol dehydrogenase 11	10062.4	NA	NA	NA	NA	NA	8030.66	NA	4282.23	7458.42	NA	TurboID unique	NA	NA	NA
Atl3	ATL3	Q91YH5	ATLA3_MOUSE	Atlastin-3	8565.94	NA	NA	NA	NA	4546.33	9249.73	NA	NA	7454	NA	TurboID unique	NA	NA	NA
Alg11	ALG11	Q3TZM9	ALG11_MOUSE	GDP-Man:Man(3)GlcNAc(2)-PP-Dol alpha-1,2-mannosyltransferase	10434.6	NA	NA	NA	NA	5386.86	9229.71	NA	4746.34	7449.37	NA	TurboID unique	NA	NA	NA
Exoc2	EXOC2	Q9D4H1	EXOC2_MOUSE	Exocyst complex component 2	5174.98	NA	NA	NA	NA	8440.57	8699.65	NA	NA	7438.4	NA	TurboID unique	NA	NA	NA
Apc	APC	Q61315	APC_MOUSE	Adenomatous polyposis coli protein	8307.34	8831.97	NA	NA	NA	4921.51	7687.35	NA	NA	7437.04	NA	TurboID unique	NA	NA	NA
F13a1	F13A1	Q8BH61	F13A_MOUSE	Coagulation factor XIII A chain	9282.54	6862.67	NA	NA	NA	NA	6093.9	NA	NA	7413.03	NA	TurboID unique	NA	NA	NA
Ahsa1	AHSA1	Q8BK64	AHSA1_MOUSE	Activator of 90 kDa heat shock protein ATPase homolog 1	NA	2665.23	NA	12659.3	NA	6013.45	8295.45	NA	NA	7408.36	NA	TurboID unique	NA	NA	NA
Mthfd1	MTHFD1	Q922D8	C1TC_MOUSE	C-1-tetrahydrofolate synthase, cytoplasmic	5702.13	5430.78	NA	10108	NA	5675.44	10102.6	NA	NA	7403.79	NA	TurboID unique	NA	NA	NA
Vps8	VPS8	Q0P5W1	VPS8_MOUSE	Vacuolar protein sorting-associated protein 8 homolog	7122.98	NA	NA	NA	NA	7497.11	8357.59	NA	6624.58	7400.57	NA	TurboID unique	NA	NA	NA
Mtmr2	MTMR2	Q9Z2D1	MTMR2_MOUSE	Myotubularin-related protein 2	9150.27	9428.9	NA	4633.18	NA	4530.62	9195.51	NA	NA	7387.69	NA	TurboID unique	NA	NA	NA
Hibch	HIBCH	Q8QZS1	HIBCH_MOUSE	3-hydroxyisobutyryl-CoA hydrolase, mitochondrial	16515.6	NA	NA	NA	NA	1946.92	3690.57	NA	NA	7384.38	NA	TurboID unique	NA	NA	NA
Ddx19a	DDX19A	Q61655	DD19A_MOUSE	ATP-dependent RNA helicase DDX19A	NA	9175.04	NA	5186.82	NA	8010.43	7144.93	NA	NA	7379.3	NA	TurboID unique	NA	NA	NA
Tspan15	TSPAN15	F7BWT7	TSN15_MOUSE	Tetraspanin-15	5983.81	NA	NA	NA	NA	5446.89	6034.36	NA	12049.6	7378.68	NA	TurboID unique	NA	NA	NA
Ppp5c	PPP5C	Q60676	PPP5_MOUSE	Serine/threonine-protein phosphatase 5	NA	NA	NA	9196.34	NA	NA	5842.37	NA	7086.89	7375.2	NA	TurboID unique	NA	NA	NA
Supv3l1	SUPV3L1	Q80YD1	SUV3_MOUSE	ATP-dependent RNA helicase SUPV3L1, mitochondrial	4846.58	NA	NA	NA	NA	7229.69	10043.9	NA	NA	7373.4	NA	TurboID unique	NA	NA	NA
Kcnj13	KCNJ13	P86046	KCJ13_MOUSE	Inward rectifier potassium channel 13	6552.44	NA	NA	NA	NA	7796.28	7107.29	NA	8033.18	7372.3	NA	TurboID unique	NA	NA	NA
Mtnd2	NA	P03893	NU2M_MOUSE	NADH-ubiquinone oxidoreductase chain 2	11209.3	NA	NA	NA	NA	6625.44	6761.24	NA	4876.21	7368.05	NA	TurboID unique	NA	NA	NA
Clcn7	CLCN7	O70496	CLCN7_MOUSE	H(+)/Cl(-) exchange transporter 7	9328.89	7400.39	NA	7401.39	NA	6166.84	6289.56	NA	7588.88	7362.66	NA	TurboID unique	NA	NA	NA
Etf1	ETF1	Q8BWY3	ERF1_MOUSE	Eukaryotic peptide chain release factor subunit 1	NA	5558.36	NA	7243.27	NA	7644.12	10538	NA	5820.9	7360.93	NA	TurboID unique	NA	NA	NA
Rab34	RAB34	Q64008	RAB34_MOUSE	Ras-related protein Rab-34	10771.5	7677.67	NA	NA	NA	NA	5873.31	NA	5060.85	7345.83	NA	TurboID unique	NA	NA	NA
Pnpla7	PNPLA7	A2AJ88	PLPL7_MOUSE	Patatin-like phospholipase domain-containing protein 7	6733.53	NA	NA	5797.54	NA	5222.42	11030.2	NA	7898.55	7336.45	NA	TurboID unique	NA	NA	NA
Fxr2	FXR2	Q9WVR4	FXR2_MOUSE	Fragile X mental retardation syndrome-related protein 2	9379.88	NA	NA	3716.97	NA	NA	8889.91	NA	NA	7328.92	NA	TurboID unique	NA	NA	NA
Ctps1	NA	P70698	PYRG1_MOUSE	CTP synthase 1	8557.2	NA	NA	8828.68	NA	NA	4596.93	NA	NA	7327.6	NA	TurboID unique	NA	NA	NA
Serpinh1	SERPINH1	P19324	SERPH_MOUSE	Serpin H1	9841.17	6370.51	NA	NA	NA	NA	7185.42	NA	5882.89	7320	NA	TurboID unique	NA	NA	NA
Creld1	CRELD1	Q91XD7	CREL1_MOUSE	Protein disulfide isomerase Creld1	8103.69	NA	NA	NA	NA	5904.44	7951.84	NA	NA	7319.99	NA	TurboID unique	NA	NA	NA
Atcay	ATCAY	Q8BHE3	ATCAY_MOUSE	Caytaxin	6506.7	7257.34	NA	2934.46	NA	7880.61	10480	NA	8826.09	7314.19	NA	TurboID unique	NA	NA	NA
Clstn1	CLSTN1	Q9EPL2	CSTN1_MOUSE	Calsyntenin-1	12726.3	NA	NA	NA	NA	3069.75	6129.81	NA	NA	7308.63	NA	TurboID unique	NA	NA	NA
Sema4b	SEMA4B	Q62179	SEM4B_MOUSE	Semaphorin-4B	6425.99	6503.8	NA	4930.15	NA	4030.04	15055.7	NA	6834.4	7296.67	NA	TurboID unique	NA	NA	NA
Map4k3	MAP4K3	Q99JP0	M4K3_MOUSE	Mitogen-activated protein kinase kinase kinase kinase 3	6316.82	14687.8	NA	NA	NA	5303.97	7662.2	NA	2494.42	7293.05	NA	TurboID unique	NA	NA	NA
Pcnx3	PCNX3	Q8VI59	PCX3_MOUSE	Pecanex-like protein 3	4378.63	NA	NA	NA	NA	NA	8863.27	NA	8635.32	7292.41	NA	TurboID unique	NA	NA	NA
Plekha7	PLEKHA7	Q3UIL6	PKHA7_MOUSE	Pleckstrin homology domain-containing family A member 7	7448.11	NA	NA	6109.86	NA	6098.87	10345.4	NA	6451.97	7290.85	NA	TurboID unique	NA	NA	NA
Tmem47	TMEM47	Q9JJG6	TMM47_MOUSE	Transmembrane protein 47	13733.6	5309.91	NA	NA	NA	NA	2793.92	NA	NA	7279.14	NA	TurboID unique	NA	NA	NA
Kiaa1549	NA	Q68FD9	K1549_MOUSE	UPF0606 protein KIAA1549	8906.04	4636.49	NA	NA	NA	NA	8287.47	NA	NA	7276.66	NA	TurboID unique	NA	NA	NA
Csnk2a2	CSNK2A2	O54833	CSK22_MOUSE	Casein kinase II subunit alpha'	5641.73	4903.58	NA	10249.4	NA	NA	8248.43	NA	NA	7260.78	NA	TurboID unique	NA	NA	NA
Adam9	ADAM9	Q61072	ADAM9_MOUSE	Disintegrin and metalloproteinase domain-containing protein 9	6500.48	NA	NA	NA	NA	7945.67	8115.82	NA	6427.59	7247.39	NA	TurboID unique	NA	NA	NA
Atp2a3	ATP2A3	Q64518	AT2A3_MOUSE	Sarcoplasmic/endoplasmic reticulum calcium ATPase 3	5237.14	11294.4	NA	NA	NA	NA	9410.8	NA	3019.29	7240.41	NA	TurboID unique	NA	NA	NA
Psmd14	PSMD14	O35593	PSDE_MOUSE	26S proteasome non-ATPase regulatory subunit 14	NA	2094.58	NA	13309.1	NA	8929.94	4580.19	NA	NA	7228.45	NA	TurboID unique	NA	NA	NA
Usp10	USP10	P52479	UBP10_MOUSE	Ubiquitin carboxyl-terminal hydrolase 10	7893.57	NA	NA	NA	NA	NA	7028.94	NA	6727.21	7216.57	NA	TurboID unique	NA	NA	NA
Lmtk3	LMTK3	Q5XJV6	LMTK3_MOUSE	Serine/threonine-protein kinase LMTK3	7717.08	NA	NA	4240.39	NA	6748.62	11419.8	NA	5936.87	7212.55	NA	TurboID unique	NA	NA	NA
Psmc6	PSMC6	P62334	PRS10_MOUSE	26S proteasome regulatory subunit 10B	3350.08	NA	NA	NA	NA	12170.4	6081.72	NA	NA	7200.74	NA	TurboID unique	NA	NA	NA
Sh3pxd2b	SH3PXD2B	A2AAY5	SPD2B_MOUSE	SH3 and PX domain-containing protein 2B	9032.06	6930.65	NA	NA	NA	NA	7334.33	NA	5454.76	7187.95	NA	TurboID unique	NA	NA	NA
Nudt2	NUDT2	P56380	AP4A_MOUSE	Bis(5'-nucleosyl)-tetraphosphatase [asymmetrical]	NA	NA	NA	NA	NA	7773.86	8084.65	NA	5675.29	7177.93	NA	TurboID unique	NA	NA	NA
Arhgap31	ARHGAP31	A6X8Z5	RHG31_MOUSE	Rho GTPase-activating protein 31	2624.38	2986.12	NA	NA	NA	6200.44	16810.2	NA	7216.78	7167.58	NA	TurboID unique	NA	NA	NA
Fga	FGA	E9PV24	FIBA_MOUSE	Fibrinogen alpha chain	17151.5	5817	NA	3092.78	NA	4198.31	5566.49	NA	NA	7165.22	NA	TurboID unique	NA	NA	NA
Wdr54	WDR54	Q9R0D8	WDR54_MOUSE	WD repeat-containing protein 54	NA	3572.48	NA	NA	NA	9191.61	11025.2	NA	4843.49	7158.19	NA	TurboID unique	NA	NA	NA
Slc35f6	SLC35F6	Q8VE96	S35F6_MOUSE	Solute carrier family 35 member F6	NA	NA	NA	5724.08	NA	6710.02	9035.86	NA	NA	7156.65	NA	TurboID unique	NA	NA	NA
Icmt	ICMT	Q9EQK7	ICMT_MOUSE	Protein-S-isoprenylcysteine O-methyltransferase	8010.56	4767.46	NA	NA	NA	NA	8673.8	NA	NA	7150.61	NA	TurboID unique	NA	NA	NA
Tnpo3	TNPO3	Q6P2B1	TNPO3_MOUSE	Transportin-3	NA	NA	NA	8446.01	NA	7737.78	5254.24	NA	NA	7146.01	NA	TurboID unique	NA	NA	NA
C2cd2	C2CD2	E9Q3C1	C2CD2_MOUSE	C2 domain-containing protein 2	8850.29	5670.94	NA	4916.69	NA	NA	9226.21	NA	6941.7	7121.17	NA	TurboID unique	NA	NA	NA
Rmdn2	RMDN2	Q8BSE0	RMD2_MOUSE	Regulator of microtubule dynamics protein 2	5336.97	7030.43	NA	NA	NA	NA	8067	NA	8004.86	7109.81	NA	TurboID unique	NA	NA	NA
Elp2	ELP2	Q91WG4	ELP2_MOUSE	Elongator complex protein 2	6757.05	NA	NA	NA	NA	7922.2	8564.26	NA	5149.88	7098.35	NA	TurboID unique	NA	NA	NA
Camkk2	CAMKK2	Q8C078	KKCC2_MOUSE	Calcium/calmodulin-dependent protein kinase kinase 2	NA	10486.5	NA	NA	NA	6466.21	6100.04	NA	5328.71	7095.36	NA	TurboID unique	NA	NA	NA
Lzts3	LZTS3	A2AHG0	LZTS3_MOUSE	Leucine zipper putative tumor suppressor 3	6446.6	NA	NA	NA	NA	8892.19	6360.02	NA	6663.39	7090.55	NA	TurboID unique	NA	NA	NA
Mecp2	MECP2	Q9Z2D6	MECP2_MOUSE	Methyl-CpG-binding protein 2	9566.47	7551.65	NA	NA	NA	NA	4083.08	NA	NA	7067.07	NA	TurboID unique	NA	NA	NA
Trio	TRIO	Q0KL02	TRIO_MOUSE	Triple functional domain protein	7754.63	NA	NA	NA	NA	4826.93	7277.94	NA	8393.23	7063.18	NA	TurboID unique	NA	NA	NA
Sft2d2	SFT2D2	Q8VD57	SFT2B_MOUSE	Vesicle transport protein SFT2B	6723.16	NA	NA	6067.94	NA	6258.08	9568.85	NA	6596.45	7042.89	NA	TurboID unique	NA	NA	NA
Vps53	VPS53	Q8CCB4	VPS53_MOUSE	Vacuolar protein sorting-associated protein 53 homolog	6228.18	NA	NA	NA	NA	NA	7353.44	NA	7539.81	7040.48	NA	TurboID unique	NA	NA	NA
Akap7	AKAP7	Q7TN79	AKA7G_MOUSE	A-kinase anchor protein 7 isoform gamma	6915.32	7329.85	NA	NA	NA	NA	6864.5	NA	NA	7036.55	NA	TurboID unique	NA	NA	NA
Sec11c	SEC11C	Q9D8V7	SC11C_MOUSE	Signal peptidase complex catalytic subunit SEC11C	5815.4	NA	NA	NA	NA	5081.78	10144.1	NA	NA	7013.75	NA	TurboID unique	NA	NA	NA
Get1	NA	Q8K0D7	GET1_MOUSE	Guided entry of tail-anchored proteins factor 1	6883	NA	NA	NA	NA	5850.62	8305.9	NA	NA	7013.17	NA	TurboID unique	NA	NA	NA
Dlg5	DLG5	E9Q9R9	DLG5_MOUSE	Disks large homolog 5	5755.52	12708.6	NA	NA	NA	4612.29	7123.06	NA	4829.89	7005.87	NA	TurboID unique	NA	NA	NA
Mctp1	MCTP1	E9PV86	MCTP1_MOUSE	Multiple C2 and transmembrane domain-containing protein 1	7749.51	7393.27	NA	NA	NA	4422.18	8728.65	NA	6709.96	7000.71	NA	TurboID unique	NA	NA	NA
Map3k5	MAP3K5	O35099	M3K5_MOUSE	Mitogen-activated protein kinase kinase kinase 5	5307.65	NA	NA	NA	NA	NA	7576.68	NA	8096.02	6993.45	NA	TurboID unique	NA	NA	NA
Arf4	ARF4	P61750	ARF4_MOUSE	ADP-ribosylation factor 4	3838.09	5850.98	NA	6629.66	NA	7359.57	11261.9	NA	NA	6988.03	NA	TurboID unique	NA	NA	NA
Hpcal1	HPCAL1	P62748	HPCL1_MOUSE	Hippocalcin-like protein 1	7952.5	6075.65	NA	NA	NA	4911.44	9700.17	NA	6280.46	6984.04	NA	TurboID unique	NA	NA	NA
Vcam1	VCAM1	P29533	VCAM1_MOUSE	Vascular cell adhesion protein 1	8232.7	NA	NA	NA	NA	NA	6706.77	NA	5975.27	6971.58	NA	TurboID unique	NA	NA	NA
Sorcs1	SORCS1	Q9JLC4	SORC1_MOUSE	VPS10 domain-containing receptor SorCS1	7643.52	5188.73	NA	NA	NA	5739.73	10695.3	NA	5576.47	6968.75	NA	TurboID unique	NA	NA	NA
Atg2b	ATG2B	Q80XK6	ATG2B_MOUSE	Autophagy-related protein 2 homolog B	5493.16	6121.84	NA	6728.61	NA	8924.79	8431.84	NA	6094.12	6965.73	NA	TurboID unique	NA	NA	NA
Dpp8	DPP8	Q80YA7	DPP8_MOUSE	Dipeptidyl peptidase 8	5440.14	NA	NA	7230.37	NA	9592.95	8520.68	NA	3926.01	6942.03	NA	TurboID unique	NA	NA	NA
Cdc37l1	CDC37L1	Q9CZP7	CD37L_MOUSE	Hsp90 co-chaperone Cdc37-like 1	NA	NA	NA	5078.48	NA	6118.78	9599.21	NA	NA	6932.16	NA	TurboID unique	NA	NA	NA
Trappc5	TRAPPC5	Q9CQA1	TPPC5_MOUSE	Trafficking protein particle complex subunit 5	NA	NA	NA	NA	NA	5514.29	4604.25	NA	10637	6918.51	NA	TurboID unique	NA	NA	NA
Csmd1	CSMD1	Q923L3	CSMD1_MOUSE	CUB and sushi domain-containing protein 1	7830.34	5635.74	NA	4361.38	NA	5961.22	11896.3	NA	5710.8	6899.3	NA	TurboID unique	NA	NA	NA
Usp19	USP19	Q3UJD6	UBP19_MOUSE	Ubiquitin carboxyl-terminal hydrolase 19	5295.62	NA	NA	NA	NA	6113.23	9263.19	NA	NA	6890.68	NA	TurboID unique	NA	NA	NA
Slc9a8	SLC9A8	Q8R4D1	SL9A8_MOUSE	Sodium/hydrogen exchanger 8	6223.1	NA	NA	NA	NA	NA	8896.48	NA	5531.89	6883.82	NA	TurboID unique	NA	NA	NA
Igsf9b	IGSF9B	E9PZ19	TUTLB_MOUSE	Protein turtle homolog B	7137.18	3505.15	NA	7130.9	NA	6004.1	10028.5	NA	7432.19	6873	NA	TurboID unique	NA	NA	NA
Selenbp1	SELENBP1	P17563	SBP1_MOUSE	Methanethiol oxidase	NA	4891.32	NA	14368.6	NA	NA	5408.41	NA	2735.39	6850.92	NA	TurboID unique	NA	NA	NA
Smarcal1	SMARCAL1	Q8BJL0	SMAL1_MOUSE	SWI/SNF-related matrix-associated actin-dependent regulator of chromatin subfamily A-like protein 1	6712.61	NA	NA	NA	NA	NA	4118.23	NA	9707.07	6845.97	NA	TurboID unique	NA	NA	NA
Fam177a1	NA	Q8BR63	F177A_MOUSE	Protein FAM177A1	8668.9	4787.59	NA	NA	NA	NA	6566.35	NA	7326.23	6837.27	NA	TurboID unique	NA	NA	NA
Fads3	FADS3	Q9JJE7	FADS3_MOUSE	Fatty acid desaturase 3	6974.86	NA	NA	5358.66	NA	5353.81	9058.11	NA	7356.39	6820.37	NA	TurboID unique	NA	NA	NA
Scamp2	SCAMP2	Q9ERN0	SCAM2_MOUSE	Secretory carrier-associated membrane protein 2	4930.85	NA	NA	NA	NA	NA	6958.51	NA	8563.29	6817.55	NA	TurboID unique	NA	NA	NA
Slc39a6	SLC39A6	Q8C145	S39A6_MOUSE	Zinc transporter ZIP6	6578.52	NA	NA	NA	NA	5794.15	9918.58	NA	4925.69	6804.23	NA	TurboID unique	NA	NA	NA
Adgrl2	ADGRL2	Q8JZZ7	AGRL2_MOUSE	Adhesion G protein-coupled receptor L2	10808.2	7688.81	NA	5500.3	NA	NA	4907.19	NA	5113.54	6803.6	NA	TurboID unique	NA	NA	NA
Rras	RRAS	P10833	RRAS_MOUSE	Ras-related protein R-Ras	7304.52	NA	NA	NA	NA	NA	7347.46	NA	5753.42	6801.8	NA	TurboID unique	NA	NA	NA
Ranbp1	RANBP1	P34022	RANG_MOUSE	Ran-specific GTPase-activating protein	NA	9872.92	NA	5956.7	NA	NA	4571.47	NA	NA	6800.36	NA	TurboID unique	NA	NA	NA
Pip4p1	NA	Q3TWL2	PP4P1_MOUSE	Type 1 phosphatidylinositol 4,5-bisphosphate 4-phosphatase	5543.53	NA	NA	NA	NA	NA	5784.58	NA	9028.66	6785.59	NA	TurboID unique	NA	NA	NA
Tsc2	TSC2	Q61037	TSC2_MOUSE	Tuberin	6951.04	6891.33	NA	NA	NA	6837.41	7413.13	NA	5834.23	6785.43	NA	TurboID unique	NA	NA	NA
Serinc3	SERINC3	Q9QZI9	SERC3_MOUSE	Serine incorporator 3	14419.3	9252.15	NA	3207.18	NA	3818.76	2934.07	NA	7078.04	6784.91	NA	TurboID unique	NA	NA	NA
Rell1	RELL1	Q8K2J7	RELL1_MOUSE	RELT-like protein 1	5084.43	5528.48	NA	5914.35	NA	4015.3	12732.8	NA	7383.52	6776.48	NA	TurboID unique	NA	NA	NA
Lrrc57	LRRC57	Q9D1G5	LRC57_MOUSE	Leucine-rich repeat-containing protein 57	13305.4	NA	NA	8647.56	NA	2944.26	4519.95	NA	4452.85	6774.01	NA	TurboID unique	NA	NA	NA
Ranbp9	RANBP9	P69566	RANB9_MOUSE	Ran-binding protein 9	5880.58	NA	NA	NA	NA	5552.24	8882.85	NA	NA	6771.89	NA	TurboID unique	NA	NA	NA
Erap1	ERAP1	Q9EQH2	ERAP1_MOUSE	Endoplasmic reticulum aminopeptidase 1	9923.87	NA	NA	NA	NA	4041.73	7207.2	NA	5906.13	6769.73	NA	TurboID unique	NA	NA	NA
Plcb3	PLCB3	P51432	PLCB3_MOUSE	1-phosphatidylinositol 4,5-bisphosphate phosphodiesterase beta-3	6036.8	NA	NA	NA	NA	8301.76	7891.83	NA	4815.08	6761.37	NA	TurboID unique	NA	NA	NA
Psd2	PSD2	Q6P1I6	PSD2_MOUSE	PH and SEC7 domain-containing protein 2	2003.63	NA	NA	NA	NA	9034.98	9379.83	NA	6491.65	6727.52	NA	TurboID unique	NA	NA	NA
Ccsap	CCSAP	Q8QZT2	CCSAP_MOUSE	Centriole, cilia and spindle-associated protein	6456.42	NA	NA	NA	NA	NA	9133.56	NA	4583.97	6724.65	NA	TurboID unique	NA	NA	NA
Pgap4	NA	Q91YV9	PGAP4_MOUSE	Post-GPI attachment to proteins factor 4	7380.83	NA	NA	NA	NA	NA	8608.28	NA	4181.66	6723.59	NA	TurboID unique	NA	NA	NA
Tmem205	TMEM205	Q91XE8	TM205_MOUSE	Transmembrane protein 205	6543.37	NA	NA	5669.92	NA	6551.51	5100.44	NA	9640.56	6701.16	NA	TurboID unique	NA	NA	NA
Huwe1	HUWE1	Q7TMY8	HUWE1_MOUSE	E3 ubiquitin-protein ligase HUWE1	NA	7173.45	NA	2528.73	NA	7767.43	9319.13	NA	NA	6697.19	NA	TurboID unique	NA	NA	NA
Atp2c1	ATP2C1	Q80XR2	AT2C1_MOUSE	Calcium-transporting ATPase type 2C member 1	8614.32	5755.8	NA	NA	NA	5167.02	8692.99	NA	5253.41	6696.7	NA	TurboID unique	NA	NA	NA
Golga4	GOLGA4	Q91VW5	GOGA4_MOUSE	Golgin subfamily A member 4	7987.13	NA	NA	NA	NA	4473.87	7601.04	NA	NA	6687.35	NA	TurboID unique	NA	NA	NA
Retreg3	RETREG3	Q9CQV4	RETR3_MOUSE	Reticulophagy regulator 3	6341.55	NA	NA	NA	NA	5776.46	7930.93	NA	NA	6682.98	NA	TurboID unique	NA	NA	NA
Cul4b	CUL4B	A2A432	CUL4B_MOUSE	Cullin-4B	9635.58	NA	NA	5243.21	NA	NA	5140.72	NA	NA	6673.17	NA	TurboID unique	NA	NA	NA
Slc38a2	SLC38A2	Q8CFE6	S38A2_MOUSE	Sodium-coupled neutral amino acid transporter 2	9765.31	NA	NA	NA	NA	NA	4789.02	NA	5464.73	6673.02	NA	TurboID unique	NA	NA	NA
Cluh	CLUH	Q5SW19	CLU_MOUSE	Clustered mitochondria protein homolog	7349.1	4328.75	NA	NA	NA	NA	8271.26	NA	NA	6649.71	NA	TurboID unique	NA	NA	NA
Eps8	EPS8	Q08509	EPS8_MOUSE	Epidermal growth factor receptor kinase substrate 8	5632	4033.43	NA	NA	NA	8692.31	8705.34	NA	6181.66	6648.95	NA	TurboID unique	NA	NA	NA
Ralb	RALB	Q9JIW9	RALB_MOUSE	Ras-related protein Ral-B	6078.3	3175.5	NA	6529.1	NA	8315.91	9050.3	NA	NA	6629.82	NA	TurboID unique	NA	NA	NA
Kif1b	KIF1B	Q60575	KIF1B_MOUSE	Kinesin-like protein KIF1B	6927.02	5998.44	NA	6042.12	NA	7908.45	6272.95	NA	NA	6629.8	NA	TurboID unique	NA	NA	NA
Sipa1l3	SIPA1L3	G3X9J0	SI1L3_MOUSE	Signal-induced proliferation-associated 1-like protein 3	5625.48	NA	NA	NA	NA	3909.35	11105.7	NA	5861.29	6625.45	NA	TurboID unique	NA	NA	NA
Anapc4	ANAPC4	Q91W96	APC4_MOUSE	Anaphase-promoting complex subunit 4	5591.98	8659	NA	NA	NA	NA	5621.15	NA	NA	6624.04	NA	TurboID unique	NA	NA	NA
Tmem126a	TMEM126A	Q9D8Y1	T126A_MOUSE	Transmembrane protein 126A	2937.22	NA	NA	NA	NA	3199.37	13734.3	NA	NA	6623.62	NA	TurboID unique	NA	NA	NA
Fgd6	FGD6	Q69ZL1	FGD6_MOUSE	FYVE, RhoGEF and PH domain-containing protein 6	NA	10691.6	NA	NA	NA	7695.56	5134.41	NA	2952.14	6618.43	NA	TurboID unique	NA	NA	NA
Nop56	NOP56	Q9D6Z1	NOP56_MOUSE	Nucleolar protein 56	NA	NA	NA	NA	NA	10227.8	6046.39	NA	3442.35	6572.18	NA	TurboID unique	NA	NA	NA
Ddx3y	DDX3Y	Q62095	DDX3Y_MOUSE	ATP-dependent RNA helicase DDX3Y	9374.53	NA	NA	4218.21	NA	NA	9844.7	NA	2823.63	6565.27	NA	TurboID unique	NA	NA	NA
Ilf2	ILF2	Q9CXY6	ILF2_MOUSE	Interleukin enhancer-binding factor 2	4821.62	NA	NA	9274.05	NA	NA	4222.92	NA	7737.9	6514.12	NA	TurboID unique	NA	NA	NA
Chrm2	CHRM2	Q9ERZ4	ACM2_MOUSE	Muscarinic acetylcholine receptor M2	3458.32	NA	NA	2366.41	NA	5427.33	11955.4	NA	9329.6	6507.42	NA	TurboID unique	NA	NA	NA
Mrps17	MRPS17	Q9CQE3	RT17_MOUSE	28S ribosomal protein S17, mitochondrial	5273.75	NA	NA	NA	NA	NA	9537.41	NA	4700.75	6503.97	NA	TurboID unique	NA	NA	NA
Puf60	PUF60	Q3UEB3	PUF60_MOUSE	Poly(U)-binding-splicing factor PUF60	5516.54	6136.67	NA	NA	NA	NA	7852.14	NA	NA	6501.79	NA	TurboID unique	NA	NA	NA
Tpm1	TPM1	P58771	TPM1_MOUSE	Tropomyosin alpha-1 chain	5861.26	4319.26	NA	13984.3	NA	1839.2	NA	NA	NA	6501	NA	TurboID unique	NA	NA	NA
Slc35a1	SLC35A1	Q61420	S35A1_MOUSE	CMP-sialic acid transporter	5963.23	5094.15	NA	NA	NA	NA	6988.65	NA	7932.58	6494.65	NA	TurboID unique	NA	NA	NA
Stx6	STX6	Q9JKK1	STX6_MOUSE	Syntaxin-6	NA	NA	NA	6213.15	NA	5367.76	8208.58	NA	6144.39	6483.47	NA	TurboID unique	NA	NA	NA
Ptpmt1	PTPMT1	Q66GT5	PTPM1_MOUSE	Phosphatidylglycerophosphatase and protein-tyrosine phosphatase 1	NA	NA	NA	5049.12	NA	4392.1	12627.2	NA	3864.64	6483.28	NA	TurboID unique	NA	NA	NA
Rspry1	RSPRY1	Q8BVR6	RSPRY_MOUSE	RING finger and SPRY domain-containing protein 1	8278.72	NA	NA	NA	NA	4725.04	7314.26	NA	5596.32	6478.59	NA	TurboID unique	NA	NA	NA
Gmppb	GMPPB	Q8BTZ7	GMPPB_MOUSE	Mannose-1-phosphate guanyltransferase beta	NA	NA	NA	5106.34	NA	9052.17	5266.5	NA	NA	6475	NA	TurboID unique	NA	NA	NA
Pds5b	PDS5B	Q4VA53	PDS5B_MOUSE	Sister chromatid cohesion protein PDS5 homolog B	6519.66	NA	NA	NA	NA	4767.45	8875.96	NA	5726.19	6472.32	NA	TurboID unique	NA	NA	NA
Tenm1	TENM1	Q9WTS4	TEN1_MOUSE	Teneurin-1	6779.16	NA	NA	NA	NA	3892.96	8714.91	NA	NA	6462.34	NA	TurboID unique	NA	NA	NA
Rasgrp1	RASGRP1	Q9Z1S3	GRP1_MOUSE	RAS guanyl-releasing protein 1	5851.93	NA	NA	NA	NA	NA	6480.64	NA	7002.77	6445.11	NA	TurboID unique	NA	NA	NA
Rplp0	RPLP0	P14869	RLA0_MOUSE	60S acidic ribosomal protein P0	6156.94	4294.84	NA	9126.67	NA	NA	6181.6	NA	NA	6440.01	NA	TurboID unique	NA	NA	NA
S100a4	S100A4	P07091	S10A4_MOUSE	Protein S100-A4	NA	NA	NA	7421.12	NA	7975.14	3920.11	NA	NA	6438.79	NA	TurboID unique	NA	NA	NA
Pdcd6ip	PDCD6IP	Q9WU78	PDC6I_MOUSE	Programmed cell death 6-interacting protein	6767.78	7408	NA	7334.44	NA	5109.04	5512.73	NA	NA	6426.4	NA	TurboID unique	NA	NA	NA
Yipf5	YIPF5	Q9EQQ2	YIPF5_MOUSE	Protein YIPF5	5430.9	2377.22	NA	3427.09	NA	7336.18	11999.7	NA	7977.84	6424.82	NA	TurboID unique	NA	NA	NA
Eci1	ECI1	P42125	ECI1_MOUSE	Enoyl-CoA delta isomerase 1, mitochondrial	10602.4	NA	NA	3872.46	NA	4140.98	9786.63	NA	3693.2	6419.13	NA	TurboID unique	NA	NA	NA
Tmem209	TMEM209	Q8BRG8	TM209_MOUSE	Transmembrane protein 209	NA	NA	NA	NA	NA	4811.88	9708.14	NA	4726.18	6415.4	NA	TurboID unique	NA	NA	NA
Nup88	NUP88	Q8CEC0	NUP88_MOUSE	Nuclear pore complex protein Nup88	7274.24	5216.71	NA	6275.85	NA	NA	6791.13	NA	NA	6389.48	NA	TurboID unique	NA	NA	NA
C1qb	C1QB	P14106	C1QB_MOUSE	Complement C1q subcomponent subunit B	5000.71	NA	NA	3484	NA	4902.95	12368.3	NA	6159.44	6383.08	NA	TurboID unique	NA	NA	NA
Eml4	EML4	Q3UMY5	EMAL4_MOUSE	Echinoderm microtubule-associated protein-like 4	NA	5295.35	NA	NA	NA	8870.53	6163.98	NA	5103.48	6358.33	NA	TurboID unique	NA	NA	NA
Atxn3	ATXN3	Q9CVD2	ATX3_MOUSE	Ataxin-3	7147.19	NA	NA	NA	NA	5128.42	7720.79	NA	5414.63	6352.75	NA	TurboID unique	NA	NA	NA
Ddhd1	DDHD1	Q80YA3	DDHD1_MOUSE	Phospholipase DDHD1	4793.5	5568.18	NA	NA	NA	5651.87	9662.64	NA	6070.06	6349.25	NA	TurboID unique	NA	NA	NA
Kcna3	KCNA3	P16390	KCNA3_MOUSE	Potassium voltage-gated channel subfamily A member 3	NA	NA	NA	3394.02	NA	4874.18	13336.7	NA	3657.47	6315.6	NA	TurboID unique	NA	NA	NA
Tmem167a	NA	Q9CR64	KISHA_MOUSE	Protein kish-A	6439.29	NA	NA	3748.63	NA	NA	8842.11	NA	6193.69	6305.93	NA	TurboID unique	NA	NA	NA
Ptprt	PTPRT	Q99M80	PTPRT_MOUSE	Receptor-type tyrosine-protein phosphatase T	3886.37	6188.93	NA	NA	NA	NA	8788.84	NA	NA	6288.05	NA	TurboID unique	NA	NA	NA
Osbpl10	OSBPL10	S4R1M9	OSB10_MOUSE	Oxysterol-binding protein-related protein 10	4175.39	8164.54	NA	NA	NA	3945.24	8820.95	NA	NA	6276.53	NA	TurboID unique	NA	NA	NA
Inpp5f	INPP5F	Q8CDA1	SAC2_MOUSE	Phosphatidylinositide phosphatase SAC2	3026.48	NA	NA	8360.98	NA	NA	7403.03	NA	NA	6263.5	NA	TurboID unique	NA	NA	NA
Syap1	SYAP1	Q9D5V6	SYAP1_MOUSE	Synapse-associated protein 1	NA	6130.87	NA	NA	NA	5922.84	6691.11	NA	NA	6248.27	NA	TurboID unique	NA	NA	NA
Supt5h	NA	O55201	SPT5H_MOUSE	Transcription elongation factor SPT5	6525.64	NA	NA	NA	NA	4756.71	7322.37	NA	6378.45	6245.79	NA	TurboID unique	NA	NA	NA
Msra	MSRA	Q9D6Y7	MSRA_MOUSE	Mitochondrial peptide methionine sulfoxide reductase	8133.44	5347.3	NA	NA	NA	4220.11	7201.94	NA	NA	6225.7	NA	TurboID unique	NA	NA	NA
Pex1	PEX1	Q5BL07	PEX1_MOUSE	Peroxisome biogenesis factor 1	5776.54	NA	NA	NA	NA	4295.85	10982.4	NA	3839.03	6223.45	NA	TurboID unique	NA	NA	NA
Dis3l2	DIS3L2	Q8CI75	DI3L2_MOUSE	DIS3-like exonuclease 2	4864.31	NA	NA	NA	NA	5397.26	5855.12	NA	8774.56	6222.81	NA	TurboID unique	NA	NA	NA
Dyrk1a	DYRK1A	Q61214	DYR1A_MOUSE	Dual specificity tyrosine-phosphorylation-regulated kinase 1A	5488.84	5085.45	NA	4774.6	NA	6133.06	9576.88	NA	NA	6211.77	NA	TurboID unique	NA	NA	NA
Hagh	HAGH	Q99KB8	GLO2_MOUSE	Hydroxyacylglutathione hydrolase, mitochondrial	8783.58	NA	NA	4876.2	NA	NA	4971.36	NA	NA	6210.38	NA	TurboID unique	NA	NA	NA
Zfr	ZFR	O88532	ZFR_MOUSE	Zinc finger RNA-binding protein	7322.18	5326.7	NA	NA	NA	NA	5917.35	NA	NA	6188.74	NA	TurboID unique	NA	NA	NA
Ldah	LDAH	Q8BVA5	LDAH_MOUSE	Lipid droplet-associated hydrolase	6398.46	NA	NA	NA	NA	2778.04	9361.49	NA	NA	6179.33	NA	TurboID unique	NA	NA	NA
Herc2	HERC2	Q4U2R1	HERC2_MOUSE	E3 ubiquitin-protein ligase HERC2	2164.6	NA	NA	3126.54	NA	NA	13217.1	NA	NA	6169.43	NA	TurboID unique	NA	NA	NA
Frs2	FRS2	Q8C180	FRS2_MOUSE	Fibroblast growth factor receptor substrate 2	4388.05	NA	NA	5626.86	NA	NA	8378.46	NA	NA	6131.12	NA	TurboID unique	NA	NA	NA
Ndufb6	NDUFB6	Q3UIU2	NDUB6_MOUSE	NADH dehydrogenase [ubiquinone] 1 beta subcomplex subunit 6	9555.63	NA	NA	4621.36	NA	NA	6524.62	NA	3770.08	6117.92	NA	TurboID unique	NA	NA	NA
Cpd	CPD	O89001	CBPD_MOUSE	Carboxypeptidase D	8888.05	NA	NA	NA	NA	5248.27	4171.95	NA	NA	6102.76	NA	TurboID unique	NA	NA	NA
Ppp6r1	PPP6R1	Q7TSI3	PP6R1_MOUSE	Serine/threonine-protein phosphatase 6 regulatory subunit 1	4663.74	NA	NA	NA	NA	5543.38	10003.2	NA	4165.46	6093.96	NA	TurboID unique	NA	NA	NA
Tlcd4	NA	Q8CGF5	TLCD4_MOUSE	TLC domain-containing protein 4	7129.72	5537.51	NA	NA	NA	NA	5614.16	NA	NA	6093.79	NA	TurboID unique	NA	NA	NA
Gprasp1	GPRASP1	Q5U4C1	GASP1_MOUSE	G-protein coupled receptor-associated sorting protein 1	8392.98	NA	NA	NA	NA	4713.81	5165.95	NA	NA	6090.91	NA	TurboID unique	NA	NA	NA
Gclc	GCLC	P97494	GSH1_MOUSE	Glutamate--cysteine ligase catalytic subunit	NA	NA	NA	4012.1	NA	NA	5066.15	NA	9134.04	6070.76	NA	TurboID unique	NA	NA	NA
Pacs2	PACS2	Q3V3Q7	PACS2_MOUSE	Phosphofurin acidic cluster sorting protein 2	3077.07	NA	NA	NA	NA	6531.65	9353.94	NA	5278.86	6060.38	NA	TurboID unique	NA	NA	NA
Snx1	SNX1	Q9WV80	SNX1_MOUSE	Sorting nexin-1	3918.04	5576.11	NA	5424.26	NA	6230.41	10514.7	NA	4603.24	6044.46	NA	TurboID unique	NA	NA	NA
Xrn1	XRN1	P97789	XRN1_MOUSE	5'-3' exoribonuclease 1	4960.35	NA	NA	NA	NA	5533.25	7628.63	NA	NA	6040.74	NA	TurboID unique	NA	NA	NA
Ptrh2	PTRH2	Q8R2Y8	PTH2_MOUSE	Peptidyl-tRNA hydrolase 2, mitochondrial	6718.1	1279.88	NA	2607.61	NA	NA	13800.7	NA	5785.48	6038.36	NA	TurboID unique	NA	NA	NA
Ano6	ANO6	Q6P9J9	ANO6_MOUSE	Anoctamin-6	4543.7	NA	NA	4728.19	NA	4453.8	10059.8	NA	6405.68	6038.23	NA	TurboID unique	NA	NA	NA
Usp15	USP15	Q8R5H1	UBP15_MOUSE	Ubiquitin carboxyl-terminal hydrolase 15	NA	3819.43	NA	8108.21	NA	6322.82	8021.47	NA	3914.81	6037.35	NA	TurboID unique	NA	NA	NA
Eci2	ECI2	Q9WUR2	ECI2_MOUSE	Enoyl-CoA delta isomerase 2	7356.18	4689.69	NA	NA	NA	NA	6507.45	NA	5488.72	6010.51	NA	TurboID unique	NA	NA	NA
Tnpo1	TNPO1	Q8BFY9	TNPO1_MOUSE	Transportin-1	5891.96	5656.73	NA	5145.82	NA	6290.05	7654.28	NA	5405.71	6007.43	NA	TurboID unique	NA	NA	NA
Mat2b	MAT2B	Q99LB6	MAT2B_MOUSE	Methionine adenosyltransferase 2 subunit beta	NA	1601.44	NA	3975	NA	NA	12414.1	NA	NA	5996.84	NA	TurboID unique	NA	NA	NA
Klhl9	KLHL9	Q6ZPT1	KLHL9_MOUSE	Kelch-like protein 9	NA	7048.43	NA	NA	NA	NA	6106.63	NA	4787.55	5980.87	NA	TurboID unique	NA	NA	NA
Mlst8	MLST8	Q9DCJ1	LST8_MOUSE	Target of rapamycin complex subunit LST8	6244.96	9184.34	NA	NA	NA	NA	2479.66	NA	NA	5969.65	NA	TurboID unique	NA	NA	NA
Ugcg	UGCG	O88693	CEGT_MOUSE	Ceramide glucosyltransferase	5224.4	NA	NA	5577.24	NA	6391.71	5587.85	NA	7019.38	5960.12	NA	TurboID unique	NA	NA	NA
Sts	NA	P50427	STS_MOUSE	Steryl-sulfatase	7157.04	NA	NA	NA	NA	4101.07	7075.3	NA	5504.19	5959.4	NA	TurboID unique	NA	NA	NA
Lrfn1	LRFN1	Q2WF71	LRFN1_MOUSE	Leucine-rich repeat and fibronectin type III domain-containing protein 1	4784.78	NA	NA	NA	NA	NA	7169.71	NA	5895.89	5950.13	NA	TurboID unique	NA	NA	NA
Slc27a2	SLC27A2	O35488	S27A2_MOUSE	Very long-chain acyl-CoA synthetase	6354.02	3750.06	NA	NA	NA	NA	6297.12	NA	7392.1	5948.33	NA	TurboID unique	NA	NA	NA
Frrs1l	FRRS1L	B1AXV0	FRS1L_MOUSE	DOMON domain-containing protein FRRS1L	4220	NA	NA	4907.26	NA	NA	9527.08	NA	5133.66	5947	NA	TurboID unique	NA	NA	NA
Il6st	IL6ST	Q00560	IL6RB_MOUSE	Interleukin-6 receptor subunit beta	5601.38	NA	NA	NA	NA	NA	6894.92	NA	5286.31	5927.54	NA	TurboID unique	NA	NA	NA
Lpar1	LPAR1	P61793	LPAR1_MOUSE	Lysophosphatidic acid receptor 1	5054.34	NA	NA	NA	NA	NA	5518.07	NA	7189.62	5920.68	NA	TurboID unique	NA	NA	NA
Als2	ALS2	Q920R0	ALS2_MOUSE	Alsin	8256.88	6176.8	NA	2831.25	NA	6218.78	7501.22	NA	4530.46	5919.23	NA	TurboID unique	NA	NA	NA
Anln	ANLN	Q8K298	ANLN_MOUSE	Anillin	6837.2	5768.93	NA	NA	NA	NA	5147.6	NA	NA	5917.91	NA	TurboID unique	NA	NA	NA
Ece1	ECE1	Q4PZA2	ECE1_MOUSE	Endothelin-converting enzyme 1	7012.84	4833.52	NA	NA	NA	4327.07	7475.46	NA	NA	5912.22	NA	TurboID unique	NA	NA	NA
Nos3	NOS3	P70313	NOS3_MOUSE	Nitric oxide synthase, endothelial	6382.17	6248.25	NA	4738.19	NA	3226.21	9943.42	NA	4905.73	5907.33	NA	TurboID unique	NA	NA	NA
Sec62	SEC62	Q8BU14	SEC62_MOUSE	Translocation protein SEC62	7328.7	NA	NA	NA	NA	NA	6134.23	NA	4228.17	5897.04	NA	TurboID unique	NA	NA	NA
Guf1	GUF1	Q8C3X4	GUF1_MOUSE	Translation factor Guf1, mitochondrial	3862.32	NA	NA	NA	NA	3686.56	10113.3	NA	NA	5887.38	NA	TurboID unique	NA	NA	NA
Pdp1	PDP1	Q3UV70	PDP1_MOUSE	[Pyruvate dehydrogenase [acetyl-transferring]]-phosphatase 1, mitochondrial	6433.12	NA	NA	NA	NA	NA	4952.23	NA	6264.07	5883.14	NA	TurboID unique	NA	NA	NA
Sytl4	SYTL4	Q9R0Q1	SYTL4_MOUSE	Synaptotagmin-like protein 4	4365.35	NA	NA	NA	NA	7842.46	5441.38	NA	NA	5883.06	NA	TurboID unique	NA	NA	NA
Cad	CAD	B2RQC6	PYR1_MOUSE	CAD protein	7024.19	NA	NA	NA	NA	4284.2	6327.04	NA	NA	5878.48	NA	TurboID unique	NA	NA	NA
Stim2	STIM2	P83093	STIM2_MOUSE	Stromal interaction molecule 2	7909.42	5843.5	NA	2968.73	NA	4594.04	9604.33	NA	4269.17	5864.86	NA	TurboID unique	NA	NA	NA
Dnajb11	DNAJB11	Q99KV1	DJB11_MOUSE	DnaJ homolog subfamily B member 11	NA	3999.64	NA	6422.34	NA	9203.38	3724.87	NA	NA	5837.56	NA	TurboID unique	NA	NA	NA
Hecw2	HECW2	Q6I6G8	HECW2_MOUSE	E3 ubiquitin-protein ligase HECW2	4720	NA	NA	NA	NA	NA	7247.85	NA	5541.83	5836.56	NA	TurboID unique	NA	NA	NA
Dzank1	DZANK1	Q8C008	DZAN1_MOUSE	Double zinc ribbon and ankyrin repeat-containing protein 1	4200.02	NA	NA	NA	NA	NA	8911.85	NA	4335.76	5815.87	NA	TurboID unique	NA	NA	NA
Stat3	STAT3	P42227	STAT3_MOUSE	Signal transducer and activator of transcription 3	2222.88	NA	NA	NA	NA	NA	6610.74	NA	8605.12	5812.91	NA	TurboID unique	NA	NA	NA
Snx19	SNX19	Q6P4T1	SNX19_MOUSE	Sorting nexin-19	5479.36	3886.98	NA	NA	NA	5138.17	7750.23	NA	6772.47	5805.44	NA	TurboID unique	NA	NA	NA
Nek9	NEK9	Q8K1R7	NEK9_MOUSE	Serine/threonine-protein kinase Nek9	5278.47	4282.07	NA	NA	NA	5480.95	8063.91	NA	5914.84	5804.05	NA	TurboID unique	NA	NA	NA
Gusb	GUSB	P12265	BGLR_MOUSE	Beta-glucuronidase	6123.03	NA	NA	NA	NA	3532.82	7873.35	NA	5551.17	5770.09	NA	TurboID unique	NA	NA	NA
Fcho2	FCHO2	Q3UQN2	FCHO2_MOUSE	F-BAR domain only protein 2	5118.66	NA	NA	6227.1	NA	4271.62	7390.7	NA	NA	5752.02	NA	TurboID unique	NA	NA	NA
Plp2	PLP2	Q9R1Q7	PLP2_MOUSE	Proteolipid protein 2	4597.4	NA	NA	NA	NA	5183.01	7464.58	NA	NA	5748.33	NA	TurboID unique	NA	NA	NA
Stx4	NA	P70452	STX4_MOUSE	Syntaxin-4	5320.66	NA	NA	NA	NA	NA	5534.93	NA	6227.78	5694.46	NA	TurboID unique	NA	NA	NA
Sugp2	SUGP2	Q8CH09	SUGP2_MOUSE	SURP and G-patch domain-containing protein 2	6168.89	NA	NA	NA	NA	2533.41	10253.1	NA	3740.87	5674.06	NA	TurboID unique	NA	NA	NA
Tomm22	TOMM22	Q9CPQ3	TOM22_MOUSE	Mitochondrial import receptor subunit TOM22 homolog	6561.94	NA	NA	NA	NA	4065.68	8867.81	NA	3134.68	5657.53	NA	TurboID unique	NA	NA	NA
Drp2	DRP2	Q05AA6	DRP2_MOUSE	Dystrophin-related protein 2	3629.33	NA	NA	NA	NA	NA	9204.75	NA	4095.26	5643.11	NA	TurboID unique	NA	NA	NA
U2af2	U2AF2	P26369	U2AF2_MOUSE	Splicing factor U2AF 65 kDa subunit	10529.9	4858.15	NA	5200.57	NA	4169.89	3440.7	NA	NA	5639.84	NA	TurboID unique	NA	NA	NA
Acacb	ACACB	E9Q4Z2	ACACB_MOUSE	Acetyl-CoA carboxylase 2	4940.93	4475.29	NA	NA	NA	5118.48	7991.46	NA	NA	5631.54	NA	TurboID unique	NA	NA	NA
Heatr5b	HEATR5B	Q8C547	HTR5B_MOUSE	HEAT repeat-containing protein 5B	5551.64	5873.57	NA	NA	NA	NA	5073.35	NA	6017.36	5628.98	NA	TurboID unique	NA	NA	NA
Reep3	REEP3	Q99KK1	REEP3_MOUSE	Receptor expression-enhancing protein 3	9414.05	4961.91	NA	NA	NA	NA	4414.85	NA	3712.29	5625.77	NA	TurboID unique	NA	NA	NA
C1qbp	C1QBP	O35658	C1QBP_MOUSE	Complement component 1 Q subcomponent-binding protein, mitochondrial	10702.8	5462.65	NA	4160.82	NA	NA	2133.24	NA	NA	5614.87	NA	TurboID unique	NA	NA	NA
Palm2	PALM2	Q8BR92	PALM2_MOUSE	Paralemmin-2	5658.66	4153.82	NA	4942.05	NA	NA	7670.32	NA	NA	5606.21	NA	TurboID unique	NA	NA	NA
Gtf3c4	GTF3C4	Q8BMQ2	TF3C4_MOUSE	General transcription factor 3C polypeptide 4	7852.14	NA	NA	NA	NA	NA	4721.17	NA	4218.29	5597.2	NA	TurboID unique	NA	NA	NA
Ppp6c	PPP6C	Q9CQR6	PPP6_MOUSE	Serine/threonine-protein phosphatase 6 catalytic subunit	6363.57	NA	NA	3923.87	NA	NA	6414.16	NA	NA	5567.2	NA	TurboID unique	NA	NA	NA
Nectin2	NECTIN2	P32507	NECT2_MOUSE	Nectin-2	1566.02	NA	NA	NA	NA	6938.46	8191.38	NA	NA	5565.28	NA	TurboID unique	NA	NA	NA
Prkra	PRKRA	Q9WTX2	PRKRA_MOUSE	Interferon-inducible double-stranded RNA-dependent protein kinase activator A	3803.97	NA	NA	NA	NA	NA	6727.13	NA	6121.2	5550.77	NA	TurboID unique	NA	NA	NA
Dennd10	NA	Q9D8N2	DEN10_MOUSE	DENN domain-containing protein 10	6002.69	8576.13	NA	NA	NA	2644.47	4438.89	NA	5986.51	5529.74	NA	TurboID unique	NA	NA	NA
Pard3b	PARD3B	Q9CSB4	PAR3L_MOUSE	Partitioning defective 3 homolog B	NA	6850.63	NA	NA	NA	NA	7984.13	NA	1747.24	5527.33	NA	TurboID unique	NA	NA	NA
Gldc	GLDC	Q91W43	GCSP_MOUSE	Glycine dehydrogenase (decarboxylating), mitochondrial	6373.4	NA	NA	5262.38	NA	NA	5758.65	NA	4667.89	5515.58	NA	TurboID unique	NA	NA	NA
Fbxw11	FBXW11	Q5SRY7	FBW1B_MOUSE	F-box/WD repeat-containing protein 11	5042.85	NA	NA	NA	NA	5972.42	5528.34	NA	NA	5514.54	NA	TurboID unique	NA	NA	NA
Fzd7	FZD7	Q61090	FZD7_MOUSE	Frizzled-7	6798.04	NA	NA	NA	NA	NA	5399.22	NA	4325.97	5507.74	NA	TurboID unique	NA	NA	NA
Lrba	LRBA	Q9ESE1	LRBA_MOUSE	Lipopolysaccharide-responsive and beige-like anchor protein	NA	3960.76	NA	NA	NA	5859.61	6548.89	NA	5641.66	5502.73	NA	TurboID unique	NA	NA	NA
Naca	NACA	P70670	NACAM_MOUSE	Nascent polypeptide-associated complex subunit alpha, muscle-specific form	3052.16	NA	NA	8789.3	NA	6580.11	3544.7	NA	NA	5491.56	NA	TurboID unique	NA	NA	NA
Npr2	NPR2	Q6VVW5	ANPRB_MOUSE	Atrial natriuretic peptide receptor 2	4528.9	NA	NA	NA	NA	NA	6452.73	NA	5393.99	5458.54	NA	TurboID unique	NA	NA	NA
Iqsec3	IQSEC3	Q3TES0	IQEC3_MOUSE	IQ motif and SEC7 domain-containing protein 3	NA	6020.63	NA	4256.66	NA	NA	5936	NA	NA	5404.43	NA	TurboID unique	NA	NA	NA
Uckl1	UCKL1	Q91YL3	UCKL1_MOUSE	Uridine-cytidine kinase-like 1	NA	NA	NA	3938.78	NA	5490.59	6781.89	NA	NA	5403.76	NA	TurboID unique	NA	NA	NA
Elapor2	NA	Q3UZV7	ELAP2_MOUSE	Endosome/lysosome-associated apoptosis and autophagy regulator family member 2	5015.34	NA	NA	NA	NA	5577.32	4881.59	NA	6047	5380.31	NA	TurboID unique	NA	NA	NA
Plgrkt	PLGRKT	Q9D3P8	PLRKT_MOUSE	Plasminogen receptor (KT)	5467.3	NA	NA	NA	NA	NA	7906.4	NA	2696.16	5356.62	NA	TurboID unique	NA	NA	NA
Syvn1	SYVN1	Q9DBY1	SYVN1_MOUSE	E3 ubiquitin-protein ligase synoviolin	2436.2	NA	NA	4330.78	NA	5281.42	9303.47	NA	NA	5337.97	NA	TurboID unique	NA	NA	NA
Usp47	USP47	Q8BY87	UBP47_MOUSE	Ubiquitin carboxyl-terminal hydrolase 47	NA	NA	NA	4840.88	NA	5642.08	5477.57	NA	NA	5320.18	NA	TurboID unique	NA	NA	NA
Eif4e	EIF4E	P63073	IF4E_MOUSE	Eukaryotic translation initiation factor 4E	5685.82	NA	NA	6056.26	NA	NA	4196.11	NA	NA	5312.73	NA	TurboID unique	NA	NA	NA
Uhrf1bp1l	UHRF1BP1L	A2RSJ4	UH1BL_MOUSE	UHRF1-binding protein 1-like	5610.95	5138.12	NA	NA	NA	5438.12	6997.66	NA	3350.58	5307.09	NA	TurboID unique	NA	NA	NA
Syt3	SYT3	O35681	SYT3_MOUSE	Synaptotagmin-3	6705.75	3081.65	NA	NA	NA	NA	6087.86	NA	NA	5291.75	NA	TurboID unique	NA	NA	NA
Tmbim6	TMBIM6	Q9D2C7	BI1_MOUSE	Bax inhibitor 1	8287.18	4418.87	NA	NA	NA	NA	5807.35	NA	2651.47	5291.22	NA	TurboID unique	NA	NA	NA
Gprin3	GPRIN3	Q8BWS5	GRIN3_MOUSE	G protein-regulated inducer of neurite outgrowth 3	4910.24	NA	NA	NA	NA	3998.29	7361.35	NA	4884.09	5288.49	NA	TurboID unique	NA	NA	NA
Arhgef10	ARHGEF10	Q8C033	ARHGA_MOUSE	Rho guanine nucleotide exchange factor 10	5200.53	NA	NA	NA	NA	4666.27	5958.49	NA	NA	5275.1	NA	TurboID unique	NA	NA	NA
Cse1l	CSE1L	Q9ERK4	XPO2_MOUSE	Exportin-2	NA	NA	NA	4228.81	NA	5291.04	7041.69	NA	4511.63	5268.29	NA	TurboID unique	NA	NA	NA
Dchs1	DCHS1	E9PVD3	PCD16_MOUSE	Protocadherin-16	NA	NA	NA	4702.32	NA	NA	5800.46	NA	5243.44	5248.74	NA	TurboID unique	NA	NA	NA
Anapc1	ANAPC1	P53995	APC1_MOUSE	Anaphase-promoting complex subunit 1	NA	4623.43	NA	4106.82	NA	4241.27	7942.92	NA	NA	5228.61	NA	TurboID unique	NA	NA	NA
Tmem186	TMEM186	Q9CR76	TM186_MOUSE	Transmembrane protein 186	8487.04	4170.66	NA	2425	NA	7936.52	3338.25	NA	4990.58	5224.67	NA	TurboID unique	NA	NA	NA
Tmem145	TMEM145	Q8C4U2	TM145_MOUSE	Transmembrane protein 145	6406.25	NA	NA	NA	NA	3247.37	5976.54	NA	5216.39	5211.64	NA	TurboID unique	NA	NA	NA
Rab9b	RAB9B	Q8BHH2	RAB9B_MOUSE	Ras-related protein Rab-9B	5902.44	NA	NA	5127.17	NA	NA	4588.81	NA	NA	5206.14	NA	TurboID unique	NA	NA	NA
Lmtk2	LMTK2	Q3TYD6	LMTK2_MOUSE	Serine/threonine-protein kinase LMTK2	2966.84	NA	NA	NA	NA	NA	6202.01	NA	6345.19	5171.35	NA	TurboID unique	NA	NA	NA
Arhgap26	ARHGAP26	Q6ZQ82	RHG26_MOUSE	Rho GTPase-activating protein 26	6259.14	NA	NA	2739.71	NA	3179.47	8499.18	NA	NA	5169.37	NA	TurboID unique	NA	NA	NA
Rtn2	RTN2	O70622	RTN2_MOUSE	Reticulon-2	NA	NA	NA	2905.9	NA	4733.96	7884.29	NA	5141.35	5166.38	NA	TurboID unique	NA	NA	NA
Vps51	VPS51	Q3UVL4	VPS51_MOUSE	Vacuolar protein sorting-associated protein 51 homolog	NA	4200.83	NA	3232.63	NA	NA	8044.56	NA	NA	5159.34	NA	TurboID unique	NA	NA	NA
Sh3kbp1	SH3KBP1	Q8R550	SH3K1_MOUSE	SH3 domain-containing kinase-binding protein 1	5670.72	NA	NA	NA	NA	NA	6667.42	NA	3048.38	5128.84	NA	TurboID unique	NA	NA	NA
Tm7sf2	TM7SF2	Q71KT5	ERG24_MOUSE	Delta(14)-sterol reductase TM7SF2	8458.07	NA	NA	NA	NA	3553.15	3363.79	NA	NA	5125	NA	TurboID unique	NA	NA	NA
Cwf19l2	CWF19L2	Q8BG79	C19L2_MOUSE	CWF19-like protein 2	NA	5521.87	NA	NA	NA	6382.17	6249.26	NA	2275.02	5107.08	NA	TurboID unique	NA	NA	NA
Acvr1b	ACVR1B	Q61271	ACV1B_MOUSE	Activin receptor type-1B	NA	NA	NA	3535.28	NA	5196.94	7057.1	NA	4635.59	5106.23	NA	TurboID unique	NA	NA	NA
Zyx	ZYX	Q62523	ZYX_MOUSE	Zyxin	NA	NA	NA	NA	NA	5456.96	6236.9	NA	3606.68	5100.18	NA	TurboID unique	NA	NA	NA
Sun1	SUN1	Q9D666	SUN1_MOUSE	SUN domain-containing protein 1	2337.69	NA	NA	NA	NA	4185.33	8625.44	NA	NA	5049.49	NA	TurboID unique	NA	NA	NA
Ptprg	PTPRG	Q05909	PTPRG_MOUSE	Receptor-type tyrosine-protein phosphatase gamma	4400.33	3351.16	NA	NA	NA	2978.8	6732.08	NA	7782.51	5048.97	NA	TurboID unique	NA	NA	NA
Gtf2i	GTF2I	Q9ESZ8	GTF2I_MOUSE	General transcription factor II-I	6594.8	4224.02	NA	NA	NA	NA	4317.62	NA	NA	5045.48	NA	TurboID unique	NA	NA	NA
Erh	ERH	P84089	ERH_MOUSE	Enhancer of rudimentary homolog	4289.61	NA	NA	NA	NA	NA	4288.8	NA	6521.78	5033.4	NA	TurboID unique	NA	NA	NA
Exog	EXOG	Q8C163	EXOG_MOUSE	Nuclease EXOG, mitochondrial	5808.59	1765.51	NA	NA	NA	NA	6369.16	NA	6135.22	5019.62	NA	TurboID unique	NA	NA	NA
Dab2	DAB2	P98078	DAB2_MOUSE	Disabled homolog 2	4855.55	NA	NA	NA	NA	NA	4934.51	NA	5261.68	5017.25	NA	TurboID unique	NA	NA	NA
Ptdss2	PTDSS2	Q9Z1X2	PTSS2_MOUSE	Phosphatidylserine synthase 2	5582.46	3284.98	NA	3183.81	NA	NA	7297.37	NA	5692.44	5008.21	NA	TurboID unique	NA	NA	NA
Sec24a	SEC24A	Q3U2P1	SC24A_MOUSE	Protein transport protein Sec24A	4188.69	5931.11	NA	NA	NA	NA	4899.14	NA	NA	5006.31	NA	TurboID unique	NA	NA	NA
Pycr3	NA	Q9DCC4	P5CR3_MOUSE	Pyrroline-5-carboxylate reductase 3	2284.64	4213.79	NA	NA	NA	NA	8510.66	NA	NA	5003.03	NA	TurboID unique	NA	NA	NA
Tra2a	TRA2A	Q6PFR5	TRA2A_MOUSE	Transformer-2 protein homolog alpha	NA	NA	NA	NA	NA	6878.53	3800.43	NA	4317.02	4998.66	NA	TurboID unique	NA	NA	NA
Hip1	HIP1	Q8VD75	HIP1_MOUSE	Huntingtin-interacting protein 1	5766.7	NA	NA	3779.43	NA	4623.04	4488.18	NA	6206.25	4972.72	NA	TurboID unique	NA	NA	NA
Soat1	SOAT1	Q61263	SOAT1_MOUSE	Sterol O-acyltransferase 1	5521.87	NA	NA	NA	NA	2918.01	7006.62	NA	4195.57	4910.52	NA	TurboID unique	NA	NA	NA
Hibadh	HIBADH	Q99L13	3HIDH_MOUSE	3-hydroxyisobutyrate dehydrogenase, mitochondrial	6830.41	3531.85	NA	NA	NA	NA	4325.14	NA	NA	4895.8	NA	TurboID unique	NA	NA	NA
Hgs	HGS	Q99LI8	HGS_MOUSE	Hepatocyte growth factor-regulated tyrosine kinase substrate	NA	4308.19	NA	4388.76	NA	NA	5951.82	NA	NA	4882.92	NA	TurboID unique	NA	NA	NA
Kcnn3	KCNN3	P58391	KCNN3_MOUSE	Small conductance calcium-activated potassium channel protein 3	5527.54	5014.58	NA	3509.54	NA	2330.39	8385.23	NA	4473.12	4873.4	NA	TurboID unique	NA	NA	NA
Stx18	STX18	Q8VDS8	STX18_MOUSE	Syntaxin-18	3128.6	NA	NA	NA	NA	3123.73	7760.27	NA	5424.19	4859.2	NA	TurboID unique	NA	NA	NA
Gpatch8	GPATCH8	A2A6A1	GPTC8_MOUSE	G patch domain-containing protein 8	3651.42	3110.08	NA	NA	NA	10950	1712.39	NA	NA	4855.97	NA	TurboID unique	NA	NA	NA
Sun2	SUN2	Q8BJS4	SUN2_MOUSE	SUN domain-containing protein 2	3407.92	4045.23	NA	NA	NA	NA	8600.06	NA	3320.23	4843.36	NA	TurboID unique	NA	NA	NA
Dnm2	DNM2	P39054	DYN2_MOUSE	Dynamin-2	NA	1863.46	NA	NA	NA	2817.03	9779.46	NA	NA	4819.98	NA	TurboID unique	NA	NA	NA
Rictor	RICTOR	Q6QI06	RICTR_MOUSE	Rapamycin-insensitive companion of mTOR	4052.09	5047	NA	2480.01	NA	4795.38	7397.12	NA	5021.44	4798.84	NA	TurboID unique	NA	NA	NA
Map4k4	MAP4K4	P97820	M4K4_MOUSE	Mitogen-activated protein kinase kinase kinase kinase 4	NA	3678.99	NA	5253.82	NA	NA	5390.13	NA	NA	4774.31	NA	TurboID unique	NA	NA	NA
Gcn1	NA	E9PVA8	GCN1_MOUSE	eIF-2-alpha kinase activator GCN1	2784.99	NA	NA	NA	NA	6269.98	5236.12	NA	NA	4763.7	NA	TurboID unique	NA	NA	NA
Acap2	ACAP2	Q6ZQK5	ACAP2_MOUSE	Arf-GAP with coiled-coil, ANK repeat and PH domain-containing protein 2	4116.81	NA	NA	4403.81	NA	NA	5632.71	NA	NA	4717.78	NA	TurboID unique	NA	NA	NA
Neu3	NEU3	Q9JMH7	NEUR3_MOUSE	Sialidase-3	3973.01	NA	NA	NA	NA	NA	6116.85	NA	4025.32	4705.06	NA	TurboID unique	NA	NA	NA
Ift172	IFT172	Q6VH22	IF172_MOUSE	Intraflagellar transport protein 172 homolog	4210.51	NA	NA	NA	NA	5089.19	6627.21	NA	2860.09	4696.75	NA	TurboID unique	NA	NA	NA
Robo1	ROBO1	O89026	ROBO1_MOUSE	Roundabout homolog 1	3266.18	NA	NA	NA	NA	4352.47	6444.09	NA	NA	4687.58	NA	TurboID unique	NA	NA	NA
Mapk8	MAPK8	Q91Y86	MK08_MOUSE	Mitogen-activated protein kinase 8	5448.43	NA	NA	3894.82	NA	NA	6493.86	NA	2895.63	4683.19	NA	TurboID unique	NA	NA	NA
Sgpp1	SGPP1	Q9JI99	SGPP1_MOUSE	Sphingosine-1-phosphate phosphatase 1	2885.39	NA	NA	NA	NA	NA	6432.17	NA	4651.38	4656.31	NA	TurboID unique	NA	NA	NA
Coq3	COQ3	Q8BMS4	COQ3_MOUSE	Ubiquinone biosynthesis O-methyltransferase, mitochondrial	7080.22	NA	NA	4496.78	NA	NA	2390.97	NA	NA	4655.99	NA	TurboID unique	NA	NA	NA
Osbpl6	OSBPL6	Q8BXR9	OSBL6_MOUSE	Oxysterol-binding protein-related protein 6	3774.84	4925.04	NA	1760.79	NA	5631.6	6057.22	NA	5766.1	4652.6	NA	TurboID unique	NA	NA	NA
Tmem87b	TMEM87B	Q8BKU8	TM87B_MOUSE	Transmembrane protein 87B	3158.19	5418.78	NA	NA	NA	NA	4069.42	NA	5955.11	4650.38	NA	TurboID unique	NA	NA	NA
Plekhg5	PLEKHG5	Q66T02	PKHG5_MOUSE	Pleckstrin homology domain-containing family G member 5	NA	NA	NA	NA	NA	3883.62	4241.61	NA	5804.26	4643.16	NA	TurboID unique	NA	NA	NA
Spryd4	SPRYD4	Q91WK1	SPRY4_MOUSE	SPRY domain-containing protein 4	4337.49	NA	NA	5214.44	NA	4744.61	4267.63	NA	NA	4641.04	NA	TurboID unique	NA	NA	NA
Ntf3	NTF3	P20181	NTF3_MOUSE	Neurotrophin-3	NA	5986.24	NA	NA	NA	NA	5543.72	NA	2389.55	4639.83	NA	TurboID unique	NA	NA	NA
Mvb12b	MVB12B	Q6KAU4	MB12B_MOUSE	Multivesicular body subunit 12B	1726.99	NA	NA	NA	NA	5015.7	6833.38	NA	4948.35	4631.1	NA	TurboID unique	NA	NA	NA
RO60	NA	O08848	RO60_MOUSE	60 kDa SS-A/Ro ribonucleoprotein	2094.07	4340.8	NA	8624.05	NA	NA	3882.29	NA	4117.58	4611.76	NA	TurboID unique	NA	NA	NA
Kcnq3	KCNQ3	Q8K3F6	KCNQ3_MOUSE	Potassium voltage-gated channel subfamily KQT member 3	4806.95	NA	NA	NA	NA	NA	5466.55	NA	3542.36	4605.28	NA	TurboID unique	NA	NA	NA
Pdk1	PDK1	Q8BFP9	PDK1_MOUSE	[Pyruvate dehydrogenase (acetyl-transferring)] kinase isozyme 1, mitochondrial	3721.49	NA	NA	NA	NA	3309.8	6717.94	NA	NA	4583.08	NA	TurboID unique	NA	NA	NA
Gtpbp1	GTPBP1	O08582	GTPB1_MOUSE	GTP-binding protein 1	NA	2584.08	NA	2697.2	NA	5569.87	7711.77	NA	4239.12	4560.41	NA	TurboID unique	NA	NA	NA
Prrc2b	PRRC2B	Q7TPM1	PRC2B_MOUSE	Protein PRRC2B	4079.91	NA	NA	NA	NA	NA	5079.39	NA	4421.18	4526.83	NA	TurboID unique	NA	NA	NA
Gpr26	GPR26	Q8BZA7	GPR26_MOUSE	G-protein coupled receptor 26	5412.73	4018.28	NA	NA	NA	NA	4756.37	NA	3905.95	4523.33	NA	TurboID unique	NA	NA	NA
Metap2	METAP2	O08663	MAP2_MOUSE	Methionine aminopeptidase 2	NA	NA	NA	9762.27	NA	3668.88	1552.61	NA	3100.61	4521.09	NA	TurboID unique	NA	NA	NA
Bace1	BACE1	P56818	BACE1_MOUSE	Beta-secretase 1	4427.45	NA	NA	NA	NA	NA	6602.41	NA	2443.95	4491.27	NA	TurboID unique	NA	NA	NA
Khsrp	KHSRP	Q3U0V1	FUBP2_MOUSE	Far upstream element-binding protein 2	3902.15	NA	NA	6951.15	NA	NA	2586.47	NA	NA	4479.92	NA	TurboID unique	NA	NA	NA
Thnsl1	THNSL1	Q8BH55	THNS1_MOUSE	Threonine synthase-like 1	6216.95	NA	NA	2306.88	NA	NA	4914.34	NA	NA	4479.39	NA	TurboID unique	NA	NA	NA
Cbr3	CBR3	Q8K354	CBR3_MOUSE	Carbonyl reductase [NADPH] 3	3748.59	NA	NA	6093.93	NA	NA	3505	NA	NA	4449.18	NA	TurboID unique	NA	NA	NA
Snx14	SNX14	Q8BHY8	SNX14_MOUSE	Sorting nexin-14	3580.46	4742.41	NA	NA	NA	NA	4825.24	NA	NA	4382.71	NA	TurboID unique	NA	NA	NA
Ksr1	KSR1	Q61097	KSR1_MOUSE	Kinase suppressor of Ras 1	NA	2759.45	NA	NA	NA	5264.28	5058.12	NA	NA	4360.62	NA	TurboID unique	NA	NA	NA
Myo1e	MYO1E	E9Q634	MYO1E_MOUSE	Unconventional myosin-Ie	2562.86	3554.12	NA	NA	NA	NA	6856.68	NA	4350.59	4331.06	NA	TurboID unique	NA	NA	NA
Myd88	MYD88	P22366	MYD88_MOUSE	Myeloid differentiation primary response protein MyD88	NA	NA	NA	NA	NA	4602.84	3942.33	NA	4434.29	4326.49	NA	TurboID unique	NA	NA	NA
Cpeb4	CPEB4	Q7TN98	CPEB4_MOUSE	Cytoplasmic polyadenylation element-binding protein 4	3196.66	2618.53	NA	3261.14	NA	6793.7	7237.52	NA	2538.55	4274.35	NA	TurboID unique	NA	NA	NA
Srprb	SRPRB	P47758	SRPRB_MOUSE	Signal recognition particle receptor subunit beta	4634.82	3052.89	NA	NA	NA	NA	5109.24	NA	NA	4265.65	NA	TurboID unique	NA	NA	NA
Gga1	GGA1	Q8R0H9	GGA1_MOUSE	ADP-ribosylation factor-binding protein GGA1	NA	NA	NA	4434.56	NA	4256.72	4056	NA	NA	4249.09	NA	TurboID unique	NA	NA	NA
Bub3	BUB3	Q9WVA3	BUB3_MOUSE	Mitotic checkpoint protein BUB3	4441.2	NA	NA	NA	NA	5334.95	2960.18	NA	NA	4245.44	NA	TurboID unique	NA	NA	NA
Mmut	NA	P16332	MUTA_MOUSE	Methylmalonyl-CoA mutase, mitochondrial	5367.06	3656.76	NA	5085.99	NA	NA	2855.84	NA	NA	4241.41	NA	TurboID unique	NA	NA	NA
Hbs1l	HBS1L	Q69ZS7	HBS1L_MOUSE	HBS1-like protein	3178.51	4601.5	NA	NA	NA	NA	4943.48	NA	NA	4241.16	NA	TurboID unique	NA	NA	NA
Sipa1l2	SIPA1L2	Q80TE4	SI1L2_MOUSE	Signal-induced proliferation-associated 1-like protein 2	4064.73	NA	NA	NA	NA	3485.01	5125.42	NA	NA	4225.05	NA	TurboID unique	NA	NA	NA
Fkbp3	FKBP3	Q62446	FKBP3_MOUSE	Peptidyl-prolyl cis-trans isomerase FKBP3	NA	NA	NA	6608.26	NA	3569.88	2436.65	NA	NA	4204.93	NA	TurboID unique	NA	NA	NA
Aldh1b1	ALDH1B1	Q9CZS1	AL1B1_MOUSE	Aldehyde dehydrogenase X, mitochondrial	4728.63	3874.3	NA	NA	NA	NA	3986.42	NA	NA	4196.45	NA	TurboID unique	NA	NA	NA
Hecw1	HECW1	Q8K4P8	HECW1_MOUSE	E3 ubiquitin-protein ligase HECW1	2997.53	NA	NA	NA	NA	3041.23	6541.17	NA	NA	4193.31	NA	TurboID unique	NA	NA	NA
Kcnab1	KCNAB1	P63143	KCAB1_MOUSE	Voltage-gated potassium channel subunit beta-1	NA	NA	NA	1857.81	NA	2606.34	8328.98	NA	3974.42	4191.89	NA	TurboID unique	NA	NA	NA
Itm2b	ITM2B	O89051	ITM2B_MOUSE	Integral membrane protein 2B	5263.03	NA	NA	NA	NA	NA	4147.27	NA	3164.76	4191.69	NA	TurboID unique	NA	NA	NA
Rnf123	RNF123	Q5XPI3	RN123_MOUSE	E3 ubiquitin-protein ligase RNF123	NA	NA	NA	3955.33	NA	2203.58	6393.27	NA	NA	4184.06	NA	TurboID unique	NA	NA	NA
Nrdc	NA	Q8BHG1	NRDC_MOUSE	Nardilysin	2913.19	NA	NA	4862.81	NA	NA	4560.24	NA	NA	4112.08	NA	TurboID unique	NA	NA	NA
Aif1l	AIF1L	Q9EQX4	AIF1L_MOUSE	Allograft inflammatory factor 1-like	8269.51	NA	NA	NA	NA	1279.88	5487.06	NA	1279.88	4079.08	NA	TurboID unique	NA	NA	NA
Mast1	MAST1	Q9R1L5	MAST1_MOUSE	Microtubule-associated serine/threonine-protein kinase 1	NA	NA	NA	2791.37	NA	NA	5287.65	NA	4151.25	4076.75	NA	TurboID unique	NA	NA	NA
Copg1	COPG1	Q9QZE5	COPG1_MOUSE	Coatomer subunit gamma-1	NA	3021.53	NA	NA	NA	4999.7	4134.47	NA	NA	4051.9	NA	TurboID unique	NA	NA	NA
Exoc5	EXOC5	Q3TPX4	EXOC5_MOUSE	Exocyst complex component 5	3604.71	NA	NA	NA	NA	NA	4401.59	NA	4048.18	4018.16	NA	TurboID unique	NA	NA	NA
Gpx1	GPX1	P11352	GPX1_MOUSE	Glutathione peroxidase 1	5574.59	3318.19	NA	NA	NA	3783.69	3390.74	NA	NA	4016.8	NA	TurboID unique	NA	NA	NA
Sh3bgrl	SH3BGRL	Q9JJU8	SH3L1_MOUSE	SH3 domain-binding glutamic acid-rich-like protein	2482.59	NA	NA	6488.14	NA	NA	3040.87	NA	NA	4003.87	NA	TurboID unique	NA	NA	NA
Sec61a2	SEC61A2	Q9JLR1	S61A2_MOUSE	Protein transport protein Sec61 subunit alpha isoform 2	4148.41	NA	NA	NA	NA	NA	4389.93	NA	3468.97	4002.44	NA	TurboID unique	NA	NA	NA
Yipf6	YIPF6	Q8BR70	YIPF6_MOUSE	Protein YIPF6	NA	NA	NA	1978.16	NA	NA	7406.64	NA	2611.26	3998.69	NA	TurboID unique	NA	NA	NA
Gdpd2	GDPD2	Q9ESM6	GDPD2_MOUSE	Glycerophosphoinositol inositolphosphodiesterase GDPD2	1817.3	NA	NA	NA	NA	NA	6278.57	NA	3897.89	3997.92	NA	TurboID unique	NA	NA	NA
Arl5a	ARL5A	Q80ZU0	ARL5A_MOUSE	ADP-ribosylation factor-like protein 5A	4229.41	3942.44	NA	NA	NA	NA	3677.5	NA	NA	3949.78	NA	TurboID unique	NA	NA	NA
Chp1	CHP1	P61022	CHP1_MOUSE	Calcineurin B homologous protein 1	NA	3914.84	NA	3004.46	NA	4308.09	4534.99	NA	NA	3940.6	NA	TurboID unique	NA	NA	NA
Stk24	STK24	Q99KH8	STK24_MOUSE	Serine/threonine-protein kinase 24	NA	NA	NA	3885.21	NA	4435.3	3462.89	NA	NA	3927.8	NA	TurboID unique	NA	NA	NA
Lmnb1	LMNB1	P14733	LMNB1_MOUSE	Lamin-B1	4414.71	NA	NA	3037.04	NA	2852.73	5213.06	NA	NA	3879.38	NA	TurboID unique	NA	NA	NA
Suclg2	SUCLG2	Q9Z2I8	SUCB2_MOUSE	Succinate--CoA ligase [GDP-forming] subunit beta, mitochondrial	4511.68	3197.27	NA	NA	NA	NA	3911.66	NA	NA	3873.54	NA	TurboID unique	NA	NA	NA
Brk1	BRK1	Q91VR8	BRK1_MOUSE	Protein BRICK1	4096.52	NA	NA	4085.04	NA	NA	2612.61	NA	4594.38	3847.14	NA	TurboID unique	NA	NA	NA
Cables2	CABLES2	Q8K3M5	CABL2_MOUSE	CDK5 and ABL1 enzyme substrate 2	4588.63	NA	NA	NA	NA	2728.97	4046.74	NA	NA	3788.11	NA	TurboID unique	NA	NA	NA
Fmo5	FMO5	P97872	FMO5_MOUSE	Flavin-containing monooxygenase 5	2386.67	2176.76	NA	NA	NA	NA	7376.77	NA	3076.29	3754.12	NA	TurboID unique	NA	NA	NA
Rbbp7	RBBP7	Q60973	RBBP7_MOUSE	Histone-binding protein RBBP7	4458.76	NA	NA	3815.93	NA	NA	2911.77	NA	NA	3728.82	NA	TurboID unique	NA	NA	NA
Chmp2b	CHMP2B	Q8BJF9	CHM2B_MOUSE	Charged multivesicular body protein 2b	4020.23	3226.06	NA	NA	NA	NA	4369.59	NA	3207.66	3705.88	NA	TurboID unique	NA	NA	NA
Nemf	NEMF	Q8CCP0	NEMF_MOUSE	Nuclear export mediator factor Nemf	4902.3	NA	NA	NA	NA	NA	3313.01	NA	2785.32	3666.87	NA	TurboID unique	NA	NA	NA
Mpst	MPST	Q99J99	THTM_MOUSE	3-mercaptopyruvate sulfurtransferase	3220.98	NA	NA	4178.63	NA	3980.99	3219.74	NA	NA	3650.08	NA	TurboID unique	NA	NA	NA
Mblac2	MBLAC2	Q8BL86	MBLC2_MOUSE	Metallo-beta-lactamase domain-containing protein 2	4477.03	NA	NA	NA	NA	3370.28	3971.42	NA	2580.53	3599.82	NA	TurboID unique	NA	NA	NA
Prkar1b	PRKAR1B	P12849	KAP1_MOUSE	cAMP-dependent protein kinase type I-beta regulatory subunit	5955.43	NA	NA	2083.1	NA	NA	2718.01	NA	NA	3585.51	NA	TurboID unique	NA	NA	NA
Pten	PTEN	O08586	PTEN_MOUSE	Phosphatidylinositol 3,4,5-trisphosphate 3-phosphatase and dual-specificity protein phosphatase PTEN	3929.02	NA	NA	1597.11	NA	NA	5117.22	NA	NA	3547.79	NA	TurboID unique	NA	NA	NA
Pip5k1a	PIP5K1A	P70182	PI51A_MOUSE	Phosphatidylinositol 4-phosphate 5-kinase type-1 alpha	2704.1	NA	NA	NA	NA	3725.64	4015.26	NA	NA	3481.67	NA	TurboID unique	NA	NA	NA
Tcof1	TCOF1	O08784	TCOF_MOUSE	Treacle protein	4311.16	NA	NA	2870.58	NA	NA	3197.19	NA	NA	3459.64	NA	TurboID unique	NA	NA	NA
Ppp1r12b	PPP1R12B	Q8BG95	MYPT2_MOUSE	Protein phosphatase 1 regulatory subunit 12B	NA	NA	NA	NA	NA	2488.97	4278.99	NA	3579.78	3449.24	NA	TurboID unique	NA	NA	NA
Bet1	BET1	O35623	BET1_MOUSE	BET1 homolog	4278.99	NA	NA	NA	NA	NA	3418.06	NA	2143.11	3280.05	NA	TurboID unique	NA	NA	NA
Tmem214	TMEM214	Q8BM55	TM214_MOUSE	Transmembrane protein 214	3322.63	NA	NA	NA	NA	1582.83	4746.09	NA	NA	3217.18	NA	TurboID unique	NA	NA	NA
Adk	ADK	P55264	ADK_MOUSE	Adenosine kinase	3562.81	2918.73	NA	NA	NA	NA	3016.08	NA	NA	3165.87	NA	TurboID unique	NA	NA	NA
Plxnc1	PLXNC1	Q9QZC2	PLXC1_MOUSE	Plexin-C1	2664.53	3896.41	NA	3067.59	NA	NA	2825.44	NA	NA	3113.49	NA	TurboID unique	NA	NA	NA
Emb	EMB	P21995	EMB_MOUSE	Embigin	3671.53	NA	NA	2168.07	NA	NA	3287.56	NA	NA	3042.39	NA	TurboID unique	NA	NA	NA
Ankrd27	ANKRD27	Q3UMR0	ANR27_MOUSE	Ankyrin repeat domain-containing protein 27	3687.14	NA	NA	1279.88	NA	1745.26	4454.72	NA	NA	2791.75	NA	TurboID unique	NA	NA	NA
Nudt21	NUDT21	Q9CQF3	CPSF5_MOUSE	Cleavage and polyadenylation specificity factor subunit 5	2819.96	1986.69	NA	NA	NA	3011.53	NA	NA	NA	2606.06	NA	TurboID unique	NA	NA	NA
Dhx8	DHX8	A2A4P0	DHX8_MOUSE	ATP-dependent RNA helicase DHX8	NA	NA	NA	NA	NA	2384.37	3180.4	NA	1584.65	2383.14	NA	TurboID unique	NA	NA	NA
Slc4a4	SLC4A4	O88343	S4A4_MOUSE	Electrogenic sodium bicarbonate cotransporter 1	628503	546488	60078.3	667294	56134.5	698895	940272	39031.7	888982	728406	51748.2	TurboID enriched	3.81357	6.18664e-05	0.0294676
Slc44a1	SLC44A1	Q6X893	CTL1_MOUSE	Choline transporter-like protein 1	165907	126380	7772.58	101819	16242.5	126578	152639	8840.85	151497	137470	10952	TurboID enriched	3.70956	9.66042e-05	0.0294676
Snta1	SNTA1	Q61234	SNTA1_MOUSE	Alpha-1-syntrophin	169275	159579	12617.1	101428	16223.9	122915	174058	9214.52	147110	145728	12685.2	TurboID enriched	3.5347	0.000117708	0.0294676
Slc1a2	SLC1A2	P43006	EAA2_MOUSE	Excitatory amino acid transporter 2	5.97898e+06	6.32748e+06	205818	6.50294e+06	469723	2.99481e+06	5.07317e+06	172407	2.9396e+06	4.9695e+06	282649	TurboID enriched	4.20619	0.000118218	0.0294676
Slc25a4	SLC25A4	P48962	ADT1_MOUSE	ADP/ATP translocase 1	9.57984e+06	8.74272e+06	658399	8.84518e+06	1.23203e+06	7.12671e+06	8.56393e+06	598175	7.04016e+06	8.31642e+06	829535	TurboID enriched	3.39444	0.000157847	0.0294676
Slc3a2	SLC3A2	P10852	4F2_MOUSE	4F2 cell-surface antigen heavy chain	732872	520510	51856.2	437185	84796.2	620025	664676	40263.5	692766	611339	58972	TurboID enriched	3.42242	0.0001735	0.0294676
Trp53i11	TP53I11	Q4QQM4	P5I11_MOUSE	Tumor protein p53-inducible protein 11	138734	94623	8118.7	75249.4	15035.4	97687	123677	6584.26	171186	116859	9912.79	TurboID enriched	3.59864	0.000199469	0.0294676
Plp1	PLP1	P60202	MYPR_MOUSE	Myelin proteolipid protein	1.47161e+07	1.47161e+07	1.35784e+06	1.47161e+07	1.9676e+06	9.18272e+06	1.47161e+07	1.13629e+06	1.15573e+07	1.32674e+07	1.48724e+06	TurboID enriched	3.1738	0.000237898	0.0294676
Slc6a11	SLC6A11	P31650	S6A11_MOUSE	Sodium- and chloride-dependent GABA transporter 3	698994	676491	63033.4	513206	98924	551933	633108	56134.5	565578	606552	72697.3	TurboID enriched	3.09639	0.00023822	0.0294676
Lpgat1	LPGAT1	Q91YX5	LGAT1_MOUSE	Acyl-CoA:lysophosphatidylglycerol acyltransferase 1	53254.8	41661.4	5397.8	31651.2	5536.37	43778.7	36006.5	2531.23	55100.8	43575.6	4488.47	TurboID enriched	3.33695	0.000259769	0.0294676
Cldn10	CLDN10	Q9Z0S6	CLD10_MOUSE	Claudin-10	95043.4	165335	7113.02	62976.9	12149.2	102825	98395.3	11208.3	85919.9	101749	10156.8	TurboID enriched	3.30095	0.000290954	0.0294676
Gabrb2	GABRB2	P63137	GBRB2_MOUSE	Gamma-aminobutyric acid receptor subunit beta-2	62725.6	65536.4	8557.74	48508.9	10192.6	74230.1	89842.8	6233.41	78377.9	69870.3	8327.93	TurboID enriched	3.07111	0.000297046	0.0294676
Hepacam	HEPACAM	Q640R3	HECAM_MOUSE	Hepatocyte cell adhesion molecule	167792	156599	17569.9	148590	30088.6	194945	285019	18181.5	257158	201684	21946.7	TurboID enriched	3.20058	0.000305427	0.0294676
Nrxn1	NRXN1	Q9CS84	NRX1A_MOUSE	Neurexin-1	73866.5	59166.7	7705.24	59593.7	13659.9	88195.6	91397.4	7979.91	86949.1	76528.2	9781.67	TurboID enriched	2.99674	0.000381015	0.0294676
Myo6	MYO6	Q64331	MYO6_MOUSE	Unconventional myosin-VI	1.83323e+06	1.9694e+06	156680	2.58372e+06	375192	3.90186e+06	1.80577e+06	76587.6	2.2778e+06	2.3953e+06	202820	TurboID enriched	3.80271	0.00038294	0.0294676
Slc30a9	SLC30A9	Q5IRJ6	ZNT9_MOUSE	Zinc transporter 9	43686.9	33402.1	6542.9	34168.6	6793.66	41829.9	57368.7	4723.72	48608.8	43177.5	6020.09	TurboID enriched	2.83467	0.000463517	0.0294676
Mpc2	MPC2	Q9D023	MPC2_MOUSE	Mitochondrial pyruvate carrier 2	90910.4	109242	11207	74258.9	20098.6	120476	96874.2	9585.77	123888	102608	13630.4	TurboID enriched	2.96712	0.000467188	0.0294676
Stum	STUM	Q0VBF8	STUM_MOUSE	Protein stum homolog	103043	64151.3	6842.9	105773	21408.1	124642	130485	7022.81	155354	113908	11757.9	TurboID enriched	3.44496	0.000495588	0.0294676
Atp2b2	ATP2B2	Q9R0K7	AT2B2_MOUSE	Plasma membrane calcium-transporting ATPase 2	563029	425069	61956.2	340982	86595.7	494362	612770	61407.6	510814	491171	69986.5	TurboID enriched	2.80464	0.000500487	0.0294676
Gabra1	GABRA1	P62812	GBRA1_MOUSE	Gamma-aminobutyric acid receptor subunit alpha-1	258428	216533	32220.6	249848	55688.4	313966	406698	32336.1	367061	302089	40081.7	TurboID enriched	2.92839	0.000511912	0.0294676
Rpn2	RPN2	Q9DBG6	RPN2_MOUSE	Dolichyl-diphosphooligosaccharide--protein glycosyltransferase subunit 2	90451	57380.4	10165.3	56504.4	12278.6	66713.1	68200.8	8199.78	96508.6	72626.4	10214.6	TurboID enriched	2.8178	0.000517435	0.0294676
Slc38a3	SLC38A3	Q9DCP2	S38A3_MOUSE	Sodium-coupled neutral amino acid transporter 3	386351	1.02064e+06	25229.3	193347	38594.6	263618	295244	14227.7	299689	409815	26017.2	TurboID enriched	3.85719	0.000526327	0.0294676
Acsl1	ACSL1	P41216	ACSL1_MOUSE	Long-chain-fatty-acid--CoA ligase 1	152449	119719	14929.8	78797.1	19297.9	94121.9	134208	13181.2	98559.9	112976	15803	TurboID enriched	2.8202	0.000547657	0.0294676
Gpm6b	GPM6B	P35803	GPM6B_MOUSE	Neuronal membrane glycoprotein M6-b	486901	291142	39332	239752	64159.2	289524	545064	33028.5	425357	379623	45506.6	TurboID enriched	3.05415	0.000584854	0.0294676
Sfxn3	SFXN3	Q91V61	SFXN3_MOUSE	Sideroflexin-3	528228	406116	53449.8	372861	99673.9	456929	800265	46053.5	548602	518833	66392.4	TurboID enriched	3.00399	0.000586008	0.0294676
Mtch2	MTCH2	Q791V5	MTCH2_MOUSE	Mitochondrial carrier homolog 2	261909	163417	19895.9	169179	42524.2	255288	464979	22416.8	265792	263427	28279	TurboID enriched	3.21273	0.000589636	0.0294676
Prkcb	PRKCB	P68404	KPCB_MOUSE	Protein kinase C beta type	233625	204922	29049.4	130096	32368.3	219476	246133	33303.2	226787	210173	31573.6	TurboID enriched	2.70792	0.000614436	0.0294676
Slc25a5	SLC25A5	P51881	ADT2_MOUSE	ADP/ATP translocase 2	2.74129e+06	3.35087e+06	337570	1.54192e+06	236200	1.67222e+06	1.49515e+06	126441	1.65562e+06	2.07618e+06	233403	TurboID enriched	3.18963	0.000633672	0.0294676
Cltc	CLTC	Q68FD5	CLH1_MOUSE	Clathrin heavy chain 1	810217	925174	119522	601151	157720	827588	676538	89715.5	776400	769511	122319	TurboID enriched	2.67724	0.000657214	0.0294676
Slc12a5	SLC12A5	Q91V14	S12A5_MOUSE	Solute carrier family 12 member 5	250757	150799	21290.3	154847	43208.8	238241	301104	24940.1	239448	222533	29813.1	TurboID enriched	2.92391	0.000664748	0.0294676
Slc8a2	SLC8A2	Q8K596	NAC2_MOUSE	Sodium/calcium exchanger 2	158942	91052.8	13073.2	116872	29337.2	156996	198254	16207.9	160665	147130	19539.4	TurboID enriched	2.95656	0.000676515	0.0294676
Atp2b1	ATP2B1	G5E829	AT2B1_MOUSE	Plasma membrane calcium-transporting ATPase 1	495294	258234	41171	242612	66059.6	308936	525252	30138.2	351250	363596	45789.6	TurboID enriched	3.00097	0.000703693	0.0294676
Slc2a1	SLC2A1	P17809	GTR1_MOUSE	Solute carrier family 2, facilitated glucose transporter member 1	539463	484554	61231.4	499828	98271	571511	418745	96851.3	728622	540454	85451.2	TurboID enriched	2.67225	0.000710756	0.0294676
Kcnma1	KCNMA1	Q08460	KCMA1_MOUSE	Calcium-activated potassium channel subunit alpha-1	69126.3	68983.8	13385	53170.8	11735.4	60230.1	67448.4	7428.51	66637.6	64266.2	10849.7	TurboID enriched	2.60346	0.000746035	0.0294676
Slc25a3	SLC25A3	Q8VEM8	MPCP_MOUSE	Phosphate carrier protein, mitochondrial	4.51718e+06	1.69588e+06	288185	1.73345e+06	348280	1.87769e+06	2.10556e+06	194937	1.84354e+06	2.29555e+06	277134	TurboID enriched	2.9913	0.000747974	0.0294676
Ap2m1	AP2M1	P84091	AP2M1_MOUSE	AP-2 complex subunit mu	664043	863856	102145	768605	191021	1.12922e+06	696304	93294.5	935737	842961	128820	TurboID enriched	2.76315	0.00075732	0.0294676
Kcna1	KCNA1	P16388	KCNA1_MOUSE	Potassium voltage-gated channel subfamily A member 1	96974.6	58118.1	12961.5	64494.8	15091.6	98447.8	149161	6301.85	96075.6	93878.6	11451.6	TurboID enriched	3.06061	0.000764411	0.0294676
Dpp10	DPP10	Q6NXK7	DPP10_MOUSE	Inactive dipeptidyl peptidase 10	214999	185991	26369.5	129636	41182.7	180822	214048	20555.7	191739	186206	29369.3	TurboID enriched	2.70601	0.000766902	0.0294676
Atp1a2	ATP1A2	Q6PIE5	AT1A2_MOUSE	Sodium/potassium-transporting ATPase subunit alpha-2	1.00018e+06	534727	73227.1	528900	146367	661891	1.07705e+06	86450.7	638662	740235	102015	TurboID enriched	2.86576	0.000828341	0.0294676
Gjc3	GJC3	Q921C1	CXG3_MOUSE	Gap junction gamma-3 protein	44707.9	40593.2	NA	30360.4	NA	29375.2	48045.6	1980.04	49686.3	40461.4	1980.04	TurboID enriched	11.623	0.000844029	0.0294676
Rpl3	RPL3	P27659	RL3_MOUSE	60S ribosomal protein L3	85984.6	70474.7	6718.95	58589.2	18981.8	86961.5	86831.4	10822.3	90482.2	79887.3	12174.4	TurboID enriched	2.82624	0.000848236	0.0294676
Gria2	GRIA2	P23819	GRIA2_MOUSE	Glutamate receptor 2	241650	183570	28929	147148	45983.7	187655	289675	21622.9	207195	209482	32178.5	TurboID enriched	2.73983	0.000877255	0.0294676
Cldn11	CLDN11	Q60771	CLD11_MOUSE	Claudin-11	102105	73601.6	6785.39	130626	22672.6	149864	129723	18004.6	134993	120152	15820.9	TurboID enriched	3.05943	0.000908272	0.0294676
Maoa	MAOA	Q64133	AOFA_MOUSE	Amine oxidase [flavin-containing] A	170177	122459	14216.6	79610.5	21750.8	107186	142265	23268.8	129636	125222	19745.4	TurboID enriched	2.65843	0.000939561	0.0294676
Lgi1	LGI1	Q9JIA1	LGI1_MOUSE	Leucine-rich glioma-inactivated protein 1	302797	241963	39624.5	149967	42135.9	226091	311564	38731.1	242192	245762	40163.8	TurboID enriched	2.57531	0.000947511	0.0294676
Sfxn5	SFXN5	Q925N0	SFXN5_MOUSE	Sideroflexin-5	134520	113245	14634.2	104548	33770.7	158829	263444	13477.4	157789	155396	20627.4	TurboID enriched	2.9757	0.00096972	0.0294676
Slc25a22	SLC25A22	Q9D6M3	GHC1_MOUSE	Mitochondrial glutamate carrier 1	462305	267669	50697.3	236518	67208.6	284183	495115	37007.5	338040	347305	51637.8	TurboID enriched	2.73628	0.000970361	0.0294676
Ahcyl1	AHCYL1	Q80SW1	SAHH2_MOUSE	S-adenosylhomocysteine hydrolase-like protein 1	230473	375536	26460.6	217479	79348.1	430811	477295	22794.2	328501	343349	42867.6	TurboID enriched	3.18036	0.000971243	0.0294676
Mtch1	MTCH1	Q791T5	MTCH1_MOUSE	Mitochondrial carrier homolog 1	171240	143783	24875.7	95852.3	30370.3	156241	130865	13529.4	183359	146890	22925.1	TurboID enriched	2.72826	0.000977265	0.0294676
Opa3	OPA3	Q505D7	OPA3_MOUSE	Optic atrophy 3 protein homolog	72806.4	34716.6	3243.01	49378.1	13895.8	81423	64213.3	5857.09	83125	64277.1	7665.29	TurboID enriched	3.26152	0.00099721	0.0294676
Rac1	RAC1	P63001	RAC1_MOUSE	Ras-related C3 botulinum toxin substrate 1	402785	244940	30870.8	210527	73737.6	278933	501757	26150.2	315760	325784	43586.2	TurboID enriched	2.9971	0.00101138	0.0294676
Atp8a1	ATP8A1	P70704	AT8A1_MOUSE	Phospholipid-transporting ATPase IA	93086.7	76147.2	16609.2	65324.9	17763.3	78462.1	90421.7	9919.48	91668.8	82518.6	14764	TurboID enriched	2.51686	0.00101329	0.0294676
Cntnap1	CNTNAP1	O54991	CNTP1_MOUSE	Contactin-associated protein 1	75495.3	57799.1	9344.27	74519.7	18753.5	117368	128071	12935.7	115734	94831.3	13677.8	TurboID enriched	2.79128	0.00101531	0.0294676
Coro2b	CORO2B	Q8BH44	COR2B_MOUSE	Coronin-2B	70592.4	55026.9	8261.83	46667.8	16736.3	72738.6	99794.6	6929.29	76111.3	70155.3	10642.5	TurboID enriched	2.78908	0.00105309	0.0294676
Lsmem1	LSMEM1	Q3UQS2	LSME1_MOUSE	Leucine-rich single-pass membrane protein 1	1.06109e+06	587680	95017.4	420705	120744	595573	850625	87797.9	526236	673651	101187	TurboID enriched	2.6788	0.00108781	0.0294676
Sv2b	SV2B	Q8BG39	SV2B_MOUSE	Synaptic vesicle glycoprotein 2B	285218	170489	29347.3	182837	61736.8	268165	330140	19405.2	292711	254927	36829.8	TurboID enriched	2.91795	0.00109334	0.0294676
Cadm4	CADM4	Q8R464	CADM4_MOUSE	Cell adhesion molecule 4	114960	98441.7	14830.9	125885	34849.2	175268	256490	8902.82	220641	165281	19527.6	TurboID enriched	3.22461	0.00110953	0.0294676
Rtn3	RTN3	Q9ES97	RTN3_MOUSE	Reticulon-3	219256	225740	37319	155770	52206.7	208483	271945	24334.5	233387	219097	37953.4	TurboID enriched	2.57829	0.00111155	0.0294676
Mog	MOG	Q61885	MOG_MOUSE	Myelin-oligodendrocyte glycoprotein	475895	305651	33535.5	279789	94279.3	324288	512267	41577	321016	369818	56464	TurboID enriched	2.82304	0.00113678	0.0294676
Add3	ADD3	Q9QYB5	ADDG_MOUSE	Gamma-adducin	101398	124411	20055.1	78211.1	23914.1	132362	170898	6704.53	136395	123946	16891.2	TurboID enriched	3.02781	0.0011466	0.0294676
Cnp	CNP	P16330	CN37_MOUSE	2',3'-cyclic-nucleotide 3'-phosphodiesterase	1.15898e+06	562570	86273.9	553296	135491	529823	972374	107742	589446	727749	109836	TurboID enriched	2.67927	0.00116981	0.0295713
Atp6v0a1	ATP6V0A1	Q9Z1G4	VPP1_MOUSE	V-type proton ATPase 116 kDa subunit a1	606472	469995	113616	542048	144007	644113	904505	80356.6	671980	639852	112660	TurboID enriched	2.51578	0.00121454	0.0302068
Ncam1	NCAM1	P13595	NCAM1_MOUSE	Neural cell adhesion molecule 1	362174	342725	67590.7	285213	93387.2	357950	535792	44344.8	440954	387468	68440.9	TurboID enriched	2.53694	0.00133183	0.0314646
Rtn1	RTN1	Q8K0T0	RTN1_MOUSE	Reticulon-1	649166	504523	95894.9	385894	130828	542033	571809	51953.7	466343	519961	92892.2	TurboID enriched	2.56532	0.00139522	0.0314646
Sv2a	SV2A	Q9JIS5	SV2A_MOUSE	Synaptic vesicle glycoprotein 2A	275893	188822	36940.3	258798	76448	409786	412153	40713.2	390620	322679	51367.2	TurboID enriched	2.67298	0.00142317	0.0314646
Heph	HEPH	Q9Z0Z4	HEPH_MOUSE	Hephaestin	35770.4	25173.1	NA	23006.5	3250.67	44135.2	53035.6	NA	53331.7	39075.4	3250.67	TurboID enriched	11.2882	0.00152367	0.0314646
Ap2s1	AP2S1	P62743	AP2S1_MOUSE	AP-2 complex subunit sigma	583756	614726	111468	491665	172605	736275	651433	74495.6	614330	615364	119523	TurboID enriched	2.43785	0.00152895	0.0314646
Atp1a3	ATP1A3	Q6PIC6	AT1A3_MOUSE	Sodium/potassium-transporting ATPase subunit alpha-3	7.92579e+06	4.51043e+06	419672	3.47917e+06	1.03325e+06	2.31923e+06	9.89699e+06	383716	5.0904e+06	5.537e+06	612213	TurboID enriched	3.16695	0.00165243	0.0314646
Hacd3	HACD3	Q8K2C9	HACD3_MOUSE	Very-long-chain (3R)-3-hydroxyacyl-CoA dehydratase 3	64648.8	62963.3	11823.3	57095	17942.1	65644.3	79609.4	13707.7	87698.2	69609.8	14491.1	TurboID enriched	2.27004	0.0016909	0.0314646
Ctnnb1	CTNNB1	Q02248	CTNB1_MOUSE	Catenin beta-1	56753.6	34419.9	5529.35	33895.5	12451.6	48317.5	106103	5197.01	55907.5	55899.6	7725.97	TurboID enriched	2.86273	0.00169328	0.0314646
Dagla	DAGLA	Q6WQJ1	DGLA_MOUSE	Diacylglycerol lipase-alpha	44393.8	39436.2	NA	35591.5	4571.89	50451.1	61761.4	NA	52681.9	47386	4571.89	TurboID enriched	11.4548	0.00172084	0.0314646
Abcb1a	ABCB1	P21447	MDR1A_MOUSE	ATP-dependent translocase ABCB1	85354.1	51333	NA	38761.1	5111.29	42112.1	52950.2	NA	57536.8	54674.5	5111.29	TurboID enriched	11.583	0.00175583	0.0314646
Kcnj10	KCNJ10	Q9JM63	KCJ10_MOUSE	ATP-sensitive inward rectifier potassium channel 10	74808.3	79199.7	NA	45033.1	6604.59	69863	80771.6	NA	84569.1	72374.1	6604.59	TurboID enriched	11.8843	0.00177327	0.0314646
Rab3a	RAB3A	P63011	RAB3A_MOUSE	Ras-related protein Rab-3A	925716	704047	116090	651157	260422	897468	1.32258e+06	81827.9	814083	885842	152780	TurboID enriched	2.672	0.00180563	0.0314646
Slc8a1	SLC8A1	P70414	NAC1_MOUSE	Sodium/calcium exchanger 1	81956.5	56361.9	10899.3	52955.6	22179	89810.7	110053	8096.79	90953.1	80348.5	13725	TurboID enriched	2.63469	0.00183363	0.0314646
Reep5	REEP5	Q60870	REEP5_MOUSE	Receptor expression-enhancing protein 5	86478.5	55811	10286.3	31259.6	9698.89	43600.4	55896.9	2874.04	44671.9	52953	7619.74	TurboID enriched	2.93446	0.00186096	0.0314646
Rap2a	RAP2A	Q80ZJ1	RAP2A_MOUSE	Ras-related protein Rap-2a	47426.6	43864.6	5815.99	30829.5	12111.9	35362.8	59430.7	5655.63	35328.6	42040.5	7861.17	TurboID enriched	2.47863	0.00186141	0.0314646
Slc24a4	SLC24A4	Q8CGQ8	NCKX4_MOUSE	Sodium/potassium/calcium exchanger 4	49383.7	38921.1	5974.1	49227.8	17812.1	63412.2	66158.9	6152.14	66270.4	55562.3	9979.44	TurboID enriched	2.65076	0.00187159	0.0314646
Atp1a1	ATP1A1	Q8VDN2	AT1A1_MOUSE	Sodium/potassium-transporting ATPase subunit alpha-1	1.49698e+06	748034	137781	887709	298514	1.03663e+06	1.65106e+06	152562	973907	1.13239e+06	196286	TurboID enriched	2.56016	0.00187264	0.0314646
Sorcs2	SORCS2	Q9EPR5	SORC2_MOUSE	VPS10 domain-containing receptor SorCS2	24917.8	20364.8	NA	18908.2	3358.41	25554.7	34273	NA	30017.9	25672.7	3358.41	TurboID enriched	10.7129	0.00208443	0.0314646
Cds1	CDS1	P98191	CDS1_MOUSE	Phosphatidate cytidylyltransferase 1	36534.9	29433.3	NA	31040.5	4290.26	28036	34577.1	NA	42367.5	33664.9	4290.26	TurboID enriched	11.0022	0.00208983	0.0314646
Aoc3	AOC3	O70423	AOC3_MOUSE	Membrane primary amine oxidase	58440.5	32627.5	NA	30994.5	4743.13	24849.6	42182.9	NA	53421.9	40419.5	4743.13	TurboID enriched	11.1658	0.0021038	0.0314646
Ank2	ANK2	Q8C8R3	ANK2_MOUSE	Ankyrin-2	122686	97590.6	24660.2	85068.9	30182.1	113581	180051	16250.3	123294	120378	23697.5	TurboID enriched	2.34988	0.00214659	0.0314646
Slc6a1	SLC6A1	P31648	SC6A1_MOUSE	Sodium- and chloride-dependent GABA transporter 1	879205	641153	143002	395431	107187	515616	453351	69744.6	499169	563988	106644	TurboID enriched	2.41234	0.00219636	0.0314646
Unc13a	UNC13A	Q4KUS2	UN13A_MOUSE	Protein unc-13 homolog A	27426.6	18601.4	NA	16398.8	3414.53	25981.4	34980.4	NA	26613.3	25000.3	3414.53	TurboID enriched	10.6519	0.00220094	0.0314646
Slc25a11	SLC25A11	Q9CR62	M2OM_MOUSE	Mitochondrial 2-oxoglutarate/malate carrier protein	394330	262554	75244.2	298735	95558.1	373398	591980	52881.3	380896	383649	74561.2	TurboID enriched	2.3561	0.00223085	0.0314646
Adcy5	ADCY5	P84309	ADCY5_MOUSE	Adenylate cyclase type 5	47185.6	22473.3	NA	25012.7	4395.87	27457.8	40598.2	NA	35797.2	33087.5	4395.87	TurboID enriched	10.9283	0.0022547	0.0314646
Kcnc3	KCNC3	Q63959	KCNC3_MOUSE	Potassium voltage-gated channel subfamily C member 3	31161.1	21488.6	NA	28288.7	4484.93	39141.3	38984.3	NA	39363	33071.2	4484.93	TurboID enriched	10.936	0.00225777	0.0314646
Nf2	NF2	P46662	MERL_MOUSE	Merlin	17763.4	17425.2	NA	15873.7	3021.96	21389.5	24732.6	NA	22587.9	19962	3021.96	TurboID enriched	10.4131	0.00227568	0.0314646
Flot2	FLOT2	Q60634	FLOT2_MOUSE	Flotillin-2	59430	41134.9	NA	48441.4	NA	46619.9	87385	7136.08	59433.6	57074.1	7136.08	TurboID enriched	11.4886	0.00229715	0.0314646
Rab3c	RAB3C	P62823	RAB3C_MOUSE	Ras-related protein Rab-3C	181819	155683	35053.6	132397	49934.5	196564	259732	13062.7	175570	183628	32683.6	TurboID enriched	2.66187	0.00229971	0.0314646
Endod1	ENDOD1	Q8C522	ENDD1_MOUSE	Endonuclease domain-containing 1 protein	92303.4	53434.8	8353.64	61166.7	16841.9	97147.7	113956	21531.8	100466	86412.4	15575.8	TurboID enriched	2.52626	0.00232425	0.0314646
Hcn1	HCN1	O88704	HCN1_MOUSE	Potassium/sodium hyperpolarization-activated cyclic nucleotide-gated channel 1	45467.9	27597.1	NA	29900.1	NA	37730.1	53976	5479.61	52305.4	41162.8	5479.61	TurboID enriched	11.1418	0.00232593	0.0314646
Arpc1a	ARPC1A	Q9R0Q6	ARC1A_MOUSE	Actin-related protein 2/3 complex subunit 1A	107539	123173	18202.6	96020.8	40237.3	161938	178381	20391	121899	131492	26276.9	TurboID enriched	2.38218	0.002327	0.0314646
Acsl6	ACSL6	Q91WC3	ACSL6_MOUSE	Long-chain-fatty-acid--CoA ligase 6	130503	109973	31051.3	71459.1	18923.8	100900	196634	10448	101984	118576	20141	TurboID enriched	2.6247	0.00233235	0.0314646
Prkcg	PRKCG	P63318	KPCG_MOUSE	Protein kinase C gamma type	119682	74533.3	15877.8	85590.6	31292.9	95141.4	190899	12214.5	111174	112837	19795.1	TurboID enriched	2.55879	0.00233288	0.0314646
Rftn2	RFTN2	Q8CHX7	RFTN2_MOUSE	Raftlin-2	24904.9	20482.9	NA	15326.4	3666.8	25574.3	37558.9	NA	28209.9	25342.9	3666.8	TurboID enriched	10.6287	0.00235339	0.0314646
Atp2b4	ATP2B4	Q6Q477	AT2B4_MOUSE	Plasma membrane calcium-transporting ATPase 4	114489	60453.4	18322.6	68849.9	23221.6	92235.5	144624	13442	109022	98279	18328.8	TurboID enriched	2.39507	0.00236528	0.0314646
Kcna2	KCNA2	P63141	KCNA2_MOUSE	Potassium voltage-gated channel subfamily A member 2	21492.6	19311.2	NA	14086.4	2913.09	16525.3	23605.9	NA	15102.4	18354	2913.09	TurboID enriched	10.3025	0.00237139	0.0314646
Rab3b	RAB3B	Q9CZT8	RAB3B_MOUSE	Ras-related protein Rab-3B	113482	75285.3	NA	44850.1	9548.71	80813.5	73110.5	NA	81366.8	78151.3	9548.71	TurboID enriched	11.7958	0.00237384	0.0314646
Nomo1	NOMO1	Q6GQT9	NOMO1_MOUSE	Nodal modulator 1	39433.9	23756.4	NA	23141	4676.45	33893.6	37054.5	NA	37188.4	32411.3	4676.45	TurboID enriched	10.8879	0.00238239	0.0314646
Abcb7	ABCB7	Q61102	ABCB7_MOUSE	Iron-sulfur clusters transporter ABCB7, mitochondrial	60708.8	56220.6	16434.5	51317.6	16361.9	69639.6	64642.8	9944.97	75045.4	62929.1	14247.1	TurboID enriched	2.16898	0.00238551	0.0314646
Plpp3	PLPP3	Q99JY8	PLPP3_MOUSE	Phospholipid phosphatase 3	112521	89687.4	NA	112658	16140.6	160628	207147	NA	202176	147469	16140.6	TurboID enriched	12.4393	0.00239919	0.0314646
Epb41l2	EPB41L2	O70318	E41L2_MOUSE	Band 4.1-like protein 2	91147.1	103236	10819.7	73075.9	25027.5	112533	160981	26860.7	128367	111557	20902.6	TurboID enriched	2.4805	0.00242884	0.0314646
Gnai1	GNAI1	B2RSH2	GNAI1_MOUSE	Guanine nucleotide-binding protein G(i) subunit alpha-1	188118	92855	15419.7	58199.2	24114.2	81122.5	151552	14062.2	94988	111139	17865.4	TurboID enriched	2.56763	0.00244817	0.0314646
Mcu	MCU	Q3UMR5	MCU_MOUSE	Calcium uniporter protein, mitochondrial	84806.1	63720.5	11311.3	70521.4	29875.3	103837	140126	10681	102550	94260.2	17289.2	TurboID enriched	2.56885	0.00245304	0.0314646
Agpat4	AGPAT4	Q8K4X7	PLCD_MOUSE	1-acyl-sn-glycerol-3-phosphate acyltransferase delta	64776.6	56668.5	6650.94	29871.7	NA	41965.4	51629.3	NA	42574.3	47914.3	6650.94	TurboID enriched	11.2719	0.00246006	0.0314646
Xkr4	XKR4	Q5GH67	XKR4_MOUSE	XK-related protein 4	20408.6	11779.6	NA	15139.2	3117.54	18204.1	29848.6	NA	20089.5	19244.9	3117.54	TurboID enriched	10.3043	0.00253133	0.0314646
Slc30a3	SLC30A3	P97441	ZNT3_MOUSE	Zinc transporter 3	72165.5	53343.8	12267.6	43700	18605.4	62388.6	78981	4658.32	75859.6	64406.4	11843.8	TurboID enriched	2.6271	0.00261499	0.0314646
Amot	AMOT	Q8VHG2	AMOT_MOUSE	Angiomotin	45703.9	49718.2	NA	42093.2	8775.79	62800.8	90676.9	NA	72434.2	60571.2	8775.79	TurboID enriched	11.4659	0.00266099	0.0314646
Erbin	ERBIN	Q80TH2	ERBIN_MOUSE	Erbin	29189.4	24633.2	NA	24026.4	5311.16	32797.5	52533.7	NA	35625.4	33134.3	5311.16	TurboID enriched	10.8378	0.0026844	0.0314646
Tln1	TLN1	P26039	TLN1_MOUSE	Talin-1	30142.5	24602.2	NA	20629.8	4647.72	22471.7	32330.3	NA	29199.1	26562.6	4647.72	TurboID enriched	10.6173	0.00273121	0.0314646
Acsl3	ACSL3	Q9CZW4	ACSL3_MOUSE	Long-chain-fatty-acid--CoA ligase 3	56116.5	47616.2	NA	43214.5	8941.44	56114.8	62582.6	NA	67932.6	55596.2	8941.44	TurboID enriched	11.3705	0.00278411	0.0314646
Dock7	DOCK7	Q8R1A4	DOCK7_MOUSE	Dedicator of cytokinesis protein 7	32636.6	40661	NA	26438.5	6422.51	41714.3	42738.1	NA	38164.5	37058.9	6422.51	TurboID enriched	10.9416	0.00283261	0.0314646
Cntn1	CNTN1	P12960	CNTN1_MOUSE	Contactin-1	147475	89432.3	18147	84737.5	35802.3	103311	218506	15634.8	122676	127690	23194.7	TurboID enriched	2.47868	0.00283484	0.0314646
Dad1	DAD1	P61804	DAD1_MOUSE	Dolichyl-diphosphooligosaccharide--protein glycosyltransferase subunit DAD1	59348	31212.6	NA	48202.8	9628.14	67656.1	81589.2	NA	94728.7	63789.6	9628.14	TurboID enriched	11.4618	0.00287371	0.0314646
S1pr1	S1PR1	O08530	S1PR1_MOUSE	Sphingosine 1-phosphate receptor 1	55268	33048.2	7210.49	32157.9	NA	35919.5	62126.2	NA	38006.8	42754.4	7210.49	TurboID enriched	11.0628	0.00289302	0.0314646
Epb41l3	EPB41L3	Q9WV92	E41L3_MOUSE	Band 4.1-like protein 3	129157	96574.6	16015.4	72447.8	33446.2	111385	169986	20633.7	106934	114414	23365.1	TurboID enriched	2.3117	0.00290609	0.0314646
Itgb1	ITGB1	P09055	ITB1_MOUSE	Integrin beta-1	24074.2	19352.8	NA	8000.25	2635.08	7279.39	20724.7	NA	11878.7	15218.3	2635.08	TurboID enriched	9.9564	0.0029078	0.0314646
P2ry12	P2RY12	Q9CPV9	P2Y12_MOUSE	P2Y purinoceptor 12	43993.5	35789.4	NA	42153.4	8640.76	66864.1	44279.8	NA	81773.6	52475.6	8640.76	TurboID enriched	11.2574	0.00294253	0.0314646
Dhrs4	DHRS4	Q99LB2	DHRS4_MOUSE	Dehydrogenase/reductase SDR family member 4	18856.5	6835.6	NA	7113.07	2317.5	8668.82	29541	NA	11553.1	13761.3	2317.5	TurboID enriched	9.80147	0.00299239	0.0314646
Sipa1l1	SIPA1L1	Q8C0T5	SI1L1_MOUSE	Signal-induced proliferation-associated 1-like protein 1	26052.7	21282.6	NA	18797.6	4957.61	24400.5	35783.2	NA	27284.7	25600.2	4957.61	TurboID enriched	10.5219	0.00301893	0.0314646
Jam3	JAM3	Q9D8B7	JAM3_MOUSE	Junctional adhesion molecule C	36199.1	21811	NA	30777.6	7209.86	44614	65053.2	NA	58980.6	42905.9	7209.86	TurboID enriched	11.0195	0.00303155	0.0314646
Rab15	RAB15	Q8K386	RAB15_MOUSE	Ras-related protein Rab-15	32714.1	30480.6	NA	16515.2	4977.38	18982.5	35309.2	NA	21504.4	25917.7	4977.38	TurboID enriched	10.5091	0.00309311	0.0314646
Ngef	NGEF	Q8CHT1	NGEF_MOUSE	Ephexin-1	40095.7	26807.6	NA	18633.2	5837.95	28833.1	41279	NA	28350	30666.4	5837.95	TurboID enriched	10.684	0.0031033	0.0314646
Rab10	RAB10	P61027	RAB10_MOUSE	Ras-related protein Rab-10	118479	69706.9	15526.4	74979.1	33085.4	113121	122011	17040.6	109776	101346	21884.1	TurboID enriched	2.26324	0.00312075	0.0314646
Acot11	ACOT11	Q8VHQ9	ACO11_MOUSE	Acyl-coenzyme A thioesterase 11	20430.9	19687.2	NA	6340.14	3578.53	24573.9	28991.5	NA	18896.1	19820	3578.53	TurboID enriched	10.2029	0.0031247	0.0314646
Prkca	PRKCA	P20444	KPCA_MOUSE	Protein kinase C alpha type	50933.1	34276.8	NA	40533.9	10417.4	68982.5	99055.6	NA	86466.1	63374.7	10417.4	TurboID enriched	11.3974	0.0031293	0.0314646
Rbm41	RBM41	Q8JZV4	RBM41_MOUSE	RNA-binding protein 41	159853	151633	NA	114392	24961.3	198592	146913	NA	163451	155805	24961.3	TurboID enriched	12.3613	0.00313358	0.0314646
Tsc22d4	TSC22D4	Q9EQN3	T22D4_MOUSE	TSC22 domain family protein 4	89438.1	84618.4	NA	50341.2	17112.9	171063	179111	NA	119400	115662	17112.9	TurboID enriched	12.0019	0.00313562	0.0314646
Hsd17b12	HSD17B12	O70503	DHB12_MOUSE	Very-long-chain 3-oxoacyl-CoA reductase	62104.9	39786.6	NA	23224.7	7450.76	34336.6	62228.9	NA	31476.6	42193	7450.76	TurboID enriched	10.9857	0.00313609	0.0314646
Sorl1	SORL1	O88307	SORL_MOUSE	Sortilin-related receptor	17582.8	10352.4	NA	8869.52	3072.18	13994.6	19003	NA	15282.4	14180.8	3072.18	TurboID enriched	9.87832	0.00319626	0.0314646
Add1	ADD1	Q9QYC0	ADDA_MOUSE	Alpha-adducin	103514	96110	17906.4	89695.5	39305.3	110113	203073	12814.4	112182	119115	23342.1	TurboID enriched	2.45796	0.00320525	0.0314646
Ank1	ANK1	Q02357	ANK1_MOUSE	Ankyrin-1	30428.2	24843.7	NA	21486.7	5524.13	21655.7	34498.4	NA	26545.8	26576.4	5524.13	TurboID enriched	10.5324	0.00320721	0.0314646
Slc2a3	SLC2A3	P32037	GTR3_MOUSE	Solute carrier family 2, facilitated glucose transporter member 3	106666	75004.1	19190.5	95613.5	30604.7	147252	150184	27728.7	144357	119846	25841.3	TurboID enriched	2.19472	0.00321131	0.0314646
Praf2	PRAF2	Q9JIG8	PRAF2_MOUSE	PRA1 family protein 2	135732	74752.1	11959.3	123003	48193.3	189953	208721	17609.8	179533	151949	25920.8	TurboID enriched	2.7326	0.00321485	0.0314646
Cacng3	CACNG3	Q9JJV5	CCG3_MOUSE	Voltage-dependent calcium channel gamma-3 subunit	69596.1	53003	NA	64303.9	14828.1	91204.1	131745	NA	113350	87200.4	14828.1	TurboID enriched	11.7193	0.00323636	0.0314646
Ryr2	RYR2	E9Q401	RYR2_MOUSE	Ryanodine receptor 2	32579.7	25857.4	NA	27777.7	6655.48	33622.9	35160.9	NA	37231.5	32038.4	6655.48	TurboID enriched	10.7223	0.00324495	0.0314646
Itsn1	ITSN1	Q9Z0R4	ITSN1_MOUSE	Intersectin-1	37882.5	42586.7	NA	25892.1	8201.14	41590.4	54564.4	NA	48087.4	41767.3	8201.14	TurboID enriched	10.9795	0.00326327	0.0314646
Fam171b	FAM171B	Q14CH0	F171B_MOUSE	Protein FAM171B	29218.3	21980.4	NA	23389.1	6467.7	34182.8	49117.1	NA	35695.6	32263.9	6467.7	TurboID enriched	10.7037	0.00327879	0.0314646
Abcb8	ABCB8	Q9CXJ4	MITOS_MOUSE	Mitochondrial potassium channel ATP-binding subunit	58832.7	43461.5	NA	44955.8	11016.3	61410	63354.1	NA	66439.6	56409	11016.3	TurboID enriched	11.2884	0.00330138	0.0314646
Slc17a7	SLC17A7	Q3TXX4	VGLU1_MOUSE	Vesicular glutamate transporter 1	348180	284986	65212.3	479878	148765	675353	765323	75510.8	658825	535424	96496.2	TurboID enriched	2.48048	0.0033332	0.0314646
Slc27a4	SLC27A4	Q91VE0	S27A4_MOUSE	Long-chain fatty acid transport protein 4	55565.3	48481.7	15121.4	43350.5	13452.2	58008.7	53656.7	12601.5	69465.5	54754.7	13725	TurboID enriched	1.98458	0.00334611	0.0314646
Dmac1	DMAC1	Q9CQ00	DMAC1_MOUSE	Distal membrane-arm assembly complex protein 1	31847.4	21765.7	NA	12376.2	5143.26	24729.4	32802.4	NA	24529.3	24675.1	5143.26	TurboID enriched	10.4141	0.00335223	0.0314646
Nrxn3	NRXN3	Q6P9K9	NRX3A_MOUSE	Neurexin-3	43125.9	33879.7	NA	30114.9	8858.94	48619.1	57267.9	NA	47946.7	43492.4	8858.94	TurboID enriched	11.0034	0.00337271	0.0314646
Fmo1	FMO1	P50285	FMO1_MOUSE	Dimethylaniline monooxygenase [N-oxide-forming] 1	40241.2	20097.1	NA	12635.4	4902.07	16441.3	29423.3	NA	26460.6	24216.5	4902.07	TurboID enriched	10.3732	0.0033731	0.0314646
Coro2a	CORO2A	Q8C0P5	COR2A_MOUSE	Coronin-2A	45383	39537.2	NA	24651	8568.97	45159.7	50100.2	NA	44330.9	41527	8568.97	TurboID enriched	10.9519	0.00340078	0.0314646
Gja1	GJA1	P23242	CXA1_MOUSE	Gap junction alpha-1 protein	82344.6	101187	23321	54719	20309.3	70736.4	85572.3	13104.3	99852.7	82402	18911.5	TurboID enriched	2.13401	0.00340996	0.0314646
Sdha	SDHA	Q8K2B3	SDHA_MOUSE	Succinate dehydrogenase [ubiquinone] flavoprotein subunit, mitochondrial	124860	73069.5	13178.9	56656.7	25546.9	72535.8	187597	12362.2	83750.1	99744.9	17029.3	TurboID enriched	2.50884	0.0034228	0.0314646
Myadm	MYADM	O35682	MYADM_MOUSE	Myeloid-associated differentiation marker	32923.3	22495.9	NA	33851.9	7796.68	42263.7	51416.4	NA	41597.5	37424.8	7796.68	TurboID enriched	10.8358	0.00342577	0.0314646
Slc25a1	SLC25A1	Q8JZU2	TXTP_MOUSE	Tricarboxylate transport protein, mitochondrial	64495.8	42935.3	NA	35438.9	10855.6	47884.4	79377.2	NA	51772.6	53650.7	10855.6	TurboID enriched	11.1918	0.00347883	0.0314646
Aqp4	AQP4	P55088	AQP4_MOUSE	Aquaporin-4	514980	661570	78456.7	404532	141638	403312	314694	95879.8	491502	465098	105325	TurboID enriched	2.14778	0.00353788	0.0314646
Slc25a12	SLC25A12	Q8BH59	CMC1_MOUSE	Calcium-binding mitochondrial carrier protein Aralar1	196185	140909	29347.3	110034	45263.4	141772	392534	23656.8	161987	190570	32755.9	TurboID enriched	2.46015	0.00353882	0.0314646
Stt3a	STT3A	P46978	STT3A_MOUSE	Dolichyl-diphosphooligosaccharide--protein glycosyltransferase subunit STT3A	49267.2	38427.6	NA	30044.8	9107.03	39317.9	51320.7	NA	40078.7	41409.5	9107.03	TurboID enriched	10.9313	0.00354234	0.0314646
C2cd2l	C2CD2L	Q80X80	C2C2L_MOUSE	Phospholipid transfer protein C2CD2L	10028.8	18897.9	NA	7708.35	3171.5	10667.5	18756.4	NA	13252.2	13218.5	3171.5	TurboID enriched	9.73632	0.00359248	0.0314646
Adcy9	ADCY9	P51830	ADCY9_MOUSE	Adenylate cyclase type 9	70181.1	48073.2	NA	42044.6	12738.9	54264.5	67786.9	NA	71310.2	58943.4	12738.9	TurboID enriched	11.2726	0.00363916	0.0314646
Acsbg1	ACSBG1	Q99PU5	ACBG1_MOUSE	Long-chain-fatty-acid--CoA ligase ACSBG1	53482.9	43757.1	NA	33321.8	11126.2	53463	76384.8	NA	46187.5	51099.5	11126.2	TurboID enriched	11.1145	0.00366515	0.0314646
Rab33b	RAB33B	O35963	RB33B_MOUSE	Ras-related protein Rab-33B	270931	173190	24940.1	197380	95925	394263	323776	39385	281668	273535	53416.7	TurboID enriched	2.53246	0.00366776	0.0314646
Ncln	NCLN	Q8VCM8	NCLN_MOUSE	Nicalin	23310.5	16977	5177.93	16094.9	NA	19475.3	28333.3	NA	21603.5	20965.8	5177.93	TurboID enriched	10.2161	0.00367219	0.0314646
Vps26b	VPS26B	Q8C0E2	VP26B_MOUSE	Vacuolar protein sorting-associated protein 26B	28850.5	27954	NA	21245.9	6843.18	35871.1	35200.8	NA	22200	28553.7	6843.18	TurboID enriched	10.5255	0.00369898	0.0314646
Letmd1	LETMD1	Q924L1	LTMD1_MOUSE	LETM1 domain-containing protein 1	32353.3	22693.5	NA	20383.8	7037.86	28098.1	44000.9	NA	28631.4	29360.2	7037.86	TurboID enriched	10.5356	0.00376767	0.0314646
Rps27	RPS27	Q6ZWU9	RS27_MOUSE	40S ribosomal protein S27	63442.8	30277.1	4430.96	43973.6	20736.7	54852.4	62471.7	5618.75	64413.6	53238.5	10262.1	TurboID enriched	2.68215	0.0037747	0.0314646
Mtdh	MTDH	Q80WJ7	LYRIC_MOUSE	Protein LYRIC	37448.8	36198.4	NA	34724.3	10610.6	41314.7	71600.5	NA	61601.8	47148.1	10610.6	TurboID enriched	11.0077	0.00378163	0.0314646
Dlg3	DLG3	P70175	DLG3_MOUSE	Disks large homolog 3	22170.1	22127	NA	10883.6	4327.33	10568.9	24297.4	NA	15147	17532.3	4327.33	TurboID enriched	9.99065	0.00381765	0.0314646
Rab8b	RAB8B	P61028	RAB8B_MOUSE	Ras-related protein Rab-8B	54601.4	30785	NA	29203.1	10564.9	46285.6	72638.4	NA	48528.6	47007	10564.9	TurboID enriched	10.9933	0.00382448	0.0314646
Atp1b3	ATP1B3	P97370	AT1B3_MOUSE	Sodium/potassium-transporting ATPase subunit beta-3	29149.4	13576.1	NA	8920.94	4422.94	17133.6	22807.9	NA	18279	18311.2	4422.94	TurboID enriched	10.0268	0.00382513	0.0314646
Slc44a2	SLC44A2	Q8BY89	CTL2_MOUSE	Choline transporter-like protein 2	89656.2	33829.6	NA	48699.7	13787.3	64557.2	90996.4	NA	57391.8	64188.5	13787.3	TurboID enriched	11.3047	0.00382862	0.0314646
Rpl13a	RPL13A	P19253	RL13A_MOUSE	60S ribosomal protein L13a	49679.9	36126.6	NA	26740.7	9684.14	43011.5	52363.2	NA	35397	40553.2	9684.14	TurboID enriched	10.8575	0.0038429	0.0314646
Slc17a6	SLC17A6	Q8BLE7	VGLU2_MOUSE	Vesicular glutamate transporter 2	116554	69417.6	NA	50910.7	18176.9	86481.1	81968.9	NA	90132.3	82577.4	18176.9	TurboID enriched	11.572	0.00386518	0.0314646
Gdap1	GDAP1	O88741	GDAP1_MOUSE	Ganglioside-induced differentiation-associated protein 1	53061.7	55659.4	NA	26622.7	8930.9	27125.6	48598.4	NA	23683.6	39125.2	8930.9	TurboID enriched	10.7897	0.00388092	0.0314646
Etfdh	ETFDH	Q921G7	ETFD_MOUSE	Electron transfer flavoprotein-ubiquinone oxidoreductase, mitochondrial	42956.5	20697.1	NA	18755.1	6874.03	20804.8	51213.7	NA	24817.9	29874.2	6874.03	TurboID enriched	10.5028	0.0038856	0.0314646
Sec61a1	SEC61A1	P61620	S61A1_MOUSE	Protein transport protein Sec61 subunit alpha isoform 1	59959.4	54147.6	NA	13110.4	6270.56	18657.6	20092.6	NA	22167.5	31355.8	6270.56	TurboID enriched	10.494	0.00388918	0.0314646
Slc25a46	SLC25A46	Q9CQS4	S2546_MOUSE	Solute carrier family 25 member 46	96434.6	86375.7	NA	59755	20172.2	80140.8	119866	NA	97815.8	90064.7	20172.2	TurboID enriched	11.6602	0.00390482	0.0314646
Ndrg3	NDRG3	Q9QYF9	NDRG3_MOUSE	Protein NDRG3	29041	11166.9	NA	17428.3	5455.32	19711.3	38348.4	NA	21125.2	22803.5	5455.32	TurboID enriched	10.2325	0.0039053	0.0314646
Gabbr2	GABBR2	Q80T41	GABR2_MOUSE	Gamma-aminobutyric acid type B receptor subunit 2	50637.9	40718.1	NA	40801.2	12997.6	57070.2	75716	NA	61835.8	54463.2	12997.6	TurboID enriched	11.1418	0.00394243	0.0314646
Cyb5a	CYB5A	P56395	CYB5_MOUSE	Cytochrome b5	19467.7	15655.4	NA	17252.3	5630.71	19488.6	32156.9	NA	24240.3	21376.9	5630.71	TurboID enriched	10.1879	0.00395858	0.0314646
Clptm1	CLPTM1	Q8VBZ3	CLPT1_MOUSE	Cleft lip and palate transmembrane protein 1 homolog	36430	35883.4	NA	32334.4	8998.93	33220.8	33785.6	NA	33962.3	34269.4	8998.93	TurboID enriched	10.6848	0.00396742	0.0314646
Sfxn1	SFXN1	Q99JR1	SFXN1_MOUSE	Sideroflexin-1	67397.1	36647.2	NA	41932.3	14202.4	60598.5	100285	NA	69185.5	62674.3	14202.4	TurboID enriched	11.2581	0.0039775	0.0314646
Mink1	MINK1	Q9JM52	MINK1_MOUSE	Misshapen-like kinase 1	31802.1	38777.1	NA	26054	9354.37	41651.2	46160.7	NA	35580	36670.8	9354.37	TurboID enriched	10.7409	0.00398105	0.0314646
Gpm6a	GPM6A	P35802	GPM6A_MOUSE	Neuronal membrane glycoprotein M6-a	313337	192414	35288.8	129028	63831.8	163377	243548	18317.7	150781	198748	39146.1	TurboID enriched	2.45706	0.00400394	0.0314646
Il1rap	IL1RAP	Q61730	IL1AP_MOUSE	Interleukin-1 receptor accessory protein	28536.2	16868.4	NA	12010.6	5491.78	15971.8	26920.9	NA	26752.8	21176.8	5491.78	TurboID enriched	10.1559	0.00403245	0.0314646
Ntrk2	NTRK2	P15209	NTRK2_MOUSE	BDNF/NT-3 growth factors receptor	23330.2	12392.8	NA	10386.6	4518.03	17778.7	22099.1	NA	14316.5	16717.3	4518.03	TurboID enriched	9.92025	0.0040424	0.0314646
Msmo1	MSMO1	Q9CRA4	MSMO1_MOUSE	Methylsterol monooxygenase 1	29853.2	23311	NA	13647	6104.74	22771.3	23681.4	NA	22709.5	22662.2	6104.74	TurboID enriched	10.2394	0.00404551	0.0314646
Tmem11	TMEM11	Q8BK08	TMM11_MOUSE	Transmembrane protein 11, mitochondrial	18864.7	17677.6	NA	12574	5209.07	20223.7	30219.4	NA	15205.5	19127.5	5209.07	TurboID enriched	10.0528	0.00408657	0.0314646
Ggt7	GGT7	Q99JP7	GGT7_MOUSE	Glutathione hydrolase 7	21539.6	20174.9	NA	11377.5	5648.56	17769.9	31129.9	NA	25899.9	21315.3	5648.56	TurboID enriched	10.1576	0.00409111	0.0314646
Gak	GAK	Q99KY4	GAK_MOUSE	Cyclin-G-associated kinase	36769.5	31627.3	NA	27618.4	9831.56	43140.9	46030.8	NA	37692.8	37146.6	9831.56	TurboID enriched	10.7385	0.0040999	0.0314646
Llgl1	LLGL1	Q80Y17	L2GL1_MOUSE	Lethal(2) giant larvae protein homolog 1	22152.4	23962.6	NA	17137	6500	27068.2	24893.3	NA	23026.3	23040	6500	TurboID enriched	10.2558	0.00412185	0.0314646
Cyp46a1	CYP46A1	Q9WVK8	CP46A_MOUSE	Cholesterol 24-hydroxylase	36947	26662	NA	22451.2	8649.04	30779.6	56471.5	NA	28754.1	33677.6	8649.04	TurboID enriched	10.6133	0.00412505	0.0314646
Anks1b	ANKS1B	Q8BIZ1	ANS1B_MOUSE	Ankyrin repeat and sterile alpha motif domain-containing protein 1B	33491.6	30201.8	NA	22584.2	8161.87	21975.1	49207.7	NA	29227.8	31114.7	8161.87	TurboID enriched	10.5388	0.0041291	0.0314646
Scamp1	SCAMP1	Q8K021	SCAM1_MOUSE	Secretory carrier-associated membrane protein 1	60239.1	35837.2	NA	40731.6	14603.5	59673.3	92726.9	NA	74816.1	60670.7	14603.5	TurboID enriched	11.2017	0.00415187	0.0314646
Agpat5	AGPAT5	Q9D1E8	PLCE_MOUSE	1-acyl-sn-glycerol-3-phosphate acyltransferase epsilon	50055.8	41791.3	NA	43416.7	13523.2	54578.9	60500.3	NA	59644.5	51664.6	13523.2	TurboID enriched	11.0678	0.00415456	0.0314646
Ablim2	ABLIM2	Q8BL65	ABLM2_MOUSE	Actin-binding LIM protein 2	47720.7	41295	NA	39406.9	13347.9	50258.8	73535	NA	59988	52034.1	13347.9	TurboID enriched	11.0649	0.00415813	0.0314646
Elfn2	ELFN2	Q68FM6	PPR29_MOUSE	Protein phosphatase 1 regulatory subunit 29	13420.4	12229.3	NA	11095.5	4375.46	15178.8	26506.1	NA	14590.4	15503.4	4375.46	TurboID enriched	9.82565	0.00416686	0.0314646
Arl15	ARL15	Q8BGR6	ARL15_MOUSE	ADP-ribosylation factor-like protein 15	37668.5	30736.5	NA	32628.8	10512.6	36394.5	55129.8	NA	44166.2	39454.1	10512.6	TurboID enriched	10.7859	0.00417013	0.0314646
Csde1	CSDE1	Q91W50	CSDE1_MOUSE	Cold shock domain-containing protein E1	14623.9	20633.3	NA	91044.4	5802.86	32360.5	19649.1	NA	10264.8	31429.3	5802.86	TurboID enriched	10.3679	0.00418262	0.0314646
Sptan1	SPTAN1	P16546	SPTN1_MOUSE	Spectrin alpha chain, non-erythrocytic 1	190095	134115	27457.4	122252	53281.5	129773	193448	33683.9	152824	153751	38140.9	TurboID enriched	2.04424	0.00421826	0.0314646
Preb	PREB	Q9WUQ2	PREB_MOUSE	Prolactin regulatory element-binding protein	97497.4	62053.7	NA	55461.1	19816	74678.1	100832	NA	84892.2	79235.8	19816	TurboID enriched	11.4813	0.00422103	0.0314646
Lrp1	LRP1	Q91ZX7	LRP1_MOUSE	Prolow-density lipoprotein receptor-related protein 1	32788	23522.1	NA	22196.2	7499.9	20096.2	42440.1	NA	22300.6	27223.9	7499.9	TurboID enriched	10.388	0.00425088	0.0314646
Dmxl2	DMXL2	Q8BPN8	DMXL2_MOUSE	DmX-like protein 2	31956.5	39851.3	NA	23199.7	9463.46	44205.7	33919.9	NA	30149.5	33880.4	9463.46	TurboID enriched	10.6155	0.00429097	0.0314646
Limch1	LIMCH1	Q3UH68	LIMC1_MOUSE	LIM and calponin homology domains-containing protein 1	46103.7	53509.5	NA	48822.6	16581.7	66595.1	95516.5	NA	73481.8	64004.9	16581.7	TurboID enriched	11.2454	0.00431326	0.0314646
Them6	THEM6	Q80ZW2	THEM6_MOUSE	Protein THEM6	17191.4	15325.2	NA	15120.6	6314.64	25866.1	37134.1	NA	25928	22760.9	6314.64	TurboID enriched	10.1849	0.00432926	0.0314646
Scn2a	SCN2A	B1AWN6	SCN2A_MOUSE	Sodium channel protein type 2 subunit alpha	128553	70693.2	NA	72879.9	25223.5	91420.5	115415	NA	118752	99618.9	25223.5	TurboID enriched	11.6906	0.00435598	0.0314646
Spag9	SPAG9	Q58A65	JIP4_MOUSE	C-Jun-amino-terminal kinase-interacting protein 4	23185	28767	NA	21169	8135.4	30887.7	33102.8	NA	28418.8	27588.4	8135.4	TurboID enriched	10.4044	0.00436472	0.0314646
Arfgap1	ARFGAP1	Q9EPJ9	ARFG1_MOUSE	ADP-ribosylation factor GTPase-activating protein 1	23794.7	24821.1	NA	20721.4	8241.33	31366.8	45171.4	NA	27522.3	28899.6	8241.33	TurboID enriched	10.4346	0.00437695	0.0314646
Tjp2	TJP2	Q9Z0U1	ZO2_MOUSE	Tight junction protein ZO-2	45580.9	50817.7	NA	41521.1	15593.3	55616.6	91771.6	NA	65230.2	58423	15593.3	TurboID enriched	11.1393	0.00439846	0.0314646
Gna13	GNA13	P27601	GNA13_MOUSE	Guanine nucleotide-binding protein subunit alpha-13	51755.2	32231.8	NA	32066.3	11948.5	40171.2	59717	NA	41112.1	42842.3	11948.5	TurboID enriched	10.8337	0.00439872	0.0314646
Gabra4	GABRA4	Q9D6F4	GBRA4_MOUSE	Gamma-aminobutyric acid receptor subunit alpha-4	33075.8	29401	NA	31282.1	10344.9	37075.5	41534.1	NA	39500.6	35311.5	10344.9	TurboID enriched	10.6511	0.00440346	0.0314646
Adcy1	ADCY1	O88444	ADCY1_MOUSE	Adenylate cyclase type 1	41634.5	29335.8	NA	31130.3	11466.8	40669.8	50301.4	NA	49417.5	40414.9	11466.8	TurboID enriched	10.7774	0.00441127	0.0314646
Slc27a1	SLC27A1	Q60714	S27A1_MOUSE	Long-chain fatty acid transport protein 1	110362	106319	NA	86144.3	29824	106092	135418	NA	142932	114545	29824	TurboID enriched	11.8305	0.00442681	0.0314646
Cd47	CD47	Q61735	CD47_MOUSE	Leukocyte surface antigen CD47	247033	111857	18836.1	78517.1	26446	79462.3	63153	14461.4	111605	115271	19914.5	TurboID enriched	2.41913	0.0044655	0.0314646
Rheb	RHEB	Q921J2	RHEB_MOUSE	GTP-binding protein Rheb	26181	25576.7	NA	19461.6	7910.75	30389.8	36181.8	NA	20775.8	26427.8	7910.75	TurboID enriched	10.3408	0.00446805	0.0314646
Ap3m2	AP3M2	Q8R2R9	AP3M2_MOUSE	AP-3 complex subunit mu-2	20649.8	23894.4	NA	17587.3	7328.29	31242.6	29449.8	NA	21625.2	24074.9	7328.29	TurboID enriched	10.2466	0.00448413	0.0314646
Grm2	GRM2	Q14BI2	GRM2_MOUSE	Metabotropic glutamate receptor 2	35397.9	13545.7	NA	26208.9	9294.32	35524.6	59356.7	NA	40444.4	35079.7	9294.32	TurboID enriched	10.5713	0.0045549	0.0314646
Eps15l1	EPS15L1	Q60902	EP15R_MOUSE	Epidermal growth factor receptor substrate 15-like 1	40837.5	47735	8506.73	29801.5	16089	44730.8	60579.6	7570.41	41533.3	44203	10722.1	TurboID enriched	2.09527	0.00455709	0.0314646
Nlgn3	NLGN3	Q8BYM5	NLGN3_MOUSE	Neuroligin-3	24253.7	14238.8	NA	16357.1	7371.53	24125.8	48480.2	NA	31271.7	26454.5	7371.53	TurboID enriched	10.2869	0.00457069	0.0314646
Nt5dc3	NT5DC3	Q3UHB1	NT5D3_MOUSE	5'-nucleotidase domain-containing protein 3	60382.7	54530.1	NA	38415.6	15862.1	56659.8	82668.9	NA	42430.2	55847.9	15862.1	TurboID enriched	11.0729	0.00458303	0.0314646
Ddx39b	DDX39B	Q9Z1N5	DX39B_MOUSE	Spliceosome RNA helicase Ddx39b	41798	34158.1	NA	26460.6	11506.8	38517.6	57952.3	NA	35274.4	39026.8	11506.8	TurboID enriched	10.7141	0.00458368	0.0314646
Sv2c	SV2C	Q69ZS6	SV2C_MOUSE	Synaptic vesicle glycoprotein 2C	34232.6	27501.7	NA	19488.7	8484.49	26749.6	25384	NA	29632.6	27164.9	8484.49	TurboID enriched	10.3589	0.00459207	0.0314646
Grm5	GRM5	Q3UVX5	GRM5_MOUSE	Metabotropic glutamate receptor 5	29555.8	23036.9	NA	20281.4	8689.34	26291.7	39885.7	NA	29792.5	28140.7	8689.34	TurboID enriched	10.3849	0.00461574	0.0314646
Vapb	VAPB	Q9QY76	VAPB_MOUSE	Vesicle-associated membrane protein-associated protein B	21631.9	21704.2	NA	16494.3	6523.92	16603.6	23505.1	NA	19785.4	19954.1	6523.92	TurboID enriched	10.0475	0.00462891	0.0314646
Slc7a5	SLC7A5	Q9Z127	LAT1_MOUSE	Large neutral amino acids transporter small subunit 1	57721.3	38273.9	NA	39596.8	14585.2	56250	48907	NA	50355.2	48517.4	14585.2	TurboID enriched	10.9378	0.00463678	0.0314646
Adgrl1	ADGRL1	Q80TR1	AGRL1_MOUSE	Adhesion G protein-coupled receptor L1	28985.1	23836.2	NA	20704.8	8464.85	29742.5	33896.3	NA	22854.6	26669.9	8464.85	TurboID enriched	10.3327	0.00465056	0.0314646
Vps11	VPS11	Q91W86	VPS11_MOUSE	Vacuolar protein sorting-associated protein 11 homolog	23134.2	21135.6	NA	12023.4	6590.9	21272.3	24432.9	NA	21109.1	20517.9	6590.9	TurboID enriched	10.0608	0.00467674	0.0314646
Copa	COPA	Q8CIE6	COPA_MOUSE	Coatomer subunit alpha	32542.7	26639.7	NA	19681.8	9185.07	32567.2	32049.4	NA	30431.8	28985.4	9185.07	TurboID enriched	10.413	0.00467941	0.0314646
Clint1	CLINT1	Q99KN9	EPN4_MOUSE	Clathrin interactor 1	19084.2	19265	NA	15578.6	6893.5	22078.9	31965.7	NA	20132.2	21350.8	6893.5	TurboID enriched	10.0951	0.00470499	0.0314646
Dlg4	DLG4	Q62108	DLG4_MOUSE	Disks large homolog 4	28618.3	17642.9	NA	15442.6	6638.33	16492.9	28653.3	NA	17082.6	20655.4	6638.33	TurboID enriched	10.0515	0.00473879	0.0314646
Nhsl1	NHSL1	Q8CAF4	NHSL1_MOUSE	NHS-like protein 1	11634.3	6831.75	NA	7343.19	3505.71	11627.6	16353.5	NA	8834.62	10437.5	3505.71	TurboID enriched	9.35783	0.00476252	0.0314646
Lbr	LBR	Q3U9G9	LBR_MOUSE	Delta(14)-sterol reductase LBR	38382.5	33029.4	NA	29633.1	11659.7	33167.3	40392.9	NA	41235.6	35973.5	11659.7	TurboID enriched	10.6212	0.00479163	0.0314646
Dhrs1	DHRS1	Q99L04	DHRS1_MOUSE	Dehydrogenase/reductase SDR family member 1	33037.7	17467.3	NA	15181.9	6252.6	12201.1	29593.6	NA	14157.4	20273.2	6252.6	TurboID enriched	9.99847	0.00481436	0.0314646
Shank2	SHANK2	Q80Z38	SHAN2_MOUSE	SH3 and multiple ankyrin repeat domains protein 2	50466.9	42358.8	NA	46825.2	18842.8	58585.8	124133	NA	80412.4	67130.3	18842.8	TurboID enriched	11.1933	0.00483353	0.0314646
Cdip1	CDIP1	Q9DB75	CDIP1_MOUSE	Cell death-inducing p53-target protein 1	56612.1	28873.6	NA	21779.9	11540.2	32715.2	49387.4	NA	37335.9	37784	11540.2	TurboID enriched	10.6343	0.00484673	0.0314646
Them4	THEM4	Q3UUI3	THEM4_MOUSE	Acyl-coenzyme A thioesterase THEM4	74432.5	66707.8	NA	37036.2	17433.4	68748.9	49023.2	NA	47345.5	57215.7	17433.4	TurboID enriched	11.0646	0.00484761	0.0314646
Adcyap1r1	ADCYAP1R1	P70205	PACR_MOUSE	Pituitary adenylate cyclase-activating polypeptide type I receptor	27151.7	9605.61	NA	18558.6	7473.18	28123.7	35591.6	NA	31741.1	25128.7	7473.18	TurboID enriched	10.2093	0.00484962	0.0314646
Acadsb	ACADSB	Q9DBL1	ACDSB_MOUSE	Short/branched chain specific acyl-CoA dehydrogenase, mitochondrial	23030.6	13560.1	NA	7889.28	5384.79	12789.7	27784.3	NA	17598.5	17108.8	5384.79	TurboID enriched	9.81376	0.00492113	0.0314646
Trappc4	TRAPPC4	Q9ES56	TPPC4_MOUSE	Trafficking protein particle complex subunit 4	10148.6	16066.6	NA	6325.22	3695.37	10303.7	16070.5	NA	6733.2	10941.3	3695.37	TurboID enriched	9.37081	0.00496599	0.0314646
Mfn2	MFN2	Q80U63	MFN2_MOUSE	Mitofusin-2	62589.3	43949.1	NA	42556.1	19337.1	62960.4	97755.2	NA	67704.6	62919.1	19337.1	TurboID enriched	11.137	0.00496816	0.0314646
Nup214	NUP214	Q80U93	NU214_MOUSE	Nuclear pore complex protein Nup214	23851.9	17283.9	NA	20240.3	8551.99	21500.5	43796.3	NA	30279.1	26158.7	8551.99	TurboID enriched	10.2494	0.00498388	0.0314646
Aifm3	AIFM3	Q3TY86	AIFM3_MOUSE	Apoptosis-inducing factor 3	40019.2	35660.2	NA	22798.9	12127.7	40911	43211.9	NA	35885.5	36414.4	12127.7	TurboID enriched	10.6009	0.00499284	0.0314646
Sbf1	SBF1	Q6ZPE2	MTMR5_MOUSE	Myotubularin-related protein 5	27864.8	32004.6	NA	22344.9	10376.8	32277.5	39392.3	NA	26420.5	30050.7	10376.8	TurboID enriched	10.4051	0.00504267	0.0314646
Dars1	NA	Q922B2	SYDC_MOUSE	Aspartate--tRNA ligase, cytoplasmic	23002.9	18864.7	NA	14275.6	7136.08	18857.1	28061.6	NA	17940.5	20167.1	7136.08	TurboID enriched	10.0004	0.00505426	0.0314646
Mtnd4	NA	P03911	NU4M_MOUSE	NADH-ubiquinone oxidoreductase chain 4	51820.9	28276.4	NA	65196.1	21034.7	98839.6	94730.9	NA	107403	74377.8	21034.7	TurboID enriched	11.2595	0.00506013	0.0314646
Scn2b	SCN2B	Q56A07	SCN2B_MOUSE	Sodium channel subunit beta-2	43441.3	23815.3	NA	27681.8	12017.6	34621.4	43308.4	NA	40368.6	35539.5	12017.6	TurboID enriched	10.5633	0.00507551	0.0314646
Arl8b	ARL8B	Q9CQW2	ARL8B_MOUSE	ADP-ribosylation factor-like protein 8B	60884.7	65045.6	NA	77449.7	22735	67048.9	69218.2	NA	70821	68411.4	22735	TurboID enriched	11.2337	0.00507645	0.0314646
Vdac3	VDAC3	Q60931	VDAC3_MOUSE	Voltage-dependent anion-selective channel protein 3	336762	232211	76264	179127	79889.5	251083	431579	44843.3	286510	286212	66998.9	TurboID enriched	2.0847	0.00511895	0.0314646
Slc25a10	SLC25A10	Q9QZD8	DIC_MOUSE	Mitochondrial dicarboxylate carrier	24876.7	13887.6	NA	10870.1	6737.47	18082.6	30706.8	NA	19465.5	19648.2	6737.47	TurboID enriched	9.9389	0.00516759	0.0314646
Rab35	RAB35	Q6PHN9	RAB35_MOUSE	Ras-related protein Rab-35	173529	105131	30352.2	106451	57316.7	172348	238923	14186.4	173721	161684	33951.8	TurboID enriched	2.41283	0.00517992	0.0314646
Tom1l2	TOM1L2	Q5SRX1	TM1L2_MOUSE	TOM1-like protein 2	54659.8	46703.5	NA	37300.3	17056.4	61846.5	39349.2	NA	57700.6	49593.3	17056.4	TurboID enriched	10.8862	0.00520402	0.0314646
Arhgap32	ARHGAP32	Q811P8	RHG32_MOUSE	Rho GTPase-activating protein 32	18488.6	19670	NA	17840.8	8266.4	27892	32083.1	NA	20635.6	22768.4	8266.4	TurboID enriched	10.1008	0.00522498	0.0314646
Rps2	RPS2	P25444	RS2_MOUSE	40S ribosomal protein S2	53423.4	35195	6097.15	33069.9	18337	37122.7	58043.2	6542.9	41326.4	43030.1	10325.7	TurboID enriched	2.22268	0.00526828	0.0314646
Gabrb3	GABRB3	P63080	GBRB3_MOUSE	Gamma-aminobutyric acid receptor subunit beta-3	22268.4	17178.3	NA	26880.6	10776.2	41903.4	38754.1	NA	41444.4	31404.9	10776.2	TurboID enriched	10.395	0.00530098	0.0314646
Aldh6a1	ALDH6A1	Q9EQ20	MMSA_MOUSE	Methylmalonate-semialdehyde dehydrogenase [acylating], mitochondrial	24005.7	21402.3	NA	17393.4	5747.96	13972.3	9673.88	NA	9722.78	16028.4	5747.96	TurboID enriched	9.7171	0.00532856	0.0314646
Prrt3	PRRT3	Q6PE13	PRRT3_MOUSE	Proline-rich transmembrane protein 3	38029.3	34972.2	NA	29509.9	13952.8	34433.3	50974.3	NA	42122.3	38340.2	13952.8	TurboID enriched	10.6154	0.00533829	0.0314646
Abhd12	ABHD12	Q99LR1	ABD12_MOUSE	Lysophosphatidylserine lipase ABHD12	32890.9	20463.1	NA	20345	10325.1	24365.4	41077.4	NA	29740.3	28147	10325.1	TurboID enriched	10.2883	0.00539849	0.0314646
Myo5a	MYO5A	Q99104	MYO5A_MOUSE	Unconventional myosin-Va	123247	134989	25465.5	109339	50743.5	154398	157689	35560.4	134200	135644	37256.5	TurboID enriched	1.90977	0.00542234	0.0314646
Fasn	FASN	P19096	FAS_MOUSE	Fatty acid synthase	33553.7	39310.5	NA	32949.9	13841.9	45589.6	40536.2	NA	29037	36829.5	13841.9	TurboID enriched	10.5667	0.00543965	0.0314646
Psmd1	PSMD1	Q3TXS7	PSMD1_MOUSE	26S proteasome non-ATPase regulatory subunit 1	15185.8	16923.2	NA	10797.5	5925.11	15774.6	20549.9	NA	11424.2	15109.2	5925.11	TurboID enriched	9.6704	0.00543989	0.0314646
Cyfip2	CYFIP2	Q5SQX6	CYFP2_MOUSE	Cytoplasmic FMR1-interacting protein 2	70313.8	78033	8983.9	56218.9	36779.5	90118.8	109532	6984.51	65668.9	78314.3	17582.6	TurboID enriched	2.53258	0.00544682	0.0314646
Dnajc6	DNAJC6	Q80TZ3	AUXI_MOUSE	Putative tyrosine-protein phosphatase auxilin	47308.3	61436.8	NA	33091.1	19590.3	84926.2	75497.6	NA	41917.6	57362.9	19590.3	TurboID enriched	10.9781	0.00545236	0.0314646
Stxbp5	STXBP5	Q8K400	STXB5_MOUSE	Syntaxin-binding protein 5	61458.8	46868.9	NA	41091.7	20142.7	51911.7	64763.4	NA	57977.2	54012	20142.7	TurboID enriched	10.9374	0.00553267	0.0314646
Pisd	PISD	Q8BSF4	PISD_MOUSE	Phosphatidylserine decarboxylase proenzyme, mitochondrial	19651	15177.1	NA	9339.34	6182.78	16325.4	24934.1	NA	11610.2	16172.9	6182.78	TurboID enriched	9.70947	0.00555236	0.0314646
Clasp2	CLASP2	Q8BRT1	CLAP2_MOUSE	CLIP-associating protein 2	30194.3	30840.9	NA	24616.7	13173.5	37961.8	49285.7	NA	34483.2	34563.8	13173.5	TurboID enriched	10.481	0.00556646	0.0314646
Pals2	NA	Q9JLB0	PALS2_MOUSE	Protein PALS2	42166.1	27372.6	NA	36342.4	16992	49419.5	64897.3	NA	58181.5	46396.6	16992	TurboID enriched	10.7592	0.00560253	0.0314646
Mical3	MICAL3	Q8CJ19	MICA3_MOUSE	[F-actin]-monooxygenase MICAL3	43250.8	36824.2	NA	35777.7	16385	45464.6	48418.4	NA	42283.2	42003.2	16385	TurboID enriched	10.6832	0.00560627	0.0314646
Git1	GIT1	Q68FF6	GIT1_MOUSE	ARF GTPase-activating protein GIT1	11166.9	10656.6	NA	16146.5	6394.39	22795	22042.5	NA	14974	16296.9	6394.39	TurboID enriched	9.71582	0.00561513	0.0314646
Cask	CASK	O70589	CSKP_MOUSE	Peripheral plasma membrane protein CASK	33121.3	27150	NA	20326.6	11793.9	30566.2	41588.4	NA	28160.5	30152.2	11793.9	TurboID enriched	10.3381	0.00563927	0.0314646
Dlgap1	DLGAP1	Q9D415	DLGP1_MOUSE	Disks large-associated protein 1	21891.8	25520.2	NA	24103.7	11528.4	39818.4	35854	NA	29282.8	29411.8	11528.4	TurboID enriched	10.3129	0.00564057	0.0314646
Myh10	MYH10	Q61879	MYH10_MOUSE	Myosin-10	14942.5	10015.6	NA	15081.3	4883.28	9333.07	19442	NA	6516.05	12555.1	4883.28	TurboID enriched	9.43922	0.00566774	0.0314646
Rapgef4	RAPGEF4	Q9EQZ6	RPGF4_MOUSE	Rap guanine nucleotide exchange factor 4	16880.3	18509.5	NA	12795.8	8184.25	24628.8	28256.5	NA	21360	20405.2	8184.25	TurboID enriched	9.93704	0.00570818	0.0314646
Kif21a	KIF21A	Q9QXL2	KI21A_MOUSE	Kinesin-like protein KIF21A	16150.6	22172.8	NA	11522	7025.88	17317.8	21360.2	NA	13763.6	17047.8	7025.88	TurboID enriched	9.76038	0.00573145	0.0314646
Synpo	SYNPO	Q8CC35	SYNPO_MOUSE	Synaptopodin	50853.9	33571.8	NA	28139.7	17030.8	38679.8	72466.3	NA	49491.8	45533.9	17030.8	TurboID enriched	10.7195	0.00573872	0.0314646
Gdap1l1	GDAP1L1	Q8VE33	GD1L1_MOUSE	Ganglioside-induced differentiation-associated protein 1-like 1	21256.9	33498.5	NA	13752.5	8843.51	18795.9	34089.2	NA	16230.4	22937.2	8843.51	TurboID enriched	10.0293	0.00575983	0.0314646
C2cd5	C2CD5	Q7TPS5	C2CD5_MOUSE	C2 domain-containing protein 5	17644.7	11549.6	NA	12102.8	6862.23	15121.3	23355.5	NA	19437.4	16535.2	6862.23	TurboID enriched	9.71985	0.00579831	0.0314646
Cyfip1	CYFIP1	Q7TMB8	CYFP1_MOUSE	Cytoplasmic FMR1-interacting protein 1	43513.6	72866.2	NA	29082.4	17978.4	49797.4	45530.6	NA	37292.6	46347.1	17978.4	TurboID enriched	10.7312	0.00584761	0.0314646
Pfkp	PFKP	Q9WUA3	PFKAP_MOUSE	ATP-dependent 6-phosphofructokinase, platelet type	34860.7	58448.9	NA	38268.1	19194.3	68538.8	60712	NA	35932.8	49460.2	19194.3	TurboID enriched	10.7964	0.00585688	0.0314646
Slc25a20	SLC25A20	Q9Z2Z6	MCAT_MOUSE	Mitochondrial carnitine/acylcarnitine carrier protein	236369	167671	NA	113756	63015	140515	195357	NA	181200	172478	63015	TurboID enriched	12.043	0.00587161	0.0314646
Coro1b	CORO1B	Q9WUM3	COR1B_MOUSE	Coronin-1B	33924.3	33268.4	NA	33978.3	16522.3	51619.1	60142.7	NA	35206.5	41356.5	16522.3	TurboID enriched	10.6225	0.00587206	0.0314646
Cdk5	CDK5	P49615	CDK5_MOUSE	Cyclin-dependent-like kinase 5	16430.1	24769.7	8657.88	25845.2	NA	16592.2	21903.2	NA	16753.2	20382.3	8657.88	TurboID enriched	9.92795	0.00587579	0.0314646
Mtarc2	NA	Q922Q1	MARC2_MOUSE	Mitochondrial amidoxime reducing component 2	55024.7	26770.2	NA	22055.5	14690.8	33010.4	52666	NA	34434.8	37326.9	14690.8	TurboID enriched	10.4944	0.00596462	0.0314646
Lnpk	LNPK	Q7TQ95	LNP_MOUSE	Endoplasmic reticulum junction formation protein lunapark	20387.8	15602.9	NA	15035.7	8607.51	17228.5	28150.5	NA	24211.5	20102.8	8607.51	TurboID enriched	9.8992	0.0059742	0.0314646
Epha4	EPHA4	Q03137	EPHA4_MOUSE	Ephrin type-A receptor 4	35845.3	22151.9	NA	25483.3	13045.4	26879.4	54955.3	NA	27977	32215.4	13045.4	TurboID enriched	10.3486	0.00599561	0.0314646
Caskin1	CASKIN1	Q6P9K8	CSKI1_MOUSE	Caskin-1	20067.9	24144.8	NA	19724.9	11079.2	29167.5	35631.6	NA	26132.8	25811.6	11079.2	TurboID enriched	10.1459	0.00601966	0.0314646
Pgs1	PGS1	Q8BHF7	PGPS1_MOUSE	CDP-diacylglycerol--glycerol-3-phosphate 3-phosphatidyltransferase, mitochondrial	29060.6	26705.4	NA	21933.5	13758.8	38591.2	43371.1	NA	35488.1	32525	13758.8	TurboID enriched	10.3686	0.00605407	0.0314646
Iars2	IARS2	Q8BIJ6	SYIM_MOUSE	Isoleucine--tRNA ligase, mitochondrial	21476.7	17876.1	NA	12926	8284.18	17434.2	29041.4	NA	16021.7	19129.4	8284.18	TurboID enriched	9.83754	0.00606239	0.0314646
Sdhc	SDHC	Q9CZB0	C560_MOUSE	Succinate dehydrogenase cytochrome b560 subunit, mitochondrial	103957	82114.2	17349.8	18614.1	NA	33094.4	43247.7	NA	32998.7	52337.7	17349.8	TurboID enriched	10.7391	0.00608839	0.0314646
Prkacb	PRKACB	P68181	KAPCB_MOUSE	cAMP-dependent protein kinase catalytic subunit beta	70001.8	64508	NA	40123	24313.9	51693.6	74859.5	NA	50891.3	58679.5	24313.9	TurboID enriched	10.9517	0.00609382	0.0314646
Wdr47	WDR47	Q8CGF6	WDR47_MOUSE	WD repeat-containing protein 47	13175	10508.8	NA	13121	5816.19	13046.2	13355.3	NA	11038	12374.1	5816.19	TurboID enriched	9.41993	0.00612177	0.0314646
Hspa12a	HSPA12A	Q8K0U4	HS12A_MOUSE	Heat shock 70 kDa protein 12A	36736	26341.1	NA	26305.6	13239.1	26420.8	42841.5	NA	23138.5	30297.3	13239.1	TurboID enriched	10.287	0.00617474	0.0314646
Acly	ACLY	Q91V92	ACLY_MOUSE	ATP-citrate synthase	25489.1	34519.7	NA	20929.1	12759.4	32318.7	45064.3	NA	19930.1	29708.5	12759.4	TurboID enriched	10.2517	0.00622146	0.0314646
G6pdx	G6PD	Q00612	G6PD1_MOUSE	Glucose-6-phosphate 1-dehydrogenase X	37252.6	10864.5	NA	11166.1	6204.14	12340.6	13113.1	NA	9827.75	15760.8	6204.14	TurboID enriched	9.56232	0.00622416	0.0314646
Olfm1	OLFM1	O88998	NOE1_MOUSE	Noelin	34270.7	18389.5	NA	22301.4	13314.8	29119.9	48784.1	NA	32698.9	30927.4	13314.8	TurboID enriched	10.2793	0.00630067	0.0314646
Syp	SYP	Q62277	SYPH_MOUSE	Synaptophysin	194572	179448	28080.3	159588	91908.9	211194	318082	37782	197011	209983	52590.4	TurboID enriched	2.15349	0.00633565	0.0314646
Prpf8	PRPF8	Q99PV0	PRP8_MOUSE	Pre-mRNA-processing-splicing factor 8	43211	42104.2	NA	30324.7	18574.5	38236	43646.9	NA	45202.5	40454.2	18574.5	TurboID enriched	10.5646	0.00637703	0.0314646
Gde1	GDE1	Q9JL56	GDE1_MOUSE	Glycerophosphodiester phosphodiesterase 1	20134.8	37288.8	NA	10989.1	8048.86	13080.6	24257	NA	11474.6	19537.5	8048.86	TurboID enriched	9.78101	0.00638731	0.0314646
Gnb5	GNB5	P62881	GNB5_MOUSE	Guanine nucleotide-binding protein subunit beta-5	17568.8	9670.37	6123.26	10375.1	NA	11282.1	29102.2	NA	8764.57	14460.5	6123.26	TurboID enriched	9.48484	0.00639863	0.0314646
Iqsec1	IQSEC1	Q8R0S2	IQEC1_MOUSE	IQ motif and SEC7 domain-containing protein 1	26526.8	26030.8	NA	20640.5	12938.1	29519.3	36247.8	NA	27322	27714.5	12938.1	TurboID enriched	10.1851	0.00639874	0.0314646
Coro7	CORO7	Q9D2V7	CORO7_MOUSE	Coronin-7	13296.2	23335.4	NA	28765.3	10800.1	26052.6	34924.1	NA	18405	24129.8	10800.1	TurboID enriched	10.0254	0.00642201	0.0314646
Kctd16	KCTD16	Q5DTY9	KCD16_MOUSE	BTB/POZ domain-containing protein KCTD16	28206.6	20438.2	NA	20363.9	13011.5	28478.9	45959.6	NA	28544.8	28665.3	13011.5	TurboID enriched	10.1947	0.00646315	0.0314646
Micos13	NA	Q8R404	MIC13_MOUSE	MICOS complex subunit MIC13	23394.5	11305.4	NA	9208.08	6448.32	10314	18016.2	NA	12211.5	14074.9	6448.32	TurboID enriched	9.48056	0.00647627	0.0314646
Nbea	NBEA	Q9EPN1	NBEA_MOUSE	Neurobeachin	28116.1	23212.7	NA	21212.3	12722.5	30274.8	31061	NA	25549	26571	12722.5	TurboID enriched	10.139	0.00648043	0.0314646
Cct7	CCT7	P80313	TCPH_MOUSE	T-complex protein 1 subunit eta	21017.8	14475.5	NA	14591.1	8219.7	13752.6	20629.7	NA	16137.5	16767.4	8219.7	TurboID enriched	9.67698	0.00652622	0.0314646
Hapln1	HAPLN1	Q9QUP5	HPLN1_MOUSE	Hyaluronan and proteoglycan link protein 1	53773.4	46063.9	NA	54463.1	25580.6	48245.5	104106	NA	43157.5	58301.5	25580.6	TurboID enriched	10.8794	0.00653805	0.0314646
Decr1	DECR1	Q9CQ62	DECR_MOUSE	2,4-dienoyl-CoA reductase [(3E)-enoyl-CoA-producing], mitochondrial	28294.8	16556.9	NA	11446	7385.69	9837.72	20482.3	NA	11639	16376.1	7385.69	TurboID enriched	9.613	0.00656062	0.0314646
Acot1	NA	O55137	ACOT1_MOUSE	Acyl-coenzyme A thioesterase 1	15737.3	15749.2	NA	15804	7620.43	14469.7	21993.2	NA	10015.2	15628.1	7620.43	TurboID enriched	9.5962	0.00657939	0.0314646
Sec23a	SEC23A	Q01405	SC23A_MOUSE	Protein transport protein Sec23A	24379.2	20138.7	NA	17332	11219.4	26016.3	33373.3	NA	19153.9	23398.9	11219.4	TurboID enriched	9.99397	0.00657996	0.0314646
Gsr	GSR	P47791	GSHR_MOUSE	Glutathione reductase, mitochondrial	9940.85	7882.89	NA	6282.46	4825.46	9904.83	15196.3	NA	9839.4	9841.13	4825.46	TurboID enriched	9.13299	0.00658555	0.0314646
Dbn1	DBN1	Q9QXS6	DREB_MOUSE	Drebrin	21712.1	14516.1	NA	22210.8	9600.65	16991.4	26773.4	NA	16221.5	19737.6	9600.65	TurboID enriched	9.82659	0.0065954	0.0314646
Comt	COMT	O88587	COMT_MOUSE	Catechol O-methyltransferase	26858	24421.8	NA	25941.5	14220.4	29793.7	37337	NA	30841.7	29199	14220.4	TurboID enriched	10.2207	0.00659683	0.0314646
Txnrd2	TXNRD2	Q9JLT4	TRXR2_MOUSE	Thioredoxin reductase 2, mitochondrial	15099	8441.52	NA	6844.79	5618.42	13362.6	21639.5	NA	8893.37	12380.1	5618.42	TurboID enriched	9.33008	0.00660083	0.0314646
Gucy1b1	NA	O54865	GCYB1_MOUSE	Guanylate cyclase soluble subunit beta-1	18256.9	14939.3	NA	8500.39	7223.75	13785.7	22824.2	NA	12966.9	15212.2	7223.75	TurboID enriched	9.55519	0.00660473	0.0314646
Gphn	GPHN	Q8BUV3	GEPH_MOUSE	Gephyrin	18840.7	14159.8	NA	14479.9	8096.43	15165.3	26633.4	NA	11719.6	16833.1	8096.43	TurboID enriched	9.65883	0.00660857	0.0314646
Syngr1	SYNGR1	O55100	SNG1_MOUSE	Synaptogyrin-1	121989	103815	15777.7	180501	73248.3	259306	249367	29982.1	224312	189882	39669.4	TurboID enriched	2.45882	0.00660977	0.0314646
Flot1	FLOT1	O08917	FLOT1_MOUSE	Flotillin-1	20545	16004.4	NA	15665.8	9131.65	13206.8	35475.3	NA	16856.7	19625.7	9131.65	TurboID enriched	9.79324	0.00663194	0.0314646
Twf1	TWF1	Q91YR1	TWF1_MOUSE	Twinfilin-1	23942.8	25670.5	NA	23863.7	12176.8	26544.8	34237.1	NA	16213.5	25078.7	12176.8	TurboID enriched	10.0564	0.00665943	0.0314646
Ddb1	DDB1	Q3U1J4	DDB1_MOUSE	DNA damage-binding protein 1	24106.3	17780.5	NA	19913.4	10545.3	20591.6	25679.3	NA	17803.9	20979.1	10545.3	TurboID enriched	9.88768	0.00667859	0.0314646
Pfkl	PFKL	P12382	PFKAL_MOUSE	ATP-dependent 6-phosphofructokinase, liver type	18270	26451.3	NA	21759.2	12636.1	41032.8	31155.8	NA	20565.1	26539	12636.1	TurboID enriched	10.0978	0.00669402	0.0314646
Cct6a	CCT6A	P80317	TCPZ_MOUSE	T-complex protein 1 subunit zeta	17220	13782.9	NA	14746.4	6981.45	10093.7	15283	NA	11222.4	13724.7	6981.45	TurboID enriched	9.4645	0.00669475	0.0314646
Mag	MAG	P20917	MAG_MOUSE	Myelin-associated glycoprotein	64190	50052.4	NA	49522.1	22434.8	40723.2	42921.3	NA	34151.6	46926.8	22434.8	TurboID enriched	10.6721	0.00669935	0.0314646
Ndufa7	NDUFA7	Q9Z1P6	NDUA7_MOUSE	NADH dehydrogenase [ubiquinone] 1 alpha subcomplex subunit 7	18166.2	9231.68	NA	12985.1	6295.1	9489.06	12467.7	NA	12594.8	12489.1	6295.1	TurboID enriched	9.36411	0.0067053	0.0314646
Prrt1	PRRT1	O35449	PRRT1_MOUSE	Proline-rich transmembrane protein 1	9047.5	7799.56	NA	20408	7275.62	19308.9	19858.6	NA	18125.3	15758	7275.62	TurboID enriched	9.56534	0.00672055	0.0314646
Enah	ENAH	Q03173	ENAH_MOUSE	Protein enabled homolog	34602.4	24740.6	NA	16996	15651.4	39373.2	50380.4	NA	38800.2	34148.8	15651.4	TurboID enriched	10.3312	0.00673568	0.0314646
Dctn1	DCTN1	O08788	DCTN1_MOUSE	Dynactin subunit 1	13834.3	6769.47	NA	9421.53	5403.84	9154.97	13371.6	NA	11344.4	10649.4	5403.84	TurboID enriched	9.20337	0.00673922	0.0314646
Rps23	RPS23	P62267	RS23_MOUSE	40S ribosomal protein S23	96608	60719.6	18385.9	51828.5	27893.7	73317.6	89676.7	13594.3	71481.1	73938.6	19958	TurboID enriched	1.92018	0.00676975	0.0314646
Dnm3	DNM3	Q8BZ98	DYN3_MOUSE	Dynamin-3	19243.1	27630.1	NA	20752.7	11826.3	23168.9	33136.5	NA	18107.1	23673.1	11826.3	TurboID enriched	9.98801	0.00678787	0.0314646
Prkcd	PRKCD	P28867	KPCD_MOUSE	Protein kinase C delta type	20732.4	21895.5	NA	13474.6	9569.89	18283.9	22985.7	NA	15217.6	18764.9	9569.89	TurboID enriched	9.76128	0.00680769	0.0314646
Ajm1	NA	A2AJA9	AJM1_MOUSE	Apical junction component 1 homolog	15768.7	9541.68	NA	12265	7709.77	13882.6	29642.9	NA	15493.2	16099	7709.77	TurboID enriched	9.57635	0.00682583	0.0314646
Src	SRC	P05480	SRC_MOUSE	Neuronal proto-oncogene tyrosine-protein kinase Src	29267.7	20962.3	NA	19313.5	13379.2	23590.4	44552.2	NA	26265.9	27325.3	13379.2	TurboID enriched	10.1108	0.0068561	0.0314646
Pitpnm2	PITPNM2	Q6ZPQ6	PITM2_MOUSE	Membrane-associated phosphatidylinositol transfer protein 2	24811.7	19404	12532.8	20652.8	NA	22907.1	36968.2	NA	23964.1	24784.6	12532.8	TurboID enriched	10.026	0.00686341	0.0314646
Septin6	NA	Q9R1T4	SEPT6_MOUSE	Septin-6	21292.1	14760.1	NA	15215.7	7923.1	13339.6	20501.5	NA	9232.14	15723.5	7923.1	TurboID enriched	9.56943	0.00687705	0.0314646
Specc1	SPECC1	Q5SXY1	CYTSB_MOUSE	Cytospin-B	19207.8	18345.2	NA	12627	NA	17582.5	30987.4	9875.92	18637.6	19564.6	9875.92	TurboID enriched	9.78078	0.00691336	0.0314646
Camk2g	CAMK2G	Q923T9	KCC2G_MOUSE	Calcium/calmodulin-dependent protein kinase type II subunit gamma	15078.7	11319	NA	17317.5	7341.71	15238.1	24832.4	NA	7257.99	15174	7341.71	TurboID enriched	9.51063	0.00693283	0.0314646
Sqor	SQOR	Q9R112	SQOR_MOUSE	Sulfide:quinone oxidoreductase, mitochondrial	11543.7	6202.45	NA	6660.7	NA	7212.85	15180.8	4819.26	9859.44	9443.32	4819.26	TurboID enriched	9.04995	0.00697609	0.0314646
Hadh	HADH	Q61425	HCDH_MOUSE	Hydroxyacyl-coenzyme A dehydrogenase, mitochondrial	20602.6	8471.47	NA	12351.6	6834.79	12649.5	12566.9	NA	12144.4	13131.1	6834.79	TurboID enriched	9.3844	0.00698511	0.0314646
Madd	MADD	Q80U28	MADD_MOUSE	MAP kinase-activating death domain protein	14099.3	17008	NA	15944.4	10476.6	25406	31212.9	NA	20142.4	20635.5	10476.6	TurboID enriched	9.82485	0.00698746	0.0314646
Cdc42	NA	P60766	CDC42_MOUSE	Cell division control protein 42 homolog	111834	67071.1	16372	70745.9	34210.7	83206.2	156408	19749.6	80062	94887.9	23444.1	TurboID enriched	2.02356	0.00698818	0.0314646
Acot7	ACOT7	Q91V12	BACH_MOUSE	Cytosolic acyl coenzyme A thioester hydrolase	61867.6	93324.1	NA	76835	40426.2	119004	92357.7	NA	56324.6	83285.5	40426.2	TurboID enriched	11.1979	0.00700893	0.0314646
Ykt6	YKT6	Q9CQW1	YKT6_MOUSE	Synaptobrevin homolog YKT6	13050.4	10039.4	NA	10588.1	6360.14	14214.7	16528.1	NA	7725.65	12024.4	6360.14	TurboID enriched	9.29819	0.00702653	0.0314646
Yme1l1	YME1L1	O88967	YMEL1_MOUSE	ATP-dependent zinc metalloprotease YME1L1	209036	139367	21379.9	39961.1	20994	93590.9	175797	14856.8	67089.8	120807	19076.9	TurboID enriched	2.46972	0.00703487	0.0314646
Pdlim5	PDLIM5	Q8CI51	PDLI5_MOUSE	PDZ and LIM domain protein 5	8803.02	10550.6	NA	7969.76	5232.88	10849.4	15752.5	NA	6115.18	10006.7	5232.88	TurboID enriched	9.10826	0.00704078	0.0314646
Upf1	UPF1	Q9EPU0	RENT1_MOUSE	Regulator of nonsense transcripts 1	22588.7	26155.3	NA	26709.3	14621.9	30662.8	36321.7	NA	23654.3	27682	14621.9	TurboID enriched	10.1257	0.00704635	0.0314646
Adh5	ADH5	P28474	ADHX_MOUSE	Alcohol dehydrogenase class-3	21462.9	19985.2	NA	17305.8	10698.7	25382.6	26683	NA	12373.5	20532.2	10698.7	TurboID enriched	9.8192	0.0070713	0.0314646
Cpne3	CPNE3	Q8BT60	CPNE3_MOUSE	Copine-3	23958.9	15224.5	NA	22726.5	11158.1	18188.4	27487.5	NA	18293.1	20979.8	11158.1	TurboID enriched	9.84654	0.00708063	0.0314646
Eef1d	EEF1D	P57776	EF1D_MOUSE	Elongation factor 1-delta	30394.2	28929.6	NA	38678.7	19927.4	46923.7	55345.9	NA	32893.2	38860.9	19927.4	TurboID enriched	10.4443	0.00709093	0.0314646
Cspg5	CSPG5	Q71M36	CSPG5_MOUSE	Chondroitin sulfate proteoglycan 5	49575.6	47507.6	NA	28895.9	20821.4	28399	70043.9	NA	30900.4	42553.7	20821.4	TurboID enriched	10.5109	0.00710936	0.0314646
Icam5	ICAM5	Q60625	ICAM5_MOUSE	Intercellular adhesion molecule 5	35563.2	12547.5	NA	28461.4	15623.8	28766.8	54088.1	NA	41070.9	33416.3	15623.8	TurboID enriched	10.2547	0.00713661	0.0314646
Vdac2	VDAC2	Q60930	VDAC2_MOUSE	Voltage-dependent anion-selective channel protein 2	290344	209307	57534.3	156660	67718.5	169973	280859	55597.3	199321	217744	60283.4	TurboID enriched	1.81913	0.00714386	0.0314646
Dynll1	DYNLL1	P63168	DYL1_MOUSE	Dynein light chain 1, cytoplasmic	58627.8	34630.7	NA	41207.4	26716	48536.6	70749.6	NA	58533.3	52047.6	26716	TurboID enriched	10.7255	0.00715991	0.0314646
Map1b	MAP1B	P14873	MAP1B_MOUSE	Microtubule-associated protein 1B	31266.9	25946.3	NA	28836.5	16295.3	25764.5	47325.4	NA	25857.4	30832.8	16295.3	TurboID enriched	10.2114	0.00717472	0.0314646
Prrt2	PRRT2	E9PUL5	PRRT2_MOUSE	Proline-rich transmembrane protein 2	21934	15569.1	NA	28191.9	12363.8	28147.7	24879.8	NA	19218.2	22990.1	12363.8	TurboID enriched	9.92606	0.00718735	0.0314646
Uqcrh	UQCRHL	P99028	QCR6_MOUSE	Cytochrome b-c1 complex subunit 6, mitochondrial	28821.1	8687.39	NA	9328.97	7399.19	14303.3	14162.3	NA	13491.2	14799	7399.19	TurboID enriched	9.4491	0.00722226	0.0314646
Vat1	VAT1	Q62465	VAT1_MOUSE	Synaptic vesicle membrane protein VAT-1 homolog	34170.5	36460.7	NA	21124	16270.1	28220.7	37489.2	NA	24490.7	30326	16270.1	TurboID enriched	10.1933	0.00723445	0.0314646
Ktn1	KTN1	Q61595	KTN1_MOUSE	Kinectin	34513.6	29466.7	NA	26141.4	NA	31760.4	51529.3	18945.8	40790.4	35700.3	18945.8	TurboID enriched	10.3501	0.00723582	0.0314646
Tns3	TNS3	Q5SSZ5	TENS3_MOUSE	Tensin-3	13704.8	21120.7	NA	13524.5	9892.11	18223.7	24067.9	NA	17570.8	18035.4	9892.11	TurboID enriched	9.6829	0.00724703	0.0314646
Mtnd5	NA	P03921	NU5M_MOUSE	NADH-ubiquinone oxidoreductase chain 5	125616	85532.2	10096.9	7862.25	NA	9608.04	34864.7	NA	11631.8	45852.6	10096.9	TurboID enriched	10.2476	0.0072557	0.0314646
Tmod2	TMOD2	Q9JKK7	TMOD2_MOUSE	Tropomodulin-2	18405.4	20128.6	NA	20083.5	11766.1	18298.5	32191.4	NA	19753	21476.7	11766.1	TurboID enriched	9.85293	0.00725999	0.0314646
Astn1	ASTN1	Q61137	ASTN1_MOUSE	Astrotactin-1	16305.4	12989.1	NA	12693.8	7313.36	8597.43	15292.5	NA	12481.7	13060	7313.36	TurboID enriched	9.36589	0.00728274	0.0314646
Cct8	CCT8	P42932	TCPQ_MOUSE	T-complex protein 1 subunit theta	126762	145257	38171.5	134518	71518.5	191409	220581	16110.1	190248	168129	41933.4	TurboID enriched	2.22136	0.00728461	0.0314646
Amer2	AMER2	Q8CCJ4	AMER2_MOUSE	APC membrane recruitment protein 2	13933.2	8887.72	NA	11953.6	7658.42	12934.6	17777.1	NA	16552.8	13673.2	7658.42	TurboID enriched	9.40251	0.00734471	0.0315857
Rab23	RAB23	P35288	RAB23_MOUSE	Ras-related protein Rab-23	20338.4	11192.7	NA	13361.7	9448.66	16894.2	22145.8	NA	18022.4	16992.5	9448.66	TurboID enriched	9.61215	0.00736597	0.0315857
Srcin1	SRCIN1	Q9QWI6	SRCN1_MOUSE	SRC kinase signaling inhibitor 1	23566.2	17802.5	NA	20594.8	13298.9	21234.7	40360.8	NA	22667.5	24371.1	13298.9	TurboID enriched	9.95325	0.00740707	0.0315857
Eprs1	NA	Q8CGC7	SYEP_MOUSE	Bifunctional glutamate/proline--tRNA ligase	12068.4	12866	NA	7465.89	5944.48	6771.54	16300.4	NA	9294.6	10794.5	5944.48	TurboID enriched	9.15035	0.00742461	0.0315857
Slc25a42	SLC25A42	Q8R0Y8	S2542_MOUSE	Mitochondrial coenzyme A transporter SLC25A42	25691.1	20154.7	NA	14020.6	12979.9	26335.8	30504.9	NA	21786.7	23082.3	12979.9	TurboID enriched	9.89799	0.00751933	0.0315857
Slc25a25	SLC25A25	A2ASZ8	SCMC2_MOUSE	Calcium-binding mitochondrial carrier protein SCaMC-2	27690.9	26185.6	NA	22647.8	14726.2	19172.1	32401.4	NA	24741.1	25473.2	14726.2	TurboID enriched	10.0023	0.00754474	0.0315857
Ndufs7	NDUFS7	Q9DC70	NDUS7_MOUSE	NADH dehydrogenase [ubiquinone] iron-sulfur protein 7, mitochondrial	60485.1	43067.9	7538.77	66312.4	33136.8	71235.6	145727	9069.8	77756.6	77430.8	16581.8	TurboID enriched	2.45477	0.00754529	0.0315857
Eif3l	EIF3L	Q8QZY1	EIF3L_MOUSE	Eukaryotic translation initiation factor 3 subunit L	25410.6	18364.3	NA	17271.8	12684.3	21597	27586.7	NA	20177.4	21734.6	12684.3	TurboID enriched	9.84387	0.00757699	0.0315857
Cpt1c	CPT1C	Q8BGD5	CPT1C_MOUSE	Carnitine O-palmitoyltransferase 1, brain isoform	25950.8	21084.9	NA	19994.8	15467.9	26397.2	38413.5	NA	31155.3	27166.1	15467.9	TurboID enriched	10.0543	0.00757785	0.0315857
Txnl1	TXNL1	Q8CDN6	TXNL1_MOUSE	Thioredoxin-like protein 1	12486.3	24254.7	NA	21673.5	11849.7	26235.9	23631.5	NA	16291	20762.2	11849.7	TurboID enriched	9.78537	0.00761457	0.0315857
Synj1	SYNJ1	Q8CHC4	SYNJ1_MOUSE	Synaptojanin-1	46301.4	70908.2	7571.58	51018.7	28211.5	94673.5	75968.8	12119.6	48236.3	64517.8	15967.6	TurboID enriched	2.18023	0.00762306	0.0315857
Rgs20	RGS20	Q9QZB1	RGS20_MOUSE	Regulator of G-protein signaling 20	24547.3	16610.9	NA	13553	12557.3	24548.3	31239.1	NA	22229	22121.3	12557.3	TurboID enriched	9.84195	0.00763679	0.0315857
Map7d1	MAP7D1	A2AJI0	MA7D1_MOUSE	MAP7 domain-containing protein 1	15517.3	11520.7	NA	11616.2	8703.02	13304	24370.6	NA	13570.3	14983.2	8703.02	TurboID enriched	9.45727	0.00768114	0.0315857
Ank3	ANK3	G5E8K5	ANK3_MOUSE	Ankyrin-3	91712.3	66563.6	17980.7	51176.7	28491.7	54646	114435	8530.16	71669.6	75033.9	18334.2	TurboID enriched	2.13992	0.00769385	0.0315857
Kif1a	KIF1A	P33173	KIF1A_MOUSE	Kinesin-like protein KIF1A	19216.4	16349.6	NA	14967.6	11348.6	24924.5	26040.8	NA	14750.7	19374.9	11348.6	TurboID enriched	9.7131	0.00770195	0.0315857
Slc39a10	SLC39A10	Q6P5F6	S39AA_MOUSE	Zinc transporter ZIP10	18641.1	12834.6	NA	11474.7	7890.05	10364.2	18098.4	NA	9465.17	13479.7	7890.05	TurboID enriched	9.35335	0.00771144	0.0315857
Slc32a1	SLC32A1	O35633	VIAAT_MOUSE	Vesicular inhibitory amino acid transporter	155772	125174	45070.7	83951.7	30306.5	125366	112622	6268.77	118037	120154	27215.3	TurboID enriched	2.53046	0.00771541	0.0315857
Rpl30	RPL30	P62889	RL30_MOUSE	60S ribosomal protein L30	28497.1	22366	NA	22400.1	NA	20506.4	27939.5	14113.8	19398	23517.9	14113.8	TurboID enriched	9.91112	0.00772732	0.0315857
Psmd3	PSMD3	P14685	PSMD3_MOUSE	26S proteasome non-ATPase regulatory subunit 3	14745.4	15315.6	NA	12934.8	8879.12	14385	17391.6	NA	12080.8	14475.6	8879.12	TurboID enriched	9.43939	0.00773483	0.0315857
Lancl1	LANCL1	O89112	LANC1_MOUSE	Glutathione S-transferase LANCL1	24282.7	33095.1	NA	22541.9	13280.3	21332.5	27443.2	NA	11852.5	23424.6	13280.3	TurboID enriched	9.88439	0.0077421	0.0315857
Ddx3x	DDX3X	Q62167	DDX3X_MOUSE	ATP-dependent RNA helicase DDX3X	31132.8	21011.5	NA	26279.4	18153.2	32971.3	46108.6	NA	30353.8	31309.6	18153.2	TurboID enriched	10.177	0.00774281	0.0315857
Scamp3	SCAMP3	O35609	SCAM3_MOUSE	Secretory carrier-associated membrane protein 3	42028.9	25706.7	NA	39492.1	26030.5	49494.4	63748.6	NA	53560.7	45671.9	26030.5	TurboID enriched	10.5344	0.00780699	0.0317635
Dld	DLD	O08749	DLDH_MOUSE	Dihydrolipoyl dehydrogenase, mitochondrial	166759	100484	19700	81056.4	48310.7	98107.2	154971	21393.3	91444.6	115470	29801.3	TurboID enriched	2.02551	0.00785676	0.0318819
Hsph1	HSPH1	Q61699	HS105_MOUSE	Heat shock protein 105 kDa	19921.5	12976.5	NA	22226.1	11393.9	17405.4	24268.3	NA	14957.1	18625.8	11393.9	TurboID enriched	9.65941	0.00793351	0.0320127
Sf3b3	SF3B3	Q921M3	SF3B3_MOUSE	Splicing factor 3B subunit 3	37128.5	29367.9	NA	38333	22275.6	37643.3	39527.5	NA	33439.7	35906.6	22275.6	TurboID enriched	10.3104	0.0079466	0.0320127
Bsn	BSN	O88737	BSN_MOUSE	Protein bassoon	19458.9	15920	NA	18064	12374.7	18171.6	26317	NA	21029.8	19826.9	12374.7	TurboID enriched	9.72513	0.00795821	0.0320127
Erlin2	ERLIN2	Q8BFZ9	ERLN2_MOUSE	Erlin-2	30891.3	18099.2	NA	18777.1	13546.7	15563.9	29997.7	NA	21446	22462.5	13546.7	TurboID enriched	9.83184	0.00797203	0.0320127
Gria4	GRIA4	Q9Z2W8	GRIA4_MOUSE	Glutamate receptor 4	19663.5	10221.3	NA	11843.2	10144.5	15385.6	24097.4	NA	20369.9	16930.2	10144.5	TurboID enriched	9.5463	0.00801704	0.0321098
Ctnna2	CTNNA2	Q61301	CTNA2_MOUSE	Catenin alpha-2	34662.6	18955.9	NA	13317.9	14243.1	18269.8	38246.8	NA	24585.1	24673	14243.1	TurboID enriched	9.89375	0.00806205	0.0322064
Mtfp1	MTFP1	Q9CRB8	MTFP1_MOUSE	Mitochondrial fission process protein 1	20707	16162.1	NA	26773.6	18012.9	38187.2	54415.5	NA	33557.5	31633.8	18012.9	TurboID enriched	10.1234	0.00811958	0.0322883
Ttyh1	TTYH1	Q9D3A9	TTYH1_MOUSE	Protein tweety homolog 1	35431.3	15845	NA	33352	21589.4	45370.7	35553.4	NA	64887.8	38406.7	21589.4	TurboID enriched	10.3111	0.00812443	0.0322883
Ugp2	UGP2	Q91ZJ5	UGPA_MOUSE	UTP--glucose-1-phosphate uridylyltransferase	10919.3	18301.2	NA	18470.8	10727.8	15924.1	14944	NA	21075.5	16605.8	10727.8	TurboID enriched	9.52647	0.00824382	0.0323254
Bdh1	BDH1	Q80XN0	BDH_MOUSE	D-beta-hydroxybutyrate dehydrogenase, mitochondrial	31247	10777.9	NA	17291.4	13702.1	22859.6	37302.7	NA	19716.9	23199.2	13702.1	TurboID enriched	9.80927	0.00831309	0.0323254
Bcan	BCAN	Q61361	PGCB_MOUSE	Brevican core protein	43603.8	50161	NA	28590.1	22709.6	26136	41152.9	NA	26657.2	36050.2	22709.6	TurboID enriched	10.2654	0.00831317	0.0323254
Apoo	APOO	Q9DCZ4	MIC26_MOUSE	MICOS complex subunit Mic26	32985.7	12779.3	NA	22251.1	15112.6	20923.1	30373.2	NA	26048	24226.7	15112.6	TurboID enriched	9.87302	0.00832177	0.0323254
Picalm	PICALM	Q7M6Y3	PICAL_MOUSE	Phosphatidylinositol-binding clathrin assembly protein	19161.6	12035.6	NA	3327.47	5870.76	10456	12867.9	NA	7132.4	10830.2	5870.76	TurboID enriched	9.04113	0.00834298	0.0323254
Eml1	EML1	Q05BC3	EMAL1_MOUSE	Echinoderm microtubule-associated protein-like 1	18971.2	22272.3	NA	13406	11572.8	18062	20129.2	NA	12925.9	17627.8	11572.8	TurboID enriched	9.57735	0.00834669	0.0323254
Ermp1	ERMP1	Q3UVK0	ERMP1_MOUSE	Endoplasmic reticulum metallopeptidase 1	39665.8	28184.9	NA	24140.5	21659	32937.1	39447.2	NA	34574.1	33158.2	21659	TurboID enriched	10.1941	0.00834816	0.0323254
Echs1	ECHS1	Q8BH95	ECHM_MOUSE	Enoyl-CoA hydratase, mitochondrial	18229.7	8622.69	NA	10603.5	7187.05	8912.28	8931.51	NA	11322.2	11103.7	7187.05	TurboID enriched	9.11523	0.0083631	0.0323254
Ddx5	DDX5	Q61656	DDX5_MOUSE	Probable ATP-dependent RNA helicase DDX5	25892.9	15007	NA	9243.18	7868.65	7567.48	10922.1	NA	10057.4	13115	7868.65	TurboID enriched	9.23682	0.00842919	0.0323254
Fads1	FADS1	Q920L1	FADS1_MOUSE	Acyl-CoA (8-3)-desaturase	83751.8	65858.7	NA	81381.9	56872.4	85940.3	99403.2	NA	105305	86940.2	56872.4	TurboID enriched	11.1265	0.00843983	0.0323254
Gspt1	GSPT1	Q8R050	ERF3A_MOUSE	Eukaryotic peptide chain release factor GTP-binding subunit ERF3A	17864.9	24228.8	NA	16949	14397.1	23960.8	28678.3	NA	17782.1	21577.3	14397.1	TurboID enriched	9.76427	0.00847251	0.0323254
Tomm40	TOMM40	Q9QYA2	TOM40_MOUSE	Mitochondrial import receptor subunit TOM40 homolog	27218	12063.6	9101.72	6743.2	NA	8397.37	22203.7	NA	20735.9	16227	9101.72	TurboID enriched	9.42008	0.00848828	0.0323254
Cacna1b	CACNA1B	O55017	CAC1B_MOUSE	Voltage-dependent N-type calcium channel subunit alpha-1B	18925.5	15640.8	NA	10520.9	11906.6	18641	25156.9	NA	19769.1	18109	11906.6	TurboID enriched	9.5832	0.00851215	0.0323254
Hspa4l	HSPA4L	P48722	HS74L_MOUSE	Heat shock 70 kDa protein 4L	26418.1	26682.5	NA	24589.7	18518.6	24601.2	33733.8	NA	26010.9	27006	18518.6	TurboID enriched	9.98676	0.00853336	0.0323254
Cacng8	CACNG8	Q8VHW2	CCG8_MOUSE	Voltage-dependent calcium channel gamma-8 subunit	67611.7	36724.8	NA	66671	47427.1	76873.8	118129	NA	95723.1	76955.6	47427.1	TurboID enriched	10.9657	0.00854197	0.0323254
Eif2s3x	EIF2S3	Q9Z0N1	IF2G_MOUSE	Eukaryotic translation initiation factor 2 subunit 3, X-linked	13337.8	17312.2	NA	8734.27	9642.09	16374.5	20767.2	NA	11334.6	14643.4	9642.09	TurboID enriched	9.36915	0.00856648	0.0323254
Baiap2	BAIAP2	Q8BKX1	BAIP2_MOUSE	Brain-specific angiogenesis inhibitor 1-associated protein 2	19064.2	12928.4	NA	12678.3	9427.29	10721.4	14216.6	NA	12733.9	13723.8	9427.29	TurboID enriched	9.32031	0.00857438	0.0323254
Letm1	LETM1	Q9Z2I0	LETM1_MOUSE	Mitochondrial proton/calcium exchanger protein	22289.8	13632.2	NA	11966	9943.38	11663.7	16753.1	NA	12131.7	14739.4	9943.38	TurboID enriched	9.37919	0.0085974	0.0323254
Kif5b	KIF5B	Q61768	KINH_MOUSE	Kinesin-1 heavy chain	13134.5	14296.3	NA	13956.3	9341.04	12061.2	15135.3	NA	11001.7	13264.2	9341.04	TurboID enriched	9.29064	0.00862829	0.0323254
Reps1	REPS1	O54916	REPS1_MOUSE	RalBP1-associated Eps domain-containing protein 1	9800.48	10073.9	NA	5436.07	NA	13577.2	16665.8	7055.37	9796.67	10891.7	7055.37	TurboID enriched	9.06806	0.00863076	0.0323254
Bsg	BSG	P18572	BASI_MOUSE	Basigin	22016.3	19925.9	NA	24754	16558.6	20548.3	28724.8	NA	26851.8	23803.5	16558.6	TurboID enriched	9.85385	0.00864705	0.0323254
Kcna6	KCNA6	Q61923	KCNA6_MOUSE	Potassium voltage-gated channel subfamily A member 6	9474.2	4817.84	NA	10804.2	7106.14	11719.9	22670.6	NA	10953.5	11740	7106.14	TurboID enriched	9.10973	0.00866363	0.0323254
Mtco1	NA	P00397	COX1_MOUSE	Cytochrome c oxidase subunit 1	439708	454430	57043.3	43796.2	NA	65211	56952.9	NA	51264.1	185227	57043.3	TurboID enriched	11.4658	0.00866951	0.0323254
Hnrnpu	HNRNPU	Q8VEK3	HNRPU_MOUSE	Heterogeneous nuclear ribonucleoprotein U	100243	59333	10976.2	50740.6	34515.1	54401.1	125251	9344.27	70303.1	76712	18278.5	TurboID enriched	2.24889	0.00866992	0.0323254
Gria1	GRIA1	P23818	GRIA1_MOUSE	Glutamate receptor 1	38168	25361.9	NA	23594.3	22895.2	31591.6	51807	NA	34073.6	34099.4	22895.2	TurboID enriched	10.1793	0.00871763	0.0323254
Rab2a	RAB2A	P53994	RAB2A_MOUSE	Ras-related protein Rab-2A	85745.1	60939.3	19644.5	61016.5	32510	72937.6	130069	14152.7	77342.2	81341.7	22102.4	TurboID enriched	1.91387	0.00873962	0.0323254
Cdc42ep4	CDC42EP4	Q9JM96	BORG4_MOUSE	Cdc42 effector protein 4	13329.7	34935.4	NA	30946.5	19712.3	36740.4	45745.8	NA	24260.2	30993	19712.3	TurboID enriched	10.0653	0.00874552	0.0323254
Psd3	PSD3	Q2PFD7	PSD3_MOUSE	PH and SEC7 domain-containing protein 3	12719.5	22585.1	NA	14642.2	10091.3	13420.8	15806.3	NA	9474.44	14774.7	10091.3	TurboID enriched	9.36743	0.00875296	0.0323254
Map1a	MAP1A	Q9QYR6	MAP1A_MOUSE	Microtubule-associated protein 1A	95720.4	90670.3	16916.3	79989.4	48752	92675	150907	17919.2	89319.5	99880.3	27862.5	TurboID enriched	1.99249	0.00875426	0.0323254
Nwd2	NWD2	Q6P5U7	NWD2_MOUSE	NACHT and WD repeat domain-containing protein 2	13232.6	9917.85	NA	7585.74	8828.7	15067	19760.5	NA	13175	13123.1	8828.7	TurboID enriched	9.24601	0.00876456	0.0323254
Snx3	SNX3	O70492	SNX3_MOUSE	Sorting nexin-3	11929.4	12043.4	NA	14315.4	10764.8	20610.2	21763.7	NA	13016.1	15613	10764.8	TurboID enriched	9.42074	0.00878363	0.0323254
Rph3a	RPH3A	P47708	RP3A_MOUSE	Rabphilin-3A	26319.4	18081.1	NA	14823.7	12056.7	14293.6	17915.7	NA	12547.7	17330.2	12056.7	TurboID enriched	9.519	0.00883513	0.0323837
Mal2	MAL2	Q8BI08	MAL2_MOUSE	Protein MAL2	160534	148308	17414.9	321895	114814	385546	555001	47017.9	407362	329774	59749	TurboID enriched	2.70093	0.00886619	0.0323837
Rps11	RPS11	P62281	RS11_MOUSE	40S ribosomal protein S11	29977	23585.4	6231.72	22563.5	12509.2	25026.6	33863.9	5011.55	24026	26507.1	7917.5	TurboID enriched	1.84243	0.00889916	0.0323837
Pld3	PLD3	O35405	PLD3_MOUSE	5'-3' exonuclease PLD3	19120.2	15413	NA	16855.9	13261.5	15669.7	31187.1	NA	15457	18950.5	13261.5	TurboID enriched	9.59439	0.00893298	0.0323837
Lmcd1	LMCD1	Q8VEE1	LMCD1_MOUSE	LIM and cysteine-rich domains protein 1	6282.43	6649.57	NA	9568.96	5288.21	7407.23	11631.6	NA	4365.97	7650.96	5288.21	TurboID enriched	8.70941	0.00896701	0.0323837
Shank3	SHANK3	Q4ACU6	SHAN3_MOUSE	SH3 and multiple ankyrin repeat domains protein 3	23291.2	18974.5	NA	18860.9	17625.2	20358.6	44647.1	NA	27905.3	25672.9	17625.2	TurboID enriched	9.87329	0.00898868	0.0323837
Gnas	GNAS	Q6R0H7	GNAS1_MOUSE	Guanine nucleotide-binding protein G(s) subunit alpha isoforms XLas	28446.2	9781.66	NA	16194.2	11612.9	16350.9	14876.6	NA	15586.7	16872.7	11612.9	TurboID enriched	9.46905	0.00898948	0.0323837
Diras2	DIRAS2	Q5PR73	DIRA2_MOUSE	GTP-binding protein Di-Ras2	10199.9	15621.4	NA	14949.3	10057.2	13458.1	16986.6	NA	11435.8	13775.2	10057.2	TurboID enriched	9.29556	0.00900249	0.0323837
Atp6v1h	ATP6V1H	Q8BVE3	VATH_MOUSE	V-type proton ATPase subunit H	94360	84962.5	16113.7	70023.1	44619.5	96461	121297	17435.3	75311.4	90402.6	26056.2	TurboID enriched	1.93664	0.00900703	0.0323837
Cap2	CAP2	Q9CYT6	CAP2_MOUSE	Adenylyl cyclase-associated protein 2	19678	21570	NA	20909.1	15939.2	20626.2	36705.6	NA	15961.7	22575.1	15939.2	TurboID enriched	9.75846	0.00900946	0.0323837
Rogdi	ROGDI	Q3TDK6	ROGDI_MOUSE	Protein rogdi homolog	7388.64	10843.3	NA	7091.79	6753.58	9342.43	13579.6	NA	7767.69	9335.58	6753.58	TurboID enriched	8.90787	0.00905562	0.0324739
Rufy3	RUFY3	Q9D394	RUFY3_MOUSE	Protein RUFY3	10522.1	12583.6	NA	14097	9962.92	13497.6	17613	NA	12175.4	13414.8	9962.92	TurboID enriched	9.26594	0.00908728	0.0325118
Lamb2	LAMB2	Q61292	LAMB2_MOUSE	Laminin subunit beta-2	17544.8	15374	NA	11575.7	11496.5	10191.1	25707.6	NA	16990.3	16230.6	11496.5	TurboID enriched	9.42428	0.0091456	0.0325446
Trim9	TRIM9	Q8C7M3	TRIM9_MOUSE	E3 ubiquitin-protein ligase TRIM9	9830.43	11002.7	NA	12601.6	12224.7	24690	29229.2	NA	24558.7	18652.1	12224.7	TurboID enriched	9.52766	0.00916032	0.0325446
[truncated: 1,110 more rows]

## Sheet: IPA pathways
Ingenuity Canonical Pathways	-log(p-value)	Class	Ratio	Molecules							Counts
Synaptogenesis Signaling Pathway	39.3	Neurotransmission	0.362	ACTR3,ADCY1,ADCY2,ADCY5,ADCY6,ADCY8,ADCY9,AFDN,AP2A1,AP2B1,AP2M1,AP2S1,ARHGEF7,ARPC1A,ARPC1B,BRAF,CACNA1B,CACNB4,CADM1,CAMK2G,CDH2,CDK5,CLASP2,CNTNAP1,CNTNAP2,CPLX1,CPLX2,CPLX3,CRK,CTNNB1,CTNND1,DAB1,DLG4,EFNB2,EFNB3,EPHA4,EPHA5,EPHB2,EPHB3,EPHB6,FARP1,GPAA1,GRB2,GRIA1,GRIA2,GRIA3,GRIA4,GRIN2A,GRIN2B,GRM1,GRM2,GRM4,GRM5,GRM7,GSK3B,GUCY1A1,GUCY1B1,ITSN1,ITSN2,KALRN,KRAS,LRP1,MAP1B,MAPK1,MAPK3,MTOR…							Immunity and inflammation	41
Glutaminergic Receptor Signaling Pathway (Enhanced)	32	Neurotransmission	0.326	ABHD3,ADCY1,ADCY2,ADCY5,ADCY6,ADCY8,ADCY9,AGK,CACNA1B,CACNA1C,CACNA2D3,CACNB4,CACNG2,CACNG3,CACNG7,CACNG8,CAMK2G,CHP1,DGKB,Dgke,DGKG,DGKI,DGKQ,DGKZ,EIF4E,FMR1,GABBR1,GABBR2,GABRA1,GABRA2,GABRA3,GABRA4,GABRA5,GABRB1,GABRB2,GABRB3,GABRD,GABRG2,GNAI1,GNAI2,GNAI3,GNAO1,GNAS,GPAA1,GRIA1,GRIA2,GRIA3,GRIA4,GRIK2,GRIK3,GRIN2A,GRIN2B,GRM1,GRM2,GRM4,GRM5,GRM7,GUCY1A1,GUCY1B1,HOMER1,ITPR2,KCNK2,MAPK1,MAPK3,…							Biosynthetic process	26
GABAergic Receptor Signaling Pathway (Enhanced)	29.4	Neurotransmission	0.46	ADCY1,ADCY2,ADCY5,ADCY6,ADCY8,ADCY9,CACNA1B,CACNA1C,CACNA2D3,CACNB4,CACNG2,CACNG3,CACNG7,CACNG8,CNTNAP1,CNTNAP2,GABBR1,GABBR2,GABRA1,GABRA2,GABRA3,GABRA4,GABRA5,GABRB1,GABRB2,GABRB3,GABRD,GABRG2,GAD2,GNAI1,GNAI2,GNAI3,GNAO1,GNB1,GNB2,GNB4,GNB5,GPHN,GRIN2A,GRIN2B,GUCY1A1,GUCY1B1,ITPR2,KCNJ3,KCNJ6,NLGN1,NLGN2,NLGN3,NRXN1,NRXN2,Nrxn3,PRKACB,PRKAG1,PRKAG2,PRKAR1B,PRKAR2B,SLC12A2,SLC12A5,SLC32A1,SLC38…							Hormone signaling	21
Mitochondrial Dysfunction	25.6	Others	0.29	ACADL,AIFM1,ATP1A1,ATP1A2,ATP1A3,ATP1A4,ATP1B1,ATP1B2,ATP1B3,Atp5e,ATP5F1C,ATP5PB,BACE1,CACNA1B,CACNA1C,CACNA2D3,CACNB4,CACNG2,CACNG3,CACNG7,CACNG8,CAMK2G,CAPN2,CAPN5,CHP1,COX15,COX6B1,CYB5A,CYB5B,DLD,FIS1,GPD2,GPX1,GPX4,GSR,GSTZ1,HSD17B10,HTRA2,HTT,IDH2,ITPR2,MAOA,MAOB,MAP2K4,MAP3K5,MAPK8,MCU,MFN1,MFN2,MGST1,MGST3,MTOR,Myh9,NDUFA1,NDUFA10,NDUFA11,NDUFA2,NDUFA3,NDUFA4,NDUFA5,NDUFA7,NDUFA8,NDUFB11…							Transport	12
GABA Receptor Signaling	24.5	Neurotransmission	0.432	ADCY1,ADCY2,ADCY5,ADCY6,ADCY8,ADCY9,ALDH9A1,AP2A1,AP2B1,AP2M1,AP2S1,CACNA1B,CACNA1C,CACNA2D3,CACNB4,CACNG2,CACNG3,CACNG7,CACNG8,GABBR1,GABBR2,GABRA1,GABRA2,GABRA3,GABRA4,GABRA5,GABRB1,GABRB2,GABRB3,GABRD,GABRG2,GAD2,GNA12,GNA13,GNAI1,GNAI2,GNAI3,GNAO1,GNAS,GNAZ,GNB1,GNB2,GNB4,GNB5,GPHN,GPR37,GUCY1A1,GUCY1B1,ITPR2,KCNN3,KCNQ2,KCNQ3,NSF,SLC32A1,SLC6A1,SLC6A11,SLC6A13							Neurotransmission	11
Opioid Signaling Pathway	19.6	Others	0.282	ADCY1,ADCY2,ADCY5,ADCY6,ADCY8,ADCY9,AP2A1,AP2B1,AP2M1,AP2S1,ARRB1,BRAF,CACNA1B,CACNA1C,CACNA2D3,CACNB4,CACNG2,CACNG3,CACNG7,CACNG8,CAMK2G,CLTB,CLTC,CTNNB1,GNA12,GNA13,GNAI1,GNAI2,GNAI3,GNAO1,GNAS,GNAZ,GNB1,GNB2,GNB4,GNB5,GRIN2A,GRIN2B,GSK3B,GUCY1A1,GUCY1B1,ITPR2,KCNJ3,KCNJ6,KRAS,MAP2K4,MAPK1,MAPK3,NOS3,PDE1B,PDK1,PLD2,PPP3CB,PRKACB,PRKAG1,PRKAG2,PRKAR1B,PRKAR2B,PRKCA,PRKCB,PRKCD,PRKCG,PRKCZ,RAC1,…							Axonal guidance	8
Insulin Secretion Signaling Pathway	19.5	Hormone signaling	0.284	ADCY1,ADCY2,ADCY5,ADCY6,ADCY8,ADCY9,AGO1,AGO2,CACNA1B,CACNA1C,CACNA2D3,CACNB4,CACNG2,CACNG3,CACNG7,CACNG8,CAMK2G,CHRM3,CLCN3,CPE,DLD,EIF2A,EIF2S1,EIF4A1,EIF4E,EIF4G1,EIF4G2,EIF4G3,GNAS,GPAA1,GUCY1A1,GUCY1B1,ITPR2,JAK1,KCNA4,KCNB1,KCNJ11,MAPK1,MAPK3,MTOR,NAPA,NSF,PABPC1,PAIP1,PDHB,PIK3C2A,PIK3R4,PLCB3,PRKACB,PRKAG1,PRKAG2,PRKAR1B,PRKAR2B,PRKCA,PRKCB,PRKCD,PRKCG,PRKCZ,RAP1B,RAPGEF4,RYR2,SEC11A,SEC1…							Vascular function	13
α-Adrenergic Signaling	19.4	Others	0.422	ADCY1,ADCY2,ADCY5,ADCY6,ADCY8,ADCY9,GNA12,GNA13,GNAI1,GNAI2,GNAI3,GNAO1,GNAS,GNAZ,GNB1,GNB2,GNB4,GNB5,GUCY1A1,GUCY1B1,GYS1,ITPR2,KRAS,MAPK1,MAPK3,PHKB,PRKACB,PRKAG1,PRKAG2,PRKAR1B,PRKAR2B,PRKCA,PRKCB,PRKCD,PRKCG,PRKCZ,PYGB,PYGM,RALB,RAP1B,RAP2B,RRAS,RRAS2,SLC8A1,SLC8A2,SLC8A3							Cell cycle and apoptosis	9
Estrogen Receptor Signaling	19.1	Hormone signaling	0.242	ADCY1,ADCY2,ADCY5,ADCY6,ADCY8,ADCY9,ATP5F1C,ATP5PB,CACNA1B,CACNA1C,CACNA2D3,CACNB4,CACNG2,CACNG3,CACNG7,CACNG8,CAV1,DDX5,DLG4,EGFR,EIF4E,GNA12,GNA13,GNAI1,GNAI2,GNAI3,GNAO1,GNAS,GNAZ,GNB1,GNB2,GNB4,GNB5,GRB2,GSK3B,GUCY1A1,GUCY1B1,HNRNPD,IGF2R,JAK1,KRAS,MAPK1,MAPK3,MCU,MPRIP,MTOR,MYL12A,NDUFA10,NDUFA11,NDUFA2,NDUFA3,NDUFA4,NDUFA5,NDUFA7,NDUFA8,NDUFB11,NDUFB5,NDUFB6,NDUFB8,NDUFB9,NDUFS3,NDUFS7,NDUF…							ECM interaction	10
Serotonin Receptor Signaling	18.5	Neurotransmission	0.228	ABHD3,ADCY1,ADCY2,ADCY5,ADCY6,ADCY8,ADCY9,ADIPOQ,ADRA1B,ARRB1,BRAF,CACNA1B,CACNA1C,CACNA2D3,CACNB4,CACNG2,CACNG3,CACNG7,CACNG8,CAMK2G,CAV1,CAV2,Cdc42,CDK5,CPE,F13A1,FGA,FGB,GNA12,GNA13,GNAI1,GNAI2,GNAI3,GNAO1,GNAS,GNB1,GNB2,GNB4,GNB5,GPR37,GSK3B,GUCY1A1,GUCY1B1,ITGB1,KALRN,KCNA5,KCNJ3,KCNJ6,KCNN3,KCNQ2,KCNQ3,KRAS,MAOA,MAOB,MAP2K4,MAP3K5,MAPK1,MAPK3,MPDZ,MPRIP,MTOR,ORAI2,PAK2,PDK1,PIK3C2A,PIK3R4,P…							Nitric oxide signaling	4
Axonal Guidance Signaling	18.5	Axonal guidance	0.222	ABLIM1,ABLIM2,ACTR3,ADAM11,ADAM12,Adam22,ADAM9,AFG3L2,ARHGEF12,ARHGEF7,ARPC1A,ARPC1B,BAIAP2,BCAR1,BRCC3,CDK5,CHP1,CRK,DCC,DPYSL5,EFNB2,EFNB3,EIF3H,EIF4E,EPHA4,EPHA5,EPHB2,EPHB3,EPHB6,ERBB2,FARP2,FZD2,FZD7,GIT1,GNA12,GNA13,GNAI1,GNAI2,GNAI3,GNAO1,GNAS,GNAZ,GNB1,GNB2,GNB4,GNB5,GRB2,GSK3B,HERC2,ITGA3,ITGA6,ITGA7,ITGAV,ITGB1,ITGB6,ITGB8,ITSN1,KALRN,KRAS,L1CAM,MAG,MAPK1,MAPK3,MICAL1,MYL12A,NCK1,NGEF,N…							Growth factor signaling	12
G Beta Gamma Signaling	18.3	Others	0.38	ADCY1,ADCY2,CACNA1B,CACNA1C,CACNA2D3,CACNB4,CACNG2,CACNG3,CACNG7,CACNG8,CAV1,CAV2,DNM2,EGFR,GNA12,GNA13,GNAI1,GNAI2,GNAI3,GNAO1,GNAS,GNAZ,GNB1,GNB2,GNB4,GNB5,GRB2,ITPR2,KCNJ3,KCNJ6,KRAS,MAPK1,MAPK3,PRKACB,PRKAG1,PRKAG2,PRKAR1B,PRKAR2B,PRKCA,PRKCB,PRKCD,PRKCG,PRKCZ,RALB,RAP1B,RAP2B,RRAS,RRAS2,SRC							Calcium signaling	2
Neurovascular Coupling Signaling Pathway	17.9	Vascular function	0.293	ABHD3,CACNA1B,CACNA1C,CACNA2D3,CACNB4,CACNG2,CACNG3,CACNG7,CACNG8,CHRM1,Chrm2,CHRM3,DAGLA,ENTPD2,GABBR1,GABBR2,GABRA1,GABRA2,GABRA3,GABRA4,GABRA5,GABRB1,GABRB2,GABRB3,GABRD,GABRG2,GJA1,GRIA1,GRIA2,GRIA3,GRIA4,GRIN2A,GRIN2B,GRM1,GRM5,GUCY1A1,GUCY1B1,ITPR2,KCNJ10,KCNJ11,KCNJ16,KCNJ3,KCNJ4,KCNJ6,KCNMA1,Kcnn2,KCNN3,MPRIP,NOS3,NPR2,ORAI2,PLCB3,PLD2,PNPLA8,PPP1CB,Ppp1r12a,Ppp1r12b,PRKACB,PRKAG1,PRKAG2,…							Neurodegeneration	3
SNARE Signaling Pathway	17.1	Transport	0.36	ADCY1,ADCY2,ADCY5,ADCY6,ADCY8,ADCY9,CACNA1B,CACNB4,CAMK2G,CPLX1,CPLX2,CPLX3,GPAA1,GUCY1A1,GUCY1B1,MYH10,MYH14,MYO18A,NAPA,NSF,PRKACB,PRKAG1,PRKAG2,PRKAR1B,PRKAR2B,RAB2A,RAB3A,RAB6A,RAB7A,RAB8A,RAB9B,SNAP23,SNAP25,SNAP29,SNAP91,STXBP1,STXBP3,STXBP5,STXBP6,SYN3,SYT1,SYT12,SYT13,SYT3,SYT5,Syt7,UNC13A,VTI1B,YKT6							Others	116
Integrin Signaling	17	ECM interaction	0.297	ACTN4,ACTR3,ARF1,Arf2,ARF4,ARHGAP26,ARHGAP5,ARHGEF7,ARPC1A,ARPC1B,ASAP1,BCAR1,BCAR3,BRAF,CAPN2,CAPN5,CAV1,Cdc42,CRK,GIT1,GRB2,GSK3B,ITGA3,ITGA6,ITGA7,ITGAV,ITGB1,ITGB6,ITGB8,KRAS,MAP2K4,MAPK1,MAPK3,MAPK8,MPRIP,MYL12A,NCK1,PAK2,PIK3C2A,PIK3R4,PIKFYVE,PPP1CB,Ppp1r12a,Ppp1r12b,PTEN,PTK2,RAC1,RAC3,RALB,RAP1B,RAP2B,RHOA,RHOF,RHOT1,RHOT2,RRAS,RRAS2,SRC,TLN1,TLN2,TSPAN2,TSPAN7,ZYX							Metabolism	28
RHOA Signaling	16.7	Others	0.371	ABL2,ACTR3,ANLN,ARHGAP1,ARHGAP12,ARHGAP35,ARHGAP5,ARHGEF12,ARPC1A,ARPC1B,BAIAP2,CDC42EP1,CDC42EP4,CIT,GNA12,GNA13,LPAR1,MPRIP,MYL12A,NGEF,NRP2,PI4KA,PIKFYVE,PIP4K2A,PIP4K2B,PIP4K2C,PIP5K1A,PIP5K1C,PLD1,PLEKHG5,PLXNA1,PPP1CB,Ppp1r12a,Ppp1r12b,PTK2,RAPGEF2,RDX,RHOA,ROCK2,SEPTIN11,SEPTIN2,SEPTIN3,SEPTIN5,SEPTIN6,SEPTIN7,SEPTIN9
Gαi Signaling	16.5	Others	0.35	ADCY1,ADCY2,ADCY5,ADCY6,ADCY8,ADCY9,CAV1,CNR1,GABBR1,GABBR2,GNA12,GNA13,GNAI1,GNAI2,GNAI3,GNAO1,GNAS,GNAZ,GNB1,GNB2,GNB4,GNB5,GRB2,GRM2,GRM4,GRM7,GUCY1A1,GUCY1B1,KRAS,LPAR1,MAPK1,MAPK3,P2RY12,PRKACB,PRKAG1,PRKAG2,PRKAR1B,PRKAR2B,RALB,RAP1B,RAP1GAP,RAP2B,RGS12,RGS7,RRAS,RRAS2,S1PR1,SRC,STAT3
CXCR4 Signaling	16.3	Immunity and inflammation	0.321	ADCY1,ADCY2,ADCY5,ADCY6,ADCY8,ADCY9,BCAR1,Cdc42,CRK,ELMO2,GNA12,GNA13,GNAI1,GNAI2,GNAI3,GNAO1,GNAS,GNAZ,GNB1,GNB2,GNB4,GNB5,GUCY1A1,GUCY1B1,ITPR2,KRAS,MAP2K4,MAPK1,MAPK3,MAPK8,MYL12A,PAK2,PIK3C2A,PIK3R4,PLCB3,PRKCA,PRKCB,PRKCD,PRKCG,PRKCZ,PTK2,RAC1,RAC3,RALB,RAP1B,RAP2B,RHOA,RHOF,RHOT1,RHOT2,ROCK2,RRAS,RRAS2,SRC
Endocannabinoid Developing Neuron Pathway	16.2	Others	0.362	ADCY1,ADCY2,ADCY5,ADCY6,ADCY8,ADCY9,BRAF,CNR1,CTNNB1,GNAI1,GNAI2,GNAI3,GNAO1,GNB1,GNB2,GNB4,GNB5,GSK3B,GUCY1A1,GUCY1B1,KRAS,MAP2K4,MAPK1,MAPK3,MAPK8,MLST8,MTOR,PIK3C2A,PIK3R4,PRKACB,PRKAG1,PRKAG2,PRKAR1B,PRKAR2B,RAC1,RAC3,RALB,RAP1B,RAP1GAP,RAP2B,RHOA,RPTOR,RRAS,RRAS2,SRC,STAT3
Orexin Signaling Pathway	16	Others	0.277	ADCY1,ADCY2,ADCY5,ADCY6,ADCY8,ADCY9,ADIPOQ,ATP6AP1,ATP6V0A1,ATP6V0C,ATP6V1B2,ATP6V1D,ATP6V1G2,ATP6V1H,CACNA1B,CACNA1C,CACNA2D3,CACNB4,CACNG2,CACNG3,CACNG7,CACNG8,CNR1,DAGLA,GNAS,GNB1,GNB2,GNB4,GNB5,GUCY1A1,GUCY1B1,ITPR2,KCNJ3,KCNJ6,MAPK1,MAPK3,MLST8,MTOR,PI4KA,PIK3C2A,PIK3R4,PIKFYVE,PIP4K2A,PIP4K2B,PIP4K2C,PIP5K1A,PIP5K1C,PLCB3,PLD1,PRKAA2,PRKAB2,PRKACB,PRKAG1,PRKAG2,PRKAR1B,PRKAR2B,PRKCA,PRKCB,P…
Gap Junction Signaling	16	Transport	0.298	ADCY1,ADCY2,ADCY5,ADCY6,ADCY8,ADCY9,CAV1,CSNK1A1,CSNK1E,CSNK1G3,CTNNB1,DBN1,EGFR,GJA1,GJB1,GJB6,GJC3,GNAI1,GNAI2,GNAI3,GNAS,GRB2,GRIA1,GRIA2,GRIA3,GRIA4,GRIK2,GRIK3,GUCY1A1,GUCY1B1,ITPR2,KRAS,LPAR1,MAPK1,MAPK3,NPR2,PIK3C2A,PIK3R4,PLCB3,PPP3CB,PRKACB,PRKAG1,PRKAG2,PRKAR1B,PRKAR2B,PRKCA,PRKCB,PRKCD,PRKCG,PRKCZ,RALB,RAP1B,RAP2B,RRAS,RRAS2,SRC,TJP1,TJP2,TUBA8
Signaling by Rho Family GTPases	15.6	Others	0.262	ACTR3,ARHGEF10,ARHGEF12,ARHGEF17,ARHGEF18,ARHGEF7,ARPC1A,ARPC1B,BAIAP2,Cdc42,CDC42EP1,CDC42EP4,CDH2,CIT,CYFIP1,GFAP,GNA12,GNA13,GNAI1,GNAI2,GNAI3,GNAO1,GNAS,GNAZ,GNB1,GNB2,GNB4,GNB5,ITGA3,ITGA6,ITGA7,ITGAV,ITGB1,ITGB6,ITGB8,MAP2K4,MAPK1,MAPK3,MAPK8,MYL12A,PAK2,PI4KA,PIK3C2A,PIK3R4,PIKFYVE,PIP4K2A,PIP4K2B,PIP4K2C,PIP5K1A,PIP5K1C,PLD1,PPP1R12C,PRKCZ,PTK2,RAC1,RAC3,RDX,RHOA,RHOF,RHOT1,RHOT2,ROCK2,SE…
Endocannabinoid Neuronal Synapse Pathway	15.3	Neurotransmission	0.329	ADCY1,ADCY2,ADCY5,ADCY6,ADCY8,ADCY9,CACNA1B,CACNA1C,CACNA2D3,CACNB4,CACNG2,CACNG3,CACNG7,CACNG8,CHP1,CNR1,DAGLA,FAAH,GNAI1,GNAI2,GNAI3,GNAO1,GNB1,GNB2,GNB4,GNB5,GRIA1,GRIA2,GRIA3,GRIA4,GRIN2A,GRIN2B,GRM1,GRM5,GUCY1A1,GUCY1B1,ITPR2,KCNJ3,KCNJ6,MAPK1,MAPK3,MAPK8,PLCB3,PPP3CB,PRKACB,PRKAG1,PRKAG2,PRKAR1B,PRKAR2B
mTOR Signaling	14.9	Others	0.28	Cdc42,DGKZ,EIF3B,EIF3C,EIF3G,EIF3H,EIF4A1,EIF4B,EIF4E,EIF4G1,EIF4G2,EIF4G3,KRAS,MAPK1,MAPK3,MLST8,MTOR,PIK3C2A,PIK3R4,PLD1,PLD2,PLD3,PPP2R1A,PPP2R2A,PPP2R5A,PRKAA2,PRKAB2,PRKAG1,PRKAG2,PRKCA,PRKCB,PRKCD,PRKCG,PRKCZ,RAC1,RAC3,RALB,RAP1B,RAP2B,RHEB,RHOA,RHOF,RHOT1,RHOT2,RICTOR,RPS11,RPS14,RPS15A,RPS2,RPS23,RPS27,RPS27L,RPS28,RPS3,RPS9,RPSA,RPTOR,RRAS,RRAS2,TSC2
Ephrin Receptor Signaling	14.9	Axonal guidance	0.287	ABI1,ACTR3,ARPC1A,ARPC1B,BCAR1,CRK,EFNB2,EFNB3,EPHA4,EPHA5,EPHB2,EPHB3,EPHB6,GNA12,GNA13,GNAI1,GNAI2,GNAI3,GNAO1,GNAS,GNAZ,GNB1,GNB2,GNB4,GNB5,GRB2,GRIN2A,GRIN2B,ITGA3,ITGA6,ITGA7,ITGAV,ITGB1,ITGB6,ITGB8,ITSN1,KALRN,KRAS,MAP4K4,MAPK1,MAPK3,NCK1,NGEF,PAK2,PTK2,PTPN13,RAC1,RAC3,RALB,RAP1B,RAP2B,RHOA,ROCK2,RRAS,RRAS2,SORBS1,SRC,STAT3
Oxytocin Signaling Pathway	14.8	Hormone signaling	0.252	ABCB8,ARRB1,ATP2B1,ATP2B2,ATP2B4,CACNA1B,CACNA1C,CACNA2D3,CACNB4,CACNG2,CACNG3,CACNG7,CACNG8,CAMKK2,CHP1,EGFR,GJA1,GNA12,GNA13,GNAI1,GNAI2,GNAI3,GNAO1,GNB1,GNB2,GNB4,GNB5,GRB2,GSK3B,GUCY1A1,GUCY1B1,ITPR2,KCNA5,KRAS,MAP2K4,MAPK1,MAPK3,MAPK8,MFN2,MPRIP,MYH10,MYH14,MYO18A,NOS3,NPR2,PIK3C2A,PIK3R4,PLCB3,PPP1CB,Ppp1r12a,Ppp1r12b,PPP3CB,PRKAA2,PRKAB2,PRKACB,PRKAG1,PRKAG2,PRKAR1B,PRKAR2B,PRKCA,PRKCB,PRK…
Role of NFAT in Cardiac Hypertrophy	14.5	Others	0.272	ADCY1,ADCY2,ADCY5,ADCY6,ADCY8,ADCY9,CACNA1B,CACNA1C,CACNA2D3,CACNB4,CACNG2,CACNG3,CACNG7,CACNG8,CAMK2G,CHP1,CSNK1A1,GNAI1,GNAI2,GNAI3,GNAS,GNB1,GNB2,GNB4,GNB5,GRB2,GSK3B,GUCY1A1,GUCY1B1,HDAC11,HDAC2,IL6ST,ITPR2,KRAS,MAP2K4,MAPK1,MAPK3,MAPK8,PIK3C2A,PIK3R4,PLCB3,PPP3CB,PRKACB,PRKAG1,PRKAG2,PRKAR1B,PRKAR2B,PRKCA,PRKCB,PRKCD,PRKCG,PRKCZ,RALB,RAP1B,RAP2B,RRAS,RRAS2,SLC8A1,SLC8A2,SLC8A3,SRC
Circadian Rhythm Signaling	14.4	Others	0.254	ADCY1,ADCY2,ADCY5,ADCY6,ADCY8,ADCY9,ADCYAP1R1,BRAF,CACNA1B,CACNA1C,CACNA2D3,CACNB4,CACNG2,CACNG3,CACNG7,CACNG8,CAMK2G,CSNK1E,CSNK2A2,EIF4E,GNAI1,GNAI2,GNAI3,GNAS,GNB1,GNB2,GNB4,GNB5,GRIA1,GRIA2,GRIA3,GRIA4,GRIN2A,GRIN2B,GSK3B,GUCY1A1,GUCY1B1,ITPR2,KRAS,MAP2K4,MAPK1,MAPK3,MLST8,MTOR,NPR2,NTRK2,PLCB3,PRKAA2,PRKAB2,PRKACB,PRKAG1,PRKAG2,PRKAR1B,PRKAR2B,PRKCA,PRKCB,PRKCD,PRKCG,PRKCZ,RALB,RAP1B,RAP2B,R…
Myelination Signaling Pathway	13.8	Others	0.232	APC,ARHGAP1,ARHGAP12,ARHGAP35,ARHGAP5,BACE1,BMPR2,BRAF,CHP1,CNP,CTNNB1,DAG1,EGFR,EIF4E,ERBB2,ERBB4,FASN,FGFR3,FZD2,FZD7,GPR37,GRB2,GSK3B,HDAC11,HDAC2,IGF2R,ITGA3,ITGA6,ITGB1,ITGB6,ITGB8,KRAS,LAMB2,LAMC1,LGI4,LMNB1,MAG,MAPK1,MAPK3,MLST8,MTOR,NOTCH1,NTF3,NTRK2,PDGFRB,PDK1,PIK3C2A,PIK3R4,PLP1,PPP3CB,PRKACB,PRKAG1,PRKAG2,PRKAR1B,PRKAR2B,PTEN,PTK2,PTPRA,RAB35,RAC1,RALB,RAP1B,RAP2B,RAPGEF2,RHEB,RHOA,RO…
Thrombin Signaling	13.8	Vascular function	0.267	ADCY1,ADCY2,ADCY5,ADCY6,ADCY8,ADCY9,ARHGEF10,ARHGEF12,ARHGEF17,ARHGEF18,ARHGEF7,CAMK2G,Cdc42,EGFR,GNA12,GNA13,GNAI1,GNAI2,GNAI3,GNAO1,GNAS,GNAZ,GNB1,GNB2,GNB4,GNB5,GRB2,GUCY1A1,GUCY1B1,ITPR2,KRAS,MAPK1,MAPK3,MPRIP,MYL12A,PIK3C2A,PIK3R4,PLCB3,PPP1CB,Ppp1r12a,Ppp1r12b,PRKCA,PRKCB,PRKCD,PRKCG,PRKCZ,PTK2,RAC1,RAC3,RALB,RAP1B,RAP2B,RHOA,RHOF,RHOT1,RHOT2,ROCK2,RRAS,RRAS2,SRC
GNRH Signaling	13.6	Hormone signaling	0.283	ADCY1,ADCY2,ADCY5,ADCY6,ADCY8,ADCY9,CACNA1B,CACNA1C,CACNA2D3,CACNB4,CACNG2,CACNG3,CACNG7,CACNG8,CAMK2G,EGFR,GNAI1,GNAI2,GNAI3,GNAS,GNB1,GNB2,GNB4,GNB5,GRB2,GUCY1A1,GUCY1B1,ITPR2,KRAS,MAP2K4,MAP3K5,MAPK1,MAPK3,MAPK8,PAK2,PLCB3,PRKACB,PRKAG1,PRKAG2,PRKAR1B,PRKAR2B,PRKCA,PRKCB,PRKCD,PRKCG,PRKCZ,PTK2,RAC1,RALB,RAP1B,RAP2B,RRAS,RRAS2,SRC
Apelin Endothelial Signaling Pathway	13.6	Vascular function	0.319	ADCY1,ADCY2,ADCY5,ADCY6,ADCY8,ADCY9,GNA12,GNA13,GNAI1,GNAI2,GNAI3,GNAO1,GNAS,GNAZ,GNB1,GNB2,GNB4,GNB5,GUCY1A1,GUCY1B1,KRAS,MAP2K4,MAPK1,MAPK3,MAPK8,MTOR,NOS3,PIK3C2A,PIK3R4,PLCB3,PRKAA2,PRKAB2,PRKAG1,PRKAG2,PRKCA,PRKCB,PRKCD,PRKCG,PRKCZ,RALB,RAP1B,RAP2B,RRAS,RRAS2,VCAM1
Dopamine-DARPP32 Feedback in cAMP Signaling	13.5	Others	0.285	ADCY1,ADCY2,ADCY5,ADCY6,ADCY8,ADCY9,ATP2A2,ATP2A3,CACNA1B,CACNA1C,CACNA2D3,CACNB4,CACNG2,CACNG3,CACNG7,CACNG8,CAMKK2,CDK5,CHP1,CSNK1A1,CSNK1E,CSNK1G3,GNAI1,GNAI2,GNAI3,GNAS,GRIN2A,GRIN2B,GUCY1A1,GUCY1B1,ITPR2,KCNJ10,KCNJ11,KCNJ16,KCNJ3,KCNJ4,KCNJ6,PLCB3,PPP1CB,PPP2R1A,PPP2R2A,PPP2R5A,PPP3CB,PRKACB,PRKAG1,PRKAG2,PRKAR1B,PRKAR2B,PRKCA,PRKCB,PRKCD,PRKCG,PRKCZ
Clathrin-mediated Endocytosis Signaling	13.1	Transport	0.269	AAK1,ACTR3,AP1G1,AP1M1,AP1S1,AP1S2,AP2A1,AP2B1,AP2M1,AP2S1,AP3B2,AP3M1,AP3M2,AP3S2,ARPC1A,ARPC1B,ARRB1,CHP1,CLTB,CLTC,CLU,CSNK2A2,DAB2,DNM2,DNM3,EPHB2,EPS15,GAK,GRB2,HGS,HIP1,HIP1R,ITGB1,ITGB6,ITGB8,MYO1E,MYO6,NUMB,PCYOX1,PICALM,PIK3C2A,PIK3R4,PIP5K1C,PPP3CB,RAB4B,RAB5B,RAB7A,RAC1,SH3GL1,SH3KBP1,SNAP91,SRC,STON2,SYNJ1,TFRC,USP9X
Semaphorin Neuronal Repulsive Signaling Pathway	13.1	Axonal guidance	0.307	ARHGEF12,BCAN,CDK5,CSPG4,CSPG5,DPYSL4,DPYSL5,ERBB2,FARP1,FARP2,GSK3B,GUCY1A1,GUCY1B1,ITGA3,ITGA6,ITGA7,ITGAV,ITGB1,ITGB6,ITGB8,MAP2K4,MICAL1,MPRIP,MYL12A,NCAN,NRP2,PAK2,PIK3C2A,PIK3R4,PIP5K1C,PLXNA1,PLXNA2,PLXNB1,PPP1CB,Ppp1r12a,Ppp1r12b,PRKACB,PRKAG1,PRKAG2,PRKAR1B,PRKAR2B,RAC1,RHOA,ROCK2,RRAS,SEMA4D
Sertoli Cell Germ Cell Junction Signaling Pathway (Enhanced)	12.8	Transport	0.254	ACTR3,AFDN,ARPC1A,ARPC1B,BCAR1,CDH2,CLDN10,CLDN11,CLDN5,CTNNA1,CTNNA2,CTNNB1,CTNND1,EPS8,GJA1,GSK3B,GUCY1A1,GUCY1B1,IL1RAP,IL1RAPL1,ITGA3,ITGA6,ITGB1,JAM2,JAM3,KRAS,LAMB2,LAMC1,MAP2K4,MAP3K5,MAPK1,MAPK3,MAPK8,MTMR2,NECTIN2,NECTIN3,PIK3C2A,PIK3R4,PPP2R1A,PPP2R2A,PPP2R5A,PRKAA2,PRKAB2,PRKACB,PRKAG1,PRKAG2,PRKAR1B,PRKAR2B,PTK2,RAC1,RAC3,RALB,RAP1B,RAP2B,RRAS,RRAS2,SORBS1,SRC,TJP1,ZYX
Ephrin B Signaling	12.7	Axonal guidance	0.417	ABI1,CTNNB1,EFNB2,EFNB3,EPHB2,EPHB3,EPHB6,GNA12,GNA13,GNAI1,GNAI2,GNAI3,GNAO1,GNAS,GNAZ,GNB1,GNB2,GNB4,GNB5,HNRNPK,ITSN1,ITSN2,KALRN,MAPK1,MAPK3,PTK2,RAC1,RAC3,RHOA,ROCK2
RHOGDI Signaling	12.6	Others	0.259	ACTR3,ARHGAP1,ARHGAP12,ARHGAP35,ARHGAP5,ARHGEF10,ARHGEF12,ARHGEF17,ARHGEF18,ARHGEF7,ARPC1A,ARPC1B,Cdc42,CDH2,DGKZ,GNA12,GNA13,GNAI1,GNAI2,GNAI3,GNAO1,GNAS,GNAZ,GNB1,GNB2,GNB4,GNB5,ITGA3,ITGA6,ITGA7,ITGAV,ITGB1,ITGB6,ITGB8,MYH10,MYH14,MYL12A,MYO18A,PAK2,PI4KA,PIKFYVE,PIP4K2A,PIP4K2B,PIP4K2C,PIP5K1A,PIP5K1C,PPP1R12C,PRKCA,RAC1,RAC3,RDX,RHOA,RHOF,RHOT1,RHOT2,ROCK2,SRC
Molecular Mechanisms of Cancer	12.5	Others	0.202	ADCY1,ADCY2,ADCY5,ADCY6,ADCY8,ADCY9,APC,ARHGEF10,ARHGEF12,ARHGEF17,ARHGEF18,ARHGEF7,BMPR2,BRAF,CAMK2G,Cdc42,CDK17,CDK5,CRK,CTNNA1,CTNNA2,CTNNB1,CTNND1,FZD2,FZD7,GNA12,GNA13,GNAI1,GNAI2,GNAI3,GNAO1,GNAS,GNAZ,GNB1,GNB2,GNB4,GNB5,GRB2,GSK3B,GUCY1A1,GUCY1B1,HDAC11,HDAC2,HIPK2,ITGA3,ITGA6,ITGA7,ITGAV,ITGB1,ITGB6,ITGB8,JAK1,KRAS,LRP1,MAP2K4,MAP3K5,MAPK1,MAPK3,MAPK8,NF1,NOTCH1,PAK2,PIK3C2A,PIK3R4,PLCB3,…
Cardiac Hypertrophy Signaling	12.3	Immunity and inflammation	0.241	ADCY1,ADCY2,ADCY5,ADCY6,ADCY8,ADCY9,ADRA1B,CACNA1B,CACNA1C,CACNA2D3,CACNB4,CACNG2,CACNG3,CACNG7,CACNG8,Cdc42,CHP1,EIF4E,GNA12,GNA13,GNAI1,GNAI2,GNAI3,GNAO1,GNAS,GNAZ,GNB1,GNB2,GNB4,GNB5,GRB2,GSK3B,GUCY1A1,GUCY1B1,KRAS,MAP2K4,MAP3K5,MAPK1,MAPK3,MAPK8,MTOR,MYL12A,PIK3C2A,PIK3R4,PLCB3,PPP3CB,PRKACB,PRKAG1,PRKAG2,PRKAR1B,PRKAR2B,RAC1,RAC3,RALB,RAP1B,RAP2B,RHOA,RHOF,RHOT1,RHOT2,ROCK2,RRAS,RRAS2
Cardiac β-adrenergic Signaling	12.3	Others	0.278	ADCY1,ADCY2,ADCY5,ADCY6,ADCY8,ADCY9,AKAP1,AKAP7,ATP2A2,ATP2A3,CACNA1B,CACNA1C,CACNA2D3,CACNB4,CACNG2,CACNG3,CACNG7,CACNG8,GDE1,GDPD1,GNA12,GNA13,GNAI1,GNAI2,GNAI3,GNAO1,GNAS,GNAZ,GNB1,GNB2,GNB4,GNB5,GUCY1A1,GUCY1B1,PDE10A,PDE1B,PDE2A,PPP1CB,PPP2R1A,PPP2R2A,PPP2R5A,PRKACB,PRKAG1,PRKAG2,PRKAR1B,PRKAR2B,RYR2,SLC8A1,SLC8A2,SLC8A3
EIF2 Signaling	12.2	Others	0.252	AGO1,AGO2,EIF2A,EIF2AK4,EIF2S1,EIF3B,EIF3C,EIF3G,EIF3H,EIF4A1,EIF4E,EIF4G1,EIF4G2,EIF4G3,EIF5,GRB2,GSK3B,HNRNPA1,KRAS,MAPK1,MAPK3,PABPC1,PAIP1,PIK3C2A,PIK3R4,PPP1CB,RALB,RAP1B,RAP2B,RPL10,RPL12,RPL13A,RPL14,RPL17,RPL18A,RPL22,RPL27,RPL3,RPL30,Rpl34 (includes others),RPL35A,RPL5,RPL6,RPL7A,RPLP0,RPS11,RPS14,RPS15A,RPS2,RPS23,RPS27,RPS27L,RPS28,RPS3,RPS9,RPSA,RRAS,RRAS2
Epithelial Adherens Junction Signaling	12.2	Transport	0.291	ACTR3,ACVR1B,AFDN,ARHGAP35,ARHGEF17,ARPC1A,ARPC1B,BAIAP2,BMPR2,CDH2,CRK,CTNNA1,CTNNA2,CTNNB1,CTNND1,EGFR,FARP2,KRAS,MAGI1,MAGI2,MYH10,MYL12A,NECTIN2,NECTIN3,NF2,NOTCH1,PAK2,PPP2R1A,PPP2R2A,PPP2R5A,PRKAA2,PRKAB2,PRKAG1,PRKAG2,PTEN,RAC1,RALB,RAP1B,RAP2B,RHOA,ROCK2,RRAS,RRAS2,SRC,WWC1,YWHAQ
Virus Entry via Endocytic Pathways	11.7	Immunity and inflammation	0.322	AP1G1,AP1M1,AP1S1,AP1S2,AP2A1,AP2B1,AP2M1,AP2S1,AP3B2,AP3M1,AP3M2,AP3S2,CAV1,CLTB,CLTC,DNM2,FLNB,ITGB1,ITGB6,ITGB8,ITSN1,KRAS,PIK3C2A,PIK3R4,PRKCA,PRKCB,PRKCD,PRKCG,PRKCZ,RAC1,RAC3,RALB,RAP1B,RAP2B,RRAS,RRAS2,SRC,TFRC
Protein Kinase A Signaling	11.4	Others	0.202	ADCY1,ADCY2,ADCY5,ADCY6,ADCY8,ADCY9,ADD1,ADD2,ADD3,AKAP1,AKAP7,ANAPC1,ANAPC4,BRAF,CAMK2G,CHP1,CTNNB1,DCC,FLNB,GDE1,GDPD1,GNA13,GNAI1,GNAI2,GNAI3,GNAS,GNB1,GNB2,GNB4,GNB5,GSK3B,GUCY1A1,GUCY1B1,GYS1,ITPR2,MAPK1,MAPK3,MYH10,MYL12A,NOS3,PDE10A,PDE1B,PDE2A,PHKB,PLCB3,PPP1CB,PPP3CB,PRKACB,PRKAG1,PRKAG2,PRKAR1B,PRKAR2B,PRKCA,PRKCB,PRKCD,PRKCG,PRKCZ,PTEN,PTK2,PTPN1,PTPN13,PTPN2,PTPN23,PTPN4,PTPN9,PTPRA,P…
Regulation of eIF4 and p70S6K Signaling	11.4	Others	0.266	AGO1,AGO2,EIF2A,EIF2S1,EIF3B,EIF3C,EIF3G,EIF3H,EIF4A1,EIF4E,EIF4G1,EIF4G2,EIF4G3,GRB2,ITGA3,ITGA6,ITGA7,ITGAV,ITGB1,ITGB6,ITGB8,KRAS,MAPK1,MAPK3,MTOR,PABPC1,PAIP1,PIK3C2A,PIK3R4,PPP2R1A,PPP2R2A,PPP2R5A,PRKCZ,RALB,RAP1B,RAP2B,RPS11,RPS14,RPS15A,RPS2,RPS23,RPS27,RPS27L,RPS28,RPS3,RPS9,RPSA,RRAS,RRAS2
Neuropathic Pain Signaling in Dorsal Horn Neurons	11.1	Others	0.337	CAMK2G,GPR37,GRIA1,GRIA2,GRIA3,GRIA4,GRIN2A,GRIN2B,GRM1,GRM2,GRM4,GRM5,GRM7,ITPR2,KCNN3,KCNQ2,KCNQ3,MAPK1,MAPK3,NTRK2,PIK3C2A,PIK3R4,PLCB3,PRKACB,PRKAG1,PRKAG2,PRKAR1B,PRKAR2B,PRKCA,PRKCB,PRKCD,PRKCG,PRKCZ,SRC
Gustation Pathway	10.9	Others	0.252	ADCY1,ADCY2,ADCY5,ADCY6,ADCY8,ADCY9,CACNA1B,CACNA1C,CACNA2D3,CACNB4,CACNG2,CACNG3,CACNG7,CACNG8,CHRM3,DAGLB,ENTPD2,GABRA1,GABRA2,GABRA3,GABRA4,GABRA5,GABRB1,GABRB2,GABRB3,GABRD,GABRG2,GPR37,GUCY1A1,GUCY1B1,ITPR2,KCNJ11,KCNN3,KCNQ2,KCNQ3,LRRC8A,LRRC8C,ORAI2,P2RY12,PRKACB,PRKAG1,PRKAG2,PRKAR1B,PRKAR2B,SCN1A,SCN1B,SCN2A,SCN2B,SCN3A,SCN8A,STIM1
RAC Signaling	10.8	ECM interaction	0.292	ACTR3,ANK1,ARPC1A,ARPC1B,BAIAP2,BRK1,CYFIP1,ITGA3,ITGA6,ITGA7,ITGAV,ITGB1,ITGB6,ITGB8,KRAS,MAP2K4,MAPK1,MAPK3,MAPK8,PAK2,PI4KA,PIK3C2A,PIK3R4,PIKFYVE,PIP4K2A,PIP4K2B,PIP4K2C,PIP5K1A,PIP5K1C,PLD1,PRKCZ,PTK2,RAC1,RAC3,RALB,RAP1B,RAP2B,RHOA,RRAS,RRAS2
IL-8 Signaling	10.7	Immunity and inflammation	0.248	BRAF,Cdc42,EGFR,ELP1,GNA12,GNA13,GNAI1,GNAI2,GNAI3,GNAO1,GNAS,GNAZ,GNB1,GNB2,GNB4,GNB5,ITGAV,KRAS,LASP1,MAP2K4,MAP4K4,MAPK1,MAPK3,MAPK8,MTOR,PAK2,PIK3C2A,PIK3R4,PLD1,PLD2,PLD3,PRKCA,PRKCB,PRKCD,PRKCG,PRKCZ,PTK2,RAB11FIP2,RAC1,RAC3,RALB,RAP1B,RAP2B,RHOA,RHOF,RHOT1,RHOT2,ROCK2,RRAS,RRAS2,SRC,VCAM1
Synaptic Long Term Depression	10.7	Neurotransmission	0.253	ABHD3,CACNA1B,CACNA1C,CACNA2D3,CACNB4,CACNG2,CACNG3,CACNG7,CACNG8,GNA12,GNA13,GNAI1,GNAI2,GNAI3,GNAO1,GNAS,GNAZ,GRIA1,GRIA2,GRIA3,GRIA4,GRM1,GRM2,GRM4,GRM5,GRM7,GUCY1A1,GUCY1B1,ITPR2,KRAS,MAPK1,MAPK3,NOS3,NPR2,PLCB3,PNPLA8,PPP2R1A,PPP2R2A,PPP2R5A,PRKCA,PRKCB,PRKCD,PRKCG,PRKCZ,RALB,RAP1B,RAP2B,RRAS,RRAS2,RYR2
Gαs Signaling	10.7	Others	0.302	ADCY1,ADCY2,ADCY5,ADCY6,ADCY8,ADCY9,ADD1,ADD2,ADD3,BRAF,CHRM1,CHRM3,CNR1,GNA12,GNA13,GNAI1,GNAI2,GNAI3,GNAO1,GNAS,GNAZ,GNB1,GNB2,GNB4,GNB5,GUCY1A1,GUCY1B1,MAPK1,MAPK3,PRKACB,PRKAG1,PRKAG2,PRKAR1B,PRKAR2B,RAPGEF2,RAPGEF4,RYR2,SRC
PTEN Signaling	10.5	Others	0.278	BCAR1,BMPR2,CSNK2A2,EGFR,ELP1,FGFR3,GRB2,GSK3B,IGF2R,INPP5F,INPP5J,INPP5K,INPPL1,ITGA3,ITGA6,ITGA7,ITGAV,ITGB1,ITGB6,ITGB8,KRAS,MAGI1,MAGI2,MAGI3,MAPK1,MAPK3,NTRK2,NTRK3,OCRL,PDGFRB,PREX2,PRKCZ,PTEN,PTK2,RAC1,RAC3,RALB,RAP1B,RAP2B,RRAS,RRAS2,SYNJ1
IL-1 Signaling	10.4	Immunity and inflammation	0.333	ADCY1,ADCY2,ADCY5,ADCY6,ADCY8,ADCY9,ELP1,GNA12,GNA13,GNAI1,GNAI2,GNAI3,GNAO1,GNAS,GNAZ,GNB1,GNB2,GNB4,GNB5,GUCY1A1,GUCY1B1,IL1RAP,MAP2K4,MAPK1,MAPK8,MYD88,PRKACB,PRKAG1,PRKAG2,PRKAR1B,PRKAR2B,TOLLIP
Gαq Signaling	10.4	Others	0.265	ADRA1B,Cdc42,CHP1,CHRM1,CHRM3,GNA12,GNA13,GNAI1,GNAI2,GNAI3,GNAO1,GNAS,GNAZ,GNB1,GNB2,GNB4,GNB5,GRM1,GRM5,GSK3B,GYS1,HRH1,ITPR2,MAPK1,MAPK3,PIK3C2A,PIK3R4,PLCB3,PLD1,PLD2,PLD3,PPP3CB,PRKCA,PRKCB,PRKCD,PRKCG,PRKCZ,RAC1,RAC3,RGS7,RHOA,RHOF,RHOT1,RHOT2,ROCK2
Endocannabinoid Cancer Inhibition Pathway	10.3	Others	0.279	ADCY1,ADCY2,ADCY5,ADCY6,ADCY8,ADCY9,CAMKK2,CNR1,CTNNB1,EIF2A,GNA13,GNAI1,GNAI2,GNAI3,GNAO1,GSK3B,GUCY1A1,GUCY1B1,MAP2K4,MAPK1,MAPK3,MLST8,MTOR,NOS3,PIK3C2A,PIK3R4,PRKAA2,PRKAB2,PRKACB,PRKAG1,PRKAG2,PRKAR1B,PRKAR2B,PTK2,RHOA,ROCK2,RPTOR,SMPD2,SMPD3,SMPD4,SRC
Phosphatidylglycerol Biosynthesis II (Non-plastidic)	10.1	Biosynthetic process	0.567	AGPAT3,AGPAT4,AGPAT5,CDS1,CDS2,GPAM,GPAT4,GPD1,GPD2,LCLAT1,LPCAT1,LPCAT4,LPGAT1,MBOAT2,MBOAT7,PGS1,PTPMT1
Huntington's Disease Signaling	10.1	Neurodegeneration	0.218	ATP5F1C,ATP5PB,CACNA1B,CAPN2,CAPN5,CDK5,CLTB,CLTC,CPLX2,DCTN1,DLG4,DNM2,DNM3,EGFR,GNB1,GNB2,GNB4,GNB5,GPAA1,GRB2,GRIN2B,GRM1,GRM5,HDAC11,HDAC2,HIP1,HSPA2,HTT,LOC100360846/Psmb6,MAP2K4,MAPK1,MAPK3,MAPK8,MTOR,NAPA,NSF,PIK3C2A,PIK3R4,PLCB3,POLR2B,PRKCA,PRKCB,PRKCD,PRKCG,PRKCZ,PSMA5,PSMB5,PSMC6,PSMD1,PSMD14,PSMD2,PSMD3,RPH3A,SDHA,SDHB,SDHC,SDHD,SNAP25,TGM2,VTI1B,YKT6,ZDHHC17
Synaptic Long Term Potentiation	10.1	Neurotransmission	0.288	ADCY1,ADCY8,CACNA1C,CAMK2G,CHP1,GRIA1,GRIA2,GRIA3,GRIA4,GRIN2A,GRIN2B,GRM1,GRM2,GRM4,GRM5,GRM7,ITPR2,KRAS,MAPK1,MAPK3,PLCB3,PPP1CB,PPP3CB,PRKACB,PRKAG1,PRKAG2,PRKAR1B,PRKAR2B,PRKCA,PRKCB,PRKCD,PRKCG,PRKCZ,RALB,RAP1B,RAP2B,RRAS,RRAS2
Colorectal Cancer Metastasis Signaling	10.1	Others	0.221	ADCY1,ADCY2,ADCY5,ADCY6,ADCY8,ADCY9,APC,APPL1,ARRB1,BRAF,Cdc42,CTNNB1,DCC,EGFR,FZD2,FZD7,GNA12,GNA13,GNAI1,GNAI2,GNAI3,GNAO1,GNAS,GNAZ,GNB1,GNB2,GNB4,GNB5,GRB2,GSK3B,GUCY1A1,GUCY1B1,IL6ST,JAK1,KRAS,LRP1,MAP2K4,MAPK1,MAPK3,MAPK8,PIK3C2A,PIK3R4,PRKACB,PRKAG1,PRKAG2,PRKAR1B,PRKAR2B,RAC1,RAC3,RALB,RAP1B,RAP2B,RHOA,RHOF,RHOT1,RHOT2,RRAS,RRAS2,SRC,STAT3
CLEAR Signaling Pathway	10.1	Others	0.218	ASAH1,ATP6AP1,ATP6V0A1,ATP6V0C,ATP6V1B2,ATP6V1D,ATP6V1G2,ATP6V1H,BMPR2,CHP1,CLCN7,EGFR,FGFR3,GSK3B,GUSB,IGF2R,ITPR2,KRAS,LAMTOR1,MAP4K3,MAPK1,MAPK3,MIOS,MLST8,MTOR,NTRK2,NTRK3,PDGFRB,PIP4P1,PPP2R1A,PPP2R2A,PPP2R5A,PPP3CB,PRKAA2,PRKAB2,PRKAG1,PRKAG2,PRKCA,PRKCB,PRKCD,PRKCG,PRKCZ,RAB7A,RALB,RAP1B,RAP2B,RHEB,RPTOR,RRAGC,RRAS,RRAS2,SEH1L,TRPM1,TSC2,UVRAG,VPS11,VPS18,VPS26A,VPS35,VPS8,WDR24,YWHAQ
Cellular Effects of Sildenafil (Viagra)	10	Others	0.273	ADCY1,ADCY2,ADCY5,ADCY6,ADCY8,ADCY9,CACNA1B,CACNA1C,CACNA2D3,CACNB4,CACNG2,CACNG3,CACNG7,CACNG8,GNAS,GPR37,GUCY1A1,GUCY1B1,ITPR2,KCNN3,KCNQ2,KCNQ3,MPRIP,MYH10,MYH14,MYL12A,MYO18A,NOS3,NPR2,PDE1B,PDE2A,PLCB3,PPP1CB,Ppp1r12a,Ppp1r12b,PRKACB,PRKAG1,PRKAG2,PRKAR1B,PRKAR2B,SLC4A10
Renin-Angiotensin Signaling	10	Vascular function	0.298	ADCY1,ADCY2,ADCY5,ADCY6,ADCY8,ADCY9,GRB2,GUCY1A1,GUCY1B1,ITPR2,KRAS,MAP2K4,MAPK1,MAPK3,MAPK8,PAK2,PIK3C2A,PIK3R4,PRKACB,PRKAG1,PRKAG2,PRKAR1B,PRKAR2B,PRKCA,PRKCB,PRKCD,PRKCG,PRKCZ,PTK2,RAC1,RALB,RAP1B,RAP2B,RRAS,RRAS2,STAT3
HER-2 Signaling in Breast Cancer	9.89	Others	0.233	AAAS,ARF1,Arf2,ARF4,BRAF,COX15,COX6B1,CYB5A,EGFR,ERBB2,GRB2,GSK3B,ITGB1,ITGB6,ITGB8,KRAS,MAPK1,MAPK3,MLST8,MTCL1,MTOR,NDC1,NUP133,NUP155,NUP160,NUP214,NUP58,NUP62,NUP88,NUP93,NUP98,PDK1,PIK3C2A,PIK3R4,POM121/POM121C,PRKCA,PRKCB,PRKCD,PRKCG,PRKCZ,PTEN,RALB,RAP1B,RAP2B,RHEB,RPTOR,RRAS,RRAS2,SEH1L,SRC,STAT3,TSC2,YES1
Germ Cell-Sertoli Cell Junction Signaling	9.85	Transport	0.259	ACTN4,AFDN,BCAR1,Cdc42,CDH2,CLINT1,CTNNA1,CTNNA2,CTNNB1,CTNND1,EPN2,ITGA3,ITGA6,ITGB1,KRAS,MAP2K4,MAP3K5,MAPK1,MAPK3,MAPK8,MTMR2,NECTIN2,NECTIN3,PAK2,PIK3C2A,PIK3R4,PTK2,RAB8B,RAC1,RAC3,RALB,RAP1B,RAP2B,RHOA,RHOF,RHOT1,RHOT2,RRAS,RRAS2,SORBS1,SRC,TJP1,TUBA8,ZYX
Insulin Receptor Signaling	9.83	Hormone signaling	0.279	ACLY,CRK,EIF4E,GRB2,GSK3B,GYS1,INPP5F,INPP5J,INPP5K,INPPL1,JAK1,KRAS,MAPK1,MAPK3,MAPK8,MTOR,NCK1,OCRL,PIK3C2A,PIK3R4,PPP1CB,PRKACB,PRKAG1,PRKAG2,PRKAR1B,PRKAR2B,PRKCZ,PTEN,PTPN1,PTPRF,RALB,RAP1B,RAP2B,RPTOR,RRAS,RRAS2,STX4,SYNJ1,TSC2
Apelin Adipocyte Signaling Pathway	9.66	Hormone signaling	0.33	ADCY1,ADCY2,ADCY5,ADCY6,ADCY8,ADCY9,CAT,GNAI1,GNAI2,GNAI3,GPX1,GPX4,GSTZ1,GUCY1A1,GUCY1B1,MAPK1,MAPK3,MAPK8,MGST1,MGST3,PRKAA2,PRKAB2,PRKACB,PRKAG1,PRKAG2,PRKAR1B,PRKAR2B,PTGES,RAC1,RAC3
Actin Cytoskeleton Signaling	9.62	ECM interaction	0.225	ACTN4,ACTR3,APC,ARHGAP35,ARHGEF12,ARHGEF7,ARPC1A,ARPC1B,BAIAP2,BCAR1,BRK1,CRK,CYFIP1,GIT1,GNA12,GNA13,GRB2,ITGA3,ITGA6,ITGA7,ITGAV,ITGB1,ITGB6,ITGB8,KRAS,MAPK1,MAPK3,MPRIP,MYH10,MYH14,MYL12A,MYO18A,PAK2,PIK3C2A,PIK3R4,PIP5K1A,PIP5K1C,PPP1CB,Ppp1r12a,Ppp1r12b,PTK2,RAC1,RAC3,RALB,RAP1B,RAP2B,RDX,RHOA,ROCK2,RRAS,RRAS2,SLC9A1,TLN1,TLN2,TRIO
Tight Junction Signaling	9.52	Transport	0.25	AFDN,CASK,CLDN10,CLDN11,CLDN5,CPSF1,CSTF3,CTNNA1,CTNNB1,EPB41,GPAA1,JAM2,JAM3,LLGL1,MAGI2,MARK2,MPDZ,MYH10,MYH14,MYO18A,NAPA,NECTIN2,NECTIN3,NSF,NUDT21,PALS1,PPP2R1A,PPP2R2A,PPP2R5A,PRKACB,PRKAG1,PRKAG2,PRKAR1B,PRKAR2B,PRKCZ,PTEN,RAC1,RHOA,SNAP25,SPTAN1,STX4,TJP1,TJP2,VTI1B,YKT6
PDGF Signaling	9.49	Growth factor signaling	0.333	ABL2,CAV1,CRK,CSNK2A2,GRB2,INPP5F,INPP5J,INPP5K,INPPL1,JAK1,KRAS,MAP2K4,MAPK1,MAPK3,MAPK8,OCRL,PDGFRB,PIK3C2A,PIK3R4,PRKCA,PRKCB,RALB,RAP1B,RAP2B,RRAS,RRAS2,SRC,STAT3,SYNJ1
Nitric Oxide Signaling in the Cardiovascular System	9.49	Nitric oxide signaling	0.292	ATP2A2,ATP2A3,CACNA1B,CACNA1C,CACNA2D3,CACNB4,CACNG2,CACNG3,CACNG7,CACNG8,CAV1,CHRM1,GUCY1A1,GUCY1B1,ITPR2,MAPK1,MAPK3,NOS3,NPR2,PDE1B,PDE2A,PIK3C2A,PIK3R4,PRKACB,PRKAG1,PRKAG2,PRKAR1B,PRKAR2B,PRKCA,PRKCB,PRKCD,PRKCG,PRKCZ,RYR2,SLC7A1
Reelin Signaling in Neurons	9.44	Axonal guidance	0.275	ACTR3,AFDN,APBB1,ARHGEF10,ARHGEF12,ARHGEF17,ARHGEF18,ARHGEF7,ARPC1A,ARPC1B,CAMK2G,CDH2,CDK5,CNR1,CRK,DAB1,GRIN2A,GRIN2B,GSK3B,ITGA3,ITGB1,MAP1B,MAP2K4,MAPK1,MAPK3,MAPK8,MAPK8IP3,MTOR,NECTIN3,PDK1,PDK3,PIK3C2A,PIK3R4,RAC1,RAP1B,RHOA,SRC,YES1
CDK5 Signaling	9.41	Cell cycle and apoptosis	0.296	ADCY1,ADCY2,ADCY5,ADCY6,ADCY8,ADCY9,CABLES1,CDK5,GNAS,GUCY1A1,GUCY1B1,ITGA3,ITGA6,ITGB1,KRAS,LAMC1,MAPK1,MAPK3,MAPK8,NTRK2,PPP1CB,PPP2R1A,PPP2R2A,PPP2R5A,PRKACB,PRKAG1,PRKAG2,PRKAR1B,PRKAR2B,RALB,RAP1B,RAP2B,RRAS,RRAS2
P2Y Purigenic Receptor Signaling Pathway	9.34	Others	0.278	ADCY1,ADCY2,ADCY5,ADCY6,ADCY8,ADCY9,GNAI1,GNAI2,GNAI3,GNB1,GNB2,GNB4,GNB5,GUCY1A1,GUCY1B1,KRAS,MAPK1,MAPK3,P2RY12,PIK3C2A,PIK3R4,PLCB3,PRKACB,PRKAG1,PRKAG2,PRKAR1B,PRKAR2B,PRKCA,PRKCB,PRKCD,PRKCG,PRKCZ,RALB,RAP1B,RAP2B,RRAS,RRAS2
G-Protein Coupled Receptor Signaling	9.31	Others	0.164	ACKR1,ADCY1,ADCY2,ADCY5,ADCY6,ADCY8,ADCY9,ADCYAP1R1,ADGRA1,ADGRB1,ADGRB2,ADGRB3,ADGRL1,ADGRL3,ADRA1B,AMOT,ARRB1,BRAF,CAMK2G,CELSR2,CHP1,CHRM1,Chrm2,CHRM3,CNR1,CRK,CTNNB1,ELP1,FZD2,FZD7,GABBR1,GABBR2,GDE1,GDPD1,GNA12,GNA13,GNAI1,GNAI2,GNAI3,GNAO1,GNAS,GNAZ,GNB1,GNB2,GNB4,GNB5,GPR107,GPR158,GPR162,GPR26,GPR37,GPR37L1,GPR50,GPRC5B,GRB2,GRM1,GRM2,GRM4,GRM5,GRM7,GSK3B,GUCY1A1,GUCY1B1,HCN1,HCN2,HCN3,HR…
CREB Signaling in Neurons	9.29	Others	0.17	ACKR1,ADCY1,ADCY2,ADCY5,ADCY6,ADCY8,ADCY9,ADCYAP1R1,ADGRA1,ADGRB1,ADGRB2,ADGRB3,ADGRL1,ADGRL3,ADRA1B,BMPR2,CACNA1B,CACNA1C,CACNA2D3,CACNB4,CACNG2,CACNG3,CACNG7,CACNG8,CAMK2G,CELSR2,CHRM1,Chrm2,CHRM3,CNR1,EGFR,FGFR3,FZD2,FZD7,GABBR1,GABBR2,GNA12,GNA13,GNAI1,GNAI2,GNAI3,GNAO1,GNAS,GNAZ,GNB1,GNB2,GNB4,GNB5,GPR107,GPR158,GPR162,GPR26,GPR37,GPR37L1,GPR50,GPRC5B,GRB2,GRIA1,GRIA2,GRIA3,GRIA4,GRIK2,GRIK3…
CCR3 Signaling in Eosinophils	9.24	Immunity and inflammation	0.276	GNA12,GNA13,GNAI1,GNAI2,GNAI3,GNAO1,GNAS,GNAZ,GNB1,GNB2,GNB4,GNB5,ITPR2,KRAS,MAPK1,MAPK3,MPRIP,PAK2,PIK3C2A,PIK3R4,PLCB3,PPP1CB,Ppp1r12a,Ppp1r12b,PRKCA,PRKCB,PRKCD,PRKCG,PRKCZ,RAC1,RALB,RAP1B,RAP2B,RHOA,ROCK2,RRAS,RRAS2
Hepatic Fibrosis Signaling Pathway	9.19	Immunity and inflammation	0.187	ACVR1B,APC,BMPR2,BRAF,CACNA1B,CACNA1C,CACNA2D3,CACNB4,CACNG2,CACNG3,CACNG7,CACNG8,CCDC88A,Cdc42,CNR1,CSNK1A1,CSNK1E,CSNK1G3,CTNNB1,FZD2,FZD7,GNAI1,GNAI2,GNAI3,GSK3B,IL1RAP,IL1RAPL1,ITGA3,ITGA6,ITGA7,ITGAV,ITGB1,ITGB6,ITGB8,JAK1,KRAS,LRP1,MAP2K4,MAPK1,MAPK3,MAPK8,MTOR,MYD88,MYL12A,PDGFRB,PDK1,PIK3C2A,PIK3R4,PRKACB,PRKAG1,PRKAG2,PRKAR1B,PRKAR2B,PRKCA,PRKCB,PRKCD,PRKCG,PRKCZ,PTEN,PTK2,RAC1,RAC3,RALB…
Sperm Motility	9.19	Others	0.218	AATK,ABHD3,ABL2,ATP1A4,DYRK1A,EGFR,EPHA4,EPHA5,EPHB2,EPHB3,ERBB2,ERBB4,FGFR3,GNA12,GNA13,GNAI1,GNAI2,GNAI3,GNAO1,GNAS,GNAZ,GNB1,GNB2,GNB4,GNB5,GUCY1A1,GUCY1B1,ITPR2,JAK1,LMTK2,LMTK3,MAP2K4,MERTK,NTRK2,NTRK3,PDE1B,PDE2A,PDGFRB,PEAK1,PLCB3,PNPLA8,PRKACB,PRKAG1,PRKAG2,PRKAR1B,PRKAR2B,PRKCA,PRKCB,PRKCD,PRKCG,PRKCZ,PTK2,SLC12A2,SRC,TWF1,YES1
Type II Diabetes Mellitus Signaling	9.16	Others	0.261	ACSBG1,ACSL1,ACSL3,ACSL4,ACSL5,ACSL6,ADIPOQ,CACNA1B,CACNA1C,CACNA2D3,CACNB4,CACNG2,CACNG3,CACNG7,CACNG8,ITPR2,KCNJ11,MAP2K4,MAP3K5,MAPK1,MAPK3,MAPK8,MTOR,PIK3C2A,PIK3R4,PRKAA2,PRKAB2,PRKAG1,PRKAG2,PRKCA,PRKCB,PRKCD,PRKCG,PRKCZ,SLC27A1,SLC27A2,SLC27A4,SMPD2,SMPD3,SMPD4
UVC-Induced MAPK Signaling	8.97	Others	0.412	BRAF,EGFR,KRAS,MAP2K4,MAPK1,MAPK3,MAPK8,PRKCA,PRKCB,PRKCD,PRKCG,PRKCZ,RALB,RAP1B,RAP2B,RRAS,RRAS2,SMPD2,SMPD3,SMPD4,SRC
fMLP Signaling in Neutrophils	8.95	Immunity and inflammation	0.275	ACTR3,ARPC1A,ARPC1B,CHP1,GNA12,GNA13,GNAI1,GNAI2,GNAI3,GNAO1,GNAS,GNAZ,GNB1,GNB2,GNB4,GNB5,ITPR2,KRAS,MAPK1,MAPK3,PIK3C2A,PIK3R4,PLCB3,PPP3CB,PRKCA,PRKCB,PRKCD,PRKCG,PRKCZ,RAC1,RAC3,RALB,RAP1B,RAP2B,RRAS,RRAS2
Glutamate Receptor Signaling	8.84	Neurotransmission	0.364	DLG4,GNB1,GNB2,GNB4,GNB5,GRIA1,GRIA2,GRIA3,GRIA4,GRIK2,GRIK3,GRIN2A,GRIN2B,GRM1,GRM2,GRM4,GRM5,GRM7,HOMER1,SLC17A6,SLC17A7,SLC1A2,SLC1A4,SLC38A1
AMPK Signaling	8.82	Others	0.219	ACACA,ACACB,ADIPOQ,ADRA1B,AK1,AK4,CAMKK2,CPT1A,CPT1C,FASN,GNA12,GNA13,GNAI1,GNAI2,GNAI3,GNAO1,GNAS,GNAZ,GNB1,GNB2,GNB4,GNB5,GYS1,MAPK1,MLST8,MTOR,NOS3,ORAI2,PFKL,PFKP,PIK3C2A,PIK3R4,PPP2R1A,PPP2R2A,PPP2R5A,PRKAA2,PRKAB2,PRKACB,PRKAG1,PRKAG2,PRKAR1B,PRKAR2B,RAB2A,RAB3A,RAB6A,RAB7A,RAB8A,RAB9B,RPTOR,SLC2A1,SMARCA4,STIM1,TSC2
Sertoli Cell-Sertoli Cell Junction Signaling	8.75	Transport	0.218	ACTN4,AFDN,CDH2,CLDN10,CLDN11,CLDN5,CLINT1,CTNNA1,CTNNA2,CTNNB1,DLG1,EGFR,EPB41,EPN2,GJA1,GRB2,IL1RAP,IL1RAPL1,ITGA3,ITGA6,ITGB1,JAM2,JAM3,KRAS,LAMB2,LAMC1,MAP2K4,MAP3K5,MAPK1,MAPK3,MAPK8,NECTIN2,NECTIN3,PAK2,PALS2,PIK3C2A,PIK3R4,PTK2,RAB8B,RAC1,RALB,RAP1B,RAP2B,RRAS,RRAS2,SORBS1,SPTAN1,SPTB,SPTBN1,SRC,TJP1,TJP2,TUBA8
Actin Nucleation by ARP-WASP Complex	8.72	Others	0.312	ACTR3,ARPC1A,ARPC1B,BAIAP2,Cdc42,GNA12,GRB2,ITGA3,ITGA6,ITGA7,ITGAV,ITGB1,ITGB6,ITGB8,KRAS,NCK1,PPP1R12C,RAC1,RAC3,RALB,RAP1B,RAP2B,RHOA,RHOF,RHOT1,RHOT2,ROCK2,RRAS,RRAS2
Netrin Signaling	8.7	Axonal guidance	0.347	ABLIM1,ABLIM2,CACNA1B,CACNA1C,CACNA2D3,CACNB4,CACNG2,CACNG3,CACNG7,CACNG8,CHP1,DCC,ENAH,ITPR2,NCK1,PPP3CB,PRKACB,PRKAG1,PRKAG2,PRKAR1B,PRKAR2B,RAC1,RAC3,RYR2,UNC5A
Corticotropin Releasing Hormone Signaling	8.69	Hormone signaling	0.257	ADCY1,ADCY2,ADCY5,ADCY6,ADCY8,ADCY9,BRAF,CACNA1B,CACNA1C,CACNA2D3,CACNB4,CACNG2,CACNG3,CACNG7,CACNG8,CNR1,GNAI1,GNAI2,GNAI3,GNAO1,GNAS,GUCY1A1,GUCY1B1,ITPR2,MAPK1,MAPK3,NOS3,NPR2,PRKACB,PRKAG1,PRKAG2,PRKAR1B,PRKAR2B,PRKCA,PRKCB,PRKCD,PRKCG,PRKCZ,RAP1B
CDP-diacylglycerol Biosynthesis I	8.53	Biosynthetic process	0.536	AGPAT3,AGPAT4,AGPAT5,CDS1,CDS2,GPAM,GPAT4,GPD1,GPD2,LCLAT1,LPCAT1,LPCAT4,LPGAT1,MBOAT2,MBOAT7
Oxidative Phosphorylation	8.49	Biosynthetic process	0.286	Atp5e,ATP5F1C,ATP5PB,COX15,COX6B1,CYB5A,CYB5B,NDUFA1,NDUFA10,NDUFA11,NDUFA2,NDUFA3,NDUFA4,NDUFA5,NDUFA7,NDUFA8,NDUFB11,NDUFB5,NDUFB6,NDUFB8,NDUFB9,NDUFS3,NDUFS7,NDUFS8,NDUFV1,SDHA,SDHB,SDHC,SDHD,UQCRC2,UQCRHL,UQCRQ
Leukocyte Extravasation Signaling	8.48	Immunity and inflammation	0.233	ACTN4,AFDN,ARHGAP1,ARHGAP12,ARHGAP35,ARHGAP5,BCAR1,CLDN10,CLDN11,CLDN5,CRK,CTNNA1,CTNNA2,CTNNB1,CTNND1,GNAI1,GNAI2,GNAI3,ITGA3,ITGB1,JAM2,JAM3,MAP2K4,MAPK1,MAPK8,PECAM1,PIK3C2A,PIK3R4,PRKCA,PRKCB,PRKCD,PRKCG,PRKCZ,PTK2,RAC1,RAP1B,RAP1GAP,RAPGEF4,RASGRP1,RDX,RHOA,ROCK2,SIPA1,SRC,VCAM1
GPCR-Mediated Nutrient Sensing in Enteroendocrine Cells	8.47	Others	0.28	ADCY1,ADCY2,ADCY5,ADCY6,ADCY8,ADCY9,CACNA1B,CACNA1C,CACNA2D3,CACNB4,CACNG2,CACNG3,CACNG7,CACNG8,GNAI1,GNAI2,GNAI3,GNAS,GUCY1A1,GUCY1B1,ITPR2,PLCB3,PRKACB,PRKAG1,PRKAG2,PRKAR1B,PRKAR2B,PRKCA,PRKCB,PRKCD,PRKCG,PRKCZ,RAPGEF4
Adrenergic Receptor Signaling Pathway (Enhanced)	8.45	Hormone signaling	0.23	ADCY1,ADCY2,ADCY5,ADCY6,ADCY8,ADCY9,ADRA1B,ATP6AP1,ATP6V0A1,ATP6V0C,ATP6V1B2,ATP6V1D,ATP6V1G2,ATP6V1H,CACNA1B,CACNA1C,CACNA2D3,CACNB4,CACNG2,CACNG3,CACNG7,CACNG8,COMT,GNAI1,GNAI2,GNAI3,GNAO1,GNAS,GUCY1A1,GUCY1B1,ITPR2,MAOA,MAOB,PLCB3,PRKACB,PRKAG1,PRKAG2,PRKAR1B,PRKAR2B,PRKCA,PRKCB,PRKCD,PRKCG,PRKCZ,SLC1A2,SLC6A2
Superpathway of Inositol Phosphate Compounds	8.44	Others	0.218	ATP1A1,ATP1A2,CDIPT,EPHX2,FIG4,IGBP1,INPP5F,INPP5J,INPP5K,INPPL1,ITPKA,MTMR2,MTMR6,NUDT2,NUDT3,OCRL,PGAM5,PI4KA,PIK3C2A,PIK3R4,PIKFYVE,PIP4K2A,PIP4K2B,PIP4K2C,PIP4P1,PIP4P2,PIP5K1A,PIP5K1C,PLCB3,PLPP7,PLPPR4,PPP1CB,PPP1R12C,PPP2R1A,PPP2R2A,PPP2R5A,PPP3CB,PPP5C,PTEN,PTPN1,PTPN13,PTPN2,PTPN23,PTPRF,PTPRJ,PTPRM,SACM1L,SGPP1,SIRPA,SYNJ1,TNS3
Relaxin Signaling	8.43	Hormone signaling	0.252	ADCY1,ADCY2,ADCY5,ADCY6,ADCY8,ADCY9,BRAF,GDE1,GDPD1,GNA12,GNA13,GNAI1,GNAI2,GNAI3,GNAO1,GNAS,GNAZ,GNB1,GNB2,GNB4,GNB5,GUCY1A1,GUCY1B1,MAPK1,MAPK3,NOS3,NPR2,PDE10A,PDE1B,PDE2A,PIK3C2A,PIK3R4,PRKACB,PRKAG1,PRKAG2,PRKAR1B,PRKAR2B,PRKCZ,RAP1B
Paxillin Signaling	8.41	ECM interaction	0.29	ACTN4,ARF1,ARHGEF7,BCAR1,CRK,GRB2,ITGA3,ITGA6,ITGA7,ITGAV,ITGB1,ITGB6,ITGB8,KRAS,MAP2K4,MAPK1,MAPK8,NCK1,PAK2,PIK3C2A,PIK3R4,PTK2,RAC1,RALB,RAP1B,RAP2B,RRAS,RRAS2,SRC,TLN1,TLN2
Endothelin-1 Signaling	8.41	Vascular function	0.232	ABHD3,ADCY1,ADCY2,ADCY5,ADCY6,ADCY8,ADCY9,BRAF,ECE1,GNA12,GNA13,GNAI1,GNAI2,GNAI3,GNAO1,GNAS,GNAZ,GRB2,GUCY1A1,GUCY1B1,ITPR2,KRAS,MAPK1,MAPK3,MAPK8,NOS3,NPR2,PIK3C2A,PIK3R4,PLCB3,PLD1,PLD2,PLD3,PNPLA8,PRKCA,PRKCB,PRKCD,PRKCG,PRKCZ,RALB,RAP1B,RAP2B,RRAS,RRAS2,SRC
Cholecystokinin/Gastrin-mediated Signaling	8.37	Hormone signaling	0.277	BCAR1,Cdc42,EGFR,EPHA4,GNA12,GNA13,GRB2,ITPR2,KRAS,MAP2K4,MAPK1,MAPK3,MAPK8,PLCB3,PRKCA,PRKCB,PRKCD,PRKCG,PRKCZ,PTK2,RAC1,RAC3,RALB,RAP1B,RAP2B,RHOA,RHOF,RHOT1,RHOT2,ROCK2,RRAS,RRAS2,SRC
Stearate Biosynthesis I (Animals)	8.25	Biosynthetic process	0.343	ACOT11,ACOT7,ACOT8,ACOT9,ACSBG1,ACSL1,ACSL3,ACSL4,ACSL5,ACSL6,AKR1B10,DHCR24,DHRS1,DHRS7,FASN,LPCAT4,LPGAT1,MBLAC2,MBOAT7,PORCN,SLC27A1,SLC27A2,SLC27A4,THEM4
Semaphorin Signaling in Neurons	8.09	Axonal guidance	0.361	ARHGAP1,ARHGEF12,Cdc42,CDK5,DPYSL4,DPYSL5,ITGB1,MAPK1,MAPK3,PAK2,PLXNA1,PLXNA2,PLXNB1,PTK2,RAC1,RAC3,RHOA,RHOF,RHOT1,RHOT2,ROCK2,SEMA4D
Cardiac Hypertrophy Signaling (Enhanced)	8.05	Immunity and inflammation	0.168	ACVR1B,ADCY1,ADCY2,ADCY5,ADCY6,ADCY8,ADCY9,ADRA1B,ATP2A2,ATP2A3,BMPR2,CACNA1B,CACNA1C,CACNA2D3,CACNB4,CACNG2,CACNG3,CACNG7,CACNG8,CAMK2G,CHP1,CTNNB1,DLG1,EIF4E,FGFR3,FZD2,FZD7,GDE1,GDPD1,GNA12,GNA13,GNAI1,GNAI2,GNAI3,GNAS,GNB1,GNB2,GNB4,GNB5,GSK3B,GUCY1A1,GUCY1B1,HDAC11,HDAC2,IL6ST,INPP5F,ITGA3,ITGA6,ITGA7,ITGAV,ITGB1,ITGB6,ITGB8,ITPR2,KRAS,MAP2K4,MAP3K5,MAPK1,MAPK3,MAPK8,MTOR,PDE10A,PDE1B,PDE2A,…
γ-linolenate Biosynthesis II (Animals)	8.04	Biosynthetic process	0.632	ACSBG1,ACSL1,ACSL3,ACSL4,ACSL5,ACSL6,CYB5A,FADS1,FADS2,SLC27A1,SLC27A2,SLC27A4
PPARα/RXRα Activation	7.92	Others	0.227	ABCA1,ACADL,ACVR1B,ADCY1,ADCY2,ADCY5,ADCY6,ADCY8,ADCY9,ADIPOQ,BMPR2,CKAP5,ELP1,FASN,GNAS,GPD1,GPD2,GRB2,GUCY1A1,GUCY1B1,IL1RAP,IL1RAPL1,KRAS,MAP2K4,MAP4K4,MAPK1,MAPK3,MAPK8,PLCB3,PRKAA2,PRKAB2,PRKACB,PRKAG1,PRKAG2,PRKAR1B,PRKAR2B,PRKCA,PRKCB,RALB,RAP1B,RAP2B,RRAS,RRAS2,SLC27A1
Ferroptosis Signaling Pathway	7.8	Cell cycle and apoptosis	0.26	ABCA1,ACACA,ACSL4,ARF1,Arf2,ARF4,BRAF,DPP4,EIF2A,GCLC,GPX4,GSS,KRAS,MAPK1,MAPK3,PEBP1,PRKAA2,PRKAB2,PRKAG1,PRKAG2,RALB,RAP1B,RAP2B,RRAS,RRAS2,SLC38A1,SLC3A2,SLC7A11,STAT3,STEAP3,TFRC,TXNRD1,USP7,VDAC2
Sphingosine-1-phosphate Signaling	7.69	ECM interaction	0.267	ADCY1,ADCY2,ADCY5,ADCY6,ADCY8,ADCY9,ASAH1,Cdc42,GNA12,GNA13,GNAI1,GNAI2,GNAI3,GUCY1A1,GUCY1B1,MAPK1,MAPK3,PDGFRB,PIK3C2A,PIK3R4,PLCB3,PTK2,RAC1,RAC3,RHOA,RHOF,RHOT1,RHOT2,S1PR1,SMPD2,SMPD3,SMPD4
Agrin Interactions at Neuromuscular Junction	7.67	ECM interaction	0.333	AGRN,ARHGEF7,DAG1,EGFR,ERBB2,ERBB4,ITGB1,KRAS,LAMC1,MAP2K4,MAPK1,MAPK3,MAPK8,PAK2,PTK2,RAC1,RAC3,RALB,RAP1B,RAP2B,RRAS,RRAS2,SRC
Regulation of Actin-based Motility by Rho	7.59	Others	0.27	ACTR3,ARPC1A,ARPC1B,BAIAP2,Cdc42,ITGA3,ITGA6,ITGA7,ITGAV,ITGB1,ITGB6,ITGB8,MPRIP,MYL12A,PAK2,PI4KA,PIKFYVE,PIP4K2A,PIP4K2B,PIP4K2C,PIP5K1A,PIP5K1C,PPP1CB,Ppp1r12a,Ppp1r12b,RAC1,RAC3,RHOA,RHOF,RHOT1,RHOT2
3-phosphoinositide Biosynthesis	7.56	Biosynthetic process	0.218	ATP1A1,ATP1A2,CDIPT,EPHX2,FIG4,IGBP1,INPP5F,INPPL1,MTMR2,MTMR6,NUDT2,NUDT3,OCRL,PGAM5,PI4KA,PIK3C2A,PIK3R4,PIKFYVE,PIP4K2A,PIP4K2B,PIP4K2C,PIP5K1A,PIP5K1C,PLPP7,PLPPR4,PPP1CB,PPP1R12C,PPP2R1A,PPP2R2A,PPP2R5A,PPP3CB,PPP5C,PTEN,PTPN1,PTPN13,PTPN2,PTPN23,PTPRF,PTPRJ,PTPRM,SACM1L,SGPP1,SIRPA,SYNJ1,TNS3
Calcium Signaling	7.54	Calcium signaling	0.214	ATP2A2,ATP2A3,ATP2B1,ATP2B2,ATP2B4,ATP2C1,CACNA1B,CACNA1C,CACNA2D3,CACNB4,CACNG2,CACNG3,CACNG7,CACNG8,CAMK2G,CAMKK2,CHP1,GRIA1,GRIA2,GRIA3,GRIA4,GRIN2A,GRIN2B,HDAC11,HDAC2,ITPR2,LETM1,MAPK1,MAPK3,MCU,MICU1,MYH10,MYH14,MYO18A,PPP3CB,PRKACB,PRKAG1,PRKAG2,PRKAR1B,PRKAR2B,RAP1B,RAP2B,RYR2,SLC8A1,SLC8A2,SLC8A3,Tpm1
Sirtuin Signaling Pathway	7.51	Metabolism	0.195	ABCA1,ACADL,ACLY,ATG9A,ATP5F1C,ATP5PB,CPT1A,CPT1C,GSK3B,IDH2,MAP1LC3A,MAPK1,MAPK3,MTOR,NDUFA1,NDUFA10,NDUFA11,NDUFA2,NDUFA3,NDUFA4,NDUFA5,NDUFA7,NDUFA8,NDUFB11,NDUFB5,NDUFB6,NDUFB8,NDUFB9,NDUFS3,NDUFS7,NDUFS8,NDUFV1,NOS3,PDK1,PRKAA2,RPTOR,SDHA,SDHB,SDHC,SDHD,SLC25A4,SLC25A5,SLC2A1,STAT3,TIMM22,TIMM23,TIMM44,TIMM50,TIMM9,TOMM20,TOMM22,TOMM40,TOMM40L,TUBA8,UQCRC2,VDAC2,VDAC3
ERK/MAPK Signaling	7.42	Others	0.214	BCAR1,BRAF,CRK,EIF4E,GRB2,ITGA3,ITGA6,ITGA7,ITGAV,ITGB1,ITGB6,ITGB8,KRAS,KSR1,MAPK1,MAPK3,PAK2,PIK3C2A,PIK3R4,PPP1CB,PPP2R1A,PPP2R2A,PPP2R5A,PRKACB,PRKAG1,PRKAG2,PRKAR1B,PRKAR2B,PRKCA,PRKCB,PRKCD,PRKCG,PTK2,RAC1,RAC3,RALB,RAP1B,RAP2B,RAPGEF4,RRAS,RRAS2,SRC,STAT3,TLN1,TLN2,YWHAQ
Neuregulin Signaling	7.4	Growth factor signaling	0.265	CDK5,CRK,DLG4,EGFR,ERBB2,ERBB4,ERBIN,GRB2,ITGA3,ITGA6,ITGA7,ITGAV,ITGB1,ITGB6,ITGB8,KRAS,MAPK1,MAPK3,MTOR,PRKCA,PRKCB,PRKCD,PRKCG,PRKCZ,PTEN,RALB,RAP1B,RAP2B,RRAS,RRAS2,SRC
Autophagy	7.29	Cell cycle and apoptosis	0.212	ARL8B,ATG9A,CAMKK2,CHP1,EIF2A,GNAI3,GORASP2,GSK3B,MAP1LC3A,MAP2K4,MAPK1,MAPK3,MAPK8,MLST8,MTOR,MYD88,PIK3C2A,PIK3R4,PPP2R1A,PPP2R2A,PPP2R5A,PPP3CB,PRKAA2,PRKAB2,PRKACB,PRKAG1,PRKAG2,PRKAR1B,PRKAR2B,PTEN,RAB7A,RAG1,RALB,RPTOR,SLC3A2,SLC7A5,SNAP29,TSC2,UVRAG,VPS11,VPS18,VPS33B,VPS39,VPS41,VPS45,WIPI2
Dilated Cardiomyopathy Signaling Pathway	7.27	Immunity and inflammation	0.24	ADCY1,ADCY2,ADCY5,ADCY6,ADCY8,ADCY9,ATP2A2,BAG3,CACNA1B,CACNA1C,CACNA2D3,CACNB4,CACNG2,CACNG3,CACNG7,CACNG8,CAMK2G,DAG1,GNAS,GSK3B,GUCY1A1,GUCY1B1,ITPR2,MAPK1,MAPK3,MTOR,MYH10,MYH14,MYO18A,PDE2A,PRKACB,PRKAG1,PRKAG2,PRKAR1B,PRKAR2B,RYR2
3-phosphoinositide Degradation	7.19	Metabolism	0.22	ATP1A1,ATP1A2,EPHX2,FIG4,IGBP1,INPP4A,INPP5F,INPP5J,INPP5K,INPPL1,MTMR2,MTMR6,NUDT2,NUDT3,OCRL,PGAM5,PIKFYVE,PIP4P1,PIP4P2,PLPP7,PLPPR4,PPP1CB,PPP1R12C,PPP2R1A,PPP2R2A,PPP2R5A,PPP3CB,PPP5C,PTEN,PTPMT1,PTPN1,PTPN13,PTPN2,PTPN23,PTPRF,PTPRJ,PTPRM,SACM1L,SGPP1,SIRPA,SYNJ1,TNS3
Fatty Acid β-oxidation I	7.07	Metabolism	0.441	ACADM,ACSBG1,ACSL1,ACSL3,ACSL4,ACSL5,ACSL6,ECHS1,ECI1,ECI2,HADH,HSD17B10,SLC27A1,SLC27A2,SLC27A4
Acetylcholine Receptor Signaling Pathway	6.99	Others	0.216	ACHE,ADAM9,ADCY1,ADCY2,ADCY5,ADCY6,ADCY8,ADCY9,CACNA1B,CACNA1C,CACNA2D3,CACNB4,CACNG2,CACNG3,CACNG7,CACNG8,CAMK2G,CHRM1,CHRM3,GNAI1,GNAI2,GNAI3,GNAO1,GUCY1A1,GUCY1B1,ITPR2,MAPK1,MAPK3,PIK3C2A,PIK3R4,PLCB3,PRKACB,PRKAG1,PRKAG2,PRKAR1B,PRKAR2B,PRKCA,PRKCB,PRKCD,PRKCG,PRKCZ,SLC5A7
Melanocyte Development and Pigmentation Signaling	6.91	Others	0.276	ADCY1,ADCY2,ADCY5,ADCY6,ADCY8,ADCY9,CRK,GNAS,GRB2,GUCY1A1,GUCY1B1,KRAS,MAPK1,MAPK3,PIK3C2A,PIK3R4,PRKACB,PRKAG1,PRKAG2,PRKAR1B,PRKAR2B,RALB,RAP1B,RAP2B,RRAS,RRAS2,SRC
Chemokine Signaling	6.87	Immunity and inflammation	0.296	CAMK2G,GNAI1,GNAI2,GNAI3,KRAS,MAPK1,MAPK3,MAPK8,MPRIP,PLCB3,PPP1CB,Ppp1r12a,Ppp1r12b,PRKCA,PRKCB,PTK2,RALB,RAP1B,RAP2B,RHOA,ROCK2,RRAS,RRAS2,SRC
Mitochondrial L-carnitine Shuttle Pathway	6.86	Metabolism	0.579	ACSBG1,ACSL1,ACSL3,ACSL4,ACSL5,ACSL6,CPT1A,CPT1C,SLC27A1,SLC27A2,SLC27A4
Oxytocin in Brain Signaling Pathway	6.66	Hormone signaling	0.211	ABHD3,CACNA1B,CACNA1C,CACNA2D3,CACNB4,CACNG2,CACNG3,CACNG7,CACNG8,CAMKK2,EGFR,EIF2A,GNAI1,GNAI2,GNAI3,GNAO1,GNB1,GNB2,GNB4,GNB5,ITPR2,KCNJ13,KRAS,MAPK1,MAPK3,MTOR,PIK3C2A,PIK3R4,PLCB3,PNPLA8,PRKCA,PRKCB,PRKCD,PRKCG,PRKCZ,PTPN1,RALB,RAP1B,RAP2B,RRAS,RRAS2,SLC12A5
D-myo-inositol-5-phosphate Metabolism	6.41	Metabolism	0.209	ATP1A1,ATP1A2,EPHX2,FIG4,IGBP1,INPP5F,INPPL1,MTMR2,MTMR6,NUDT2,NUDT3,OCRL,PGAM5,PIKFYVE,PIP4K2A,PIP4K2C,PIP4P1,PIP4P2,PLCB3,PLPP7,PLPPR4,PPP1CB,PPP1R12C,PPP2R1A,PPP2R2A,PPP2R5A,PPP3CB,PPP5C,PTEN,PTPN1,PTPN13,PTPN2,PTPN23,PTPRF,PTPRJ,PTPRM,SACM1L,SGPP1,SIRPA,SYNJ1,TNS3
PAK Signaling	6.3	Others	0.248	ARHGEF7,EPHB3,GIT1,GRB2,ITGA3,ITGA6,ITGA7,ITGAV,ITGB1,ITGB6,ITGB8,KRAS,MAP2K4,MAPK1,MAPK3,MAPK8,MYL12A,NCK1,PAK2,PDGFRB,PIK3C2A,PIK3R4,PTK2,RAC1,RALB,RAP1B,RAP2B,RRAS,RRAS2
Caveolar-mediated Endocytosis Signaling	6.26	Transport	0.293	CAV1,COPA,COPB1,COPG1,COPZ1,DNM2,EGFR,FLNB,FLOT1,FLOT2,ITGA3,ITGA6,ITGA7,ITGAV,ITGB1,ITGB6,ITGB8,ITSN1,PRKCA,PTPN1,RAB5B,SRC
Apelin Muscle Signaling Pathway	6.26	Vascular function	0.354	GNA12,GNA13,GNAI1,GNAI2,GNAI3,GNAO1,GNAS,GNAZ,GNB1,GNB2,GNB4,GNB5,NOS3,PRKAA2,PRKAB2,PRKAG1,PRKAG2
ERBB Signaling	6.23	Others	0.269	EGFR,ERBB2,ERBB4,GRB2,GSK3B,KRAS,MAP2K4,MAPK1,MAPK3,MAPK8,MTOR,NCK1,PAK2,PIK3C2A,PIK3R4,PRKCA,PRKCB,PRKCD,PRKCG,PRKCZ,RALB,RAP1B,RAP2B,RRAS,RRAS2
Macropinocytosis Signaling	6.15	Transport	0.289	ABI1,ACTN4,ITGB1,ITGB6,ITGB8,KRAS,PIK3C2A,PIK3R4,PRKCA,PRKCB,PRKCD,PRKCG,PRKCZ,RAB34,RAC1,RALB,RAP1B,RAP2B,RHOA,RRAS,RRAS2,SRC
Fcγ Receptor-mediated Phagocytosis in Macrophages and Monocytes	6.13	Immunity and inflammation	0.266	ACTR3,ARPC1A,ARPC1B,CRK,DGKB,MAPK1,MAPK3,MYO5A,NCK1,PIP5K1A,PLD1,PLD2,PLD3,PRKCA,PRKCB,PRKCD,PRKCG,PRKCZ,PTEN,RAC1,RAC3,SRC,TLN1,TLN2,YES1
Neutrophil Extracellular Trap Signaling Pathway	6.1	Immunity and inflammation	0.168	ABHD3,ATP5F1C,ATP5PB,C1QB,C1QC,CHP1,ITGA3,ITGB1,ITPR2,KCNN3,MAP2K4,MAPK1,MAPK3,MAPK8,MTOR,NDUFA10,NDUFA11,NDUFA2,NDUFA3,NDUFA4,NDUFA5,NDUFA7,NDUFA8,NDUFB11,NDUFB5,NDUFB6,NDUFB8,NDUFB9,NDUFS3,NDUFS7,NDUFS8,NDUFV1,ORAI2,PIK3C2A,PIK3R4,PLCB3,PNPLA8,PPP3CB,PRKCA,PRKCB,PRKCD,PRKCG,PRKCZ,RAC1,RAC3,SDHA,SDHB,SDHC,SDHD,SLC25A4,SLC25A5,SLC2A1,SRC,STIM1,TIMM22,TIMM23,TIMM44,TIMM50,TIMM9,TOMM20,TOMM22,TOMM4…
Regulation of Cellular Mechanics by Calpain Protease	5.94	ECM interaction	0.267	ACTN4,CAPN2,CAPN5,EGFR,GRB2,ITGA3,ITGA6,ITGA7,ITGAV,ITGB1,ITGB6,ITGB8,KRAS,MAPK1,MAPK3,PTK2,RALB,RAP1B,RAP2B,RRAS,RRAS2,SRC,TLN1,TLN2
Fatty Acid Activation	5.88	Metabolism	0.6	ACSBG1,ACSL1,ACSL3,ACSL4,ACSL5,ACSL6,SLC27A1,SLC27A2,SLC27A4
Amyotrophic Lateral Sclerosis Signaling	5.86	Neurodegeneration	0.241	ALS2,CACNA1B,CACNA1C,CACNA2D3,CACNB4,CACNG2,CACNG3,CACNG7,CACNG8,CAPN2,CAPN5,CAT,GPX1,GRIA1,GRIA2,GRIA3,GRIA4,GRIK2,GRIK3,GRIN2A,GRIN2B,HECW1,PIK3C2A,PIK3R4,RAB5B,RAC1,SLC1A2,SSR4
cAMP-mediated signaling	5.78	Others	0.191	ADCY1,ADCY2,ADCY5,ADCY6,ADCY8,ADCY9,AKAP1,AKAP7,BRAF,CAMK2G,CHRM1,CHRM3,CNR1,GABBR1,GABBR2,GDE1,GDPD1,GNAI1,GNAI2,GNAI3,GNAO1,GNAS,GRM2,GRM4,GRM7,GUCY1A1,GUCY1B1,LPAR1,MAPK1,MAPK3,P2RY12,PDE10A,PDE1B,PDE2A,PPP3CB,PRKACB,PRKAR1B,PRKAR2B,RAP1GAP,RAPGEF4,RGS12,RGS7,S1PR1,SRC,STAT3
PI3K/AKT Signaling	5.75	Others	0.2	CTNNB1,EIF4E,ELP1,GRB2,GSK3B,GYS1,IL6ST,INPP5F,INPP5J,INPP5K,INPPL1,ITGA3,ITGA6,ITGA7,ITGAV,ITGB1,ITGB6,ITGB8,JAK1,KRAS,MAP3K5,MAPK1,MAPK3,MTOR,NOS3,OCRL,PPP2R1A,PPP2R2A,PPP2R5A,PTEN,RALB,RAP1B,RAP2B,RHEB,RRAS,RRAS2,SYNJ1,THEM4,TSC2,YWHAQ
Androgen Signaling	5.47	Hormone signaling	0.207	CACNA1B,CACNA1C,CACNA2D3,CACNB4,CACNG2,CACNG3,CACNG7,CACNG8,GNA12,GNA13,GNAI1,GNAI2,GNAI3,GNAO1,GNAS,GNAZ,GNB1,GNB2,GNB4,GNB5,ITPR2,MAPK1,MAPK3,POLR2B,PRKACB,PRKAG1,PRKAG2,PRKAR1B,PRKAR2B,PRKCA,PRKCB,PRKCD,PRKCG,PRKCZ,SRC
Phagosome Formation	5.47	Immunity and inflammation	0.144	ABHD3,ACKR1,ACTR3,ADCYAP1R1,ADGRA1,ADGRB1,ADGRB2,ADGRB3,ADGRL1,ADGRL3,ADRA1B,AP1G1,AP1M1,AP1S1,AP1S2,ARPC1A,ARPC1B,BCAR1,CELSR2,CHRM1,Chrm2,CHRM3,CNR1,ELMO2,FZD2,FZD7,GABBR1,GABBR2,GPR107,GPR158,GPR162,GPR26,GPR37,GPR37L1,GPR50,GPRC5B,GRB2,GRM1,GRM2,GRM4,GRM5,GRM7,HRH1,ITGA3,ITGA6,ITGA7,ITGAV,ITGB1,ITGB6,ITGB8,ITPR2,KRAS,LPAR1,MAP2K4,MAPK1,MAPK3,MTOR,MYD88,MYH10,MYH14,MYL12A,MYO18A,OCRL,P2RY12,PA…
Melatonin Signaling	5.35	Hormone signaling	0.278	BRAF,CAMK2G,GNAI1,GNAI2,GNAI3,GNAO1,MAP2K4,MAPK1,MAPK3,PLCB3,PRKACB,PRKAG1,PRKAG2,PRKAR1B,PRKAR2B,PRKCA,PRKCB,PRKCD,PRKCG,PRKCZ
Aldosterone Signaling in Epithelial Cells	5.29	Hormone signaling	0.203	ABCB8,DNAJB11,DNAJB7,DNAJC16,DNAJC24,DNAJC30,DNAJC6,HSPA12A,HSPA2,HSPA4L,HSPH1,ICMT,ITPR2,KCNMA1,KRAS,MAPK1,MAPK3,PI4KA,PIK3C2A,PIK3R4,PIKFYVE,PIP4K2A,PIP4K2B,PIP4K2C,PIP5K1A,PIP5K1C,PLCB3,PRKCA,PRKCB,PRKCD,PRKCG,PRKCZ,SACS,SLC12A2,SLC9A1
MicroRNA Biogenesis Signaling Pathway	5.26	Others	0.198	AAAS,AGO1,AGO2,CSDE1,DDX5,EGFR,HNRNPA1,HNRNPD,ILF3,KHSRP,KRAS,MAPK1,MAPK3,MTCL1,MTOR,NDC1,NUP133,NUP155,NUP160,NUP214,NUP58,NUP62,NUP88,NUP93,NUP98,PIK3C2A,PIK3R4,POLR2B,POM121/POM121C,PRKRA,RALB,RAP1B,RAP2B,RRAS,RRAS2,SEH1L,XRN1
IL-3 Signaling	5.25	Immunity and inflammation	0.266	CHP1,GRB2,JAK1,KRAS,MAPK1,MAPK3,PIK3C2A,PIK3R4,PPP3CB,PRKCA,PRKCB,PRKCD,PRKCG,PRKCZ,RAC1,RALB,RAP1B,RAP2B,RRAS,RRAS2,STAT3
D-myo-inositol (1,4,5,6)-Tetrakisphosphate Biosynthesis	5.24	Biosynthetic process	0.2	ATP1A1,ATP1A2,EPHX2,FIG4,IGBP1,INPP5F,INPPL1,MTMR2,MTMR6,NUDT2,NUDT3,OCRL,PGAM5,PIKFYVE,PLPP7,PLPPR4,PPP1CB,PPP1R12C,PPP2R1A,PPP2R2A,PPP2R5A,PPP3CB,PPP5C,PTEN,PTPN1,PTPN13,PTPN2,PTPN23,PTPRF,PTPRJ,PTPRM,SACM1L,SGPP1,SIRPA,SYNJ1,TNS3
D-myo-inositol (3,4,5,6)-tetrakisphosphate Biosynthesis	5.24	Biosynthetic process	0.2	ATP1A1,ATP1A2,EPHX2,FIG4,IGBP1,INPP5F,INPPL1,MTMR2,MTMR6,NUDT2,NUDT3,OCRL,PGAM5,PIKFYVE,PLPP7,PLPPR4,PPP1CB,PPP1R12C,PPP2R1A,PPP2R2A,PPP2R5A,PPP3CB,PPP5C,PTEN,PTPN1,PTPN13,PTPN2,PTPN23,PTPRF,PTPRJ,PTPRM,SACM1L,SGPP1,SIRPA,SYNJ1,TNS3
HGF Signaling	5.17	Growth factor signaling	0.22	GRB2,ITGA3,ITGA6,ITGA7,ITGAV,ITGB1,ITGB6,ITGB8,KRAS,MAP2K4,MAP3K5,MAPK1,MAPK3,MAPK8,PIK3C2A,PIK3R4,PRKCA,PRKCB,PRKCD,PRKCG,PRKCZ,PTK2,RAC1,RALB,RAP1B,RAP2B,RRAS,RRAS2,STAT3
Apelin Cardiomyocyte Signaling Pathway	5.15	Vascular function	0.242	ATP2A2,ATP2A3,CAT,GNAI1,GNAI2,GNAI3,MAPK1,MAPK3,MAPK8,MYL12A,NOS3,PIK3C2A,PIK3R4,PLCB3,PRKCA,PRKCB,PRKCD,PRKCG,PRKCZ,SLC8A1,SLC8A2,SLC8A3,SLC9A1,SLC9A8
Superpathway of D-myo-inositol (1,4,5)-trisphosphate Metabolism	5.04	Metabolism	0.455	BPNT1,IMPA1,INPP5F,INPP5J,INPP5K,INPPL1,ITPKA,OCRL,PTEN,SYNJ1
14-3-3-mediated Signaling	5.04	Others	0.22	EDC3,GFAP,GRB2,GSK3B,KRAS,MAP2K4,MAP3K5,MAPK1,MAPK3,MAPK8,PDCD6IP,PIK3C2A,PIK3R4,PLCB3,PRKCA,PRKCB,PRKCD,PRKCG,PRKCZ,RALB,RAP1B,RAP2B,RRAS,RRAS2,SRC,TSC2,TUBA8,YWHAQ
Adrenomedullin signaling pathway	5	Hormone signaling	0.191	ADCY1,ADCY2,ADCY5,ADCY6,ADCY8,ADCY9,BRAF,GNAS,GPR37,GRB2,GSK3B,GUCY1A1,GUCY1B1,ITPR2,KCNN3,KCNQ2,KCNQ3,KRAS,MAP2K4,MAPK1,MAPK3,MAPK8,NOS3,NPR2,PIK3C2A,PIK3R4,PLCB3,PRKACB,PRKAG1,PRKAG2,PRKAR1B,PRKAR2B,PTK2,RALB,RAP1B,RAP2B,RRAS,RRAS2
Leptin Signaling in Obesity	4.96	Hormone signaling	0.263	ADCY1,ADCY2,ADCY5,ADCY6,ADCY8,ADCY9,GRB2,GUCY1A1,GUCY1B1,MAPK1,MAPK3,PIK3C2A,PIK3R4,PLCB3,PRKACB,PRKAG1,PRKAG2,PRKAR1B,PRKAR2B,STAT3
Glioblastoma Multiforme Signaling	4.93	Others	0.199	APC,Cdc42,CTNNB1,EGFR,FZD2,FZD7,GRB2,GSK3B,ITPR2,KRAS,MAPK1,MAPK3,MTOR,NF1,NF2,PDGFRB,PIK3C2A,PIK3R4,PLCB3,PRKCD,PTEN,RAC1,RAC3,RALB,RAP1B,RAP2B,RHOA,RHOF,RHOT1,RHOT2,RRAS,RRAS2,SRC,TSC2
NF-κB Activation by Viruses	4.78	Immunity and inflammation	0.256	ELP1,ITGA3,ITGA6,ITGAV,ITGB1,KRAS,MAPK1,MAPK3,PIK3C2A,PIK3R4,PRKCA,PRKCB,PRKCD,PRKCG,PRKCZ,RALB,RAP1B,RAP2B,RRAS,RRAS2
White Adipose Tissue Browning Pathway	4.77	Others	0.21	ADCY1,ADCY2,ADCY5,ADCY6,ADCY8,ADCY9,CACNA1B,CACNA1C,CACNA2D3,CACNB4,CACNG2,CACNG3,CACNG7,CACNG8,CAMKK2,FGFR3,GNAS,GUCY1A1,GUCY1B1,ITPR2,MAPK1,PRKAA2,PRKAB2,PRKACB,PRKAG1,PRKAG2,PRKAR1B,PRKAR2B,SLC16A1
Endometrial Cancer Signaling	4.76	Others	0.283	CTNNA1,CTNNA2,CTNNB1,ERBB2,GRB2,GSK3B,KRAS,MAPK1,MAPK3,PIK3C2A,PIK3R4,PTEN,RALB,RAP1B,RAP2B,RRAS,RRAS2
Fc Epsilon RI Signaling	4.72	Immunity and inflammation	0.22	GRB2,INPP5F,INPP5J,INPP5K,INPPL1,KRAS,MAP2K4,MAPK1,MAPK3,MAPK8,OCRL,PIK3C2A,PIK3R4,PRKCA,PRKCB,PRKCD,PRKCG,PRKCZ,RAC1,RAC3,RALB,RAP1B,RAP2B,RRAS,RRAS2,SYNJ1
Glioma Invasiveness Signaling	4.67	Immunity and inflammation	0.26	Cdc42,ITGAV,KRAS,MAPK1,MAPK3,PIK3C2A,PIK3R4,PTK2,RAC1,RAC3,RALB,RAP1B,RAP2B,RHOA,RHOF,RHOT1,RHOT2,RRAS,RRAS2
Dopamine Receptor Signaling	4.6	Neurotransmission	0.25	ADCY1,ADCY2,ADCY5,ADCY6,ADCY8,ADCY9,COMT,GUCY1A1,GUCY1B1,MAOA,MAOB,PPP1CB,PPP2R1A,PPP2R2A,PPP2R5A,PRKACB,PRKAG1,PRKAG2,PRKAR1B,PRKAR2B
Remodeling of Epithelial Adherens Junctions	4.56	Transport	0.265	ACTN4,ACTR3,APC,ARPC1A,ARPC1B,CTNNA1,CTNNA2,CTNNB1,CTNND1,DNM2,DNM3,EXOC2,HGS,RAB5B,RAB7A,SRC,TUBA8,ZYX
eNOS Signaling	4.55	Nitric oxide signaling	0.199	ADCY1,ADCY2,ADCY5,ADCY6,ADCY8,ADCY9,AQP4,CAV1,DNM2,GNAS,GUCY1A1,GUCY1B1,HSPA2,ITPR2,LPAR1,NOS3,PIK3C2A,PIK3R4,PRKAA2,PRKAB2,PRKACB,PRKAG1,PRKAG2,PRKAR1B,PRKAR2B,PRKCA,PRKCB,PRKCD,PRKCG,PRKCZ,SLC7A1
Phagosome Maturation	4.51	Immunity and inflammation	0.195	ATP6AP1,ATP6V0A1,ATP6V0C,ATP6V1B2,ATP6V1D,ATP6V1G2,ATP6V1H,DCTN4,DYNC1I1,Dync1i2,DYNC1LI1,DYNC1LI2,DYNLL1,GPAA1,NAPA,NSF,PIKFYVE,RAB5B,RAB7A,RAC1,RAC3,SNAP25,TAP1,TUBA8,VPS11,VPS18,VPS33B,VPS39,VPS41,VPS45,VTI1B,YKT6
D-myo-inositol (1,4,5)-trisphosphate Degradation	4.5	Metabolism	0.5	BPNT1,IMPA1,INPP5F,INPP5J,INPP5K,INPPL1,OCRL,SYNJ1
Granzyme A Signaling	4.49	Cell cycle and apoptosis	0.253	LMNB1,NDUFA1,NDUFA10,NDUFA11,NDUFA2,NDUFA3,NDUFA4,NDUFA5,NDUFA7,NDUFA8,NDUFB11,NDUFB5,NDUFB6,NDUFB8,NDUFB9,NDUFS3,NDUFS7,NDUFS8,NDUFV1
GPCR-Mediated Integration of Enteroendocrine Signaling Exemplified by an L Cell	4.49	Others	0.253	ADCY1,ADCY2,ADCY5,ADCY6,ADCY8,ADCY9,GNAI1,GNAI2,GNAI3,GNAS,GUCY1A1,GUCY1B1,ITPR2,PLCB3,PRKACB,PRKAG1,PRKAG2,PRKAR1B,PRKAR2B
Amyloid Processing	4.48	Neurodegeneration	0.294	BACE1,CAPN2,CAPN5,CDK5,CSNK1A1,CSNK1E,CSNK2A2,GSK3B,MAPK1,MAPK3,PRKACB,PRKAG1,PRKAG2,PRKAR1B,PRKAR2B
CNTF Signaling	4.46	Growth factor signaling	0.281	CNTFR,GRB2,IL6ST,JAK1,KRAS,MAPK1,MAPK3,MTOR,PIK3C2A,PIK3R4,RALB,RAP1B,RAP2B,RRAS,RRAS2,STAT3
Thrombopoietin Signaling	4.46	Vascular function	0.27	GRB2,KRAS,MAPK1,MAPK3,PIK3C2A,PIK3R4,PRKCA,PRKCB,PRKCD,PRKCG,PRKCZ,RALB,RAP1B,RAP2B,RRAS,RRAS2,STAT3
Zymosterol Biosynthesis	4.45	Biosynthetic process	0.833	HSD17B7,LBR,MSMO1,NSDHL,TM7SF2
Antiproliferative Role of Somatostatin Receptor 2	4.32	Cell cycle and apoptosis	0.247	BRAF,GNB1,GNB2,GNB4,GNB5,GUCY1A1,GUCY1B1,KRAS,MAPK1,MAPK3,NPR2,PIK3C2A,PIK3R4,RALB,RAP1B,RAP2B,RRAS,RRAS2,SRC
D-myo-inositol (1,3,4)-trisphosphate Biosynthesis	4.26	Biosynthetic process	0.471	INPP5F,INPP5J,INPP5K,INPPL1,ITPKA,OCRL,PTEN,SYNJ1
Cholesterol Biosynthesis II (via 24,25-dihydrolanosterol)	4.26	Biosynthetic process	0.538	DHCR24,EBP,HSD17B7,LBR,MSMO1,NSDHL,TM7SF2
Cholesterol Biosynthesis III (via Desmosterol)	4.26	Biosynthetic process	0.538	DHCR24,EBP,HSD17B7,LBR,MSMO1,NSDHL,TM7SF2
Cholesterol Biosynthesis I	4.26	Biosynthetic process	0.538	DHCR24,EBP,HSD17B7,LBR,MSMO1,NSDHL,TM7SF2
Cachexia Signaling Pathway	4.25	Others	0.155	ACVR1B,ADCY1,ADCY2,ADCY5,ADCY6,ADCY8,ADCY9,AGO1,AGO2,BMPR2,CAPN2,CAPN5,EIF2A,EIF2S1,FGA,FGB,GNAS,GSK3B,GUCY1A1,GUCY1B1,HSPA2,IL1RAP,IL1RAPL1,LOC100360846/Psmb6,MAP2K4,MAPK1,MAPK3,MAPK8,MFN1,MFN2,MTOR,MYD88,PIK3C2A,PIK3R4,PRKAA2,PRKAB2,PRKACB,PRKAG1,PRKAG2,PRKAR1B,PRKAR2B,PRKCA,PRKCB,PRKCD,PRKCG,PRKCZ,PSMA5,PSMB5,PSMC6,PSMD1,PSMD14,PSMD2,PSMD3,PTEN,S1PR1,STAT3,TSC22D4
Neurotrophin/TRK Signaling	4.24	Growth factor signaling	0.244	FRS2,GRB2,KRAS,MAP2K4,MAP3K5,MAPK1,MAPK3,MAPK8,NTF3,NTRK2,NTRK3,PIK3C2A,PIK3R4,RALB,RAP1B,RAP2B,RRAS,RRAS2,SORCS1
Ceramide Signaling	4.24	Others	0.231	CERK,KRAS,KSR1,MAP2K4,MAPK3,MAPK8,PIK3C2A,PIK3R4,PPP2R1A,PPP2R2A,PPP2R5A,PRKCZ,RALB,RAP1B,RAP2B,RRAS,RRAS2,S1PR1,SMPD2,SMPD3,SMPD4
Role of Tissue Factor in Cancer	4.24	Others	0.179	ACVR1B,ARRB1,BMPR2,BRAF,EGFR,EIF4E,FGA,FGB,GNA12,GNA13,ITGA3,ITGA6,ITGAV,ITGB1,KRAS,MAP2K4,MAPK1,MAPK3,MAPK8,MTOR,PDIA6,PIK3C2A,PIK3R4,PPP2R1A,PPP2R2A,PPP2R5A,PRKCA,PTEN,PTK2,RAC1,RALB,RAP1B,RAP2B,RRAS,RRAS2,SRC,YES1
IGF-1 Signaling	4.21	Growth factor signaling	0.219	CSNK2A2,GRB2,JAK1,KRAS,MAPK1,MAPK3,MAPK8,PIK3C2A,PIK3R4,PRKACB,PRKAG1,PRKAG2,PRKAR1B,PRKAR2B,PRKCZ,PTK2,RALB,RAP1B,RAP2B,RRAS,RRAS2,STAT3,YWHAQ
LPS-stimulated MAPK Signaling	4.2	Immunity and inflammation	0.235	ELP1,KRAS,MAP2K4,MAP3K5,MAPK1,MAPK3,MAPK8,PIK3C2A,PIK3R4,PRKCA,PRKCB,PRKCD,PRKCG,PRKCZ,RAC1,RALB,RAP1B,RAP2B,RRAS,RRAS2
nNOS Signaling in Skeletal Muscle Cells	4.18	Nitric oxide signaling	0.292	CACNA1B,CACNA1C,CACNA2D3,CACNB4,CACNG2,CACNG3,CACNG7,CACNG8,DAG1,ITPR2,RYR2,SNTA1,SNTB1,SNTB2
Thyroid Cancer Signaling	4.16	Others	0.241	BRAF,CTNNB1,GSK3B,KRAS,MAPK1,MAPK3,MTOR,NTF3,NTRK2,NTRK3,PDK1,PIK3C2A,PIK3R4,PTEN,RALB,RAP1B,RAP2B,RRAS,RRAS2
HIPPO signaling	4.12	Others	0.233	AMOT,CSNK1E,CUL1,DLG1,DLG2,DLG3,DLG4,DLG5,LLGL1,NF2,PPP1CB,PPP2R1A,PPP2R2A,PPP2R5A,SCRIB,SKP1,TJP2,TP53BP2,WWC1,YWHAQ
Tryptophan Degradation X (Mammalian, via Tryptamine)	4.11	Others	0.37	AKR1B10,Akr1b7,ALDH1B1,ALDH2,ALDH3A2,ALDH3B1,ALDH9A1,MAOA,MAOB,RDH14
Oncostatin M Signaling	4.1	Immunity and inflammation	0.302	GRB2,IL6ST,JAK1,KRAS,MAPK1,MAPK3,OSMR,RALB,RAP1B,RAP2B,RRAS,RRAS2,STAT3
Calcium Transport I	4.06	Calcium signaling	0.6	ATP2A2,ATP2A3,ATP2B1,ATP2B2,ATP2B4,ATP2C1
ERBB4 Signaling	4	Others	0.25	ERBB4,GRB2,KRAS,MAPK1,MAPK3,PIK3C2A,PIK3R4,PRKCA,PRKCB,PRKCD,PRKCG,PRKCZ,RALB,RAP1B,RAP2B,RRAS,RRAS2
Triacylglycerol Biosynthesis	3.97	Biosynthetic process	0.268	AGPAT3,AGPAT4,AGPAT5,GPAM,GPAT4,LCLAT1,LPCAT1,LPCAT4,LPGAT1,MBOAT2,MBOAT7,PLPP3,PLPPR3,PLPPR4,PORCN
EGF Signaling	3.97	Growth factor signaling	0.268	CSNK2A2,EGFR,GRB2,ITPR2,JAK1,MAP2K4,MAPK1,MAPK3,MAPK8,MTOR,PIK3C2A,PIK3R4,PRKCA,SRC,STAT3
IL-15 Production	3.96	Immunity and inflammation	0.203	AATK,ABL2,DYRK1A,EGFR,EPHA4,EPHA5,EPHB2,EPHB3,ERBB2,ERBB4,FGFR3,JAK1,LMTK2,LMTK3,MAP2K4,MERTK,NTRK2,NTRK3,PDGFRB,PEAK1,PRKCZ,PTK2,SRC,TWF1,YES1
GDNF Family Ligand-Receptor Interactions	3.88	Growth factor signaling	0.237	FRS2,GRB2,ITPR2,KRAS,MAP2K4,MAPK1,MAPK3,MAPK8,NCK1,PDLIM7,PIK3C2A,PIK3R4,RAC1,RALB,RAP1B,RAP2B,RRAS,RRAS2
Glioma Signaling	3.84	Others	0.2	CAMK2G,EGFR,GRB2,HDAC11,HDAC2,IDH2,IGF2R,KRAS,MAPK1,MAPK3,MTOR,PDGFRB,PIK3C2A,PIK3R4,PRKCA,PRKCB,PRKCD,PRKCG,PRKCZ,PTEN,RALB,RAP1B,RAP2B,RRAS,RRAS2
UVB-Induced MAPK Signaling	3.77	Others	0.269	EGFR,EIF4E,MAP2K4,MAPK1,MAPK3,MAPK8,MTOR,PIK3C2A,PIK3R4,PRKCA,PRKCB,PRKCD,PRKCG,PRKCZ
NGF Signaling	3.71	Growth factor signaling	0.2	CRK,GRB2,KRAS,MAP2K4,MAP3K5,MAPK1,MAPK3,MAPK8,PIK3C2A,PIK3R4,PRKCD,PRKCZ,RAC1,RALB,RAP1B,RAP2B,RHOA,ROCK2,RRAS,RRAS2,SMPD2,SMPD3,SMPD4,TRIO
Polyamine Regulation in Colon Cancer	3.69	Others	0.254	APC,BRAF,CSNK2A2,CTNNB1,GSK3B,KRAS,MAP2K4,MAPK1,MAPK3,MLST8,MTOR,RHOA,RPTOR,SLC3A2,STIM1
nNOS Signaling in Neurons	3.66	Nitric oxide signaling	0.277	CAPN2,CAPN5,CHP1,DLG2,DLG4,GRIN2A,GRIN2B,PPP3CB,PRKCA,PRKCB,PRKCD,PRKCG,PRKCZ
Ovarian Cancer Signaling	3.66	Others	0.184	APC,ARRB1,BRAF,CTNNB1,EGFR,FZD2,FZD7,GJA1,GSK3B,HDAC11,HDAC2,KRAS,MAPK1,MAPK3,MTOR,PIK3C2A,PIK3R4,PRKACB,PRKAG1,PRKAG2,PRKAR1B,PRKAR2B,PTEN,RALB,RAP1B,RAP2B,RRAS,RRAS2,SRC
NRF2-mediated Oxidative Stress Response	3.64	Others	0.165	ABCC4,CAT,CCT7,DNAJB11,DNAJB7,DNAJC16,DNAJC6,EPHX1,ERP29,FMO1,GCLC,GSK3B,GSR,GSTM3,GSTZ1,HACD3,KRAS,MAP2K4,MAP3K5,MAPK1,MAPK3,MAPK8,MGST1,MGST3,PIK3C2A,PIK3R4,PPIB,PRKCA,PRKCB,PRKCD,PRKCG,PRKCZ,RALB,RAP1B,RAP2B,RRAS,RRAS2,STIP1,TXNRD1
Pulmonary Healing Signaling Pathway	3.56	Immunity and inflammation	0.171	BMPR2,BRAF,CTNNB1,EGFR,FZD2,FZD7,GRB2,IDH2,KRAS,MAP2K4,MAPK1,MAPK3,MAPK8,MYD88,NOTCH1,PECAM1,PRKAA2,PRKAB2,PRKAG1,PRKAG2,PRKCA,PRKCB,PRKCD,PRKCG,PRKCZ,RAC1,RALB,RAP1B,RAP2B,RRAS,RRAS2,SRC,STAT3,YES1
D-myo-inositol (1,4,5)-Trisphosphate Biosynthesis	3.49	Biosynthetic process	0.346	CDIPT,PI4KA,PIKFYVE,PIP4K2A,PIP4K2B,PIP4K2C,PIP5K1A,PIP5K1C,PLCB3
Senescence Pathway	3.49	Cell cycle and apoptosis	0.154	ACVR1B,ANAPC1,ANAPC4,BMPR2,BRAF,CACNA1B,CACNA1C,CACNA2D3,CACNB4,CACNG2,CACNG3,CACNG7,CACNG8,CAPN2,CAPN5,CAT,CHP1,DHCR24,DLD,EIF4E,HIPK2,ITPR2,ITSN2,KRAS,MAP2K4,MAPK1,MAPK3,MCU,MTOR,NF1,PDHB,PDK1,PDK3,PIK3C2A,PIK3R4,PPP2R1A,PPP2R2A,PPP2R5A,PPP3CB,PRKCZ,PTEN,RALB,RAP1B,RAP2B,RRAS,RRAS2
Oleate Biosynthesis II (Animals)	3.48	Biosynthetic process	0.5	ALDH6A1,CYB5A,FADS1,FADS2,Ptprt,Scd2
Estrogen-Dependent Breast Cancer Signaling	3.44	Hormone signaling	0.22	AKR1B10,Akr1b7,EGFR,HSD17B10,HSD17B11,HSD17B12,HSD17B7,KRAS,MAPK1,MAPK3,PIK3C2A,PIK3R4,RALB,RAP1B,RAP2B,RRAS,RRAS2,SRC
1D-myo-inositol Hexakisphosphate Biosynthesis II (Mammalian)	3.35	Biosynthetic process	0.412	INPP5F,INPP5J,INPP5K,INPPL1,ITPKA,OCRL,SYNJ1
VEGF Family Ligand-Receptor Interactions	3.3	Vascular function	0.214	GRB2,KRAS,MAPK1,MAPK3,NOS3,NRP2,PIK3C2A,PIK3R4,PRKCA,PRKCB,PRKCD,PRKCG,PRKCZ,RALB,RAP1B,RAP2B,RRAS,RRAS2
WNK Renal Signaling Pathway	3.27	Others	0.198	AMFR,ANAPC1,ANAPC4,CUL1,CUL2,KCNJ10,LRRC8A,LRRC8C,PIK3C2A,PIK3R4,PRKCA,PRKCB,PRKCD,PRKCG,PRKCZ,SKP1,SLC12A4,SLC12A5,SLC12A6,STK39,UBR1
tRNA Charging	3.26	Others	0.282	DARS1,EPRS1,FARSB,HARS1,IARS1,IARS2,MARS1,Qars,RARS1,VARS1,YARS1
Role of MAPK Signaling in Promoting the Pathogenesis of Influenza	3.23	Immunity and inflammation	0.193	ABHD3,ATP6AP1,ATP6V0A1,ATP6V0C,ATP6V1B2,ATP6V1D,ATP6V1G2,ATP6V1H,BRAF,KRAS,MAP2K4,MAP3K5,MAPK1,MAPK3,MAPK8,PNPLA8,PRKCA,RALB,RAP1B,RAP2B,RRAS,RRAS2
LPS/IL-1 Mediated Inhibition of RXR Function	3.21	Immunity and inflammation	0.156	ABCA1,ABCB1,ABCB9,ABCC4,ABCG1,ACOX3,ACSBG1,ACSL1,ACSL3,ACSL4,ACSL5,ACSL6,ALDH1B1,ALDH1L1,ALDH2,ALDH3A2,ALDH3B1,ALDH6A1,ALDH9A1,CAT,CPT1A,CPT1C,CRAT,FMO1,FMO2,FMO5,GSTM3,GSTZ1,IL1RAP,IL1RAPL1,MAOA,MAOB,MAP2K4,MAPK8,MGST1,MGST3,MYD88,SLC27A1,SLC27A2,SLC27A4
Microautophagy Signaling Pathway	3.21	Others	0.175	HGS,LOC100360846/Psmb6,MAP1LC3A,PRKAA2,PRKAB2,PRKAG1,PRKAG2,PSMA5,PSMB5,PSMC6,PSMD1,PSMD14,PSMD2,PSMD3,RAB7A,RHOT1,RHOT2,SEC23A,SEC24A,SEC31A,TOMM20,VPS11,VPS18,VPS33B,VPS39,VPS41,VPS45,VPS4A
ERB2-ERBB3 Signaling	3.2	Others	0.231	ERBB2,GRB2,GSK3B,KRAS,MAPK1,MAPK3,PIK3C2A,PIK3R4,PTEN,RALB,RAP1B,RAP2B,RRAS,RRAS2,STAT3
Vitamin-C Transport	3.17	Transport	0.348	LRRC8A,LRRC8C,SLC23A2,SLC2A1,SLC2A3,STOM,TXNRD1,TXNRD2
Breast Cancer Regulation by Stathmin1	3.14	Others	0.131	ACKR1,ADCYAP1R1,ADGRA1,ADGRB1,ADGRB2,ADGRB3,ADGRL1,ADGRL3,ADRA1B,ARHGEF10,ARHGEF12,ARHGEF17,ARHGEF18,ARHGEF7,CAMK2G,CELSR2,CHRM1,Chrm2,CHRM3,CNR1,FZD2,FZD7,GABBR1,GABBR2,GNA13,GNB1,GNB2,GNB4,GNB5,GPR107,GPR158,GPR162,GPR26,GPR37,GPR37L1,GPR50,GPRC5B,GRB2,GRM1,GRM2,GRM4,GRM5,GRM7,HRH1,KRAS,LPAR1,MAPK1,MAPK3,MTOR,P2RY12,PIK3C2A,PIK3R4,PLCB3,PPP1CB,PPP2R1A,PPP2R2A,PPP2R5A,PRKACB,PRKAG1,PRKAG2,PRKAR1…
Prolactin Signaling	3.06	Hormone signaling	0.2	ABCB8,GRB2,KCNMA1,KRAS,MAPK1,MAPK3,PIK3C2A,PIK3R4,PRKCA,PRKCB,PRKCD,PRKCG,PRKCZ,RALB,RAP1B,RAP2B,RRAS,RRAS2,STAT3
Acyl-CoA Hydrolysis	3.04	Metabolism	0.429	ACOT11,ACOT7,ACOT8,ACOT9,MBLAC2,THEM4
Gα12/13 Signaling	3.03	Others	0.18	CDH2,CTNNB1,ELP1,GNA12,GNA13,KRAS,LPAR1,MAP2K4,MAP3K5,MAPK1,MAPK3,MAPK8,MYL12A,PIK3C2A,PIK3R4,PTK2,RALB,RAP1B,RAP2B,RHOA,ROCK2,RRAS,RRAS2,SRC
Mouse Embryonic Stem Cell Pluripotency	2.97	Others	0.192	APC,BMPR2,CTNNB1,FZD2,FZD7,GRB2,GSK3B,IL6ST,JAK1,KRAS,MAPK1,MAPK3,PIK3C2A,PIK3R4,RALB,RAP1B,RAP2B,RRAS,RRAS2,STAT3
IL-2 Signaling	2.93	Immunity and inflammation	0.226	CSNK2A2,GRB2,JAK1,KRAS,MAPK1,MAPK3,MAPK8,PIK3C2A,PIK3R4,RALB,RAP1B,RAP2B,RRAS,RRAS2
Ethanol Degradation IV	2.9	Others	0.32	ACSL1,ACSS1,ALDH1B1,ALDH2,ALDH3A2,ALDH3B1,ALDH9A1,CAT
UVA-Induced MAPK Signaling	2.89	Others	0.194	EGFR,KRAS,MAP2K4,MAPK1,MAPK3,MAPK8,MTOR,PIK3C2A,PIK3R4,PLCB3,PRKCA,RALB,RAP1B,RAP2B,RRAS,RRAS2,SMPD2,SMPD3,SMPD4
CSDE1 Signaling Pathway	2.87	Others	0.232	AGO1,AGO2,CSDE1,CTNNB1,DDX6,EDC3,EDC4,HNRNPD,PABPC1,PAIP1,PTEN,RAC1,TRIO
ILK Signaling	2.86	ECM interaction	0.159	ACTN4,Cdc42,CTNNB1,FERMT2,FLNB,GSK3B,ITGB1,ITGB6,ITGB8,MAP2K4,MAPK1,MAPK3,MAPK8,MTOR,MYH10,MYH14,MYO18A,NACA,PIK3C2A,PIK3R4,PPP2R1A,PPP2R2A,PPP2R5A,PTEN,PTK2,RAC1,RAC3,RHOA,RHOF,RHOT1,RHOT2,RICTOR
Noradrenaline and Adrenaline Degradation	2.86	Hormone signaling	0.27	ADH5,ALDH1B1,ALDH2,ALDH3A2,ALDH3B1,ALDH9A1,COMT,DHRS4,MAOA,MAOB
GM-CSF Signaling	2.85	Immunity and inflammation	0.214	CAMK2G,GRB2,KRAS,MAPK1,MAPK3,PIK3C2A,PIK3R4,PPP3CB,PRKCB,RALB,RAP1B,RAP2B,RRAS,RRAS2,STAT3
Valine Degradation I	2.85	Metabolism	0.35	ACAD8,ACADSB,ALDH6A1,DLD,ECHS1,HIBADH,HIBCH
Iron homeostasis signaling pathway	2.84	Others	0.175	ABCB10,ATP6AP1,ATP6V0A1,ATP6V0C,ATP6V1B2,ATP6V1D,ATP6V1G2,ATP6V1H,BMPR2,CP,CUL1,EGFR,HEPH,HMOX2,JAK1,LRP1,MAPK1,MAPK3,PCBP1,PDGFRB,SKP1,STAT3,STEAP3,TFRC
VEGF Signaling	2.84	Vascular function	0.192	ACTN4,EIF2S1,GRB2,KRAS,MAPK1,MAPK3,NOS3,PIK3C2A,PIK3R4,PRKCA,PRKCB,PTK2,RALB,RAP1B,RAP2B,ROCK2,RRAS,RRAS2,SRC
Melanoma Signaling	2.83	Others	0.24	BRAF,KRAS,MAPK1,MAPK3,PIK3C2A,PIK3R4,PTEN,RALB,RAP1B,RAP2B,RRAS,RRAS2
Chronic Myeloid Leukemia Signaling	2.81	Others	0.147	ABCB1,CHP1,CRK,CTNNB1,FZD2,FZD7,GRB2,GSK3B,HDAC11,HDAC2,HNRNPA1,ITGB1,KRAS,MAPK1,MAPK3,MLST8,MTOR,NOTCH1,NUMB,PAX5,PCBP2,PIK3C2A,PIK3R4,PLCB3,PPP3CB,PRKAA2,PRKAB2,PRKAG1,PRKAG2,PTEN,PTPN13,RAC1,RAC3,RALB,RAP1B,RAP2B,RPTOR,RRAS,RRAS2,STAT3,USP7
Coronavirus Pathogenesis Pathway	2.75	Immunity and inflammation	0.157	ADAM9,ATP6AP1,DPP9,EEF1A1,EEF1A2,EIF2A,EIF4E,HDAC11,HDAC2,JAK1,MAP2K4,MAPK1,MAPK3,MAPK8,MAVS,NUP98,PIKFYVE,RAB7A,RPS11,RPS14,RPS15A,RPS2,RPS23,RPS27,RPS27L,RPS28,RPS3,RPS9,RPSA,SIGMAR1,STAT3,TNPO1
Renal Cell Carcinoma Signaling	2.73	Others	0.203	CRK,CUL2,GRB2,KRAS,MAPK1,MAPK3,PAK2,PIK3C2A,PIK3R4,RAC1,RALB,RAP1B,RAP2B,RRAS,RRAS2,SLC2A1
Cancer Drug Resistance by Drug Efflux	2.73	Others	0.224	ABCB1,ABCG2,BRAF,KRAS,MAPK1,MAPK3,PDK1,PTEN,RALB,RAP1B,RAP2B,RRAS,RRAS2
Protein Ubiquitination Pathway	2.71	Others	0.147	AMFR,ANAPC1,ANAPC4,CUL1,CUL2,DNAJB11,DNAJB7,DNAJC16,DNAJC24,DNAJC30,DNAJC6,HSPA12A,HSPA2,HSPA4L,HSPH1,NEDD4L,PSMA5,PSMB5,PSMC6,PSMD1,PSMD14,PSMD2,PSMD3,SACS,SKP1,TAP1,TAP2,UBE2O,UBR1,USO1,USP10,USP15,USP19,USP20,USP24,USP47,USP5,USP54,USP7,USP9X
Neuroinflammation Signaling Pathway	2.69	Immunity and inflammation	0.142	ACVR1B,BACE1,BMPR2,CHP1,CTNNB1,ELP1,GABBR1,GABBR2,GABRA1,GABRA2,GABRA3,GABRA4,GABRA5,GABRB1,GABRB2,GABRB3,GABRD,GABRG2,GAD2,GJB1,GRIA1,GRIN2A,GRIN2B,GSK3B,IDE,JAK1,KCNJ3,KCNJ6,MAP2K4,MAPK1,MAPK3,MAPK8,MYD88,NTF3,PIK3C2A,PIK3R4,PPP3CB,PRKCG,RAC1,RAC3,SLC1A2,SLC6A1,SLC6A11,SLC6A13,VCAM1
Apelin Pancreas Signaling Pathway	2.62	Hormone signaling	0.239	MAP2K4,MAPK8,PIK3C2A,PIK3R4,PRKAA2,PRKAB2,PRKACB,PRKAG1,PRKAG2,PRKAR1B,PRKAR2B
Production of Nitric Oxide and Reactive Oxygen Species in Macrophages	2.62	Immunity and inflammation	0.157	CAT,Cdc42,CLU,ELP1,JAK1,MAP2K4,MAP3K5,MAPK1,MAPK3,MAPK8,PCYOX1,PIK3C2A,PIK3R4,PPP1CB,PPP2R1A,PPP2R2A,PPP2R5A,PRKCA,PRKCB,PRKCD,PRKCG,PRKCZ,RAC1,RAC3,RAP1B,RHOA,RHOF,RHOT1,RHOT2,SIRPA
HIF1α Signaling	2.61	Others	0.154	ADRA1B,BRAF,CAMK2G,CHP1,CUL2,EIF4E,HK1,HSPA2,KRAS,Ldha/RGD1562690,MAP2K4,MAPK1,MAPK3,MTOR,PIK3C2A,PIK3R4,PPP3CB,PRKCA,PRKCB,PRKCD,PRKCG,PRKCZ,RAC1,RAC3,RALB,RAP1B,RAP2B,RRAS,RRAS2,SLC2A1,SLC2A3,STAT3
Xenobiotic Metabolism Signaling	2.6	Metabolism	0.143	ABCB1,ALDH1B1,ALDH1L1,ALDH2,ALDH3A2,ALDH3B1,ALDH6A1,ALDH9A1,CAMK2G,CAT,FMO1,FMO2,FMO5,GCLC,GSTM3,GSTZ1,KRAS,MAOA,MAOB,MAP2K4,MAP3K5,MAPK1,MAPK3,MAPK8,MGST1,MGST3,PIK3C2A,PIK3R4,PPP2R1A,PPP2R2A,PPP2R5A,PRKCA,PRKCB,PRKCD,PRKCG,PRKCZ,RALB,RAP1B,RAP2B,RRAS,RRAS2,UGT8
Xenobiotic Metabolism General Signaling Pathway	2.59	Others	0.168	GCLC,GSTM3,GSTZ1,KRAS,MAP2K4,MAP3K5,MAPK1,MAPK3,MAPK8,MGST1,MGST3,PIK3C2A,PIK3R4,PRKCA,PRKCB,PRKCD,PRKCG,PRKCZ,RALB,RAP1B,RAP2B,RRAS,RRAS2,UGT8
Apoptosis Signaling	2.58	Cell cycle and apoptosis	0.183	AIFM1,CAPN2,CAPN5,ELP1,HTRA2,KRAS,MAP2K4,MAP3K5,MAP4K4,MAPK1,MAPK3,MAPK8,PRKCA,RALB,RAP1B,RAP2B,RRAS,RRAS2,SPTAN1
Putrescine Degradation III	2.58	Metabolism	0.318	ALDH1B1,ALDH2,ALDH3A2,ALDH3B1,ALDH9A1,MAOA,MAOB
BEX2 Signaling Pathway	2.55	Metabolism	0.195	CDH2,CTNNB1,ERBB2,GSK3B,ITGB6,MAP2,MAP2K4,MAPK8,MTOR,PLXNC1,PPP2R1A,PPP2R2A,PPP2R5A,PTEN,STAT3,TSC2
Phenylethylamine Degradation I	2.55	Metabolism	0.75	ALDH2,ALDH3A2,AOC3
Isoleucine Degradation I	2.53	Metabolism	0.353	ACAD8,ACADSB,ACAT2,DLD,ECHS1,HSD17B10
DHCR24 Signaling Pathway	2.51	Others	0.168	BACE1,CLU,DHCR24,FGA,GGA3,GSK3B,KRAS,NLGN1,PCYOX1,PIK3C2A,PIK3R4,PRKCA,PRKCB,PRKCD,PRKCG,PRKCZ,RALB,RAP1B,RAP2B,RRAS,RRAS2,TM7SF2,VCAM1
Mechanisms of Viral Exit from Host Cells	2.5	Immunity and inflammation	0.244	CHMP2B,LMNB1,PDCD6IP,PRKCA,PRKCB,PRKCD,PRKCG,PRKCZ,SH3GL1,VPS4A
Angiopoietin Signaling	2.48	Vascular function	0.197	CRK,ELP1,GRB2,KRAS,NCK1,NOS3,PAK2,PIK3C2A,PIK3R4,PTK2,RALB,RAP1B,RAP2B,RRAS,RRAS2
BMP signaling pathway	2.47	Others	0.187	BMPR2,GRB2,KRAS,MAP2K4,MAPK1,MAPK3,MAPK8,PRKACB,PRKAG1,PRKAG2,PRKAR1B,PRKAR2B,RALB,RAP1B,RAP2B,RRAS,RRAS2
TCA Cycle II (Eukaryotic)	2.46	Metabolism	0.304	DLD,OGDH,SDHA,SDHB,SDHC,SDHD,SUCLA2
Ethanol Degradation II	2.46	Others	0.257	ACSL1,ACSS1,ADH5,ALDH1B1,ALDH2,ALDH3A2,ALDH3B1,ALDH9A1,DHRS4
Superpathway of Cholesterol Biosynthesis	2.45	Biosynthetic process	0.276	ACAT2,DHCR24,EBP,HSD17B7,LBR,MSMO1,NSDHL,TM7SF2
Pyrimidine Ribonucleotides De Novo Biosynthesis	2.34	Biosynthetic process	0.233	ABCE1,AK1,AK4,CAD,CTPS1,D1Pas1,Ddx3x,DHX9,ENTPD2,SLC25A42
The Visual Cycle	2.34	Others	0.292	AKR1B10,Akr1b7,DHRS4,DHRS7,RDH11,RDH12,RDH14
Non-Small Cell Lung Cancer Signaling	2.32	Others	0.181	EGFR,ERBB2,GRB2,HDAC11,HDAC2,ITPR2,KRAS,MAPK1,MAPK3,PIK3C2A,PIK3R4,PRKCA,RALB,RAP1B,RAP2B,RRAS,RRAS2
Human Embryonic Stem Cell Pluripotency	2.29	Others	0.149	APC,BMPR2,BRAF,CTNNB1,FGFR3,FZD2,FZD7,GRB2,GSK3B,JAK1,KRAS,MAP2K4,MAPK1,NTF3,NTRK2,NTRK3,PDGFRB,PIK3C2A,PIK3R4,PRKCA,PRKCB,PRKCD,PRKCG,PRKCZ,RALB,RAP1B,RAP2B,RRAS,RRAS2,STAT3
STAT3 Pathway	2.26	Immunity and inflammation	0.163	BMPR2,EGFR,FGFR3,IGF2R,IL6ST,KRAS,MAP2K4,MAPK1,MAPK3,MAPK8,NTRK2,NTRK3,PDGFRB,PTPN2,RAC1,RALB,RAP1B,RAP2B,RRAS,RRAS2,SRC,STAT3
Xenobiotic Metabolism CAR Signaling Pathway	2.24	Metabolism	0.149	ABCB1,ALDH1B1,ALDH1L1,ALDH2,ALDH3A2,ALDH3B1,ALDH6A1,ALDH9A1,EGFR,FMO1,FMO2,FMO5,GSTM3,GSTZ1,MAP2K4,MAPK1,MAPK3,MGST1,MGST3,PPP2R1A,PPP2R2A,PPP2R5A,PRKCA,PRKCB,PRKCD,PRKCG,PRKCZ,SRC,UGT8
Xenobiotic Metabolism PXR Signaling Pathway	2.21	Others	0.149	ABCB1,ALDH1B1,ALDH1L1,ALDH2,ALDH3A2,ALDH3B1,ALDH6A1,ALDH9A1,CAMK2G,CAT,CDK5,GSTM3,GSTZ1,MAOA,MAOB,MGST1,MGST3,PPP1CB,PRKACB,PRKAG1,PRKAG2,PRKAR1B,PRKAR2B,PRKCA,PRKCB,PRKCD,PRKCG,PRKCZ,UGT8
Phenylalanine Degradation IV (Mammalian, via Side Chain)	2.2	Others	0.357	ALDH2,ALDH3A2,MAOA,MAOB,SLC27A2
IL-6 Signaling	2.18	Immunity and inflammation	0.163	ABCB1,CSNK2A2,ELP1,GRB2,IL1RAP,IL1RAPL1,IL6ST,KRAS,MAP2K4,MAP4K4,MAPK1,MAPK3,MAPK8,PIK3C2A,PIK3R4,RALB,RAP1B,RAP2B,RRAS,RRAS2,STAT3
Dopamine Degradation	2.16	Neurotransmission	0.25	ALDH1B1,ALDH2,ALDH3A2,ALDH3B1,ALDH9A1,COMT,MAOA,MAOB
JAK/STAT Signaling	2.16	Others	0.183	GRB2,JAK1,KRAS,MAPK1,MAPK3,MTOR,PIK3C2A,PIK3R4,PTPN1,RALB,RAP1B,RAP2B,RRAS,RRAS2,STAT3
Inhibition of ARE-Mediated mRNA Degradation Pathway	2.15	Others	0.153	AGO1,AGO2,DDX6,EDC3,EDC4,LOC100360846/Psmb6,MAPK1,MAPK3,PPP2R1A,PPP2R2A,PPP2R5A,PRKACB,PRKAG1,PRKAG2,PRKAR1B,PRKAR2B,PSMA5,PSMB5,PSMC6,PSMD1,PSMD14,PSMD2,PSMD3,XRN1,YWHAQ
Necroptosis Signaling Pathway	2.14	Cell cycle and apoptosis	0.155	CAMK2G,CAPN2,CAPN5,CHP1,CYLD,JAK1,MERTK,PGAM5,PPP3CB,SLC25A10,SLC25A3,SLC25A4,SLC25A5,TIMM22,TIMM23,TIMM44,TIMM50,TIMM9,TOMM20,TOMM22,TOMM40,TOMM40L,VDAC2,VDAC3
Acute Myeloid Leukemia Signaling	2.1	Others	0.176	BRAF,GRB2,IDH2,KRAS,MAP2K4,MAPK1,MAPK3,MTOR,PIK3C2A,PIK3R4,RALB,RAP1B,RAP2B,RRAS,RRAS2,STAT3
Glycerol-3-phosphate Shuttle	2.08	Metabolism	1	GPD1,GPD2
MSP-RON Signaling in Cancer Cells Pathway	2.08	Others	0.157	BRAF,CTNNB1,EGFR,GRB2,GSK3B,ITGA6,ITGB1,KRAS,MAPK1,MAPK3,MTOR,PIK3C2A,PIK3R4,PTK2,RALB,RAP1B,RAP2B,RRAS,RRAS2,SRC,STAT3,YWHAQ
Cardiolipin Biosynthesis II	2.08	Biosynthetic process	1	PGS1,PTPMT1
Hepatic Cholestasis	2.07	Others	0.147	ABCB1,ADCY1,ADCY2,ADCY5,ADCY6,ADCY8,ADCY9,ELP1,GUCY1A1,GUCY1B1,IL1RAP,IL1RAPL1,MAP2K4,MAPK8,MYD88,PRKACB,PRKAG1,PRKAG2,PRKAR1B,PRKAR2B,PRKCA,PRKCB,PRKCD,PRKCG,PRKCZ,SLC22A6,SLCO1C1,TJP2
Choline Biosynthesis III	2.06	Biosynthetic process	0.333	CEPT1,CHPT1,PLD1,PLD2,PLD3
Role of NANOG in Mammalian Embryonic Stem Cell Pluripotency	2.06	Others	0.161	APC,BMPR2,CTNNB1,FZD2,FZD7,GRB2,GSK3B,IL6ST,JAK1,KRAS,MAPK1,MAPK3,PIK3C2A,PIK3R4,RALB,RAP1B,RAP2B,RRAS,RRAS2,STAT3
Ephrin A Signaling	2.05	Axonal guidance	0.213	BCAR1,EPHA4,EPHA5,NGEF,PIK3C2A,PIK3R4,PTK2,RAC1,RHOA,ROCK2
Telomerase Signaling	2.05	Cell cycle and apoptosis	0.167	DKC1,EGFR,GRB2,HDAC11,HDAC2,KRAS,MAPK1,MAPK3,PIK3C2A,PIK3R4,PPP2R1A,PPP2R2A,PPP2R5A,RALB,RAP1B,RAP2B,RRAS,RRAS2
Role of JAK1 and JAK3 in γc Cytokine Signaling	2.05	Immunity and inflammation	0.188	GRB2,JAK1,KRAS,MAPK1,MAPK3,PIK3C2A,PIK3R4,RALB,RAP1B,RAP2B,RRAS,RRAS2,STAT3
Pyrimidine Ribonucleotides Interconversion	2.05	Others	0.225	ABCE1,AK1,AK4,CTPS1,D1Pas1,Ddx3x,DHX9,ENTPD2,SLC25A42
SPINK1 General Cancer Pathway	2.05	Others	0.188	EGFR,JAK1,KRAS,MAPK1,MAPK3,PIK3C2A,PIK3R4,RALB,RAP1B,RAP2B,RRAS,RRAS2,STAT3
ID1 Signaling Pathway	2.03	Others	0.144	ABI1,ACVR1B,BMPR2,BRAF,CAV1,CTNNB1,EGFR,FGFR3,GSK3B,GSPT1,KRAS,MAPK1,MAPK3,PIK3C2A,PIK3R4,PLXNB1,PLXNB2,PTEN,RALB,RAP1B,RAP1GAP,RAP2B,RRAS,RRAS2,SRC,STAT3,TGM2,WDR48,YES1
PFKFB4 Signaling Pathway	1.99	Others	0.208	GNAS,HK1,MAP2K4,MAPK1,MAPK3,PRKACB,PRKAG1,PRKAG2,PRKAR1B,PRKAR2B
Glutathione Redox Reactions I	1.95	Metabolism	0.25	GPX1,GPX4,GSR,GSTZ1,MGST1,MGST3,PTGES
Glycerol Degradation I	1.91	Metabolism	0.5	Gk,GPD1,GPD2
S100 Family Signaling Pathway	1.89	Others	0.115	ABCB1,ACKR1,ADCYAP1R1,ADGRA1,ADGRB1,ADGRB2,ADGRB3,ADGRL1,ADGRL3,ADRA1B,ATP2A2,Atp5e,ATP5F1C,BRAF,BSG,CACNA1B,CACNA1C,CACNA2D3,CACNB4,CACNG2,CACNG3,CACNG7,CACNG8,CAMK2G,CELSR2,CHRM1,Chrm2,CHRM3,CNR1,CTNNB1,EGFR,ERBB2,FGFR3,FZD2,FZD7,GABBR1,GABBR2,GPR107,GPR158,GPR162,GPR26,GPR37,GPR37L1,GPR50,GPRC5B,GRM1,GRM2,GRM4,GRM5,GRM7,GSK3B,HRH1,ITPR2,JAK1,LPAR1,MAP2K4,MAPK1,MAPK3,MAPK8,MYD88,NCL,NTF3,NTRK2,…
Pulmonary Fibrosis Idiopathic Signaling Pathway	1.83	Immunity and inflammation	0.129	ACVR1B,BMPR2,BRAF,CAV1,CDH2,CTNNB1,EFNB2,EGFR,EPHB3,FGFR3,FZD2,FZD7,GNA12,GNA13,GRB2,GSK3B,IL6ST,ITGAV,ITGB1,ITGB6,KRAS,LPAR1,MAP2K4,MAPK1,MAPK3,MAPK8,MTOR,NOTCH1,PDGFRB,PIK3C2A,PIK3R4,PTEN,PTK2,RALB,RAP1B,RAP2B,RBBP7,RHOA,ROCK2,RRAS,RRAS2,STAT3
FLT3 Signaling in Hematopoietic Progenitor Cells	1.79	Growth factor signaling	0.171	EIF4E,GRB2,KRAS,MAPK1,MAPK3,MTOR,PIK3C2A,PIK3R4,RALB,RAP1B,RAP2B,RRAS,RRAS2,STAT3
Role of Chondrocytes in Rheumatoid Arthritis Signaling Pathway	1.76	Others	0.149	CAMKK2,CAPN2,CHP1,IL1RAP,IL1RAPL1,IL6ST,ITGB1,LRP1,MAP2K4,MAPK1,MAPK3,MLST8,MTOR,PGAM5,PPP3CB,PRKAA2,PRKAB2,PRKAG1,PRKAG2,RPTOR,STAT3
Erythropoietin Signaling Pathway	1.75	Vascular function	0.142	CTNNB1,GRB2,GSK3B,ITPR2,KRAS,MACROH2A2,MAPK1,MAPK3,MTOR,NOS3,PIK3C2A,PIK3R4,PRKCA,PRKCB,PRKCD,PRKCG,PRKCZ,RAC1,RAC3,RALB,RAP1B,RAP2B,RRAS,RRAS2,SRC
Acute Phase Response Signaling	1.74	Immunity and inflammation	0.141	C1QB,C1QC,CP,ELP1,FGA,FGB,GRB2,HMOX2,HNRNPK,IL1RAP,IL6ST,KRAS,MAP2K4,MAP3K5,MAPK1,MAPK3,MAPK8,MTOR,MYD88,OSMR,RALB,RAP1B,RAP2B,RRAS,RRAS2,STAT3
IL-22 Signaling	1.73	Immunity and inflammation	0.25	JAK1,MAP2K4,MAPK1,MAPK3,MAPK8,STAT3
PEDF Signaling	1.71	Growth factor signaling	0.167	DOCK3,KRAS,MAPK1,MAPK3,PIK3C2A,PIK3R4,RAC1,RALB,RAP1B,RAP2B,RHOA,ROCK2,RRAS,RRAS2
Role of Macrophages, Fibroblasts and Endothelial Cells in Rheumatoid Arthritis	1.71	Immunity and inflammation	0.127	APC,CAMK2G,CHP1,CSNK1A1,CSNK1E,CSNK1G3,CTNNB1,DAAM1,ELP1,FZD2,FZD7,GNAO1,GSK3B,IL1RAP,IL1RAPL1,IL6ST,KRAS,LRP1,MAP2K4,MAPK1,MAPK3,MYD88,PIK3C2A,PIK3R4,PLCB3,PPP3CB,PRKCA,PRKCB,PRKCD,PRKCG,PRKCZ,RAC1,RALB,RAP1B,RAP2B,RHOA,ROCK2,RRAS,RRAS2,SRC,STAT3,VCAM1
Role of MAPK Signaling in the Pathogenesis of Influenza	1.71	Immunity and inflammation	0.167	ABHD3,KRAS,MAP2K4,MAP3K5,MAPK1,MAPK3,MAPK8,PNPLA8,PRKCA,RALB,RAP1B,RAP2B,RRAS,RRAS2
Regulation of the Epithelial-Mesenchymal Transition Pathway	1.71	Others	0.138	APC,BRAF,CDH2,CTNNB1,EGFR,FGFR3,FRS2,FZD2,FZD7,GRB2,GSK3B,JAK1,KRAS,MAP2K4,MAPK1,MAPK3,NOTCH1,PDGFRB,PIK3C2A,PIK3R4,RALB,RAP1B,RAP2B,RHOA,RRAS,RRAS2,STAT3
Sonic Hedgehog Signaling	1.71	Others	0.226	DYRK1A,GSK3B,PRKACB,PRKAG1,PRKAG2,PRKAR1B,PRKAR2B
Pancreatic Adenocarcinoma Signaling	1.69	Others	0.151	EGFR,ERBB2,GRB2,HDAC11,HDAC2,JAK1,KRAS,MAP2K4,MAPK1,MAPK3,MAPK8,NOTCH1,PIK3C2A,PIK3R4,PLD1,PLD2,PLD3,RAC1,STAT3
Phototransduction Pathway	1.64	Others	0.185	GNB1,GNB5,GUCY1A1,GUCY1B1,NPR2,PRKACB,PRKAG1,PRKAG2,PRKAR1B,PRKAR2B
Serine Biosynthesis	1.63	Biosynthetic process	0.667	PSAT1,UBAC2
Inosine-5'-phosphate Biosynthesis II	1.63	Biosynthetic process	0.667	ATIC,PAICS
Biotin-carboxyl Carrier Protein Assembly	1.63	Biosynthetic process	0.667	ACACA,ACACB
S-adenosyl-L-methionine Biosynthesis	1.63	Biosynthetic process	0.667	MAT2A,MAT2B
[truncated: 22 more rows]

## Sheet: EF vs Astro (3194)
Mouse.Gene	Human.Gene	Uniprot ID	Protein Description	Clasification	Endfoot Avg Protein abundance	Astrocyte Avg Protein abundance	Log2FC (EF vs. Astro)	P.Value
[truncated: 3,193 more rows]
