# Supplementary material for: Molecular profiling of brain endothelial cell to astrocyte endfoot communication in mouse and human
Source: Nat Commun. 2025 Nov 6;16:9750. doi: 10.1038/s41467-025-65487-4 (PMC12592424; doi:10.1038/s41467-025-65487-4)
Supplement: Supplementary file 5 — Supplementary Data 3 [file 41467_2025_65487_MOESM5_ESM.xlsx]

## Sheet: readme
Datasets used for comparison	Title	DOI	Brain region	Data used	Data edits
Stokum et al	A large portion of the astrocyte proteome is dedicated to perivascular endfeet, including critical components of the electron transport chain	https://doi.org/10.1177/0271678X211004182	whole brain	Supplementary Table 2; Differentially expressed prot.	Removed proteins where LogFC < 0 (not endfoot enriched); removed one duplicated row (Psmd5)
Kameyama et al	Heterogeneity of perivascular astrocyte endfeet depending on vascular regions in the mouse brain	https://doi.org/10.1016/j.isci.2023.108010	whole brain	Table S2 (83 unique to Purified PV-AEF); Table S3	Table S3: CA/B0 >0 and PA/B0 > 0; removed rows where gene names contained a semicolon because this indicates ambiguous peptide mapping
Alonso-Gardon et al.	Identification of the GlialCAM interactome: the G protein-coupled receptors GPRC5B and GPR37L1 modulate megalencephalic leukoencephalopathy proteins	https://doi.org/10.1093/hmg/ddab155	whole brain	Proteins from Figure 1B	none
Soto et al. (AQP4-BioID2 vs AQP-GFP comparison)	Astrocyte–neuron subproteomes and obsessive–compulsive disorder mechanisms	https://doi.org/10.1038/s41586-023-05927-7	striatum	Supplementary Table 3; Astro-Aqp4-BioID2 analysis; proteins with adj.P value < 0.05	removed proteins with no gene name
For all tabs, "1" indicates a protein was found in the dataset, "0" indicates it was not found.

## Sheet: AllUpSet_data
Protein	Protein Description	This.dataset	Soto	Stokum	Alonso.Gardon	Kameyama
Aaas	Aladin	1	0	0	0	1
Aacs	Acetoacetyl-CoA synthetase	0	1	0	0	1
Aak1	AP2-associated protein kinase 1	1	1	1	0	0
Aamdc	Mth938 domain-containing protein	0	1	0	0	1
Aars1	Alanine--tRNA ligase, cytoplasmic	0	0	0	0	1
Aars2	#N/A	0	0	0	0	1
Aass	Alpha-aminoadipic semialdehyde synthase, mitochondrial	0	0	0	0	1
Aatk	Serine/threonine-protein kinase LMTK1	1	0	0	0	0
Abat	4-aminobutyrate aminotransferase, mitochondrial	0	0	0	0	1
Abca1	Phospholipid-transporting ATPase ABCA1	1	0	0	0	1
Abca2	ATP-binding cassette sub-family A member 2	0	0	0	0	1
Abca3	Phospholipid-transporting ATPase ABCA3	0	0	0	0	1
Abca4	#N/A	0	0	0	0	1
Abca5	Cholesterol transporter ABCA5	1	0	0	0	1
Abca7	ATP-binding cassette sub-family A member 7	0	0	0	0	1
Abca8b	ABC-type organic anion transporter ABCA8B	0	0	0	0	1
Abca9	ATP-binding cassette sub-family A member 9	1	0	1	0	1
Abcb10	ATP-binding cassette sub-family B member 10, mitochondrial	1	0	0	0	1
Abcb11	Bile salt export pump	0	0	1	0	0
Abcb1a	ATP-dependent translocase ABCB1	1	0	0	0	1
Abcb1b	#N/A	0	0	1	0	1
Abcb6	ATP-binding cassette sub-family B member 6	0	0	1	0	1
Abcb7	Iron-sulfur clusters transporter ABCB7, mitochondrial	1	0	0	0	1
Abcb8	Mitochondrial potassium channel ATP-binding subunit	1	0	0	0	1
Abcb9	ABC-type oligopeptide transporter ABCB9	1	0	0	0	1
Abcc1	Multidrug resistance-associated protein 1	0	0	1	0	1
Abcc10	#N/A	0	0	0	0	1
Abcc4	ATP-binding cassette sub-family C member 4	1	0	0	0	0
Abcc5	#N/A	0	0	0	0	1
Abcc6	#N/A	0	0	0	0	1
Abcc9	#N/A	0	0	0	0	1
Abcd1	#N/A	0	0	0	0	1
Abcd2	ATP-binding cassette sub-family D member 2	1	0	0	0	1
Abcd3	ATP-binding cassette sub-family D member 3	1	1	0	0	1
Abcd4	#N/A	0	0	0	0	1
Abce1	ATP-binding cassette sub-family E member 1	1	0	1	0	0
Abcg1	ATP-binding cassette sub-family G member 1	1	0	0	0	1
Abcg2	Broad substrate specificity ATP-binding cassette transporter ABCG2	1	0	0	0	1
Abhd10	Palmitoyl-protein thioesterase ABHD10, mitochondrial	0	0	0	0	1
Abhd11	Protein ABHD11	0	0	0	0	1
Abhd12	Lysophosphatidylserine lipase ABHD12	1	0	0	0	1
Abhd13	Protein ABHD13	0	0	0	0	1
Abhd16a	Phosphatidylserine lipase ABHD16A	1	1	0	0	1
Abhd17a	Alpha/beta hydrolase domain-containing protein 17A	0	0	0	0	1
Abhd17b	Alpha/beta hydrolase domain-containing protein 17B	0	0	0	0	1
Abhd17c	#N/A	0	0	0	0	1
Abhd2	#N/A	0	0	0	0	1
Abhd3	Phospholipase ABHD3	1	0	0	0	1
Abhd4	(Lyso)-N-acylphosphatidylethanolamine lipase	0	0	0	0	1
Abhd6	Monoacylglycerol lipase ABHD6	0	1	0	0	1
Abi1	Abl interactor 1	1	0	0	0	0
Abl2	Tyrosine-protein kinase ABL2	1	0	0	0	0
Ablim1	Actin-binding LIM protein 1	1	1	0	0	0
Ablim2	Actin-binding LIM protein 2	1	1	0	0	0
Abr	Active breakpoint cluster region-related protein	1	1	0	0	0
Abtb2	Ankyrin repeat and BTB/POZ domain-containing protein 2	1	0	0	0	0
Acaa1a	3-ketoacyl-CoA thiolase A, peroxisomal	0	0	0	0	1
Acaa2	3-ketoacyl-CoA thiolase, mitochondrial	0	0	0	0	1
Acaca	Acetyl-CoA carboxylase 1	1	0	0	0	0
Acacb	Acetyl-CoA carboxylase 2	1	0	0	0	0
Acad10	#N/A	0	0	0	0	1
Acad11	#N/A	0	0	0	0	1
Acad8	Isobutyryl-CoA dehydrogenase, mitochondrial	1	0	0	0	1
Acad9	Complex I assembly factor ACAD9, mitochondrial	0	0	0	0	1
Acadl	Long-chain specific acyl-CoA dehydrogenase, mitochondrial	1	0	0	0	1
Acadm	Medium-chain specific acyl-CoA dehydrogenase, mitochondrial	1	0	0	0	1
Acads	Short-chain specific acyl-CoA dehydrogenase, mitochondrial	0	0	0	0	1
Acadsb	Short/branched chain specific acyl-CoA dehydrogenase, mitochondrial	1	0	0	0	1
Acadvl	Very long-chain specific acyl-CoA dehydrogenase, mitochondrial	0	0	0	0	1
Acap2	Arf-GAP with coiled-coil, ANK repeat and PH domain-containing protein 2	1	0	0	0	0
Acat1	Acetyl-CoA acetyltransferase, mitochondrial	0	0	0	0	1
Acat2	Acetyl-CoA acetyltransferase, cytosolic	1	1	0	0	1
Acbd3	Golgi resident protein GCP60	1	0	0	0	0
Acbd5	Acyl-CoA-binding domain-containing protein 5	1	1	0	0	1
Acbd6	Acyl-CoA-binding domain-containing protein 6	0	0	0	0	1
Ace2	#N/A	0	0	0	0	1
Ache	Acetylcholinesterase	1	1	0	0	1
Ackr1	Atypical chemokine receptor 1	1	0	0	0	0
Ackr3	#N/A	0	0	0	0	1
Acly	ATP-citrate synthase	1	1	0	0	1
Aco2	Aconitate hydratase, mitochondrial	0	0	0	0	1
Acot1	Acyl-coenzyme A thioesterase 1	1	1	0	0	1
Acot11	Acyl-coenzyme A thioesterase 11	1	0	0	0	1
Acot13	Acyl-coenzyme A thioesterase 13	0	0	0	0	1
Acot2	Acyl-coenzyme A thioesterase 2, mitochondrial	0	0	0	0	1
Acot6	#N/A	0	0	0	0	1
Acot7	Cytosolic acyl coenzyme A thioester hydrolase	1	0	0	0	1
Acot8	Acyl-coenzyme A thioesterase 8	1	0	0	0	1
Acot9	Acyl-coenzyme A thioesterase 9, mitochondrial	1	0	0	0	1
Acox1	Peroxisomal acyl-coenzyme A oxidase 1	0	0	0	0	1
Acox3	Peroxisomal acyl-coenzyme A oxidase 3	1	0	0	0	1
Acp1	Low molecular weight phosphotyrosine protein phosphatase	0	1	1	0	0
Acp2	#N/A	0	0	0	0	1
Acp6	#N/A	0	0	0	0	1
Acrbp	#N/A	0	0	0	0	1
Acsbg1	Long-chain-fatty-acid--CoA ligase ACSBG1	1	1	0	0	1
Acsf2	Medium-chain acyl-CoA ligase ACSF2, mitochondrial	0	0	0	0	1
Acsf3	Malonate--CoA ligase ACSF3, mitochondrial	0	0	0	0	1
Acsl1	Long-chain-fatty-acid--CoA ligase 1	1	1	0	0	1
Acsl3	Long-chain-fatty-acid--CoA ligase 3	1	1	0	0	1
Acsl4	Long-chain-fatty-acid--CoA ligase 4	1	1	0	0	0
Acsl5	Long-chain-fatty-acid--CoA ligase 5	1	0	0	0	0
Acsl6	Long-chain-fatty-acid--CoA ligase 6	1	1	0	0	0
Acss1	Acetyl-coenzyme A synthetase 2-like, mitochondrial	1	0	0	0	1
Acss2	Acetyl-coenzyme A synthetase, cytoplasmic	0	1	0	0	0
Acss3	#N/A	0	0	1	0	1
Actbl2	Beta-actin-like protein 2	0	0	1	0	0
Actn1	Alpha-actinin-1	0	1	0	0	0
Actn4	Alpha-actinin-4	1	0	0	0	0
Actr10	Actin-related protein 10	0	1	0	0	0
Actr1b	Beta-centractin	1	0	0	0	1
Actr2	Actin-related protein 2	0	0	0	0	1
Actr3	Actin-related protein 3	1	1	0	0	0
Actr3b	Actin-related protein 3B	1	1	1	0	1
Acvr1b	Activin receptor type-1B	1	0	0	0	1
Acvr2a	#N/A	0	0	0	0	1
Acy1	Aminoacylase-1	0	0	0	0	1
Acyp1	Acylphosphatase-1	0	0	0	0	1
Acyp2	Acylphosphatase-2	0	0	0	0	1
Adam10	Disintegrin and metalloproteinase domain-containing protein 10	0	0	0	0	1
Adam11	Disintegrin and metalloproteinase domain-containing protein 11	1	0	0	0	1
Adam12	Disintegrin and metalloproteinase domain-containing protein 12	1	0	0	0	0
Adam15	#N/A	0	0	0	0	1
Adam17	Disintegrin and metalloproteinase domain-containing protein 17	0	0	1	0	1
Adam22	Disintegrin and metalloproteinase domain-containing protein 22	1	0	0	0	1
Adam23	Disintegrin and metalloproteinase domain-containing protein 23	0	1	0	0	1
Adam9	Disintegrin and metalloproteinase domain-containing protein 9	1	0	1	0	1
Adamts15	#N/A	0	0	1	0	0
Adck1	AarF domain-containing protein kinase 1	1	0	1	0	1
Adck2	#N/A	0	0	0	0	1
Adck5	Uncharacterized aarF domain-containing protein kinase 5	1	0	0	0	1
Adcy1	Adenylate cyclase type 1	1	1	0	0	1
Adcy2	Adenylate cyclase type 2	1	1	0	0	1
Adcy3	Adenylate cyclase type 3	0	0	0	0	1
Adcy5	Adenylate cyclase type 5	1	1	0	0	0
Adcy6	Adenylate cyclase type 6	1	0	0	0	0
Adcy8	Adenylate cyclase type 8	1	0	0	0	1
Adcy9	Adenylate cyclase type 9	1	0	0	0	0
Adcyap1r1	Pituitary adenylate cyclase-activating polypeptide type I receptor	1	0	0	0	1
Add1	Alpha-adducin	1	1	0	0	0
Add2	Beta-adducin	1	1	1	0	1
Add3	Gamma-adducin	1	1	0	0	0
Adgra1	Adhesion G protein-coupled receptor A1	1	0	0	0	1
Adgra2	#N/A	0	0	1	0	1
Adgrb1	Adhesion G protein-coupled receptor B1	1	0	0	0	1
Adgrb2	Adhesion G protein-coupled receptor B2	1	0	0	0	1
Adgrb3	Adhesion G protein-coupled receptor B3	1	1	0	0	1
Adgre1	#N/A	0	0	0	0	1
Adgrf5	#N/A	0	0	0	0	1
Adgrg1	Adhesion G-protein coupled receptor G1	0	0	0	0	1
Adgrg5	#N/A	0	0	0	0	1
Adgrl1	Adhesion G protein-coupled receptor L1	1	1	0	0	1
Adgrl2	Adhesion G protein-coupled receptor L2	1	0	1	0	1
Adgrl3	Adhesion G protein-coupled receptor L3	1	1	0	0	1
Adgrl4	#N/A	0	0	0	0	1
Adh5	Alcohol dehydrogenase class-3	1	1	0	0	0
Adhfe1	#N/A	0	0	1	0	1
Adipoq	Adiponectin	1	0	1	0	0
Adk	Adenosine kinase	1	1	0	0	0
Ado	2-aminoethanethiol dioxygenase	1	0	0	0	1
Adora2a	#N/A	0	0	0	0	1
Adpgk	#N/A	0	0	0	0	1
Adprhl2	#N/A	0	0	0	0	1
Adra1b	Alpha-1B adrenergic receptor	1	0	0	0	0
Adra2a	Alpha-2A adrenergic receptor	0	1	1	0	1
Adrbk1	#N/A	0	1	0	0	0
Adss	#N/A	0	1	0	0	0
Afdn	Afadin	1	0	0	0	0
Afg1l	AFG1-like ATPase	0	0	0	0	1
Afg3l1	#N/A	0	0	0	0	1
Afg3l2	AFG3-like protein 2	1	0	0	0	1
Aga	#N/A	0	0	1	0	0
Agap1	Arf-GAP with GTPase, ANK repeat and PH domain-containing protein 1	0	1	0	0	0
Agap2	Arf-GAP with GTPase, ANK repeat and PH domain-containing protein 2	1	1	0	0	0
Agap3	Arf-GAP with GTPase, ANK repeat and PH domain-containing protein 3	1	1	0	0	0
Agk	Acylglycerol kinase, mitochondrial	1	0	0	0	1
Agmo	#N/A	0	0	0	0	1
Ago1	Protein argonaute-1	1	0	0	0	0
Ago2	Protein argonaute-2	1	1	0	0	0
Agpat1	1-acyl-sn-glycerol-3-phosphate acyltransferase alpha	0	1	0	0	1
Agpat2	#N/A	0	0	0	0	1
Agpat3	1-acyl-sn-glycerol-3-phosphate acyltransferase gamma	1	0	0	0	1
Agpat4	1-acyl-sn-glycerol-3-phosphate acyltransferase delta	1	1	0	0	1
Agpat5	1-acyl-sn-glycerol-3-phosphate acyltransferase epsilon	1	0	0	0	1
Agps	#N/A	0	0	1	0	1
Agrn	Agrin	1	0	0	0	0
Agt	#N/A	0	0	0	0	1
Ahcy	Adenosylhomocysteinase	0	1	0	0	0
Ahcyl1	S-adenosylhomocysteine hydrolase-like protein 1	1	1	0	0	1
Ahcyl2	Putative adenosylhomocysteinase 3	1	1	0	0	0
Ahsa1	Activator of 90 kDa heat shock protein ATPase homolog 1	1	0	0	0	0
Aif1l	Allograft inflammatory factor 1-like	1	0	0	0	0
Aifm1	Apoptosis-inducing factor 1, mitochondrial	1	0	0	0	1
Aifm3	Apoptosis-inducing factor 3	1	1	0	0	0
Ajm1	Apical junction component 1 homolog	1	0	0	0	1
Ak1	Adenylate kinase isoenzyme 1	1	0	0	0	1
Ak2	Adenylate kinase 2, mitochondrial	0	0	0	0	1
Ak3	GTP:AMP phosphotransferase AK3, mitochondrial	0	0	0	0	1
Ak4	Adenylate kinase 4, mitochondrial	1	0	0	0	1
Akap1	A-kinase anchor protein 1, mitochondrial	1	0	0	0	0
Akap2	A-kinase anchor protein 2	1	0	0	0	0
Akap5	A-kinase anchor protein 5	0	0	0	0	1
Akap7	A-kinase anchor protein 7 isoform gamma	1	0	0	0	1
Akr1b7	Aldo-keto reductase family 1 member B7	1	0	0	0	1
Akr1b8	Aldose reductase-related protein 2	1	0	0	0	1
Akr7a2	Aflatoxin B1 aldehyde reductase member 2	0	0	0	0	1
Akt1	RAC-alpha serine/threonine-protein kinase	0	1	0	0	0
Alad	Delta-aminolevulinic acid dehydratase	0	0	1	0	0
Alas1	#N/A	0	0	0	0	1
Alb	Serum albumin	0	0	0	0	1
Alcam	CD166 antigen	0	0	0	0	1
Aldh18a1	Delta-1-pyrroline-5-carboxylate synthase	0	1	0	0	0
Aldh1a1	Retinal dehydrogenase 1	0	1	0	0	0
Aldh1a2	#N/A	0	0	1	0	0
Aldh1b1	Aldehyde dehydrogenase X, mitochondrial	1	0	1	0	1
Aldh1l1	Cytosolic 10-formyltetrahydrofolate dehydrogenase	1	1	0	0	1
Aldh2	Aldehyde dehydrogenase, mitochondrial	1	0	0	0	1
Aldh3a2	Aldehyde dehydrogenase family 3 member A2	1	0	0	0	1
Aldh3b1	Aldehyde dehydrogenase family 3 member B1	1	0	0	0	1
Aldh4a1	Delta-1-pyrroline-5-carboxylate dehydrogenase, mitochondrial	0	0	0	0	1
Aldh5a1	Succinate-semialdehyde dehydrogenase, mitochondrial	0	0	0	0	1
Aldh6a1	Methylmalonate-semialdehyde dehydrogenase [acylating], mitochondrial	1	0	0	0	1
Aldh7a1	Alpha-aminoadipic semialdehyde dehydrogenase	0	0	0	0	1
Aldh9a1	4-trimethylaminobutyraldehyde dehydrogenase	1	0	0	0	1
Aldoa	Fructose-bisphosphate aldolase A	0	0	0	0	1
Aldoc	Fructose-bisphosphate aldolase C	1	0	0	0	1
Alg1	Chitobiosyldiphosphodolichol beta-mannosyltransferase	0	0	0	0	1
Alg10b	Putative Dol-P-Glc:Glc(2)Man(9)GlcNAc(2)-PP-Dol alpha-1,2-glucosyltransferase	1	0	0	0	1
Alg11	GDP-Man:Man(3)GlcNAc(2)-PP-Dol alpha-1,2-mannosyltransferase	1	1	0	0	1
Alg12	#N/A	0	0	0	0	1
Alg13	Putative bifunctional UDP-N-acetylglucosamine transferase and deubiquitinase ALG13	0	0	0	0	1
Alg14	#N/A	0	0	1	0	1
Alg2	Alpha-1,3/1,6-mannosyltransferase ALG2	1	1	0	0	1
Alg3	#N/A	0	0	0	0	1
Alg5	Dolichyl-phosphate beta-glucosyltransferase	1	0	0	0	1
Alg6	#N/A	0	0	0	0	1
Alg8	#N/A	0	0	0	0	1
Alg9	Alpha-1,2-mannosyltransferase ALG9	1	0	0	0	1
Alkbh7	#N/A	0	0	0	0	1
Alox12	#N/A	0	0	0	0	1
Alox5	Polyunsaturated fatty acid 5-lipoxygenase	0	0	0	0	1
Alox5ap	Arachidonate 5-lipoxygenase-activating protein	0	0	0	0	1
Alpl	Alkaline phosphatase, tissue-nonspecific isozyme	0	0	0	0	1
Als2	Alsin	1	0	0	0	1
Amacr	#N/A	0	0	0	0	1
Amer2	APC membrane recruitment protein 2	1	1	0	0	1
Amfr	E3 ubiquitin-protein ligase AMFR	1	0	0	0	0
Amigo1	Amphoterin-induced protein 1	0	0	0	0	1
Amot	Angiomotin	1	0	0	0	0
Amotl1	Angiomotin-like protein 1	1	0	0	0	0
Ampd2	AMP deaminase 2	1	1	0	0	0
Amph	Amphiphysin	0	1	0	0	1
Amt	#N/A	0	0	0	0	1
Anapc1	Anaphase-promoting complex subunit 1	1	0	0	0	0
Anapc4	Anaphase-promoting complex subunit 4	1	0	0	0	0
Angel2	#N/A	0	0	0	0	1
Ank1	Ankyrin-1	1	1	0	0	1
Ank2	Ankyrin-2	1	1	0	0	1
Ank3	Ankyrin-3	1	1	0	0	1
Ankh	Progressive ankylosis protein	1	0	0	0	1
Ankle2	Ankyrin repeat and LEM domain-containing protein 2	1	0	0	0	0
Ankmy2	Ankyrin repeat and MYND domain-containing protein 2	0	1	0	0	0
Ankrd13b	#N/A	0	0	0	0	1
Ankrd27	Ankyrin repeat domain-containing protein 27	1	0	0	0	0
Ankrd28	Serine/threonine-protein phosphatase 6 regulatory ankyrin repeat subunit A	1	0	0	0	0
Ankrd7	#N/A	0	0	0	0	1
Ankrd9	#N/A	0	0	0	0	1
Anks1a	Ankyrin repeat and SAM domain-containing protein 1A	1	0	0	0	0
Anks1b	Ankyrin repeat and sterile alpha motif domain-containing protein 1B	1	0	0	0	1
Anks3	#N/A	0	0	0	0	1
Anln	Anillin	1	1	0	0	1
Ano1	#N/A	0	0	1	0	1
Ano10	Anoctamin-10	1	0	1	0	1
Ano3	Anoctamin-3	1	0	0	0	0
Ano6	Anoctamin-6	1	0	0	0	1
Ano8	Anoctamin-8	1	0	0	0	1
Anpep	#N/A	0	0	0	0	1
Antkmt	#N/A	0	0	0	0	1
Antxr1	Anthrax toxin receptor 1	0	0	0	0	1
Antxr2	#N/A	0	0	0	0	1
Anxa10	#N/A	0	0	0	0	1
Anxa11	Annexin A11	1	0	0	0	1
Anxa2	Annexin A2	0	0	0	0	1
Anxa4	Annexin A4	0	0	0	0	1
Anxa6	Annexin A6	0	0	0	0	1
Anxa7	Annexin A7	0	0	0	0	1
Anxa8	#N/A	0	0	0	0	1
Aoc3	Membrane primary amine oxidase	1	0	0	0	0
Ap1b1	AP-1 complex subunit beta-1	0	0	0	0	1
Ap1g1	AP-1 complex subunit gamma-1	1	0	0	0	0
Ap1m1	AP-1 complex subunit mu-1	1	1	0	0	0
Ap1s1	AP-1 complex subunit sigma-1A	1	0	0	0	1
Ap1s2	AP-1 complex subunit sigma-2	1	1	0	0	0
Ap2a1	AP-2 complex subunit alpha-1	1	1	0	0	1
Ap2a2	AP-2 complex subunit alpha-2	0	1	0	0	0
Ap2b1	AP-2 complex subunit beta	1	1	0	0	0
Ap2m1	AP-2 complex subunit mu	1	0	0	0	1
Ap2s1	AP-2 complex subunit sigma	1	0	0	0	1
Ap3b1	AP-3 complex subunit beta-1	1	0	1	0	0
Ap3b2	AP-3 complex subunit beta-2	1	1	0	0	0
Ap3m1	AP-3 complex subunit mu-1	1	0	1	0	0
Ap3m2	AP-3 complex subunit mu-2	1	1	0	0	0
Ap3s1	AP-3 complex subunit sigma-1	0	1	0	0	0
Ap3s2	AP-3 complex subunit sigma-2	1	1	0	0	0
Apbb1	Amyloid-beta A4 precursor protein-binding family B member 1	1	1	0	0	1
Apc	Adenomatous polyposis coli protein	1	0	0	0	0
Apcdd1	#N/A	0	0	0	0	1
Apeh	Acylamino-acid-releasing enzyme	0	1	0	0	0
Aph1a	#N/A	0	0	0	0	1
Aph1b	#N/A	0	0	0	0	1
Aph1c	#N/A	0	0	0	0	1
Aplp2	Amyloid-like protein 2	0	0	0	0	1
Apmap	Adipocyte plasma membrane-associated protein	1	1	0	0	1
Apoa1	Apolipoprotein A-I	0	0	0	0	1
Apoc1	#N/A	0	0	0	0	1
Apod	Apolipoprotein D	0	0	1	0	1
Apoe	Apolipoprotein E	0	0	0	0	1
Apoo	MICOS complex subunit Mic26	1	1	0	0	1
Apool	MICOS complex subunit Mic27	1	1	0	0	1
App	Amyloid-beta A4 protein	0	0	0	0	1
Appl1	DCC-interacting protein 13-alpha	1	0	0	0	0
Appl2	DCC-interacting protein 13-beta	1	1	0	0	0
Aqp1	#N/A	0	0	0	0	1
Aqp11	#N/A	0	0	0	0	1
Aqp4	Aquaporin-4	1	1	0	0	0
Arap2	Arf-GAP with Rho-GAP domain, ANK repeat and PH domain-containing protein 2	1	0	0	0	0
Arcn1	Coatomer subunit delta	0	1	0	0	0
Arel1	Apoptosis-resistant E3 ubiquitin protein ligase 1	0	0	0	0	1
Arf1	ADP-ribosylation factor 1	1	1	0	0	0
Arf2	ADP-ribosylation factor 2	1	0	0	0	0
Arf4	ADP-ribosylation factor 4	1	1	0	0	0
Arf5	ADP-ribosylation factor 5	0	1	0	0	1
Arfgap1	ADP-ribosylation factor GTPase-activating protein 1	1	1	0	0	0
Arfgap2	ADP-ribosylation factor GTPase-activating protein 2	0	1	0	0	0
Arfgap3	ADP-ribosylation factor GTPase-activating protein 3	0	1	0	0	0
Arfgef3	Brefeldin A-inhibited guanine nucleotide-exchange protein 3	1	1	0	0	0
Arg1	Arginase-1	0	0	0	0	1
Arhgap1	Rho GTPase-activating protein 1	1	1	0	0	0
Arhgap12	Rho GTPase-activating protein 12	1	0	0	0	0
Arhgap23	Rho GTPase-activating protein 23	1	0	0	0	0
Arhgap26	Rho GTPase-activating protein 26	1	0	0	0	0
Arhgap31	Rho GTPase-activating protein 31	1	0	0	0	0
Arhgap32	Rho GTPase-activating protein 32	1	1	0	0	0
Arhgap35	Rho GTPase-activating protein 35	1	0	0	0	0
Arhgap5	Rho GTPase-activating protein 5	1	0	0	0	0
Arhgdia	Rho GDP-dissociation inhibitor 1	0	1	0	0	0
Arhgef10	Rho guanine nucleotide exchange factor 10	1	0	0	0	1
Arhgef12	Rho guanine nucleotide exchange factor 12	1	1	0	0	0
Arhgef16	#N/A	0	0	0	0	1
Arhgef17	Rho guanine nucleotide exchange factor 17	1	0	0	0	0
Arhgef18	Rho guanine nucleotide exchange factor 18	1	0	0	0	0
Arhgef7	Rho guanine nucleotide exchange factor 7	1	0	0	0	0
Arih1	E3 ubiquitin-protein ligase ARIH1	0	1	0	0	0
Arl1	ADP-ribosylation factor-like protein 1	1	1	0	0	0
Arl15	ADP-ribosylation factor-like protein 15	1	0	0	0	1
Arl2	ADP-ribosylation factor-like protein 2	0	0	0	0	1
Arl5a	ADP-ribosylation factor-like protein 5A	1	0	0	0	1
Arl6	ADP-ribosylation factor-like protein 6	0	0	0	0	1
Arl6ip1	ADP-ribosylation factor-like protein 6-interacting protein 1	1	0	0	0	0
Arl6ip5	PRA1 family protein 3	1	0	0	0	1
Arl8a	ADP-ribosylation factor-like protein 8A	1	0	0	0	1
Arl8b	ADP-ribosylation factor-like protein 8B	1	0	0	0	1
Armc6	Armadillo repeat-containing protein 6	0	0	0	0	1
Armcx1	#N/A	0	0	0	0	1
Armt1	Damage-control phosphatase ARMT1	0	0	0	0	1
Arnt	#N/A	0	0	0	0	1
Arpc1a	Actin-related protein 2/3 complex subunit 1A	1	0	0	0	1
Arpc1b	Actin-related protein 2/3 complex subunit 1B	1	1	0	0	0
Arpc2	Actin-related protein 2/3 complex subunit 2	0	1	0	0	1
Arpc3	Actin-related protein 2/3 complex subunit 3	0	0	0	0	1
Arpc4	Actin-related protein 2/3 complex subunit 4	0	0	0	0	1
Arpc5l	Actin-related protein 2/3 complex subunit 5-like protein	0	0	0	0	1
Arpp21	cAMP-regulated phosphoprotein 21	0	0	0	0	1
Arrb1	Beta-arrestin-1	1	1	0	0	0
Arsb	Arylsulfatase B	0	0	1	0	0
Art4	#N/A	0	0	0	0	1
Arvcf	Armadillo repeat protein deleted in velo-cardio-facial syndrome homolog	0	0	1	0	1
Arxes1	#N/A	0	0	1	0	0
As3mt	Arsenite methyltransferase	1	0	0	0	0
Asah1	Acid ceramidase	1	0	0	0	1
Asah2	#N/A	0	0	0	0	1
Asap1	Arf-GAP with SH3 domain, ANK repeat and PH domain-containing protein 1	1	0	0	0	0
Asb4	#N/A	0	0	0	0	1
Asb6	Ankyrin repeat and SOCS box protein 6	1	0	0	0	1
Asic1	Acid-sensing ion channel 1	0	0	0	0	1
Asic2	Acid-sensing ion channel 2	0	0	0	0	1
Asmt	#N/A	0	0	0	0	1
Asna1	#N/A	0	1	0	0	0
Asns	Asparagine synthetase [glutamine-hydrolyzing]	0	0	0	0	1
Aspa	Aspartoacylase	0	0	0	0	1
Asph	#N/A	0	0	0	0	1
Aspn	#N/A	0	0	1	0	0
Asrgl1	Isoaspartyl peptidase/L-asparaginase	1	0	0	0	1
Ass1	Argininosuccinate synthase	0	1	0	0	0
Astn1	Astrotactin-1	1	0	0	0	1
Astn2	Astrotactin-2	0	0	0	0	1
Atad1	Outer mitochondrial transmembrane helix translocase	1	0	0	0	0
Atad3	ATPase family AAA domain-containing protein 3	1	0	0	0	1
Atcay	Caytaxin	1	1	0	0	1
Atg2b	Autophagy-related protein 2 homolog B	1	0	0	0	0
Atg4c	Cysteine protease ATG4C	0	0	0	0	1
Atg7	Ubiquitin-like modifier-activating enzyme ATG7	0	1	0	0	1
Atg9a	Autophagy-related protein 9A	1	0	0	0	1
Atic	Bifunctional purine biosynthesis protein ATIC	1	1	0	0	0
Atl1	Atlastin-1	0	1	0	0	1
Atl2	Atlastin-2	1	0	0	0	0
Atl3	Atlastin-3	1	0	0	0	0
Atp10a	#N/A	0	0	0	0	1
Atp11a	Phospholipid-transporting ATPase IH	0	0	1	0	1
Atp11b	Phospholipid-transporting ATPase IF	1	0	0	0	0
Atp11c	Phospholipid-transporting ATPase 11C	1	1	1	0	1
Atp13a1	Endoplasmic reticulum transmembrane helix translocase	1	1	0	0	1
Atp13a2	#N/A	0	0	0	0	1
Atp13a3	#N/A	0	0	0	0	1
Atp13a5	#N/A	0	0	1	0	1
Atp1a1	Sodium/potassium-transporting ATPase subunit alpha-1	1	1	0	0	1
Atp1a2	Sodium/potassium-transporting ATPase subunit alpha-2	1	1	0	1	1
Atp1a3	Sodium/potassium-transporting ATPase subunit alpha-3	1	1	0	0	1
Atp1a4	Sodium/potassium-transporting ATPase subunit alpha-4	1	1	0	0	1
Atp1b1	Sodium/potassium-transporting ATPase subunit beta-1	1	0	0	0	1
Atp1b2	Sodium/potassium-transporting ATPase subunit beta-2	1	1	0	0	1
Atp1b3	Sodium/potassium-transporting ATPase subunit beta-3	1	0	0	0	1
Atp2a2	Sarcoplasmic/endoplasmic reticulum calcium ATPase 2	1	0	0	0	1
Atp2a3	Sarcoplasmic/endoplasmic reticulum calcium ATPase 3	1	0	0	0	1
Atp2b1	Plasma membrane calcium-transporting ATPase 1	1	0	0	1	1
Atp2b2	Plasma membrane calcium-transporting ATPase 2	1	1	1	0	1
Atp2b4	Plasma membrane calcium-transporting ATPase 4	1	0	0	0	0
Atp2c1	Calcium-transporting ATPase type 2C member 1	1	0	0	0	1
Atp4a	Potassium-transporting ATPase alpha chain 1	0	0	0	0	1
Atp5f1a	ATP synthase subunit alpha, mitochondrial	0	0	0	0	1
Atp5f1b	ATP synthase subunit beta, mitochondrial	0	0	0	0	1
Atp5f1c	ATP synthase subunit gamma, mitochondrial	1	0	0	0	1
Atp5f1d	ATP synthase subunit delta, mitochondrial	0	0	0	0	1
Atp5f1e	ATP synthase subunit epsilon, mitochondrial	1	0	0	0	1
ATP5IF1	ATPase inhibitor, mitochondrial	0	0	0	0	1
Atp5md	#N/A	0	0	0	0	1
Atp5me	ATP synthase subunit e, mitochondrial	0	0	0	0	1
Atp5mf	ATP synthase subunit f, mitochondrial	0	0	0	0	1
Atp5mg	ATP synthase subunit g, mitochondrial	0	0	0	0	1
Atp5mj	ATP synthase subunit ATP5MJ, mitochondrial	1	0	0	0	0
Atp5mpl	#N/A	0	0	0	0	1
Atp5pb	ATP synthase F(0) complex subunit B1, mitochondrial	1	0	0	0	1
Atp5pd	ATP synthase subunit d, mitochondrial	0	0	0	0	1
Atp5pf	ATP synthase-coupling factor 6, mitochondrial	0	0	0	0	1
Atp5po	ATP synthase subunit O, mitochondrial	0	0	0	0	1
Atp5s	#N/A	0	0	1	0	0
Atp6ap1	V-type proton ATPase subunit S1	1	0	0	0	0
Atp6v0a1	V-type proton ATPase 116 kDa subunit a1	1	0	0	0	1
Atp6v0a2	V-type proton ATPase 116 kDa subunit a2	0	0	0	0	1
Atp6v0c	V-type proton ATPase 16 kDa proteolipid subunit	1	0	0	0	1
Atp6v0d1	V-type proton ATPase subunit d 1	0	0	1	0	1
Atp6v1a	V-type proton ATPase catalytic subunit A	0	0	0	0	1
Atp6v1b2	V-type proton ATPase subunit B, brain isoform	1	0	0	0	1
Atp6v1c1	V-type proton ATPase subunit C 1	0	0	0	0	1
Atp6v1d	V-type proton ATPase subunit D	1	0	0	0	1
Atp6v1e1	V-type proton ATPase subunit E 1	0	0	0	0	1
Atp6v1f	V-type proton ATPase subunit F	0	0	0	0	1
Atp6v1g1	V-type proton ATPase subunit G 1	0	0	0	0	1
Atp6v1g2	V-type proton ATPase subunit G 2	1	0	0	0	1
Atp6v1h	V-type proton ATPase subunit H	1	0	0	0	1
Atp7a	Copper-transporting ATPase 1	1	0	0	0	1
Atp8a1	Phospholipid-transporting ATPase IA	1	1	0	0	1
Atp8a2	Phospholipid-transporting ATPase IB	0	0	0	0	1
Atp9a	Probable phospholipid-transporting ATPase IIA	1	1	0	0	1
Atp9b	Probable phospholipid-transporting ATPase IIB	1	0	0	0	1
Atpaf1	ATP synthase mitochondrial F1 complex assembly factor 1	0	0	0	0	1
Atpaf2	#N/A	0	0	0	0	1
Atpsckmt	#N/A	0	0	0	0	1
Atraid	#N/A	0	0	0	0	1
Atrn	Attractin	1	0	0	0	1
Atrnl1	Attractin-like protein 1	0	0	0	0	1
Atxn2l	Ataxin-2-like protein	1	0	0	0	0
Atxn3	Ataxin-3	1	0	0	0	0
Auh	Methylglutaconyl-CoA hydratase, mitochondrial	0	0	0	0	1
Aup1	Lipid droplet-regulating VLDL assembly factor AUP1	0	0	0	0	1
Aurkaip1	#N/A	0	0	0	0	1
Avl9	Late secretory pathway protein AVL9 homolog	1	0	0	0	1
B2m	Beta-2-microglobulin	0	0	0	0	1
B3galnt1	UDP-GalNAc:beta-1,3-N-acetylgalactosaminyltransferase 1	0	0	0	0	1
B3galnt2	#N/A	0	0	0	0	1
B3galt6	#N/A	0	0	0	0	1
B3gat3	#N/A	0	0	1	0	1
B3glct	#N/A	0	0	0	0	1
B3GNT2	#N/A	0	0	0	0	1
B4galt1	Beta-1,4-galactosyltransferase 1	0	0	0	0	1
B4galt4	#N/A	0	0	0	0	1
B4galt7	#N/A	0	0	0	0	1
B4gat1	#N/A	0	0	0	0	1
B9d1	#N/A	0	0	0	0	1
B9d2	#N/A	0	0	0	0	1
Baalc	Brain and acute leukemia cytoplasmic protein	1	0	0	0	0
Bace1	Beta-secretase 1	1	0	0	0	1
Bag2	#N/A	0	0	0	0	1
Bag3	BAG family molecular chaperone regulator 3	1	0	0	0	0
Bai1	#N/A	0	1	0	0	0
Baiap2	Brain-specific angiogenesis inhibitor 1-associated protein 2	1	0	0	0	0
Bak1	#N/A	0	0	0	0	1
Banf1	Barrier-to-autointegration factor	0	0	0	0	1
Basp1	Brain acid soluble protein 1	0	1	0	0	1
Bax	Apoptosis regulator BAX	0	0	0	0	1
BC017158	#N/A	0	0	1	0	0
Bcan	Brevican core protein	1	0	0	0	0
Bcap29	B-cell receptor-associated protein 29	0	0	0	0	1
Bcap31	B-cell receptor-associated protein 31	0	0	0	0	1
Bcar1	Breast cancer anti-estrogen resistance protein 1	1	0	0	0	0
Bcar3	Breast cancer anti-estrogen resistance protein 3 homolog	1	0	0	0	0
Bcas1	Breast carcinoma-amplified sequence 1 homolog	0	0	0	0	1
Bcas3	BCAS3 microtubule associated cell migration factor	1	1	0	0	0
Bcat1	Branched-chain-amino-acid aminotransferase, cytosolic	0	0	0	0	1
Bcat2	Branched-chain-amino-acid aminotransferase, mitochondrial	0	0	0	0	1
Bche	#N/A	0	0	0	0	1
Bckdha	2-oxoisovalerate dehydrogenase subunit alpha, mitochondrial	0	0	0	0	1
Bckdhb	2-oxoisovalerate dehydrogenase subunit beta, mitochondrial	0	0	0	0	1
Bckdk	[3-methyl-2-oxobutanoate dehydrogenase [lipoamide]] kinase, mitochondrial	0	0	0	0	1
Bcl2	#N/A	0	0	0	0	1
Bcl2l1	Bcl-2-like protein 1	0	0	0	0	1
Bclaf1	Bcl-2-associated transcription factor 1	1	0	0	0	0
Bco2	#N/A	0	0	0	0	1
Bcr	Breakpoint cluster region protein	1	1	0	0	0
Bcs1l	Mitochondrial chaperone BCS1	1	0	0	0	1
Bdh1	D-beta-hydroxybutyrate dehydrogenase, mitochondrial	1	0	0	0	1
Bdh2	#N/A	0	0	0	0	1
Begain	Brain-enriched guanylate kinase-associated protein	1	0	0	0	1
Bet1	BET1 homolog	1	0	0	0	0
Bfar	Bifunctional apoptosis regulator	0	0	0	0	1
Bin1	Myc box-dependent-interacting protein 1	1	0	0	0	1
Bloc1s2	#N/A	0	0	0	0	1
Blvra	Biliverdin reductase A	0	1	0	0	0
Bmp2k	BMP-2-inducible protein kinase	1	0	0	0	0
Bmp6	#N/A	0	0	0	0	1
Bmp7	#N/A	0	0	0	0	1
Bmpr2	Bone morphogenetic protein receptor type-2	1	0	0	0	0
Bnip2	#N/A	0	0	0	0	1
Bnip3l	#N/A	0	0	0	0	1
Bok	Bcl-2-related ovarian killer protein	0	0	0	0	1
Bola2	BolA-like protein 2	0	1	0	0	0
Bola3	#N/A	0	0	0	0	1
Borcs5	BLOC-1-related complex subunit 5	1	0	0	0	0
Bphl	Valacyclovir hydrolase	0	0	0	0	1
Bpifa3	#N/A	0	0	0	0	1
Bpnt1	3'(2'),5'-bisphosphate nucleotidase 1	1	0	0	0	1
Braf	Serine/threonine-protein kinase B-raf	1	1	0	0	0
Brcc3	Lys-63-specific deubiquitinase BRCC36	1	0	0	0	0
Bri3bp	BRI3-binding protein	1	0	0	0	1
Brinp1	BMP/retinoic acid-inducible neural-specific protein 1	1	0	0	0	1
Brinp2	BMP/retinoic acid-inducible neural-specific protein 2	0	0	0	0	1
Brix1	#N/A	0	0	1	0	0
Brk1	Protein BRICK1	1	0	0	0	1
Brsk2	Serine/threonine-protein kinase BRSK2	0	0	0	0	1
Bscl2	Seipin	1	0	0	0	1
Bsg	Basigin	1	0	0	0	1
Bsn	Protein bassoon	1	0	0	0	1
Bst1	#N/A	0	0	1	0	1
Bst2	#N/A	0	0	0	0	1
Bsx	#N/A	0	0	0	0	1
Btbd17	BTB/POZ domain-containing protein 17	0	1	0	0	0
Btbd18	#N/A	0	0	0	0	1
Btd	#N/A	0	0	1	0	1
Bub3	Mitotic checkpoint protein BUB3	1	1	1	0	0
C1galt1	#N/A	0	0	0	0	1
C1galt1c1	#N/A	0	0	0	0	1
C1qb	Complement C1q subcomponent subunit B	1	0	1	0	0
C1qbp	Complement component 1 Q subcomponent-binding protein, mitochondrial	1	0	0	0	1
C1qc	Complement C1q subcomponent subunit C	1	0	0	0	0
C2cd2	C2 domain-containing protein 2	1	0	0	0	0
C2cd2l	Phospholipid transfer protein C2CD2L	1	0	0	0	0
C2cd5	C2 domain-containing protein 5	1	0	0	0	0
C3	Complement C3	0	0	0	0	1
C5	#N/A	0	0	0	0	1
C8g	#N/A	0	0	0	0	1
Ca12	#N/A	0	0	0	0	1
Ca14	#N/A	0	0	0	0	1
Ca4	Carbonic anhydrase 4	1	0	0	0	1
Ca5b	#N/A	0	0	0	0	1
Cabcoco1	#N/A	0	0	0	0	1
Cables1	CDK5 and ABL1 enzyme substrate 1	1	0	0	0	0
Cables2	CDK5 and ABL1 enzyme substrate 2	1	0	0	0	0
Cachd1	#N/A	0	0	0	0	1
Cacna1a	Voltage-dependent P/Q-type calcium channel subunit alpha-1A	0	0	0	0	1
Cacna1b	Voltage-dependent N-type calcium channel subunit alpha-1B	1	0	0	0	1
Cacna1c	Voltage-dependent L-type calcium channel subunit alpha-1C	1	1	0	0	0
Cacna1e	Voltage-dependent R-type calcium channel subunit alpha-1E	0	0	0	0	1
Cacna1h	#N/A	0	0	0	0	1
Cacna2d1	Voltage-dependent calcium channel subunit alpha-2/delta-1	0	0	0	0	1
Cacna2d2	#N/A	0	0	0	0	1
Cacna2d3	Voltage-dependent calcium channel subunit alpha-2/delta-3	1	1	0	0	1
Cacnb1	Voltage-dependent L-type calcium channel subunit beta-1	0	0	0	0	1
Cacnb3	Voltage-dependent L-type calcium channel subunit beta-3	0	0	0	0	1
Cacnb4	Voltage-dependent L-type calcium channel subunit beta-4	1	0	0	0	1
Cacng2	Voltage-dependent calcium channel gamma-2 subunit	1	0	0	0	1
Cacng3	Voltage-dependent calcium channel gamma-3 subunit	1	1	0	0	1
Cacng7	Voltage-dependent calcium channel gamma-7 subunit	1	0	0	0	0
Cacng8	Voltage-dependent calcium channel gamma-8 subunit	1	0	0	0	1
Cacybp	Calcyclin-binding protein	0	1	1	0	0
Cad	CAD protein	1	0	0	0	0
Cadm1	Cell adhesion molecule 1	1	0	0	0	1
Cadm2	Cell adhesion molecule 2	1	0	1	0	1
Cadm3	Cell adhesion molecule 3	0	0	1	0	1
Cadm4	Cell adhesion molecule 4	1	1	0	0	1
Cadps	Calcium-dependent secretion activator 1	0	1	0	0	1
Cadps2	Calcium-dependent secretion activator 2	1	0	0	0	1
Cage1	#N/A	0	0	0	0	1
Calb2	Calretinin	0	0	0	0	1
Calcrl	#N/A	0	0	1	0	0
Calhm2	#N/A	0	0	0	0	1
Calhm5	#N/A	0	0	1	0	1
Calr	Calreticulin	0	0	0	0	1
Calu	#N/A	0	0	1	0	1
Camk1d	Calcium/calmodulin-dependent protein kinase type 1D	0	0	0	0	1
Camk2a	Calcium/calmodulin-dependent protein kinase type II subunit alpha	0	0	0	0	1
Camk2b	Calcium/calmodulin-dependent protein kinase type II subunit beta	0	0	0	0	1
Camk2d	Calcium/calmodulin-dependent protein kinase type II subunit delta	0	0	1	0	0
Camk2g	Calcium/calmodulin-dependent protein kinase type II subunit gamma	1	0	0	0	0
Camk4	Calcium/calmodulin-dependent protein kinase type IV	0	0	0	0	1
Camkk2	Calcium/calmodulin-dependent protein kinase kinase 2	1	1	0	0	0
Camkmt	Calmodulin-lysine N-methyltransferase	0	0	0	0	1
Camkv	CaM kinase-like vesicle-associated protein	0	0	0	0	1
Camlg	Guided entry of tail-anchored proteins factor CAMLG	1	1	0	0	0
Camsap3	Calmodulin-regulated spectrin-associated protein 3	1	1	0	0	0
Cant1	#N/A	0	0	0	0	1
Canx	Calnexin	0	0	0	0	1
Cap2	Adenylyl cyclase-associated protein 2	1	1	0	0	0
Capn2	Calpain-2 catalytic subunit	1	0	0	0	0
Capn5	Calpain-5	1	1	0	0	1
Capn6	#N/A	0	0	0	0	1
Capn9	#N/A	0	0	0	0	1
Capns2	#N/A	0	0	0	0	1
Caprin1	Caprin-1	1	0	0	0	0
Caps2	#N/A	0	0	0	0	1
Capzb	F-actin-capping protein subunit beta	1	0	0	0	0
Card19	#N/A	0	0	0	0	1
Carmil1	F-actin-uncapping protein LRRC16A	1	0	0	0	0
Carmil2	Capping protein, Arp2/3 and myosin-I linker protein 2	0	0	0	0	1
Cars2	#N/A	0	0	0	0	1
Casc4	#N/A	0	0	0	0	1
Casd1	#N/A	0	0	0	0	1
Cask	Peripheral plasma membrane protein CASK	1	0	0	0	0
Caskin1	Caskin-1	1	1	0	0	0
Casp3	Caspase-3	0	0	0	0	1
Casq2	#N/A	0	0	0	0	1
Castor2	Cytosolic arginine sensor for mTORC1 subunit 2	0	0	0	0	1
Casz1	#N/A	0	0	0	0	1
Cat	Catalase	1	0	0	0	1
Catsper4	#N/A	0	1	0	0	0
Cav1	Caveolin-1	1	0	0	0	0
Cav2	Caveolin-2	1	0	0	0	0
Cbln1	#N/A	0	0	0	0	1
Cbln2	#N/A	0	0	1	0	1
Cbln4	Cerebellin-4	1	0	0	0	1
Cbr1	Carbonyl reductase [NADPH] 1	0	0	0	0	1
Cbr2	#N/A	0	0	0	0	1
Cbr3	Carbonyl reductase [NADPH] 3	1	0	0	0	0
Cbr4	3-oxoacyl-[acyl-carrier-protein] reductase	0	1	0	0	1
Cbs	Cystathionine beta-synthase	0	0	0	0	1
Cc2d1a	Coiled-coil and C2 domain-containing protein 1A	1	0	0	0	0
Ccbl2	#N/A	0	1	0	0	0
Ccdc126	#N/A	0	0	0	0	1
Ccdc127	Coiled-coil domain-containing protein 127	0	0	0	0	1
Ccdc134	#N/A	0	0	0	0	1
Ccdc154	#N/A	0	0	0	0	1
Ccdc167	#N/A	0	0	0	0	1
Ccdc190	#N/A	0	0	0	0	1
Ccdc25	Coiled-coil domain-containing protein 25	0	1	0	0	0
Ccdc39	#N/A	0	1	0	0	0
Ccdc47	PAT complex subunit CCDC47	0	0	0	0	1
Ccdc51	#N/A	0	0	0	0	1
Ccdc58	#N/A	0	0	0	0	1
Ccdc88a	Girdin	1	0	0	0	0
Ccdc90b	#N/A	0	0	0	0	1
Cck	#N/A	0	0	0	0	1
Ccny	Cyclin-Y	0	0	1	0	0
Ccpg1	#N/A	0	0	0	0	1
Ccr1	#N/A	0	0	0	0	1
Ccs	Copper chaperone for superoxide dismutase	0	0	0	0	1
Ccsap	Centriole, cilia and spindle-associated protein	1	0	0	0	0
Cct3	T-complex protein 1 subunit gamma	0	1	0	0	0
Cct5	T-complex protein 1 subunit epsilon	1	0	0	0	0
Cct6a	T-complex protein 1 subunit zeta	1	1	0	0	0
Cct7	T-complex protein 1 subunit eta	1	1	0	0	0
Cct8	T-complex protein 1 subunit theta	1	1	0	0	0
Cd151	CD151 antigen	1	0	0	0	1
Cd163	#N/A	0	0	0	0	1
Cd180	#N/A	0	0	0	0	1
Cd1d1	#N/A	0	0	0	0	1
Cd200	OX-2 membrane glycoprotein	0	0	0	0	1
Cd209b	#N/A	0	0	0	0	1
Cd274	#N/A	0	0	0	0	1
Cd2bp2	#N/A	0	0	1	0	0
Cd34	Hematopoietic progenitor cell antigen CD34	0	0	0	0	1
Cd36	#N/A	0	0	0	0	1
Cd38	#N/A	0	0	0	0	1
Cd40	#N/A	0	0	0	0	1
Cd46	#N/A	0	0	0	0	1
Cd47	Leukocyte surface antigen CD47	1	0	0	0	1
Cd59a	#N/A	0	0	1	0	1
Cd63	#N/A	0	0	0	0	1
Cd68	#N/A	0	0	0	0	1
Cd74	#N/A	0	0	0	0	1
Cd81	CD81 antigen	1	1	0	0	0
Cd82	CD82 antigen	1	0	0	0	1
Cd84	#N/A	0	0	0	0	1
Cd9	CD9 antigen	0	0	0	0	1
Cd97	#N/A	0	0	0	0	1
Cd99	#N/A	0	0	0	0	1
Cd99l2	CD99 antigen-like protein 2	0	0	0	0	1
Cdc16	Cell division cycle protein 16 homolog	0	1	0	0	0
Cdc37	Hsp90 co-chaperone Cdc37	0	1	0	0	0
Cdc37l1	Hsp90 co-chaperone Cdc37-like 1	1	0	0	0	0
Cdc42	Cell division control protein 42 homolog	1	0	0	0	0
Cdc42bpa	Serine/threonine-protein kinase MRCK alpha	1	1	0	0	0
Cdc42bpb	Serine/threonine-protein kinase MRCK beta	1	0	0	0	0
Cdc42ep1	Cdc42 effector protein 1	1	1	0	0	0
Cdc42ep4	Cdc42 effector protein 4	1	1	0	0	0
Cdh1	#N/A	0	0	1	0	1
Cdh10	#N/A	0	0	0	0	1
Cdh11	#N/A	0	0	0	0	1
Cdh2	Cadherin-2	1	0	0	0	1
Cdh3	#N/A	0	0	0	0	1
Cdh4	#N/A	0	0	0	0	1
Cdh5	#N/A	0	0	1	0	0
Cdip1	Cell death-inducing p53-target protein 1	1	0	0	0	1
Cdipt	CDP-diacylglycerol--inositol 3-phosphatidyltransferase	1	0	0	0	1
Cdk17	Cyclin-dependent kinase 17	1	0	0	0	0
Cdk18	Cyclin-dependent kinase 18	0	0	1	0	0
Cdk5	Cyclin-dependent-like kinase 5	1	1	0	0	1
Cdk5rap1	#N/A	0	0	0	0	1
Cdkl5	Cyclin-dependent kinase-like 5	1	0	0	0	0
Cds1	Phosphatidate cytidylyltransferase 1	1	0	0	0	1
Cds2	Phosphatidate cytidylyltransferase 2	1	1	0	0	1
Ceacam1	#N/A	0	0	1	0	1
Ceacam2	#N/A	0	0	0	0	1
Cebpz	#N/A	0	0	1	0	1
Cebpzos	#N/A	0	0	0	0	1
Cecr6	#N/A	0	1	0	0	0
Celf1	CUGBP Elav-like family member 1	0	1	0	0	0
Celf2	CUGBP Elav-like family member 2	1	0	0	0	0
Celsr2	Cadherin EGF LAG seven-pass G-type receptor 2	1	0	0	0	0
Cemip2	Cell surface hyaluronidase	1	0	0	0	1
Cend1	Cell cycle exit and neuronal differentiation protein 1	1	0	0	0	1
Cenpv	Centromere protein V	1	1	0	0	0
Cep152	#N/A	0	0	0	0	1
Cep170	Centrosomal protein of 170 kDa	1	0	0	0	0
Cep83	#N/A	0	0	0	0	1
Cept1	Choline/ethanolaminephosphotransferase 1	1	0	0	0	1
Cerk	Ceramide kinase	1	0	0	0	0
Cers1	Ceramide synthase 1	0	0	0	0	1
Cers2	Ceramide synthase 2	1	0	0	0	1
Cers4	Ceramide synthase 4	1	0	0	0	1
Cers5	#N/A	0	0	1	0	1
Cers6	Ceramide synthase 6	1	0	0	0	0
Ces1c	Carboxylesterase 1C	0	0	0	0	1
Ces1d	#N/A	0	0	0	0	1
Ces2c	#N/A	0	0	0	0	1
Cfap300	Cilia- and flagella-associated protein 300	1	0	0	0	0
Cfap54	#N/A	0	0	0	0	1
Cfi	#N/A	0	0	0	0	1
Cfl2	Cofilin-2	0	0	0	0	1
Cga	#N/A	0	0	1	0	0
Chat	Choline O-acetyltransferase	0	0	0	0	1
Chchd1	#N/A	0	0	0	0	1
Chchd2	#N/A	0	0	0	0	1
Chchd3	MICOS complex subunit Mic19	0	0	0	0	1
Chchd4	#N/A	0	0	1	0	1
Chchd6	MICOS complex subunit Mic25	1	0	0	0	1
Chchd7	#N/A	0	0	0	0	1
Chd4	Chromodomain-helicase-DNA-binding protein 4	1	1	0	0	0
Chd7	#N/A	0	0	0	0	1
Chdh	Choline dehydrogenase, mitochondrial	0	0	0	0	1
Chic2	#N/A	0	0	0	0	1
Chid1	Chitinase domain-containing protein 1	0	0	1	0	1
Chil3	#N/A	0	0	0	0	1
Chl1	Neural cell adhesion molecule L1-like protein	1	0	0	0	1
Chm	Rab proteins geranylgeranyltransferase component A 1	1	0	0	0	1
Chmp1a	#N/A	0	0	0	0	1
Chmp2a	Charged multivesicular body protein 2a	0	0	0	0	1
Chmp2b	Charged multivesicular body protein 2b	1	0	0	0	0
Chmp4b	Charged multivesicular body protein 4b	0	1	0	0	1
Chmp6	#N/A	0	0	1	0	1
Chordc1	Cysteine and histidine-rich domain-containing protein 1	1	0	0	0	0
Chp1	Calcineurin B homologous protein 1	1	0	1	0	1
Chp2	#N/A	0	0	0	0	1
Chpf	#N/A	0	0	0	0	1
Chpt1	Cholinephosphotransferase 1	1	0	0	0	1
Chrm1	Muscarinic acetylcholine receptor M1	1	0	0	0	1
Chrm2	Muscarinic acetylcholine receptor M2	1	0	0	0	0
Chrm3	Muscarinic acetylcholine receptor M3	1	1	0	0	0
Chrm4	Muscarinic acetylcholine receptor M4	0	1	0	0	0
Chrna4	#N/A	0	0	0	0	1
Chrnb2	#N/A	0	0	0	0	1
Chst14	#N/A	0	0	0	0	1
Chst2	#N/A	0	0	0	0	1
Cisd1	CDGSH iron-sulfur domain-containing protein 1	1	0	0	0	1
Cisd2	CDGSH iron-sulfur domain-containing protein 2	0	0	0	0	1
Cisd3	CDGSH iron-sulfur domain-containing protein 3, mitochondrial	0	0	0	0	1
Cit	Citron Rho-interacting kinase	1	1	0	0	0
Ckap4	#N/A	0	0	0	0	1
Ckap5	Cytoskeleton-associated protein 5	1	1	0	0	0
Ckb	Creatine kinase B-type	0	0	0	0	1
Ckmt1	Creatine kinase U-type, mitochondrial	0	0	0	0	1
Clasp1	CLIP-associating protein 1	1	0	0	0	0
Clasp2	CLIP-associating protein 2	1	1	0	0	0
Clcc1	Chloride channel CLIC-like protein 1	1	0	1	0	1
Clcn2	Chloride channel protein 2	1	0	1	1	1
Clcn3	H(+)/Cl(-) exchange transporter 3	1	1	0	0	1
Clcn4	H(+)/Cl(-) exchange transporter 4	1	1	0	0	1
Clcn6	Chloride transport protein 6	1	0	0	0	1
Clcn7	H(+)/Cl(-) exchange transporter 7	1	0	0	0	1
Cldn10	Claudin-10	1	0	1	0	1
Cldn11	Claudin-11	1	0	0	0	1
Cldn12	#N/A	0	0	0	0	1
Cldn3	#N/A	0	0	0	0	1
Cldn5	Claudin-5	1	0	0	0	1
Cldnd1	Claudin domain-containing protein 1	1	0	0	0	1
Clec10a	#N/A	0	0	0	0	1
Clec1b	#N/A	0	0	0	0	1
Clec2d	#N/A	0	0	1	0	1
Clec2l	#N/A	0	0	0	0	1
Clic1	Chloride intracellular channel protein 1	0	0	1	0	0
Clic4	Chloride intracellular channel protein 4	1	1	0	0	0
Clint1	Clathrin interactor 1	1	0	0	0	0
Clip1	CAP-Gly domain-containing linker protein 1	1	0	0	0	0
Clip2	CAP-Gly domain-containing linker protein 2	1	0	0	0	0
Clip3	CAP-Gly domain-containing linker protein 3	0	0	0	0	1
Clmn	Calmin	1	0	0	0	0
Clmp	#N/A	0	0	0	0	1
Cln3	#N/A	0	0	0	0	1
Cln5	#N/A	0	0	0	0	1
Cln8	#N/A	0	0	0	0	1
Clpb	Caseinolytic peptidase B protein homolog	0	0	0	0	1
Clpp	ATP-dependent Clp protease proteolytic subunit, mitochondrial	0	0	1	0	1
Clptm1	Cleft lip and palate transmembrane protein 1 homolog	1	1	0	0	1
Clptm1l	Cleft lip and palate transmembrane protein 1-like protein	1	0	1	0	1
Clpx	#N/A	0	0	0	0	1
Clstn1	Calsyntenin-1	1	0	0	0	1
Clstn3	#N/A	0	0	0	0	1
Clta	Clathrin light chain A	0	0	0	0	1
Cltb	Clathrin light chain B	1	0	0	0	1
Cltc	Clathrin heavy chain 1	1	0	0	0	0
Clu	Clusterin	1	0	0	0	0
Cluh	Clustered mitochondria protein homolog	1	0	0	0	0
Clvs1	Clavesin-1	0	0	0	0	1
Clvs2	Clavesin-2	0	0	0	0	1
Clybl	Citramalyl-CoA lyase, mitochondrial	0	0	0	0	1
Cma1	#N/A	0	0	0	0	1
Cmc1	#N/A	0	0	0	0	1
Cmc2	#N/A	0	0	0	0	1
Cmc4	#N/A	0	0	0	0	1
Cml1	#N/A	0	0	0	0	1
Cml5	#N/A	0	0	0	0	1
Cmpk1	UMP-CMP kinase	0	0	0	0	1
Cmpk2	UMP-CMP kinase 2, mitochondrial	0	0	0	0	1
Cmtm4	CKLF-like MARVEL transmembrane domain-containing protein 4	1	0	0	0	1
Cmtm5	CKLF-like MARVEL transmembrane domain-containing protein 5	1	1	1	0	1
Cmtm6	#N/A	0	0	0	0	1
Cndp2	Cytosolic non-specific dipeptidase	0	1	0	0	0
Cnep1r1	#N/A	0	0	0	0	1
Cnih4	#N/A	0	0	0	0	1
Cnksr2	Connector enhancer of kinase suppressor of ras 2	1	0	0	0	0
Cnn3	Calponin-3	1	1	0	0	0
Cnnm1	Metal transporter CNNM1	1	0	0	0	1
Cnnm2	Metal transporter CNNM2	1	0	0	0	0
Cnnm3	Metal transporter CNNM3	1	1	0	0	0
Cnp	2',3'-cyclic-nucleotide 3'-phosphodiesterase	1	1	0	0	1
Cnpy2	#N/A	0	0	0	0	1
Cnpy3	#N/A	0	0	0	0	1
Cnpy4	#N/A	0	0	0	0	1
Cnr1	Cannabinoid receptor 1	1	1	0	0	1
Cnrip1	CB1 cannabinoid receptor-interacting protein 1	1	0	0	0	1
Cntfr	Ciliary neurotrophic factor receptor subunit alpha	1	1	0	0	1
Cntln	#N/A	0	0	0	0	1
Cntn1	Contactin-1	1	1	0	0	1
Cntn2	Contactin-2	0	0	0	0	1
Cntn4	Contactin-4	1	1	0	0	0
Cntnap1	Contactin-associated protein 1	1	0	1	0	1
Cntnap2	Contactin-associated protein-like 2	1	1	0	0	1
Cntnap4	Contactin-associated protein-like 4	1	0	0	0	0
Coa3	Cytochrome c oxidase assembly factor 3 homolog, mitochondrial	0	0	1	0	1
COA4	#N/A	0	0	0	0	1
Coa5	#N/A	0	0	0	0	1
Coa6	#N/A	0	0	0	0	1
Coa7	Cytochrome c oxidase assembly factor 7	0	0	1	0	1
Coasy	Bifunctional coenzyme A synthase	0	0	0	0	1
Cobll1	Cordon-bleu protein-like 1	0	0	1	0	0
Cog1	Conserved oligomeric Golgi complex subunit 1	1	0	0	0	0
Col20a1	#N/A	0	0	0	0	1
Col4a1	Collagen alpha-1(IV) chain	0	0	1	0	0
Col4a5	#N/A	0	0	1	0	0
Colec12	#N/A	0	0	1	0	0
Colgalt1	#N/A	0	0	0	0	1
Colgalt2	#N/A	0	0	0	0	1
Comt	Catechol O-methyltransferase	1	0	0	0	0
Comtd1	Catechol O-methyltransferase domain-containing protein 1	0	0	0	0	1
Copa	Coatomer subunit alpha	1	1	0	0	0
Copb1	Coatomer subunit beta	1	1	0	0	0
Copg1	Coatomer subunit gamma-1	1	0	0	0	0
Cops3	COP9 signalosome complex subunit 3	1	1	0	0	0
Cops7b	#N/A	0	0	0	0	1
Cops8	COP9 signalosome complex subunit 8	0	0	0	0	1
Copz1	Coatomer subunit zeta-1	1	0	0	0	0
Coq10b	#N/A	0	0	0	0	1
Coq3	Ubiquinone biosynthesis O-methyltransferase, mitochondrial	1	0	0	0	1
Coq4	#N/A	0	0	0	0	1
Coq5	2-methoxy-6-polyprenyl-1,4-benzoquinol methylase, mitochondrial	0	0	0	0	1
Coq6	#N/A	0	0	0	0	1
Coq7	#N/A	0	0	0	0	1
Coq8a	Atypical kinase COQ8A, mitochondrial	0	0	0	0	1
Coq8b	#N/A	0	0	1	0	1
Coq9	Ubiquinone biosynthesis protein COQ9, mitochondrial	0	0	0	0	1
Coro1a	Coronin-1A	1	1	0	0	1
Coro1b	Coronin-1B	1	1	0	0	0
Coro1c	Coronin-1C	1	0	0	0	0
Coro2a	Coronin-2A	1	0	0	0	0
Coro2b	Coronin-2B	1	0	0	0	0
Coro7	Coronin-7	1	1	0	0	0
Cotl1	Coactosin-like protein	0	1	0	0	1
Cox14	#N/A	0	0	0	0	1
Cox15	Cytochrome c oxidase assembly protein COX15 homolog	1	0	1	0	1
Cox16	#N/A	0	0	0	0	1
Cox17	Cytochrome c oxidase copper chaperone	0	0	0	0	1
Cox19	#N/A	0	0	0	0	1
Cox20	Cytochrome c oxidase assembly protein COX20, mitochondrial	0	0	0	0	1
Cox4i1	Cytochrome c oxidase subunit 4 isoform 1, mitochondrial	0	0	0	0	1
Cox4i2	#N/A	0	0	0	0	1
Cox5a	Cytochrome c oxidase subunit 5A, mitochondrial	0	0	1	0	1
Cox5b	Cytochrome c oxidase subunit 5B, mitochondrial	0	0	0	0	1
Cox6a1	Cytochrome c oxidase subunit 6A1, mitochondrial	0	0	0	0	1
Cox6b1	Cytochrome c oxidase subunit 6B1	1	0	0	0	1
Cox6c	Cytochrome c oxidase subunit 6C	0	0	0	0	1
Cox7a1	Cytochrome c oxidase subunit 7A1, mitochondrial	0	0	1	0	1
Cox7a2	Cytochrome c oxidase subunit 7A2, mitochondrial	0	0	0	0	1
Cox7a2l	#N/A	0	0	0	0	1
Cox7b	Cytochrome c oxidase subunit 7B, mitochondrial	0	0	0	0	1
Cox7c	Cytochrome c oxidase subunit 7C, mitochondrial	0	0	0	0	1
Cp	Ceruloplasmin	1	0	0	0	0
Cpa3	#N/A	0	0	0	0	1
Cpd	Carboxypeptidase D	1	0	0	0	1
Cpe	Carboxypeptidase E	1	0	0	0	1
Cpeb4	Cytoplasmic polyadenylation element-binding protein 4	1	0	0	0	0
Cplx1	Complexin-1	1	0	0	0	1
Cplx2	Complexin-2	1	0	0	0	1
Cplx3	Complexin-3	1	0	0	0	1
Cpm	#N/A	0	0	1	0	1
Cpne1	Copine-1	1	1	0	0	1
Cpne2	Copine-2	1	0	0	0	1
Cpne3	Copine-3	1	0	0	0	1
Cpne4	Copine-4	1	1	0	0	1
Cpne5	Copine-5	1	1	0	0	1
Cpne6	Copine-6	1	1	1	0	1
Cpne7	Copine-7	0	0	0	0	1
Cpne9	Copine-9	1	0	0	0	1
Cpox	Oxygen-dependent coproporphyrinogen-III oxidase, mitochondrial	0	0	0	0	1
Cps1	#N/A	0	0	0	0	1
Cpsf1	Cleavage and polyadenylation specificity factor subunit 1	1	0	0	0	0
Cpt1a	Carnitine O-palmitoyltransferase 1, liver isoform	1	1	0	0	1
Cpt1b	#N/A	0	0	0	0	1
Cpt1c	Carnitine O-palmitoyltransferase 1, brain isoform	1	0	0	0	1
Cpt2	Carnitine O-palmitoyltransferase 2, mitochondrial	0	0	0	0	1
Cr1l	Complement component receptor 1-like protein	1	0	0	0	1
Crat	Carnitine O-acetyltransferase	1	0	0	0	1
Crb2	#N/A	0	0	0	0	1
Crbn	Protein cereblon	0	1	0	0	0
Creld1	Protein disulfide isomerase Creld1	1	1	0	0	1
Creld2	#N/A	0	0	0	0	1
Crip2	Cysteine-rich protein 2	0	1	0	0	0
Crk	Adapter molecule crk	1	0	0	0	0
Crmp1	Dihydropyrimidinase-related protein 1	0	1	0	0	1
Crot	Peroxisomal carnitine O-octanoyltransferase	0	0	0	0	1
Crtap	#N/A	0	0	0	0	1
Cryab	Alpha-crystallin B chain	0	0	0	0	1
Crym	Ketimine reductase mu-crystallin	1	0	0	0	1
Cryz	Quinone oxidoreductase	0	0	0	0	1
Cryzl2	Quinone oxidoreductase-like protein 2	1	0	0	0	1
Cs	Citrate synthase, mitochondrial	0	0	0	0	1
Csde1	Cold shock domain-containing protein E1	1	0	1	0	0
Cse1l	Exportin-2	1	0	0	0	0
Csgalnact2	#N/A	0	0	0	0	1
Csmd1	CUB and sushi domain-containing protein 1	1	0	0	0	0
Csnk1a1	Casein kinase I isoform alpha	1	0	0	0	0
Csnk1e	Casein kinase I isoform epsilon	1	0	0	0	0
Csnk1g3	Casein kinase I isoform gamma-3	1	0	0	0	1
Csnk2a2	Casein kinase II subunit alpha'	1	0	0	0	0
Cspg4	Chondroitin sulfate proteoglycan 4	1	0	1	0	0
Cspg5	Chondroitin sulfate proteoglycan 5	1	1	0	0	1
Cst3	Cystatin-C	0	1	0	0	0
Cstf3	Cleavage stimulation factor subunit 3	1	0	0	0	0
Ctbp1	C-terminal-binding protein 1	0	0	0	0	1
Ctdnep1	CTD nuclear envelope phosphatase 1	1	0	0	0	1
Ctdsp2	Carboxy-terminal domain RNA polymerase II polypeptide A small phosphatase 2	1	0	0	0	0
Ctnna1	Catenin alpha-1	1	0	0	0	0
Ctnna2	Catenin alpha-2	1	0	0	0	1
Ctnnb1	Catenin beta-1	1	1	0	0	0
Ctnnd1	Catenin delta-1	1	0	0	0	0
Ctnnd2	Catenin delta-2	1	1	0	0	1
Ctps1	CTP synthase 1	1	1	1	0	0
Ctsa	#N/A	0	0	0	0	1
Ctsd	Cathepsin D	0	0	0	0	1
Ctso	#N/A	0	0	0	0	1
Ctsz	#N/A	0	0	1	0	0
Cul1	Cullin-1	1	0	0	0	0
Cul2	Cullin-2	1	1	0	0	0
Cul4b	Cullin-4B	1	0	0	0	0
Cul5	Cullin-5	1	1	0	0	0
Cuta	#N/A	0	0	0	0	1
Cwf19l2	CWF19-like protein 2	1	0	0	0	0
Cxadr	Coxsackievirus and adenovirus receptor homolog	0	0	0	0	1
Cxcl12	#N/A	0	0	0	0	1
Cyb561d2	#N/A	0	0	0	0	1
Cyb5a	Cytochrome b5	1	1	0	0	1
Cyb5b	Cytochrome b5 type B	1	0	0	0	1
Cyb5d2	#N/A	0	0	0	0	1
Cyb5r1	NADH-cytochrome b5 reductase 1	1	0	0	0	1
Cyb5r3	NADH-cytochrome b5 reductase 3	0	1	0	0	1
Cyba	#N/A	0	0	0	0	1
Cybc1	Cytochrome b-245 chaperone 1	1	0	0	0	1
Cyc1	Cytochrome c1, heme protein, mitochondrial	0	0	0	0	1
Cycs	Cytochrome c, somatic	0	0	0	0	1
Cyct	#N/A	0	0	0	0	1
Cyfip1	Cytoplasmic FMR1-interacting protein 1	1	0	0	0	0
Cyfip2	Cytoplasmic FMR1-interacting protein 2	1	1	1	0	1
Cygb	Cytoglobin	0	0	0	0	1
Cyld	Ubiquitin carboxyl-terminal hydrolase CYLD	1	1	0	0	0
Cyp1b1	Cytochrome P450 1B1	0	0	0	0	1
Cyp20a1	#N/A	0	0	0	0	1
Cyp27a1	#N/A	0	0	0	0	1
Cyp2c37	#N/A	0	0	1	0	0
Cyp2d11	#N/A	0	0	0	0	1
Cyp2d26	#N/A	0	0	0	0	1
Cyp2f2	#N/A	0	0	0	0	1
Cyp2j6	Cytochrome P450 2J6	0	0	0	0	1
Cyp2s1	#N/A	0	0	0	0	1
Cyp2u1	#N/A	0	0	0	0	1
Cyp39a1	#N/A	0	0	0	0	1
Cyp46a1	Cholesterol 24-hydroxylase	1	0	1	0	1
Cyp4f14	Leukotriene-B4 omega-hydroxylase 3	1	0	0	0	1
Cyp4f3	#N/A	0	0	0	0	1
Cyp4x1	Cytochrome P450 4X1	1	0	0	0	0
Cyp51a1	Lanosterol 14-alpha demethylase	1	0	0	0	1
Cyp7b1	#N/A	0	0	0	0	1
Cysltr2	#N/A	0	0	0	0	1
Cyth1	Cytohesin-1	0	1	0	0	0
D2hgdh	#N/A	0	0	0	0	1
Daam1	Disheveled-associated activator of morphogenesis 1	1	0	0	0	0
Daam2	Disheveled-associated activator of morphogenesis 2	1	0	0	0	0
Dab1	Disabled homolog 1	1	0	0	0	0
Dab2	Disabled homolog 2	1	0	1	0	0
Dad1	Dolichyl-diphosphooligosaccharide--protein glycosyltransferase subunit DAD1	1	0	0	0	1
Dag1	Dystroglycan	1	1	1	0	0
Dagla	Diacylglycerol lipase-alpha	1	1	0	0	1
Daglb	Diacylglycerol lipase-beta	1	0	0	0	1
Dap3	28S ribosomal protein S29, mitochondrial	0	0	0	0	1
Dars	#N/A	0	1	0	0	0
Dars1	Aspartate--tRNA ligase, cytoplasmic	1	0	0	0	0
Dars2	Aspartate--tRNA ligase, mitochondrial	0	0	1	0	1
Dbn1	Drebrin	1	0	0	0	0
Dbt	Lipoamide acyltransferase component of branched-chain alpha-keto acid dehydrogenase complex, mitochondrial	0	0	0	0	1
Dcaf8	DDB1- and CUL4-associated factor 8	1	0	0	0	0
Dcakd	Dephospho-CoA kinase domain-containing protein	1	0	0	0	1
Dcc	Netrin receptor DCC	1	0	0	0	0
Dchs1	Protocadherin-16	1	0	0	0	0
Dclk1	Serine/threonine-protein kinase DCLK1	1	0	0	0	0
Dclk2	Serine/threonine-protein kinase DCLK2	1	0	0	0	0
Dctn1	Dynactin subunit 1	1	1	0	0	0
Dctn4	Dynactin subunit 4	1	1	0	0	0
Ddah1	N(G),N(G)-dimethylarginine dimethylaminohydrolase 1	0	0	0	0	1
Ddb1	DNA damage-binding protein 1	1	1	1	0	0
Ddc	Aromatic-L-amino-acid decarboxylase	0	1	1	0	1
Ddhd1	Phospholipase DDHD1	1	0	0	0	0
Ddhd2	Phospholipase DDHD2	0	0	0	0	1
Ddn	Dendrin	0	0	0	0	1
Ddo	#N/A	0	0	0	0	1
Ddost	Dolichyl-diphosphooligosaccharide--protein glycosyltransferase 48 kDa subunit	0	1	0	0	1
Ddr1	#N/A	0	0	0	0	1
Ddr2	#N/A	0	0	0	0	1
Ddrgk1	DDRGK domain-containing protein 1	0	0	0	0	1
Ddx17	Probable ATP-dependent RNA helicase DDX17	1	0	0	0	0
Ddx18	#N/A	0	0	1	0	0
Ddx19a	ATP-dependent RNA helicase DDX19A	1	0	0	0	0
Ddx19b	#N/A	0	0	1	0	0
Ddx27	#N/A	0	0	1	0	0
Ddx28	#N/A	0	0	0	0	1
Ddx39a	ATP-dependent RNA helicase DDX39A	0	0	1	0	0
Ddx39b	Spliceosome RNA helicase Ddx39b	1	1	0	0	0
Ddx3x	ATP-dependent RNA helicase DDX3X	1	0	0	0	0
Ddx3y	ATP-dependent RNA helicase DDX3Y	1	0	0	0	0
Ddx46	Probable ATP-dependent RNA helicase DDX46	0	0	1	0	0
Ddx5	Probable ATP-dependent RNA helicase DDX5	1	0	0	0	0
Ddx6	Probable ATP-dependent RNA helicase DDX6	1	0	0	0	0
Decr1	2,4-dienoyl-CoA reductase [(3E)-enoyl-CoA-producing], mitochondrial	1	0	0	0	1
Decr2	Peroxisomal 2,4-dienoyl-CoA reductase [(3E)-enoyl-CoA-producing]	1	0	1	0	1
Degs1	Sphingolipid delta(4)-desaturase DES1	1	0	0	0	1
Dennd10	DENN domain-containing protein 10	1	0	0	0	0
Dennd11	DENN domain-containing protein 11	1	0	0	0	1
Dennd1a	DENN domain-containing protein 1A	1	0	0	0	0
Dennd4b	DENN domain-containing protein 4B	0	0	0	0	1
Dennd4c	DENN domain-containing protein 4C	1	0	0	0	0
Derl1	Derlin-1	1	0	0	0	1
Derl2	#N/A	0	0	0	0	1
Dgat1	#N/A	0	0	0	0	1
Dgkb	Diacylglycerol kinase beta	1	0	0	0	0
Dgke	Diacylglycerol kinase epsilon	1	0	0	0	1
Dgkg	Diacylglycerol kinase gamma	1	0	0	0	0
Dgki	Diacylglycerol kinase iota	1	0	0	0	0
Dgkq	Diacylglycerol kinase theta	1	0	0	0	1
Dgkz	Diacylglycerol kinase zeta	1	0	0	0	0
Dglucy	D-glutamate cyclase, mitochondrial	0	0	0	0	1
Dguok	#N/A	0	0	0	0	1
Dhcr24	Delta(24)-sterol reductase	1	0	0	0	1
Dhcr7	7-dehydrocholesterol reductase	0	1	0	0	1
Dhodh	#N/A	0	0	0	0	1
Dhrs1	Dehydrogenase/reductase SDR family member 1	1	1	0	0	1
Dhrs13	Dehydrogenase/reductase SDR family member 13	0	0	0	0	1
Dhrs3	Short-chain dehydrogenase/reductase 3	0	0	0	0	1
Dhrs4	Dehydrogenase/reductase SDR family member 4	1	1	0	0	1
Dhrs7	Dehydrogenase/reductase SDR family member 7	1	1	0	0	1
Dhrs7b	Dehydrogenase/reductase SDR family member 7B	1	0	0	0	1
Dhrsx	#N/A	0	0	0	0	1
Dhtkd1	#N/A	0	0	0	0	1
Dhx15	Pre-mRNA-splicing factor ATP-dependent RNA helicase DHX15	1	1	0	0	0
Dhx29	ATP-dependent RNA helicase DHX29	0	0	1	0	0
Dhx36	ATP-dependent DNA/RNA helicase DHX36	1	0	1	0	0
Dhx38	#N/A	0	0	1	0	0
Dhx8	ATP-dependent RNA helicase DHX8	1	0	0	0	0
Dhx9	ATP-dependent RNA helicase A	1	1	0	0	0
Diablo	#N/A	0	0	0	0	1
Diexf	#N/A	0	0	1	0	0
Dip2b	Disco-interacting protein 2 homolog B	1	1	0	0	0
Dipk1a	#N/A	0	0	0	0	1
Dipk1b	Divergent protein kinase domain 1B	0	0	0	0	1
Dipk2a	#N/A	0	0	0	0	1
Diras1	GTP-binding protein Di-Ras1	1	0	0	0	1
Diras2	GTP-binding protein Di-Ras2	1	0	0	0	1
Dis3l2	DIS3-like exonuclease 2	1	1	0	0	0
Disp2	Protein dispatched homolog 2	1	0	0	0	0
Dkc1	H/ACA ribonucleoprotein complex subunit DKC1	1	0	0	0	0
Dlat	Dihydrolipoyllysine-residue acetyltransferase component of pyruvate dehydrogenase complex, mitochondrial	0	0	0	0	1
Dld	Dihydrolipoyl dehydrogenase, mitochondrial	1	0	0	0	1
Dlg1	Disks large homolog 1	1	0	0	0	0
Dlg2	Disks large homolog 2	1	1	0	0	1
Dlg3	Disks large homolog 3	1	0	0	0	1
Dlg4	Disks large homolog 4	1	0	0	0	1
Dlg5	Disks large homolog 5	1	0	0	0	0
Dlgap1	Disks large-associated protein 1	1	0	0	0	1
Dlgap2	Disks large-associated protein 2	0	0	0	0	1
Dlgap3	Disks large-associated protein 3	0	0	0	0	1
Dlgap4	Disks large-associated protein 4	1	0	0	0	0
Dlst	Dihydrolipoyllysine-residue succinyltransferase component of 2-oxoglutarate dehydrogenase complex, mitochondrial	0	0	0	0	1
Dmac1	Distal membrane-arm assembly complex protein 1	1	0	0	0	1
Dmac2	#N/A	0	0	0	0	1
Dmac2l	ATP synthase subunit s, mitochondrial	0	0	0	0	1
Dmd	Dystrophin	1	1	0	0	0
Dmgdh	#N/A	0	0	0	0	1
Dmtn	Dematin	0	0	0	0	1
Dmwd	Dystrophia myotonica WD repeat-containing protein	1	1	0	0	1
Dmxl2	DmX-like protein 2	1	1	0	0	1
Dnaja2	DnaJ homolog subfamily A member 2	0	1	0	0	0
Dnaja3	DnaJ homolog subfamily A member 3, mitochondrial	0	0	0	0	1
Dnajb11	DnaJ homolog subfamily B member 11	1	0	0	0	1
Dnajb7	DnaJ homolog subfamily B member 7	1	0	0	0	0
Dnajb9	#N/A	0	0	0	0	1
Dnajc10	DnaJ homolog subfamily C member 10	0	0	0	0	1
Dnajc11	DnaJ homolog subfamily C member 11	0	1	0	0	1
Dnajc15	#N/A	0	0	0	0	1
Dnajc16	DnaJ homolog subfamily C member 16	1	0	0	0	1
Dnajc19	#N/A	0	0	0	0	1
Dnajc24	DnaJ homolog subfamily C member 24	1	0	0	0	0
Dnajc25	#N/A	0	0	0	0	1
Dnajc28	#N/A	0	0	0	0	1
Dnajc3	#N/A	0	0	0	0	1
Dnajc30	DnaJ homolog subfamily C member 30, mitochondrial	1	0	0	0	1
Dnajc5	DnaJ homolog subfamily C member 5	0	0	0	0	1
Dnajc6	Putative tyrosine-protein phosphatase auxilin	1	1	0	0	1
Dnase1l1	#N/A	0	0	0	0	1
Dnase1l2	#N/A	0	0	0	0	1
Dnlz	#N/A	0	0	0	0	1
Dnm1	Dynamin-1	0	1	0	0	1
Dnm2	Dynamin-2	1	0	0	0	0
Dnm3	Dynamin-3	1	0	1	0	0
Dnpep	Aspartyl aminopeptidase	1	0	0	0	0
Doc2a	Double C2-like domain-containing protein alpha	1	0	0	0	1
Doc2b	#N/A	0	0	0	0	1
Dock3	Dedicator of cytokinesis protein 3	1	1	0	0	0
Dock4	Dedicator of cytokinesis protein 4	1	0	0	0	0
Dock7	Dedicator of cytokinesis protein 7	1	0	0	0	0
Dock9	Dedicator of cytokinesis protein 9	1	0	1	0	0
Dok2	#N/A	0	0	0	0	1
Dolk	#N/A	0	0	1	0	1
Dolpp1	#N/A	0	0	1	0	1
Dpagt1	#N/A	0	0	0	0	1
Dpm1	Dolichol-phosphate mannosyltransferase subunit 1	0	1	0	0	1
Dpm3	Dolichol-phosphate mannosyltransferase subunit 3	0	0	0	0	1
Dpp10	Inactive dipeptidyl peptidase 10	1	1	1	0	1
Dpp3	Dipeptidyl peptidase 3	1	0	0	0	0
Dpp4	Dipeptidyl peptidase 4	1	0	0	0	1
Dpp6	Dipeptidyl aminopeptidase-like protein 6	1	1	1	0	1
Dpp7	#N/A	0	0	1	0	1
Dpp8	Dipeptidyl peptidase 8	1	0	0	0	0
Dpp9	Dipeptidyl peptidase 9	1	1	0	0	0
Dpy19l1	Probable C-mannosyltransferase DPY19L1	1	0	0	0	1
Dpy19l3	Probable C-mannosyltransferase DPY19L3	1	0	0	0	1
Dpy19l4	#N/A	0	0	0	0	1
Dpyd	#N/A	0	0	0	0	1
Dpys	#N/A	0	0	0	0	1
Dpysl2	Dihydropyrimidinase-related protein 2	0	0	0	0	1
Dpysl4	Dihydropyrimidinase-related protein 4	1	0	0	0	0
Dpysl5	Dihydropyrimidinase-related protein 5	1	0	0	0	1
Dram2	#N/A	0	0	0	0	1
Drg2	Developmentally-regulated GTP-binding protein 2	0	1	0	0	0
Drp2	Dystrophin-related protein 2	1	0	0	0	0
Dsp	Desmoplakin	0	0	1	0	1
Dst	Dystonin	1	0	0	0	0
Dtna	Dystrobrevin alpha	1	1	0	0	0
Dtnb	Dystrobrevin beta	1	0	0	0	0
Dtymk	Thymidylate kinase	0	0	0	0	1
Dusp15	Dual specificity protein phosphatase 15	0	0	0	0	1
Dut	#N/A	0	0	1	0	0
Dvl1	Segment polarity protein dishevelled homolog DVL-1	0	1	0	0	0
Dvl3	Segment polarity protein dishevelled homolog DVL-3	0	1	0	0	0
Dync1i1	Cytoplasmic dynein 1 intermediate chain 1	1	1	0	0	1
Dync1i2	Cytoplasmic dynein 1 intermediate chain 2	1	1	0	0	0
Dync1li1	Cytoplasmic dynein 1 light intermediate chain 1	1	1	0	0	0
Dync1li2	Cytoplasmic dynein 1 light intermediate chain 2	1	0	0	0	0
Dynll1	Dynein light chain 1, cytoplasmic	1	0	1	0	0
Dynll2	Dynein light chain 2, cytoplasmic	0	0	0	0	1
Dyrk1a	Dual specificity tyrosine-phosphorylation-regulated kinase 1A	1	0	0	0	0
Dysf	Dysferlin	0	0	0	0	1
Dzank1	Double zinc ribbon and ankyrin repeat-containing protein 1	1	1	0	0	0
Ears2	#N/A	0	0	0	0	1
Ebna1bp2	#N/A	0	0	1	0	0
Ebp	3-beta-hydroxysteroid-Delta(8),Delta(7)-isomerase	1	0	0	0	1
Ebpl	#N/A	0	0	0	0	1
Ece1	Endothelin-converting enzyme 1	1	0	1	0	1
Ece2	#N/A	0	0	0	0	1
Ech1	#N/A	0	0	0	0	1
Echdc1	Ethylmalonyl-CoA decarboxylase	0	0	0	0	1
Echdc2	#N/A	0	0	1	0	1
Echdc3	#N/A	0	0	0	0	1
Echs1	Enoyl-CoA hydratase, mitochondrial	1	0	0	0	1
Eci1	Enoyl-CoA delta isomerase 1, mitochondrial	1	0	0	0	1
Eci2	Enoyl-CoA delta isomerase 2	1	0	0	0	1
Ecm29	#N/A	0	1	0	0	0
Ecsit	#N/A	0	0	0	0	1
Edc3	Enhancer of mRNA-decapping protein 3	1	0	0	0	0
Edc4	Enhancer of mRNA-decapping protein 4	1	0	0	0	0
Edem2	#N/A	0	0	0	0	1
Edem3	#N/A	0	0	0	0	1
Edil3	EGF-like repeat and discoidin I-like domain-containing protein 3	0	0	0	0	1
Eef1a1	Elongation factor 1-alpha 1	1	0	0	0	0
Eef1a2	Elongation factor 1-alpha 2	1	0	0	0	0
Eef1d	Elongation factor 1-delta	1	0	0	0	0
Eef1g	Elongation factor 1-gamma	1	0	0	0	0
Eef2	Elongation factor 2	0	1	0	0	0
Efcc1	#N/A	0	0	0	0	1
Efnb2	Ephrin-B2	1	0	0	0	0
Efnb3	Ephrin-B3	1	0	0	0	0
Efr3a	Protein EFR3 homolog A	1	0	0	0	0
Efr3b	Protein EFR3 homolog B	1	1	0	0	1
Eftud2	116 kDa U5 small nuclear ribonucleoprotein component	0	1	0	0	0
Egfr	Epidermal growth factor receptor	1	1	0	0	1
Ehd3	EH domain-containing protein 3	1	0	0	0	0
Ehhadh	#N/A	0	0	0	0	1
Ei24	Etoposide-induced protein 2.4	1	1	0	0	0
Eif2a	Eukaryotic translation initiation factor 2A	1	1	0	0	0
Eif2ak3	#N/A	0	0	0	0	1
Eif2ak4	eIF-2-alpha kinase GCN2	1	0	0	0	0
Eif2s1	Eukaryotic translation initiation factor 2 subunit 1	1	1	0	0	0
Eif2s2	Eukaryotic translation initiation factor 2 subunit 2	0	1	0	0	0
Eif2s3x	Eukaryotic translation initiation factor 2 subunit 3, X-linked	1	1	0	0	0
Eif3b	Eukaryotic translation initiation factor 3 subunit B	1	0	0	0	0
Eif3c	Eukaryotic translation initiation factor 3 subunit C	1	1	0	0	0
Eif3f	Eukaryotic translation initiation factor 3 subunit F	0	0	1	0	0
Eif3g	Eukaryotic translation initiation factor 3 subunit G	1	0	0	0	0
Eif3h	Eukaryotic translation initiation factor 3 subunit H	1	0	0	0	0
Eif3l	Eukaryotic translation initiation factor 3 subunit L	1	0	0	0	0
Eif4a1	Eukaryotic initiation factor 4A-I	1	1	0	0	0
Eif4a3	Eukaryotic initiation factor 4A-III	0	0	0	0	1
Eif4b	Eukaryotic translation initiation factor 4B	1	0	0	0	0
Eif4e	Eukaryotic translation initiation factor 4E	1	0	0	0	0
Eif4g1	Eukaryotic translation initiation factor 4 gamma 1	1	0	0	0	0
Eif4g2	Eukaryotic translation initiation factor 4 gamma 2	1	0	0	0	0
Eif4g3	Eukaryotic translation initiation factor 4 gamma 3	1	1	0	0	0
Eif4h	Eukaryotic translation initiation factor 4H	1	0	0	0	0
Eif5	Eukaryotic translation initiation factor 5	1	0	0	0	0
Eif6	Eukaryotic translation initiation factor 6	1	0	0	0	0
Elac2	Zinc phosphodiesterase ELAC protein 2	0	0	0	0	1
Elane	#N/A	0	0	0	0	1
Elapor2	Endosome/lysosome-associated apoptosis and autophagy regulator family member 2	1	0	0	0	0
Elavl3	ELAV-like protein 3	0	1	0	0	0
Elavl4	ELAV-like protein 4	1	0	0	0	0
Elfn1	Protein ELFN1	1	0	0	0	0
Elfn2	Protein phosphatase 1 regulatory subunit 29	1	0	0	0	1
Elmo2	Engulfment and cell motility protein 2	1	0	0	0	0
Elmod1	ELMO domain-containing protein 1	1	1	0	0	1
Elmod2	ELMO domain-containing protein 2	0	0	0	0	1
Elob	Elongin-B	1	0	0	0	0
Elovl5	#N/A	0	0	0	0	1
Elovl7	#N/A	0	0	0	0	1
Elp1	Elongator complex protein 1	1	0	0	0	0
Elp2	Elongator complex protein 2	1	0	0	0	0
Elp4	Elongator complex protein 4	1	0	0	0	0
Emb	Embigin	1	0	0	0	1
Emc1	ER membrane protein complex subunit 1	1	0	0	0	1
Emc10	#N/A	0	0	0	0	1
Emc2	ER membrane protein complex subunit 2	0	0	0	0	1
Emc3	ER membrane protein complex subunit 3	1	0	0	0	1
Emc4	ER membrane protein complex subunit 4	1	1	0	0	1
Emc6	ER membrane protein complex subunit 6	1	0	1	0	1
Emc7	#N/A	0	0	1	0	1
Emc8	ER membrane protein complex subunit 8	0	0	0	0	1
Emcn	#N/A	0	0	0	0	1
Emd	Emerin	1	0	0	0	0
Eml1	Echinoderm microtubule-associated protein-like 1	1	1	0	0	0
Eml2	Echinoderm microtubule-associated protein-like 2	1	1	0	0	0
Eml4	Echinoderm microtubule-associated protein-like 4	1	0	1	0	0
Emp2	#N/A	0	0	0	0	1
Emp3	#N/A	0	0	0	0	1
Enah	Protein enabled homolog	1	0	0	0	0
Endod1	Endonuclease domain-containing 1 protein	1	0	0	0	1
Endog	Endonuclease G, mitochondrial	0	0	0	0	1
Eng	#N/A	0	0	0	0	1
Eno2	Gamma-enolase	0	1	0	0	1
Enoph1	Enolase-phosphatase E1	0	0	0	0	1
Enpep	#N/A	0	0	0	0	1
Enpp2	#N/A	0	0	1	0	1
Enpp3	#N/A	0	0	1	0	0
Enpp4	#N/A	0	0	1	0	1
Enpp5	Ectonucleotide pyrophosphatase/phosphodiesterase family member 5	0	0	0	0	1
Enpp6	Glycerophosphocholine cholinephosphodiesterase ENPP6	0	0	0	0	1
Ensa	Alpha-endosulfine	0	0	0	0	1
Entpd2	Ectonucleoside triphosphate diphosphohydrolase 2	1	0	0	0	1
Entpd4	#N/A	0	0	0	0	1
Entpd5	#N/A	0	0	0	0	1
Eogt	#N/A	0	0	0	0	1
Epb41	Protein 4.1	1	1	0	0	1
Epb41l1	Band 4.1-like protein 1	1	1	0	0	1
Epb41l2	Band 4.1-like protein 2	1	1	0	0	0
Epb41l3	Band 4.1-like protein 3	1	1	1	0	1
Epb42	#N/A	0	0	0	0	1
Epdr1	Mammalian ependymin-related protein 1	1	0	0	0	0
Epha4	Ephrin type-A receptor 4	1	1	0	0	1
Epha5	Ephrin type-A receptor 5	1	0	0	0	0
Epha6	#N/A	0	0	0	0	1
Ephb2	Ephrin type-B receptor 2	1	1	0	0	1
Ephb3	Ephrin type-B receptor 3	1	1	0	0	1
Ephb6	Ephrin type-B receptor 6	1	0	0	0	0
Ephx1	Epoxide hydrolase 1	1	0	0	0	1
Ephx2	Bifunctional epoxide hydrolase 2	1	1	0	0	1
Epn1	Epsin-1	0	0	0	0	1
Epn2	Epsin-2	1	0	0	0	0
Eprs1	Bifunctional glutamate/proline--tRNA ligase	1	0	0	0	0
Eps15	Epidermal growth factor receptor substrate 15	1	1	0	0	0
Eps15l1	Epidermal growth factor receptor substrate 15-like 1	1	1	0	0	0
Eps8	Epidermal growth factor receptor kinase substrate 8	1	0	0	0	0
Epx	Eosinophil peroxidase	0	0	0	0	1
Eral1	#N/A	0	0	0	0	1
Erap1	Endoplasmic reticulum aminopeptidase 1	1	0	0	0	1
Eras	#N/A	0	0	0	0	1
Erbb2	Receptor tyrosine-protein kinase erbB-2	1	0	0	0	1
Erbb2ip	#N/A	0	1	0	0	0
Erbb4	Receptor tyrosine-protein kinase erbB-4	1	0	0	0	0
Erbin	Erbin	1	0	1	0	0
Erc2	ERC protein 2	1	0	0	0	1
Erg28	#N/A	0	0	0	0	1
Ergic1	Endoplasmic reticulum-Golgi intermediate compartment protein 1	1	0	1	0	1
Ergic2	Endoplasmic reticulum-Golgi intermediate compartment protein 2	1	0	0	0	1
Ergic3	#N/A	0	0	0	0	1
Erh	Enhancer of rudimentary homolog	1	0	0	0	0
Erlec1	Endoplasmic reticulum lectin 1	0	0	0	0	1
Erlin1	#N/A	0	0	1	0	1
Erlin2	Erlin-2	1	0	0	0	1
Ermn	Ermin	0	0	0	0	1
Ermp1	Endoplasmic reticulum metallopeptidase 1	1	1	0	0	1
Ero1a	ERO1-like protein alpha	0	0	0	0	1
Ero1b	#N/A	0	0	0	0	1
Erp29	Endoplasmic reticulum resident protein 29	1	0	0	0	1
Erp44	Endoplasmic reticulum resident protein 44	0	0	0	0	1
Esam	#N/A	0	0	0	0	1
Esyt1	Extended synaptotagmin-1	1	0	0	0	0
Esyt2	Extended synaptotagmin-2	1	0	0	0	1
Etf1	Eukaryotic peptide chain release factor subunit 1	1	1	0	0	0
Etfa	Electron transfer flavoprotein subunit alpha, mitochondrial	0	0	0	0	1
Etfb	Electron transfer flavoprotein subunit beta	0	0	0	0	1
Etfdh	Electron transfer flavoprotein-ubiquinone oxidoreductase, mitochondrial	1	0	0	0	1
Etfrf1	#N/A	0	0	0	0	1
Ethe1	Persulfide dioxygenase ETHE1, mitochondrial	0	0	0	0	1
Etnk1	Ethanolamine kinase 1	0	0	0	0	1
Eva1a	Protein eva-1 homolog A	1	0	0	0	0
Eva1b	#N/A	0	0	0	0	1
Exoc2	Exocyst complex component 2	1	0	0	0	0
Exoc3	Exocyst complex component 3	1	0	0	0	0
Exoc4	Exocyst complex component 4	1	1	1	0	0
Exoc5	Exocyst complex component 5	1	0	0	0	0
Exoc7	Exocyst complex component 7	1	0	0	0	0
Exoc8	Exocyst complex component 8	1	0	0	0	0
Exog	Nuclease EXOG, mitochondrial	1	0	0	0	1
Ext2	#N/A	0	0	0	0	1
Extl2	Exostosin-like 2	0	0	0	0	1
Extl3	#N/A	0	0	0	0	1
F11r	#N/A	0	0	0	0	1
F13a1	Coagulation factor XIII A chain	1	0	0	0	0
F3	Tissue factor	0	0	1	0	1
F5	#N/A	0	0	0	0	1
Faah	Fatty-acid amide hydrolase 1	1	0	0	0	1
Fabp3	Fatty acid-binding protein, heart	0	1	0	0	1
Fabp5	Fatty acid-binding protein 5	0	0	0	0	1
Fabp7	Fatty acid-binding protein, brain	0	0	0	0	1
Fads1	Acyl-CoA (8-3)-desaturase	1	0	0	0	1
Fads2	Acyl-CoA 6-desaturase	1	0	0	0	1
Fads3	Fatty acid desaturase 3	1	0	0	0	0
Faf1	FAS-associated factor 1	0	0	1	0	0
Fahd1	Acylpyruvase FAHD1, mitochondrial	0	0	0	0	1
Fahd2	Fumarylacetoacetate hydrolase domain-containing protein 2A	0	0	0	0	1
Faim2	Protein lifeguard 2	0	1	0	0	0
Fam107a	Actin-associated protein FAM107A	1	0	0	0	0
Fam110b	Protein FAM110B	1	0	0	0	0
FAM120A	Constitutive coactivator of PPAR-gamma-like protein 1	1	1	0	0	0
Fam120c	Constitutive coactivator of PPAR-gamma-like protein 2	1	0	0	0	0
Fam126b	Protein FAM126B	1	1	0	0	1
Fam129a	#N/A	0	0	1	0	0
Fam131b	Protein FAM131B	0	1	0	0	1
Fam136a	#N/A	0	0	0	0	1
Fam162a	Protein FAM162A	0	0	0	0	1
Fam171a2	Protein FAM171A2	1	0	0	0	1
Fam171b	Protein FAM171B	1	1	0	0	1
Fam174a	#N/A	0	0	0	0	1
Fam175b	#N/A	0	1	0	0	0
Fam177a1	Protein FAM177A1	1	0	0	0	1
Fam185a	Protein FAM185A	0	0	0	0	1
Fam20b	#N/A	0	0	0	0	1
Fam21	#N/A	0	1	0	0	0
Fam210a	Protein FAM210A	1	0	1	0	1
Fam210b	#N/A	0	0	1	0	1
Fam213a	#N/A	0	1	0	0	0
Fam234a	Protein FAM234A	0	0	1	0	1
Fam234b	Protein FAM234B	1	1	0	0	1
Fam3a	#N/A	0	0	0	0	1
Fam3c	#N/A	0	0	1	0	1
Fam45a	#N/A	0	1	0	0	0
Fam49a	#N/A	0	1	0	0	1
Fam49b	#N/A	0	1	0	0	1
Fam50b	#N/A	0	0	0	0	1
Fam81a	Protein FAM81A	0	0	0	0	1
Fap	#N/A	0	0	0	0	1
Far1	Fatty acyl-CoA reductase 1	1	0	0	0	1
Far2	#N/A	0	0	0	0	1
Farp1	FERM, ARHGEF and pleckstrin domain-containing protein 1	1	1	0	0	0
Farp2	FERM, ARHGEF and pleckstrin domain-containing protein 2	1	0	0	0	0
Fars2	#N/A	0	0	0	0	1
Farsb	Phenylalanine--tRNA ligase beta subunit	1	1	0	0	0
Fas	#N/A	0	0	0	0	1
Fasn	Fatty acid synthase	1	1	0	0	1
Fastkd2	FAST kinase domain-containing protein 2, mitochondrial	0	0	0	0	1
Fastkd5	#N/A	0	0	0	0	1
Fat3	Protocadherin Fat 3	1	0	0	0	1
Fbf1	Fas-binding factor 1	0	0	0	0	1
Fbl	rRNA 2'-O-methyltransferase fibrillarin	1	1	0	0	0
Fbln5	Fibulin-5	1	0	1	0	0
Fbn2	#N/A	0	0	1	0	0
Fbxl15	#N/A	0	0	0	0	1
Fbxl16	F-box/LRR-repeat protein 16	1	1	0	0	1
Fbxl22	F-box and leucine-rich protein 22	0	0	0	0	1
Fbxo2	F-box only protein 2	1	0	0	0	1
Fbxo41	F-box only protein 41	1	1	0	0	1
Fbxo6	F-box only protein 6	1	0	0	0	0
Fbxw11	F-box/WD repeat-containing protein 11	1	0	0	0	0
Fcgr1	#N/A	0	0	0	0	1
Fcgr2b	#N/A	0	0	1	0	0
Fcgrt	#N/A	0	0	0	0	1
Fcho2	F-BAR domain only protein 2	1	0	0	0	0
Fdft1	#N/A	0	0	0	0	1
Fdps	Farnesyl pyrophosphate synthase	0	0	0	0	1
Fdx1	#N/A	0	0	0	0	1
Fdx2	#N/A	0	0	0	0	1
Fdxr	#N/A	0	0	0	0	1
Fech	Ferrochelatase, mitochondrial	0	0	0	0	1
Fer1l4	Fer-1-like protein 4	1	0	0	0	0
Fermt2	Fermitin family homolog 2	1	1	0	0	0
Fez1	#N/A	0	0	0	0	1
Fga	Fibrinogen alpha chain	1	0	1	0	0
Fgb	Fibrinogen beta chain	1	0	1	0	0
Fgd6	FYVE, RhoGEF and PH domain-containing protein 6	1	0	0	0	0
Fgf12	Fibroblast growth factor 12	0	1	0	0	1
Fgfr1	Fibroblast growth factor receptor 1	0	0	0	0	1
Fgfr3	Fibroblast growth factor receptor 3	1	0	0	0	1
Fggy	#N/A	0	0	0	0	1
Fh	Fumarate hydratase, mitochondrial	0	0	0	0	1
Fhit	Bis(5'-adenosyl)-triphosphatase	0	0	0	0	1
Fibcd1	#N/A	0	0	0	0	1
Ficd	#N/A	0	0	0	0	1
Fig4	Polyphosphoinositide phosphatase	1	0	0	0	0
Fis1	Mitochondrial fission 1 protein	1	0	0	0	0
Fitm2	#N/A	0	0	0	0	1
Fkbp10	#N/A	0	0	1	0	1
Fkbp11	#N/A	0	0	0	0	1
Fkbp14	#N/A	0	0	0	0	1
Fkbp15	FK506-binding protein 15	1	1	0	0	0
Fkbp2	Peptidyl-prolyl cis-trans isomerase FKBP2	0	0	0	0	1
Fkbp3	Peptidyl-prolyl cis-trans isomerase FKBP3	1	0	0	0	0
Fkbp7	#N/A	0	0	1	0	0
Fkbp8	Peptidyl-prolyl cis-trans isomerase FKBP8	1	1	0	0	0
Fkbp9	#N/A	0	0	1	0	1
Fkrp	#N/A	0	0	0	0	1
Flad1	FAD synthase	0	0	0	0	1
Flg2	#N/A	0	0	0	0	1
Flii	Protein flightless-1 homolog	1	1	0	0	0
Flnb	Filamin-B	1	0	0	0	0
Flot1	Flotillin-1	1	0	0	0	1
Flot2	Flotillin-2	1	1	0	0	1
Flrt2	Leucine-rich repeat transmembrane protein FLRT2	1	0	0	0	0
Flt1	#N/A	0	0	1	0	0
Flt4	#N/A	0	0	0	0	1
Flywch1	#N/A	0	0	0	0	1
Fmc1	#N/A	0	0	0	0	1
Fmn2	Formin-2	1	0	0	0	0
Fmnl1	Formin-like protein 1	0	0	0	0	1
Fmnl2	Formin-like protein 2	1	0	1	0	0
Fmo1	Dimethylaniline monooxygenase [N-oxide-forming] 1	1	0	0	0	1
Fmo2	Dimethylaniline monooxygenase [N-oxide-forming] 2	1	0	0	0	1
Fmo3	#N/A	0	0	0	0	1
Fmo5	Flavin-containing monooxygenase 5	1	0	0	0	0
Fmr1	Synaptic functional regulator FMR1	1	0	0	0	0
Fn1	Fibronectin	0	0	1	0	0
Fn3k	Fructosamine-3-kinase	0	0	0	0	1
Fn3krp	Ketosamine-3-kinase	1	0	0	0	0
Folh1	Glutamate carboxypeptidase 2	1	0	0	0	1
Folr1	#N/A	0	0	0	0	1
Foxred1	#N/A	0	0	0	0	1
Fpgs	#N/A	0	0	0	0	1
Frem2	#N/A	0	0	1	0	0
Frmd5	FERM domain-containing protein 5	1	0	0	0	0
Frrs1l	DOMON domain-containing protein FRRS1L	1	0	1	0	1
Frs2	Fibroblast growth factor receptor substrate 2	1	0	0	0	0
Frs3	Fibroblast growth factor receptor substrate 3	1	0	0	0	0
Fry	Protein furry homolog	1	0	0	0	0
Fscn1	Fascin	0	0	0	0	1
Fsd1	Fibronectin type III and SPRY domain-containing protein 1	0	0	0	0	1
Fsip2	#N/A	0	0	0	0	1
Fth1	Ferritin heavy chain	0	0	0	0	1
Ftl1	Ferritin light chain 1	0	0	0	0	1
Ftsj3	#N/A	0	0	1	0	0
Fuca2	#N/A	0	0	0	0	1
Fundc1	#N/A	0	0	0	0	1
Fundc2	FUN14 domain-containing protein 2	1	0	0	0	1
Fut10	#N/A	0	0	0	0	1
Fut11	#N/A	0	0	1	0	1
Fut8	Alpha-(1,6)-fucosyltransferase	0	0	0	0	1
Fxn	#N/A	0	0	0	0	1
Fxr1	Fragile X mental retardation syndrome-related protein 1	1	1	0	0	0
Fxr2	Fragile X mental retardation syndrome-related protein 2	1	1	0	0	0
Fxyd5	#N/A	0	0	0	0	1
Fxyd6	#N/A	0	0	1	0	1
Fxyd7	#N/A	0	0	0	0	1
Fyn	Tyrosine-protein kinase Fyn	0	0	0	0	1
Fzd1	#N/A	0	0	0	0	1
Fzd2	Frizzled-2	1	0	0	0	1
Fzd3	#N/A	0	0	0	0	1
Fzd4	#N/A	0	0	0	0	1
Fzd6	#N/A	0	0	0	0	1
Fzd7	Frizzled-7	1	0	0	0	1
G6pc3	#N/A	0	0	0	0	1
G6pdx	Glucose-6-phosphate 1-dehydrogenase X	1	1	0	0	0
Gaa	Lysosomal alpha-glucosidase	0	0	0	0	1
Gabarapl2	Gamma-aminobutyric acid receptor-associated protein-like 2	0	0	0	0	1
Gabbr1	Gamma-aminobutyric acid type B receptor subunit 1	1	0	0	0	1
Gabbr2	Gamma-aminobutyric acid type B receptor subunit 2	1	0	0	0	1
Gabra1	Gamma-aminobutyric acid receptor subunit alpha-1	1	0	0	0	1
Gabra2	Gamma-aminobutyric acid receptor subunit alpha-2	1	1	0	0	1
Gabra3	Gamma-aminobutyric acid receptor subunit alpha-3	1	0	0	0	1
Gabra4	Gamma-aminobutyric acid receptor subunit alpha-4	1	0	0	0	1
Gabra5	Gamma-aminobutyric acid receptor subunit alpha-5	1	0	0	0	0
Gabrb1	Gamma-aminobutyric acid receptor subunit beta-1	1	0	0	0	1
Gabrb2	Gamma-aminobutyric acid receptor subunit beta-2	1	1	0	0	1
Gabrb3	Gamma-aminobutyric acid receptor subunit beta-3	1	0	0	0	1
Gabrd	Gamma-aminobutyric acid receptor subunit delta	1	0	0	0	0
Gabrg2	Gamma-aminobutyric acid receptor subunit gamma-2	1	1	1	0	1
Gad1	Glutamate decarboxylase 1	0	0	0	0	1
Gad2	Glutamate decarboxylase 2	1	1	1	0	1
Gadd45gip1	#N/A	0	0	0	0	1
Gak	Cyclin-G-associated kinase	1	1	0	0	0
Gal3st3	#N/A	0	0	0	0	1
Galc	#N/A	0	0	0	0	1
Gale	#N/A	0	0	0	0	1
Galnt1	Polypeptide N-acetylgalactosaminyltransferase 1	0	0	0	0	1
Galnt17	Polypeptide N-acetylgalactosaminyltransferase 17	0	0	0	0	1
Galnt2	#N/A	0	0	0	0	1
Galnt4	#N/A	0	0	0	0	1
Galnt6	#N/A	0	0	0	0	1
Galnt7	#N/A	0	0	0	0	1
Ganab	Neutral alpha-glucosidase AB	1	1	0	0	1
Gap43	Neuromodulin	0	0	0	0	1
Gapdh	Glyceraldehyde-3-phosphate dehydrogenase	0	0	0	0	1
Gapvd1	GTPase-activating protein and VPS9 domain-containing protein 1	1	0	0	0	0
Garnl3	GTPase-activating Rap/Ran-GAP domain-like protein 3	0	1	0	0	0
Gart	Trifunctional purine biosynthetic protein adenosine-3	1	1	0	0	0
Gatb	Glutamyl-tRNA(Gln) amidotransferase subunit B, mitochondrial	0	0	0	0	1
Gatd3a	Glutamine amidotransferase-like class 1 domain-containing protein 3A, mitochondrial	0	0	0	0	1
Gatm	#N/A	0	0	0	0	1
Gba	#N/A	0	0	0	0	1
Gba2	Non-lysosomal glucosylceramidase	1	1	0	0	1
Gbgt1	#N/A	0	0	0	0	1
Gbp2	Guanylate-binding protein 2	0	1	0	0	0
Gbp5	Guanylate-binding protein 5	1	0	0	0	0
Gc	Vitamin D-binding protein	0	0	0	0	1
Gcat	2-amino-3-ketobutyrate coenzyme A ligase, mitochondrial	0	0	0	0	1
Gcc1	#N/A	0	0	1	0	0
Gcdh	Glutaryl-CoA dehydrogenase, mitochondrial	1	0	0	0	1
Gclc	Glutamate--cysteine ligase catalytic subunit	1	1	0	0	0
Gcn1	eIF-2-alpha kinase activator GCN1	1	0	0	0	0
Gcsh	#N/A	0	0	0	0	1
Gda	Guanine deaminase	0	1	1	0	1
Gdap1	Ganglioside-induced differentiation-associated protein 1	1	0	0	0	1
Gdap1l1	Ganglioside-induced differentiation-associated protein 1-like 1	1	1	0	0	1
Gde1	Glycerophosphodiester phosphodiesterase 1	1	1	0	0	1
Gdi1	Rab GDP dissociation inhibitor alpha	0	1	0	0	1
Gdpd1	Lysophospholipase D GDPD1	1	1	0	0	1
Gdpd2	Glycerophosphoinositol inositolphosphodiesterase GDPD2	1	0	0	0	0
Gdpd5	Glycerophosphodiester phosphodiesterase domain-containing protein 5	1	0	0	0	1
Gdpgp1	GDP-D-glucose phosphorylase 1	0	0	0	0	1
Gemin5	Gem-associated protein 5	0	1	0	0	0
Get1	Guided entry of tail-anchored proteins factor 1	1	0	0	0	0
Get3	ATPase GET3	1	0	0	0	0
Get4	Golgi to ER traffic protein 4 homolog	0	1	0	0	0
Gfap	Glial fibrillary acidic protein	1	1	0	0	0
Gfer	#N/A	0	0	1	0	1
Gfm1	Elongation factor G, mitochondrial	0	0	0	0	1
Gfm2	Ribosome-releasing factor 2, mitochondrial	0	0	0	0	1
Gfod1	Glucose-fructose oxidoreductase domain-containing protein 1	0	0	0	0	1
Gfod2	#N/A	0	0	0	0	1
Gga1	ADP-ribosylation factor-binding protein GGA1	1	0	0	0	0
Gga3	ADP-ribosylation factor-binding protein GGA3	1	0	0	0	0
Ggct	Gamma-glutamylcyclotransferase	0	0	0	0	1
Ggcx	#N/A	0	0	0	0	1
Ggh	#N/A	0	0	0	0	1
Ggt1	#N/A	0	0	0	0	1
Ggt5	#N/A	0	0	0	0	1
Ggt7	Glutathione hydrolase 7	1	1	0	0	1
Ghitm	Growth hormone-inducible transmembrane protein	1	0	1	0	1
Gid8	#N/A	0	0	0	0	1
Gipc1	PDZ domain-containing protein GIPC1	1	0	0	0	0
Git1	ARF GTPase-activating protein GIT1	1	1	0	0	0
Gja1	Gap junction alpha-1 protein	1	1	0	1	1
Gjb1	Gap junction beta-1 protein	1	0	0	0	0
Gjb2	#N/A	0	0	1	0	0
Gjb6	Gap junction beta-6 protein	1	0	1	0	0
Gjc2	#N/A	0	0	0	0	1
Gjc3	Gap junction gamma-3 protein	1	1	0	0	1
Gk	Glycerol kinase	1	0	0	0	1
Glb1	Beta-galactosidase	0	0	0	0	1
Glb1l	#N/A	0	0	0	0	1
Gldc	Glycine dehydrogenase (decarboxylating), mitochondrial	1	0	0	0	1
Glg1	Golgi apparatus protein 1	0	0	0	0	1
Glipr2	Golgi-associated plant pathogenesis-related protein 1	0	0	1	0	0
Glmp	#N/A	0	0	0	0	1
Glo1	Lactoylglutathione lyase	1	0	0	0	0
Glod4	Glyoxalase domain-containing protein 4	1	1	0	0	1
Glrx2	#N/A	0	0	0	0	1
Glrx3	Glutaredoxin-3	1	1	0	0	0
Glrx5	Glutaredoxin-related protein 5, mitochondrial	0	0	0	0	1
Gls	Glutaminase kidney isoform, mitochondrial	0	0	0	0	1
Gls2	Glutaminase liver isoform, mitochondrial	0	0	0	0	1
Glt8d1	#N/A	0	0	0	0	1
Gltp	Glycolipid transfer protein	0	0	0	0	1
Glud1	Glutamate dehydrogenase 1, mitochondrial	0	0	0	0	1
Glul	Glutamine synthetase	0	0	0	0	1
Gm10093	#N/A	0	0	1	0	0
Gm11273	#N/A	0	0	1	0	0
Gm2a	#N/A	0	0	0	0	1
Gm996	#N/A	0	1	0	0	0
Gmfb	Glia maturation factor beta	0	0	0	0	1
Gmppb	Mannose-1-phosphate guanyltransferase beta	1	0	0	0	0
Gmps	GMP synthase [glutamine-hydrolyzing]	0	1	1	0	0
Gna11	Guanine nucleotide-binding protein subunit alpha-11	0	0	0	0	1
Gna12	Guanine nucleotide-binding protein subunit alpha-12	1	0	0	0	0
Gna13	Guanine nucleotide-binding protein subunit alpha-13	1	0	0	0	1
Gnai1	Guanine nucleotide-binding protein G(i) subunit alpha-1	1	1	0	0	1
Gnai2	Guanine nucleotide-binding protein G(i) subunit alpha-2	1	1	0	0	0
Gnai3	Guanine nucleotide-binding protein G(i) subunit alpha-3	1	0	0	0	1
Gnal	Guanine nucleotide-binding protein G(olf) subunit alpha	0	0	0	0	1
Gnao1	Guanine nucleotide-binding protein G(o) subunit alpha	1	0	0	0	1
Gnaq	Guanine nucleotide-binding protein G(q) subunit alpha	0	0	0	0	1
Gnas	Guanine nucleotide-binding protein G(s) subunit alpha isoforms XLas	1	0	0	0	1
Gnaz	Guanine nucleotide-binding protein G(z) subunit alpha	1	1	1	0	1
Gnb1	Guanine nucleotide-binding protein G(I)/G(S)/G(T) subunit beta-1	1	0	0	0	1
Gnb2	Guanine nucleotide-binding protein G(I)/G(S)/G(T) subunit beta-2	1	0	0	0	1
Gnb3	#N/A	0	0	0	0	1
Gnb4	Guanine nucleotide-binding protein subunit beta-4	1	1	0	0	1
Gnb5	Guanine nucleotide-binding protein subunit beta-5	1	0	0	0	1
Gne	Bifunctional UDP-N-acetylglucosamine 2-epimerase/N-acetylmannosamine kinase	0	0	1	0	0
Gng12	Guanine nucleotide-binding protein G(I)/G(S)/G(O) subunit gamma-12	0	0	0	0	1
Gng2	Guanine nucleotide-binding protein G(I)/G(S)/G(O) subunit gamma-2	0	1	0	0	1
Gng3	Guanine nucleotide-binding protein G(I)/G(S)/G(O) subunit gamma-3	0	0	1	0	1
Gng4	Guanine nucleotide-binding protein G(I)/G(S)/G(O) subunit gamma-4	0	0	0	0	1
Gng5	#N/A	0	0	0	0	1
Gng7	Guanine nucleotide-binding protein G(I)/G(S)/G(O) subunit gamma-7	0	0	1	0	1
Gnl1	Guanine nucleotide-binding protein-like 1	0	1	0	0	0
Gnpat	Dihydroxyacetone phosphate acyltransferase	0	0	0	0	1
Gnpda1	Glucosamine-6-phosphate isomerase 1	1	1	0	0	1
Gnpnat1	#N/A	0	0	0	0	1
Gnptg	#N/A	0	0	0	0	1
Gns	#N/A	0	0	0	0	1
Golga4	Golgin subfamily A member 4	1	0	0	0	0
Golga5	Golgin subfamily A member 5	1	0	0	0	0
Golga7	#N/A	0	0	0	0	1
GOLGA7B	Golgin subfamily A member 7B	1	0	0	0	1
Golim4	#N/A	0	0	1	0	1
Golm1	#N/A	0	0	0	0	1
Golt1b	Vesicle transport protein GOT1B	0	0	1	0	1
Gorasp2	Golgi reassembly-stacking protein 2	1	0	0	0	0
Got1	Aspartate aminotransferase, cytoplasmic	0	0	0	0	1
Got2	Aspartate aminotransferase, mitochondrial	0	0	0	0	1
Gp1bb	#N/A	0	0	0	0	1
Gp9	#N/A	0	0	0	0	1
Gpaa1	Glycosylphosphatidylinositol anchor attachment 1 protein	1	0	0	0	1
Gpam	Glycerol-3-phosphate acyltransferase 1, mitochondrial	1	0	0	0	1
Gpat4	Glycerol-3-phosphate acyltransferase 4	1	0	0	0	1
Gpatch8	G patch domain-containing protein 8	1	0	0	0	0
Gpc6	#N/A	0	0	1	0	1
Gpd1	Glycerol-3-phosphate dehydrogenase [NAD(+)], cytoplasmic	1	0	0	0	1
Gpd1l	Glycerol-3-phosphate dehydrogenase 1-like protein	0	0	0	0	1
Gpd2	Glycerol-3-phosphate dehydrogenase, mitochondrial	1	0	0	0	1
Gphn	Gephyrin	1	1	0	0	1
Gpld1	#N/A	0	0	1	0	1
Gpm6a	Neuronal membrane glycoprotein M6-a	1	0	0	1	1
Gpm6b	Neuronal membrane glycoprotein M6-b	1	0	1	1	1
Gpnmb	#N/A	0	0	0	0	1
Gpr107	Protein GPR107	1	0	0	0	1
Gpr108	#N/A	0	0	0	0	1
Gpr158	Probable G-protein coupled receptor 158	1	1	0	0	1
Gpr162	Probable G-protein coupled receptor 162	1	0	0	0	0
Gpr180	Integral membrane protein GPR180	0	0	0	0	1
Gpr26	G-protein coupled receptor 26	1	0	0	0	0
Gpr37	Prosaposin receptor GPR37	1	0	0	1	1
Gpr37l1	G-protein coupled receptor 37-like 1	1	0	0	1	1
Gpr50	Melatonin-related receptor	1	0	0	0	0
Gpr88	#N/A	0	1	0	0	0
Gpr89	Golgi pH regulator	1	0	0	0	0
Gpr89a	#N/A	0	0	0	0	1
Gprasp1	G-protein coupled receptor-associated sorting protein 1	1	0	0	0	0
Gprc5b	G-protein coupled receptor family C group 5 member B	1	1	0	1	0
Gprin1	G protein-regulated inducer of neurite outgrowth 1	0	0	0	0	1
Gprin3	G protein-regulated inducer of neurite outgrowth 3	1	0	0	0	1
Gpt	Alanine aminotransferase 1	0	0	0	0	1
Gpt2	#N/A	0	0	0	0	1
Gpx1	Glutathione peroxidase 1	1	0	0	0	0
Gpx4	Phospholipid hydroperoxide glutathione peroxidase	1	0	0	0	1
Gpx7	#N/A	0	0	0	0	1
Gpx8	#N/A	0	0	1	0	1
Gramd1b	Protein Aster-B	1	0	0	0	0
Gramd4	GRAM domain-containing protein 4	0	0	0	0	1
Grb2	Growth factor receptor-bound protein 2	1	0	0	0	0
Grhpr	Glyoxylate reductase/hydroxypyruvate reductase	0	0	0	0	1
Gria1	Glutamate receptor 1	1	1	0	0	1
Gria2	Glutamate receptor 2	1	1	1	0	1
Gria3	Glutamate receptor 3	1	0	1	0	1
Gria4	Glutamate receptor 4	1	0	0	0	1
Grid1	Glutamate receptor ionotropic, delta-1	1	0	0	0	1
Grik2	Glutamate receptor ionotropic, kainate 2	1	0	0	0	1
Grik3	Glutamate receptor ionotropic, kainate 3	1	0	0	0	1
Grik5	#N/A	0	0	0	0	1
Grin1	Glutamate receptor ionotropic, NMDA 1	0	1	0	0	1
Grin2a	Glutamate receptor ionotropic, NMDA 2A	1	0	0	0	1
Grin2b	Glutamate receptor ionotropic, NMDA 2B	1	1	0	0	1
Grip1	Glutamate receptor-interacting protein 1	0	0	0	0	1
Grm1	Metabotropic glutamate receptor 1	1	0	0	0	1
Grm2	Metabotropic glutamate receptor 2	1	0	0	0	1
Grm3	Metabotropic glutamate receptor 3	0	0	0	0	1
Grm4	Metabotropic glutamate receptor 4	1	0	0	0	0
Grm5	Metabotropic glutamate receptor 5	1	1	0	0	1
Grm7	Metabotropic glutamate receptor 7	1	1	0	0	1
Grm8	Metabotropic glutamate receptor 8	0	0	0	0	1
Grpel1	GrpE protein homolog 1, mitochondrial	0	0	0	0	1
Grpel2	#N/A	0	0	0	0	1
Grsf1	#N/A	0	0	0	0	1
Gsdme	Gasdermin-E	0	0	0	0	1
Gsg1l	Germ cell-specific gene 1-like protein	1	0	0	0	0
Gsk3b	Glycogen synthase kinase-3 beta	1	0	1	0	0
Gspt1	Eukaryotic peptide chain release factor GTP-binding subunit ERF3A	1	0	0	0	0
Gspt2	Eukaryotic peptide chain release factor GTP-binding subunit ERF3B	0	1	0	0	0
Gsr	Glutathione reductase, mitochondrial	1	0	0	0	1
Gss	Glutathione synthetase	1	0	0	0	1
Gstk1	Glutathione S-transferase kappa 1	0	0	0	0	1
Gstm1	Glutathione S-transferase Mu 1	0	1	0	0	0
Gstm5	Glutathione S-transferase Mu 5	1	0	0	0	1
Gsto1	Glutathione S-transferase omega-1	0	0	0	0	1
Gstz1	Maleylacetoacetate isomerase	1	0	0	0	1
Gtf2i	General transcription factor II-I	1	0	0	0	0
Gtf3c4	General transcription factor 3C polypeptide 4	1	0	0	0	0
Gtpbp1	GTP-binding protein 1	1	0	0	0	0
Gtpbp10	#N/A	0	0	0	0	1
Gtpbp3	#N/A	0	0	0	0	1
Gtpbp6	#N/A	0	0	0	0	1
Gtpbp8	#N/A	0	0	0	0	1
Gucy1a1	Guanylate cyclase soluble subunit alpha-1	1	0	0	0	0
Gucy1a3	#N/A	0	1	0	0	0
Gucy1b1	Guanylate cyclase soluble subunit beta-1	1	0	0	0	0
Guf1	Translation factor Guf1, mitochondrial	1	0	0	0	1
Guk1	Guanylate kinase	0	0	0	0	1
Gusb	Beta-glucuronidase	1	0	0	0	1
Gxylt1	#N/A	0	0	0	0	1
Gxylt2	#N/A	0	0	0	0	1
Gys1	Glycogen [starch] synthase, muscle	1	0	0	0	0
H2-Ab1	#N/A	0	0	0	0	1
H2-D1	#N/A	0	0	0	0	1
H2-K1	H-2 class I histocompatibility antigen, K-B alpha chain	0	0	0	0	1
H2-Q8	#N/A	0	0	0	0	1
H2-T23	#N/A	0	0	0	0	1
H2bc1	#N/A	0	0	0	0	1
H6pd	#N/A	0	0	1	0	1
Hacd2	Very-long-chain (3R)-3-hydroxyacyl-CoA dehydratase 2	0	0	0	0	1
Hacd3	Very-long-chain (3R)-3-hydroxyacyl-CoA dehydratase 3	1	0	0	0	1
Hacd4	#N/A	0	0	0	0	1
Hacl1	2-hydroxyacyl-CoA lyase 1	0	0	0	0	1
Hadh	Hydroxyacyl-coenzyme A dehydrogenase, mitochondrial	1	0	0	0	1
Hadha	Trifunctional enzyme subunit alpha, mitochondrial	0	0	0	0	1
Hadhb	Trifunctional enzyme subunit beta, mitochondrial	0	0	0	0	1
Hagh	Hydroxyacylglutathione hydrolase, mitochondrial	1	0	0	0	1
Hal	Histidine ammonia-lyase	0	0	0	0	1
Hapln1	Hyaluronan and proteoglycan link protein 1	1	0	0	0	0
Hapln2	Hyaluronan and proteoglycan link protein 2	1	0	0	0	0
Hapln4	Hyaluronan and proteoglycan link protein 4	1	0	0	0	0
Hars1	Histidine--tRNA ligase, cytoplasmic	1	0	0	0	0
Hars2	#N/A	0	0	1	0	1
Hat1	#N/A	0	0	1	0	0
Hax1	#N/A	0	0	0	0	1
Hba-a1	#N/A	0	0	1	0	0
Hbb-b1	Hemoglobin subunit beta-1	0	1	0	0	0
Hbb-b2	#N/A	0	0	1	0	0
Hbs1l	HBS1-like protein	1	0	0	0	0
Hccs	Holocytochrome c-type synthase	0	0	1	0	1
Hcfc1	Host cell factor 1	1	1	0	0	0
Hcls1	Hematopoietic lineage cell-specific protein	1	0	0	0	1
Hcn1	Potassium/sodium hyperpolarization-activated cyclic nucleotide-gated channel 1	1	0	0	0	1
Hcn2	Potassium/sodium hyperpolarization-activated cyclic nucleotide-gated channel 2	1	0	0	0	1
Hcn3	Potassium/sodium hyperpolarization-activated cyclic nucleotide-gated channel 3	1	0	0	0	0
Hdac11	Histone deacetylase 11	1	1	0	0	1
Hdac2	Histone deacetylase 2	1	1	0	0	0
Hddc2	#N/A	0	0	0	0	1
Hdhd2	Haloacid dehalogenase-like hydrolase domain-containing protein 2	0	0	0	0	1
Hdhd3	#N/A	0	0	1	0	1
Hdhd5	Haloacid dehalogenase-like hydrolase domain-containing 5	0	0	0	0	1
Hdlbp	Vigilin	1	0	0	0	0
Heatr5b	HEAT repeat-containing protein 5B	1	0	0	0	0
Hebp1	Heme-binding protein 1	0	0	0	0	1
Hecw1	E3 ubiquitin-protein ligase HECW1	1	0	0	0	0
Hecw2	E3 ubiquitin-protein ligase HECW2	1	0	0	0	1
Heg1	#N/A	0	0	0	0	1
Helb	#N/A	0	0	0	0	1
Hepacam	Hepatocyte cell adhesion molecule	1	1	0	1	1
Heph	Hephaestin	1	1	0	0	0
Herc2	E3 ubiquitin-protein ligase HERC2	1	0	0	0	0
Hexa	Beta-hexosaminidase subunit alpha	0	0	1	0	1
Hfe	#N/A	0	0	1	0	1
Hgs	Hepatocyte growth factor-regulated tyrosine kinase substrate	1	0	0	0	0
Hgsnat	#N/A	0	0	0	0	1
Hhatl	Protein-cysteine N-palmitoyltransferase HHAT-like protein	1	0	0	0	1
Hibadh	3-hydroxyisobutyrate dehydrogenase, mitochondrial	1	0	0	0	1
Hibch	3-hydroxyisobutyryl-CoA hydrolase, mitochondrial	1	0	0	0	1
Hic1	Hypermethylated in cancer 1 protein	1	0	0	0	0
Higd1b	#N/A	0	0	0	0	1
Hint1	Histidine triad nucleotide-binding protein 1	1	0	0	0	1
Hint2	Histidine triad nucleotide-binding protein 2, mitochondrial	0	0	0	0	1
Hint3	Histidine triad nucleotide-binding protein 3	1	0	0	0	1
Hip1	Huntingtin-interacting protein 1	1	0	0	0	0
Hip1r	Huntingtin-interacting protein 1-related protein	1	0	0	0	0
Hipk2	Homeodomain-interacting protein kinase 2	1	0	0	0	1
Hist1h2ah	#N/A	0	1	0	0	0
Hist1h2bp	#N/A	0	1	0	0	0
Hk1	Hexokinase-1	1	0	0	0	1
Hk2	#N/A	0	0	0	0	1
Hkdc1	Hexokinase HKDC1	1	0	0	0	1
Hlcs	Biotin--protein ligase	0	1	0	0	1
Hm13	Minor histocompatibility antigen H13	1	0	0	0	1
Hmgcl	Hydroxymethylglutaryl-CoA lyase, mitochondrial	0	0	0	0	1
Hmgcs1	Hydroxymethylglutaryl-CoA synthase, cytoplasmic	0	1	0	0	1
Hmgcs2	#N/A	0	0	0	0	1
Hmox2	Heme oxygenase 2	1	0	0	0	0
Hnrnpa0	Heterogeneous nuclear ribonucleoprotein A0	0	1	0	0	0
Hnrnpa1	Heterogeneous nuclear ribonucleoprotein A1	1	0	0	0	0
Hnrnpa3	Heterogeneous nuclear ribonucleoprotein A3	1	0	0	0	0
Hnrnpab	Heterogeneous nuclear ribonucleoprotein A/B	1	0	0	0	0
Hnrnpc	Heterogeneous nuclear ribonucleoproteins C1/C2	0	1	0	0	0
Hnrnpd	Heterogeneous nuclear ribonucleoprotein D0	1	0	0	0	0
Hnrnph2	Heterogeneous nuclear ribonucleoprotein H2	1	0	0	0	0
Hnrnpk	Heterogeneous nuclear ribonucleoprotein K	1	0	0	0	0
Hnrnpl	Heterogeneous nuclear ribonucleoprotein L	0	1	0	0	0
Hnrnpll	Heterogeneous nuclear ribonucleoprotein L-like	1	1	0	0	0
Hnrnpm	Heterogeneous nuclear ribonucleoprotein M	1	0	0	0	0
Hnrnpu	Heterogeneous nuclear ribonucleoprotein U	1	1	0	0	0
Hnrnpul2	Heterogeneous nuclear ribonucleoprotein U-like protein 2	1	0	0	0	0
Homer1	Homer protein homolog 1	1	0	0	0	1
Homer2	Homer protein homolog 2	0	0	0	0	1
Hoxc11	#N/A	0	0	0	0	1
Hp1bp3	Heterochromatin protein 1-binding protein 3	0	1	0	0	0
Hpca	Neuron-specific calcium-binding protein hippocalcin	1	0	0	0	1
Hpcal1	Hippocalcin-like protein 1	1	0	0	0	0
Hpcal4	Hippocalcin-like protein 4	0	0	1	0	1
Hpgds	#N/A	0	0	0	0	1
Hprt1	Hypoxanthine-guanine phosphoribosyltransferase	0	0	0	0	1
Hpx	Hemopexin	0	0	0	0	1
Hras	#N/A	0	0	0	0	1
Hrc	#N/A	0	0	1	0	0
Hrh1	Histamine H1 receptor	1	0	0	0	0
Hs2st1	#N/A	0	0	0	0	1
Hscb	#N/A	0	0	0	0	1
Hsd11b1	Corticosteroid 11-beta-dehydrogenase isozyme 1	1	1	0	0	1
Hsd17b10	3-hydroxyacyl-CoA dehydrogenase type-2	1	1	0	0	1
Hsd17b11	Estradiol 17-beta-dehydrogenase 11	1	0	0	0	1
Hsd17b12	Very-long-chain 3-oxoacyl-CoA reductase	1	0	0	0	1
Hsd17b4	Peroxisomal multifunctional enzyme type 2	0	1	0	0	1
Hsd17b7	3-keto-steroid reductase/17-beta-hydroxysteroid dehydrogenase 7	1	0	0	0	1
Hsd17b8	(3R)-3-hydroxyacyl-CoA dehydrogenase	0	0	0	0	1
Hsdl1	Inactive hydroxysteroid dehydrogenase-like protein 1	1	0	0	0	1
Hsdl2	Hydroxysteroid dehydrogenase-like protein 2	1	0	0	0	1
Hsp90aa1	Heat shock protein HSP 90-alpha	0	0	0	0	1
Hsp90ab1	Heat shock protein HSP 90-beta	0	1	0	0	0
Hsp90b1	Endoplasmin	0	0	0	0	1
Hspa12a	Heat shock 70 kDa protein 12A	1	0	0	0	1
Hspa12b	Heat shock 70 kDa protein 12B	1	0	0	0	0
Hspa13	Heat shock 70 kDa protein 13	0	0	0	0	1
Hspa2	Heat shock-related 70 kDa protein 2	1	0	0	0	0
Hspa4	Heat shock 70 kDa protein 4	0	1	0	0	0
Hspa4l	Heat shock 70 kDa protein 4L	1	1	0	0	1
Hspa5	Endoplasmic reticulum chaperone BiP	0	0	0	0	1
Hspa9	Stress-70 protein, mitochondrial	0	0	0	0	1
Hspd1	60 kDa heat shock protein, mitochondrial	0	0	0	0	1
Hspe1	10 kDa heat shock protein, mitochondrial	0	0	0	0	1
Hsph1	Heat shock protein 105 kDa	1	1	0	0	0
Htatip2	#N/A	0	0	0	0	1
Htra2	Serine protease HTRA2, mitochondrial	1	0	0	0	1
Htt	Huntingtin	1	1	0	0	0
Huwe1	E3 ubiquitin-protein ligase HUWE1	1	1	0	0	0
Hyou1	Hypoxia up-regulated protein 1	1	0	0	0	1
Iars1	Isoleucine--tRNA ligase, cytoplasmic	1	0	0	0	0
Iars2	Isoleucine--tRNA ligase, mitochondrial	1	0	0	0	1
Iba57	Putative transferase CAF17 homolog, mitochondrial	0	0	1	0	1
Ica	#N/A	0	0	0	0	1
Icam2	#N/A	0	0	1	0	1
Icam5	Intercellular adhesion molecule 5	1	0	0	0	1
Icmt	Protein-S-isoprenylcysteine O-methyltransferase	1	0	0	0	0
Ide	Insulin-degrading enzyme	1	0	0	0	1
Idh2	Isocitrate dehydrogenase [NADP], mitochondrial	1	0	0	0	1
Idh3a	Isocitrate dehydrogenase [NAD] subunit alpha, mitochondrial	0	0	0	0	1
Idh3g	Isocitrate dehydrogenase [NAD] subunit gamma 1, mitochondrial	0	0	0	0	1
Idi1	Isopentenyl-diphosphate Delta-isomerase 1	0	0	0	0	1
Idua	#N/A	0	0	0	0	1
Ier3ip1	Immediate early response 3-interacting protein 1	1	0	0	0	0
Ifitm1	#N/A	0	0	0	0	1
Ifitm2	#N/A	0	0	1	0	0
Ifnar2	#N/A	0	0	0	0	1
Ifngr1	Interferon gamma receptor 1	0	0	0	0	1
Ift172	Intraflagellar transport protein 172 homolog	1	0	0	0	0
Ift22	Intraflagellar transport protein 22 homolog	0	0	0	0	1
Igbp1	Immunoglobulin-binding protein 1	1	0	0	0	0
Igdcc4	Immunoglobulin superfamily DCC subclass member 4	1	0	0	0	0
Igf1r	#N/A	0	0	1	0	1
Igf2r	Cation-independent mannose-6-phosphate receptor	1	0	0	0	1
Igfals	#N/A	0	0	0	0	1
Igh-3	Ig gamma-2B chain C region	0	1	0	0	1
Ighm	Immunoglobulin heavy constant mu	0	1	0	0	0
Iglon5	#N/A	0	0	0	0	1
Igsf1	#N/A	0	0	0	0	1
Igsf10	#N/A	0	0	0	0	1
Igsf11	Immunoglobulin superfamily member 11	1	0	0	0	0
Igsf21	#N/A	0	0	0	0	1
Igsf3	#N/A	0	0	0	0	1
Igsf8	Immunoglobulin superfamily member 8	1	0	1	0	1
Igsf9b	Protein turtle homolog B	1	0	0	0	1
Iigp1	#N/A	0	1	0	0	0
Ikbip	#N/A	0	0	1	0	1
Il10rb	#N/A	0	0	0	0	1
Il13ra1	#N/A	0	0	0	0	1
Il1f10	#N/A	0	0	0	0	1
Il1rap	Interleukin-1 receptor accessory protein	1	0	0	0	1
Il1rapl1	Interleukin-1 receptor accessory protein-like 1	1	1	0	0	1
Il34	#N/A	0	0	1	0	1
Il6st	Interleukin-6 receptor subunit beta	1	0	1	0	1
Ildr2	Immunoglobulin-like domain-containing receptor 2	1	0	0	0	1
Ilf2	Interleukin enhancer-binding factor 2	1	0	0	0	0
Ilf3	Interleukin enhancer-binding factor 3	1	0	0	0	0
Ilk	Integrin-linked protein kinase	0	0	1	0	0
Ilvbl	2-hydroxyacyl-CoA lyase 2	1	0	0	0	1
Immp2l	#N/A	0	0	0	0	1
Immt	MICOS complex subunit Mic60	0	0	1	0	1
Imp3	#N/A	0	0	0	0	1
Impa1	Inositol monophosphatase 1	1	1	0	0	0
Impad1	#N/A	0	0	0	0	1
Inf2	Inverted formin-2	0	1	0	0	0
Inpp1	Inositol polyphosphate 1-phosphatase	0	1	0	0	0
Inpp4a	Inositol polyphosphate-4-phosphatase type I A	1	1	0	0	0
Inpp5f	Phosphatidylinositide phosphatase SAC2	1	1	0	0	0
Inpp5j	Phosphatidylinositol 4,5-bisphosphate 5-phosphatase A	1	1	0	0	0
Inpp5k	Inositol polyphosphate 5-phosphatase K	1	0	0	0	1
Inppl1	Phosphatidylinositol 3,4,5-trisphosphate 5-phosphatase 2	1	0	0	0	0
Insig2	#N/A	0	0	0	0	1
Insr	Insulin receptor	0	0	1	0	1
Ints3	#N/A	0	0	1	0	0
Ipo7	Importin-7	1	0	0	0	0
Ipo9	Importin-9	0	0	1	0	0
Iqsec1	IQ motif and SEC7 domain-containing protein 1	1	1	0	0	0
Iqsec2	IQ motif and SEC7 domain-containing protein 2	1	0	0	0	1
[truncated: 2,825 more rows]

## Sheet: Stokum_Kam_AG_Hill (2)
Protein	Protein Description	This.dataset	Soto	Stokum	Alonso.Gardon	Kameyama
Clcn2	Chloride channel protein 2	1	0	1	1	1
Gpm6b	Neuronal membrane glycoprotein M6-b	1	0	1	1	1

## Sheet: Stokum_Kam_Soto_Hill (31)
Protein	Protein Description	This.dataset	Soto	Stokum	Alonso.Gardon	Kameyama
Actr3b	Actin-related protein 3B	1	1	1	0	1
Add2	Beta-adducin	1	1	1	0	1
Atp11c	Phospholipid-transporting ATPase 11C	1	1	1	0	1
Atp2b2	Plasma membrane calcium-transporting ATPase 2	1	1	1	0	1
Cmtm5	CKLF-like MARVEL transmembrane domain-containing protein 5	1	1	1	0	1
Cpne6	Copine-6	1	1	1	0	1
Cyfip2	Cytoplasmic FMR1-interacting protein 2	1	1	1	0	1
Dpp10	Inactive dipeptidyl peptidase 10	1	1	1	0	1
Dpp6	Dipeptidyl aminopeptidase-like protein 6	1	1	1	0	1
Epb41l3	Band 4.1-like protein 3	1	1	1	0	1
Gabrg2	Gamma-aminobutyric acid receptor subunit gamma-2	1	1	1	0	1
Gad2	Glutamate decarboxylase 2	1	1	1	0	1
Gnaz	Guanine nucleotide-binding protein G(z) subunit alpha	1	1	1	0	1
Gria2	Glutamate receptor 2	1	1	1	0	1
Lclat1	Lysocardiolipin acyltransferase 1	1	1	1	0	1
Nit2	Omega-amidase NIT2	1	1	1	0	1
Pip4k2b	Phosphatidylinositol 5-phosphate 4-kinase type-2 beta	1	1	1	0	1
Pip5k1c	Phosphatidylinositol 4-phosphate 5-kinase type-1 gamma	1	1	1	0	1
Ptpmt1	Phosphatidylglycerophosphatase and protein-tyrosine phosphatase 1	1	1	1	0	1
Rab8a	Ras-related protein Rab-8A	1	1	1	0	1
Rdh14	Retinol dehydrogenase 14	1	1	1	0	1
Rph3a	Rabphilin-3A	1	1	1	0	1
Scamp4	Secretory carrier-associated membrane protein 4	1	1	1	0	1
Scamp5	Secretory carrier-associated membrane protein 5	1	1	1	0	1
Septin3	Neuronal-specific septin-3	1	1	1	0	1
Septin6	Septin-6	1	1	1	0	1
Slc30a1	Zinc transporter 1	1	1	1	0	1
Slc32a1	Vesicular inhibitory amino acid transporter	1	1	1	0	1
Slc6a9	Sodium- and chloride-dependent glycine transporter 1	1	1	1	0	1
Sv2b	Synaptic vesicle glycoprotein 2B	1	1	1	0	1
Syt7	Synaptotagmin-7	1	1	1	0	1

## Sheet: Kam_AG_Soto_Hill (6)
Protein	Protein Description	This.dataset	Soto	Stokum	Alonso.Gardon	Kameyama
Atp1a2	Sodium/potassium-transporting ATPase subunit alpha-2	1	1	0	1	1
Gja1	Gap junction alpha-1 protein	1	1	0	1	1
Hepacam	Hepatocyte cell adhesion molecule	1	1	0	1	1
Slc1a2	Excitatory amino acid transporter 2	1	1	0	1	1
Slc2a1	Solute carrier family 2, facilitated glucose transporter member 1	1	1	0	1	1
Slc8a1	Sodium/calcium exchanger 1	1	1	0	1	1

## Sheet: Stokum_Kam_Soto (5)
Protein	Protein Description	This.dataset	Soto	Stokum	Alonso.Gardon	Kameyama
Adra2a	Alpha-2A adrenergic receptor	0	1	1	0	1
Ddc	Aromatic-L-amino-acid decarboxylase	0	1	1	0	1
Gda	Guanine deaminase	0	1	1	0	1
Kcnab2	Voltage-gated potassium channel subunit beta-2	0	1	1	0	1
Ncam2	Neural cell adhesion molecule 2	0	1	1	0	1

## Sheet: Stokum_Kam_Hill (79)
Protein	Protein Description	This.dataset	Soto	Stokum	Alonso.Gardon	Kameyama
Abca9	ATP-binding cassette sub-family A member 9	1	0	1	0	1
Adam9	Disintegrin and metalloproteinase domain-containing protein 9	1	0	1	0	1
Adck1	AarF domain-containing protein kinase 1	1	0	1	0	1
Adgrl2	Adhesion G protein-coupled receptor L2	1	0	1	0	1
Aldh1b1	Aldehyde dehydrogenase X, mitochondrial	1	0	1	0	1
Ano10	Anoctamin-10	1	0	1	0	1
Cadm2	Cell adhesion molecule 2	1	0	1	0	1
Chp1	Calcineurin B homologous protein 1	1	0	1	0	1
Clcc1	Chloride channel CLIC-like protein 1	1	0	1	0	1
Cldn10	Claudin-10	1	0	1	0	1
Clptm1l	Cleft lip and palate transmembrane protein 1-like protein	1	0	1	0	1
Cntnap1	Contactin-associated protein 1	1	0	1	0	1
Cox15	Cytochrome c oxidase assembly protein COX15 homolog	1	0	1	0	1
Cyp46a1	Cholesterol 24-hydroxylase	1	0	1	0	1
Decr2	Peroxisomal 2,4-dienoyl-CoA reductase [(3E)-enoyl-CoA-producing]	1	0	1	0	1
Ece1	Endothelin-converting enzyme 1	1	0	1	0	1
Emc6	ER membrane protein complex subunit 6	1	0	1	0	1
Ergic1	Endoplasmic reticulum-Golgi intermediate compartment protein 1	1	0	1	0	1
Fam210a	Protein FAM210A	1	0	1	0	1
Frrs1l	DOMON domain-containing protein FRRS1L	1	0	1	0	1
Ghitm	Growth hormone-inducible transmembrane protein	1	0	1	0	1
Gria3	Glutamate receptor 3	1	0	1	0	1
Igsf8	Immunoglobulin superfamily member 8	1	0	1	0	1
Il6st	Interleukin-6 receptor subunit beta	1	0	1	0	1
Itm2b	Integral membrane protein 2B	1	0	1	0	1
Jam3	Junctional adhesion molecule C	1	0	1	0	1
L1cam	Neural cell adhesion molecule L1	1	0	1	0	1
L2hgdh	L-2-hydroxyglutarate dehydrogenase, mitochondrial	1	0	1	0	1
Lancl2	LanC-like protein 2	1	0	1	0	1
Lgi1	Leucine-rich glioma-inactivated protein 1	1	0	1	0	1
Lman2l	VIP36-like protein	1	0	1	0	1
Lpar1	Lysophosphatidic acid receptor 1	1	0	1	0	1
Lpcat1	Lysophosphatidylcholine acyltransferase 1	1	0	1	0	1
Lpgat1	Acyl-CoA:lysophosphatidylglycerol acyltransferase 1	1	0	1	0	1
Lrrc8c	Volume-regulated anion channel subunit LRRC8C	1	0	1	0	1
Mcu	Calcium uniporter protein, mitochondrial	1	0	1	0	1
Micu1	Calcium uptake protein 1, mitochondrial	1	0	1	0	1
Mrps17	28S ribosomal protein S17, mitochondrial	1	0	1	0	1
Mrs2	Magnesium transporter MRS2 homolog, mitochondrial	1	0	1	0	1
Msra	Mitochondrial peptide methionine sulfoxide reductase	1	0	1	0	1
mt-Co3	Cytochrome c oxidase subunit 3	1	0	1	0	1
Mtnd2	NADH-ubiquinone oxidoreductase chain 2	1	0	1	0	1
Ncald	Neurocalcin-delta	1	0	1	0	1
Ncam1	Neural cell adhesion molecule 1	1	0	1	0	1
Ndc1	Nucleoporin NDC1	1	0	1	0	1
Ndufb8	NADH dehydrogenase [ubiquinone] 1 beta subcomplex subunit 8, mitochondrial	1	0	1	0	1
Nectin2	Nectin-2	1	0	1	0	1
Nfasc	Neurofascin	1	0	1	0	1
Nipa1	Magnesium transporter NIPA1	1	0	1	0	1
Opa3	Optic atrophy 3 protein homolog	1	0	1	0	1
P2rx7	P2X purinoceptor 7	1	0	1	0	1
Parl	Presenilins-associated rhomboid-like protein, mitochondrial	1	0	1	0	1
Pgam5	Serine/threonine-protein phosphatase PGAM5, mitochondrial	1	0	1	0	1
Plxnc1	Plexin-C1	1	0	1	0	1
Prrt2	Proline-rich transmembrane protein 2	1	0	1	0	1
Rab3c	Ras-related protein Rab-3C	1	0	1	0	1
Sec62	Translocation protein SEC62	1	0	1	0	1
Sirpa	Tyrosine-protein phosphatase non-receptor type substrate 1	1	0	1	0	1
Slc17a7	Vesicular glutamate transporter 1	1	0	1	0	1
Slc25a42	Mitochondrial coenzyme A transporter SLC25A42	1	0	1	0	1
Slc2a3	Solute carrier family 2, facilitated glucose transporter member 3	1	0	1	0	1
Slc38a2	Sodium-coupled neutral amino acid transporter 2	1	0	1	0	1
Slc44a2	Choline transporter-like protein 2	1	0	1	0	1
Slc5a3	Sodium/myo-inositol cotransporter	1	0	1	0	1
Slc6a13	Sodium- and chloride-dependent GABA transporter 2	1	0	1	0	1
Slc6a6	Sodium- and chloride-dependent taurine transporter	1	0	1	0	1
Slco1c1	Solute carrier organic anion transporter family member 1C1	1	0	1	0	1
Spcs1	Signal peptidase complex subunit 1	1	0	1	0	1
Supv3l1	ATP-dependent RNA helicase SUPV3L1, mitochondrial	1	0	1	0	1
Sv2a	Synaptic vesicle glycoprotein 2A	1	0	1	0	1
Synpr	Synaptoporin	1	0	1	0	1
Tap2	Antigen peptide transporter 2	1	0	1	0	1
Tapt1	Transmembrane anterior posterior transformation protein 1	1	0	1	0	1
Tm7sf2	Delta(14)-sterol reductase TM7SF2	1	0	1	0	1
Tmem245	Transmembrane protein 245	1	0	1	0	1
Tusc3	Tumor suppressor candidate 3	1	0	1	0	1
Vkorc1	Vitamin K epoxide reductase complex subunit 1	1	0	1	0	1
Vsnl1	Visinin-like protein 1	1	0	1	0	1
Yif1b	Protein YIF1B	1	0	1	0	1

## Sheet: Kam_AG_Hill (7)
Protein	Protein Description	This.dataset	Soto	Stokum	Alonso.Gardon	Kameyama
Atp2b1	Plasma membrane calcium-transporting ATPase 1	1	0	0	1	1
Gpm6a	Neuronal membrane glycoprotein M6-a	1	0	0	1	1
Gpr37	Prosaposin receptor GPR37	1	0	0	1	1
Gpr37l1	G-protein coupled receptor 37-like 1	1	0	0	1	1
Mlc1	Membrane protein MLC1	1	0	0	1	1
Snap25	Synaptosomal-associated protein 25	1	0	0	1	1
Ttyh1	Protein tweety homolog 1	1	0	0	1	1

## Sheet: Stokum_Soto_Hill (16)
Protein	Protein Description	This.dataset	Soto	Stokum	Alonso.Gardon	Kameyama
Aak1	AP2-associated protein kinase 1	1	1	1	0	0
Bub3	Mitotic checkpoint protein BUB3	1	1	1	0	0
Ctps1	CTP synthase 1	1	1	1	0	0
Dag1	Dystroglycan	1	1	1	0	0
Ddb1	DNA damage-binding protein 1	1	1	1	0	0
Exoc4	Exocyst complex component 4	1	1	1	0	0
Kbtbd11	Kelch repeat and BTB domain-containing protein 11	1	1	1	0	0
Palm	Paralemmin-1	1	1	1	0	0
Pdlim5	PDZ and LIM domain protein 5	1	1	1	0	0
Prkag1	5'-AMP-activated protein kinase subunit gamma-1	1	1	1	0	0
Prkca	Protein kinase C alpha type	1	1	1	0	0
Prmt1	Protein arginine N-methyltransferase 1	1	1	1	0	0
Rock2	Rho-associated protein kinase 2	1	1	1	0	0
Scamp3	Secretory carrier-associated membrane protein 3	1	1	1	0	0
Txnl1	Thioredoxin-like protein 1	1	1	1	0	0
Vamp7	Vesicle-associated membrane protein 7	1	1	1	0	0

## Sheet: Kam_Soto_Hill (262)
Protein	Protein Description	This.dataset	Soto	Stokum	Alonso.Gardon	Kameyama
Abcd3	ATP-binding cassette sub-family D member 3	1	1	0	0	1
Abhd16a	Phosphatidylserine lipase ABHD16A	1	1	0	0	1
Acat2	Acetyl-CoA acetyltransferase, cytosolic	1	1	0	0	1
Acbd5	Acyl-CoA-binding domain-containing protein 5	1	1	0	0	1
Ache	Acetylcholinesterase	1	1	0	0	1
Acly	ATP-citrate synthase	1	1	0	0	1
Acot1	Acyl-coenzyme A thioesterase 1	1	1	0	0	1
Acsbg1	Long-chain-fatty-acid--CoA ligase ACSBG1	1	1	0	0	1
Acsl1	Long-chain-fatty-acid--CoA ligase 1	1	1	0	0	1
Acsl3	Long-chain-fatty-acid--CoA ligase 3	1	1	0	0	1
Adcy1	Adenylate cyclase type 1	1	1	0	0	1
Adcy2	Adenylate cyclase type 2	1	1	0	0	1
Adgrb3	Adhesion G protein-coupled receptor B3	1	1	0	0	1
Adgrl1	Adhesion G protein-coupled receptor L1	1	1	0	0	1
Adgrl3	Adhesion G protein-coupled receptor L3	1	1	0	0	1
Agpat4	1-acyl-sn-glycerol-3-phosphate acyltransferase delta	1	1	0	0	1
Ahcyl1	S-adenosylhomocysteine hydrolase-like protein 1	1	1	0	0	1
Aldh1l1	Cytosolic 10-formyltetrahydrofolate dehydrogenase	1	1	0	0	1
Alg11	GDP-Man:Man(3)GlcNAc(2)-PP-Dol alpha-1,2-mannosyltransferase	1	1	0	0	1
Alg2	Alpha-1,3/1,6-mannosyltransferase ALG2	1	1	0	0	1
Amer2	APC membrane recruitment protein 2	1	1	0	0	1
Ank1	Ankyrin-1	1	1	0	0	1
Ank2	Ankyrin-2	1	1	0	0	1
Ank3	Ankyrin-3	1	1	0	0	1
Anln	Anillin	1	1	0	0	1
Ap2a1	AP-2 complex subunit alpha-1	1	1	0	0	1
Apbb1	Amyloid-beta A4 precursor protein-binding family B member 1	1	1	0	0	1
Apmap	Adipocyte plasma membrane-associated protein	1	1	0	0	1
Apoo	MICOS complex subunit Mic26	1	1	0	0	1
Apool	MICOS complex subunit Mic27	1	1	0	0	1
Atcay	Caytaxin	1	1	0	0	1
Atp13a1	Endoplasmic reticulum transmembrane helix translocase	1	1	0	0	1
Atp1a1	Sodium/potassium-transporting ATPase subunit alpha-1	1	1	0	0	1
Atp1a3	Sodium/potassium-transporting ATPase subunit alpha-3	1	1	0	0	1
Atp1a4	Sodium/potassium-transporting ATPase subunit alpha-4	1	1	0	0	1
Atp1b2	Sodium/potassium-transporting ATPase subunit beta-2	1	1	0	0	1
Atp8a1	Phospholipid-transporting ATPase IA	1	1	0	0	1
Atp9a	Probable phospholipid-transporting ATPase IIA	1	1	0	0	1
Cacna2d3	Voltage-dependent calcium channel subunit alpha-2/delta-3	1	1	0	0	1
Cacng3	Voltage-dependent calcium channel gamma-3 subunit	1	1	0	0	1
Cadm4	Cell adhesion molecule 4	1	1	0	0	1
Capn5	Calpain-5	1	1	0	0	1
Cdk5	Cyclin-dependent-like kinase 5	1	1	0	0	1
Cds2	Phosphatidate cytidylyltransferase 2	1	1	0	0	1
Clcn3	H(+)/Cl(-) exchange transporter 3	1	1	0	0	1
Clcn4	H(+)/Cl(-) exchange transporter 4	1	1	0	0	1
Clptm1	Cleft lip and palate transmembrane protein 1 homolog	1	1	0	0	1
Cnp	2',3'-cyclic-nucleotide 3'-phosphodiesterase	1	1	0	0	1
Cnr1	Cannabinoid receptor 1	1	1	0	0	1
Cntfr	Ciliary neurotrophic factor receptor subunit alpha	1	1	0	0	1
Cntn1	Contactin-1	1	1	0	0	1
Cntnap2	Contactin-associated protein-like 2	1	1	0	0	1
Coro1a	Coronin-1A	1	1	0	0	1
Cpne1	Copine-1	1	1	0	0	1
Cpne4	Copine-4	1	1	0	0	1
Cpne5	Copine-5	1	1	0	0	1
Cpt1a	Carnitine O-palmitoyltransferase 1, liver isoform	1	1	0	0	1
Creld1	Protein disulfide isomerase Creld1	1	1	0	0	1
Cspg5	Chondroitin sulfate proteoglycan 5	1	1	0	0	1
Ctnnd2	Catenin delta-2	1	1	0	0	1
Cyb5a	Cytochrome b5	1	1	0	0	1
Dagla	Diacylglycerol lipase-alpha	1	1	0	0	1
Dhrs1	Dehydrogenase/reductase SDR family member 1	1	1	0	0	1
Dhrs4	Dehydrogenase/reductase SDR family member 4	1	1	0	0	1
Dhrs7	Dehydrogenase/reductase SDR family member 7	1	1	0	0	1
Dlg2	Disks large homolog 2	1	1	0	0	1
Dmwd	Dystrophia myotonica WD repeat-containing protein	1	1	0	0	1
Dmxl2	DmX-like protein 2	1	1	0	0	1
Dnajc6	Putative tyrosine-protein phosphatase auxilin	1	1	0	0	1
Dync1i1	Cytoplasmic dynein 1 intermediate chain 1	1	1	0	0	1
Efr3b	Protein EFR3 homolog B	1	1	0	0	1
Egfr	Epidermal growth factor receptor	1	1	0	0	1
Elmod1	ELMO domain-containing protein 1	1	1	0	0	1
Emc4	ER membrane protein complex subunit 4	1	1	0	0	1
Epb41	Protein 4.1	1	1	0	0	1
Epb41l1	Band 4.1-like protein 1	1	1	0	0	1
Epha4	Ephrin type-A receptor 4	1	1	0	0	1
Ephb2	Ephrin type-B receptor 2	1	1	0	0	1
Ephb3	Ephrin type-B receptor 3	1	1	0	0	1
Ephx2	Bifunctional epoxide hydrolase 2	1	1	0	0	1
Ermp1	Endoplasmic reticulum metallopeptidase 1	1	1	0	0	1
Fam126b	Protein FAM126B	1	1	0	0	1
Fam171b	Protein FAM171B	1	1	0	0	1
Fam234b	Protein FAM234B	1	1	0	0	1
Fasn	Fatty acid synthase	1	1	0	0	1
Fbxl16	F-box/LRR-repeat protein 16	1	1	0	0	1
Fbxo41	F-box only protein 41	1	1	0	0	1
Flot2	Flotillin-2	1	1	0	0	1
Gabra2	Gamma-aminobutyric acid receptor subunit alpha-2	1	1	0	0	1
Gabrb2	Gamma-aminobutyric acid receptor subunit beta-2	1	1	0	0	1
Ganab	Neutral alpha-glucosidase AB	1	1	0	0	1
Gba2	Non-lysosomal glucosylceramidase	1	1	0	0	1
Gdap1l1	Ganglioside-induced differentiation-associated protein 1-like 1	1	1	0	0	1
Gde1	Glycerophosphodiester phosphodiesterase 1	1	1	0	0	1
Gdpd1	Lysophospholipase D GDPD1	1	1	0	0	1
Ggt7	Glutathione hydrolase 7	1	1	0	0	1
Gjc3	Gap junction gamma-3 protein	1	1	0	0	1
Glod4	Glyoxalase domain-containing protein 4	1	1	0	0	1
Gnai1	Guanine nucleotide-binding protein G(i) subunit alpha-1	1	1	0	0	1
Gnb4	Guanine nucleotide-binding protein subunit beta-4	1	1	0	0	1
Gnpda1	Glucosamine-6-phosphate isomerase 1	1	1	0	0	1
Gphn	Gephyrin	1	1	0	0	1
Gpr158	Probable G-protein coupled receptor 158	1	1	0	0	1
Gria1	Glutamate receptor 1	1	1	0	0	1
Grin2b	Glutamate receptor ionotropic, NMDA 2B	1	1	0	0	1
Grm5	Metabotropic glutamate receptor 5	1	1	0	0	1
Grm7	Metabotropic glutamate receptor 7	1	1	0	0	1
Hdac11	Histone deacetylase 11	1	1	0	0	1
Hsd11b1	Corticosteroid 11-beta-dehydrogenase isozyme 1	1	1	0	0	1
Hsd17b10	3-hydroxyacyl-CoA dehydrogenase type-2	1	1	0	0	1
Hspa4l	Heat shock 70 kDa protein 4L	1	1	0	0	1
Il1rapl1	Interleukin-1 receptor accessory protein-like 1	1	1	0	0	1
Itm2c	Integral membrane protein 2C	1	1	0	0	1
Kcna1	Potassium voltage-gated channel subfamily A member 1	1	1	0	0	1
Kcna2	Potassium voltage-gated channel subfamily A member 2	1	1	0	0	1
Kcna6	Potassium voltage-gated channel subfamily A member 6	1	1	0	0	1
Kcnc1	Potassium voltage-gated channel subfamily C member 1	1	1	0	0	1
Kcnd2	Potassium voltage-gated channel subfamily D member 2	1	1	0	0	1
Kcnj3	G protein-activated inward rectifier potassium channel 1	1	1	0	0	1
Kcnq2	Potassium voltage-gated channel subfamily KQT member 2	1	1	0	0	1
Kctd16	BTB/POZ domain-containing protein KCTD16	1	1	0	0	1
Kif1a	Kinesin-like protein KIF1A	1	1	0	0	1
Kras	GTPase KRas	1	1	0	0	1
Lancl1	Glutathione S-transferase LANCL1	1	1	0	0	1
Letmd1	LETM1 domain-containing protein 1	1	1	0	0	1
Lgi3	Leucine-rich repeat LGI family member 3	1	1	0	0	1
Llgl1	Lethal(2) giant larvae protein homolog 1	1	1	0	0	1
Lmbrd2	G-protein coupled receptor-associated protein LMBRD2	1	1	0	0	1
Lpcat4	Lysophospholipid acyltransferase LPCAT4	1	1	0	0	1
Lrp1	Prolow-density lipoprotein receptor-related protein 1	1	1	0	0	1
Lrrc7	Leucine-rich repeat-containing protein 7	1	1	0	0	1
Madd	MAP kinase-activating death domain protein	1	1	0	0	1
Maoa	Amine oxidase [flavin-containing] A	1	1	0	0	1
Maob	Amine oxidase [flavin-containing] B	1	1	0	0	1
Mapk8	Mitogen-activated protein kinase 8	1	1	0	0	1
Mfsd6	Major facilitator superfamily domain-containing protein 6	1	1	0	0	1
Mlec	Malectin	1	1	0	0	1
Mogs	Mannosyl-oligosaccharide glucosidase	1	1	0	0	1
Mpdu1	Mannose-P-dolichol utilization defect 1 protein	1	1	0	0	1
Myh9	Myosin-9	1	1	0	0	1
Myo1b	Unconventional myosin-Ib	1	1	0	0	1
Nceh1	Neutral cholesterol ester hydrolase 1	1	1	0	0	1
Ncln	Nicalin	1	1	0	0	1
Ndufa11	NADH dehydrogenase [ubiquinone] 1 alpha subcomplex subunit 11	1	1	0	0	1
Ndufa3	NADH dehydrogenase [ubiquinone] 1 alpha subcomplex subunit 3	1	1	0	0	1
Necap1	Adaptin ear-binding coat-associated protein 1	1	1	0	0	1
Nrxn1	Neurexin-1	1	1	0	0	1
Nt5dc3	5'-nucleotidase domain-containing protein 3	1	1	0	0	1
Ntrk3	NT-3 growth factor receptor	1	1	0	0	1
Nwd2	NACHT and WD repeat domain-containing protein 2	1	1	0	0	1
Ocrl	Inositol polyphosphate 5-phosphatase OCRL	1	1	0	0	1
Pcyox1l	Prenylcysteine oxidase-like	1	1	0	0	1
Pea15	Astrocytic phosphoprotein PEA-15	1	1	0	0	1
Pebp1	Phosphatidylethanolamine-binding protein 1	1	1	0	0	1
Pfkl	ATP-dependent 6-phosphofructokinase, liver type	1	1	0	0	1
Pfkp	ATP-dependent 6-phosphofructokinase, platelet type	1	1	0	0	1
Pgap1	GPI inositol-deacylase	1	1	0	0	1
Phkb	Phosphorylase b kinase regulatory subunit beta	1	1	0	0	1
Phyhip	Phytanoyl-CoA hydroxylase-interacting protein	1	1	0	0	1
Pld3	5'-3' exonuclease PLD3	1	1	0	0	1
Plppr4	2-lysophosphatidate phosphatase PLPPR4	1	1	0	0	1
Plxna1	Plexin-A1	1	1	0	0	1
Plxna2	Plexin-A2	1	1	0	0	1
Plxna4	Plexin-A4	1	1	0	0	1
Plxnb1	Plexin-B1	1	1	0	0	1
Pomgnt2	Protein O-linked-mannose beta-1,4-N-acetylglucosaminyltransferase 2	1	1	0	0	1
Ppa1	Inorganic pyrophosphatase	1	1	0	0	1
Ppib	Peptidyl-prolyl cis-trans isomerase B	1	1	0	0	1
Ppp2r2a	Serine/threonine-protein phosphatase 2A 55 kDa regulatory subunit B alpha isoform	1	1	0	0	1
Ppp3cb	Serine/threonine-protein phosphatase 2B catalytic subunit beta isoform	1	1	0	0	1
Prepl	Prolyl endopeptidase-like	1	1	0	0	1
Prkcb	Protein kinase C beta type	1	1	0	0	1
Prrt1	Proline-rich transmembrane protein 1	1	1	0	0	1
Prrt3	Proline-rich transmembrane protein 3	1	1	0	0	1
Psat1	Phosphoserine aminotransferase	1	1	0	0	1
Ptprd	Receptor-type tyrosine-protein phosphatase delta	1	1	0	0	1
Ptprn2	Receptor-type tyrosine-protein phosphatase N2	1	1	0	0	1
Ptprs	Receptor-type tyrosine-protein phosphatase S	1	1	0	0	1
Rab23	Ras-related protein Rab-23	1	1	0	0	1
Rab3b	Ras-related protein Rab-3B	1	1	0	0	1
Rabggta	Geranylgeranyl transferase type-2 subunit alpha	1	1	0	0	1
Rac3	Ras-related C3 botulinum toxin substrate 3	1	1	0	0	1
Rap2a	Ras-related protein Rap-2a	1	1	0	0	1
Rapgef4	Rap guanine nucleotide exchange factor 4	1	1	0	0	1
Rdh11	Retinol dehydrogenase 11	1	1	0	0	1
Rftn2	Raftlin-2	1	1	0	0	1
Rgs7	Regulator of G-protein signaling 7	1	1	0	0	1
Rimbp2	RIMS-binding protein 2	1	1	0	0	1
Rogdi	Protein rogdi homolog	1	1	0	0	1
Rpl12	60S ribosomal protein L12	1	1	0	0	1
Rpl13a	60S ribosomal protein L13a	1	1	0	0	1
Rpl18a	60S ribosomal protein L18a	1	1	0	0	1
Rpl27	60S ribosomal protein L27	1	1	0	0	1
Rpn1	Dolichyl-diphosphooligosaccharide--protein glycosyltransferase subunit 1	1	1	0	0	1
Rpn2	Dolichyl-diphosphooligosaccharide--protein glycosyltransferase subunit 2	1	1	0	0	1
Rps3	40S ribosomal protein S3	1	1	0	0	1
Rtn3	Reticulon-3	1	1	0	0	1
Rtn4	Reticulon-4	1	1	0	0	1
Rufy3	Protein RUFY3	1	1	0	0	1
Samm50	Sorting and assembly machinery component 50 homolog	1	1	0	0	1
Scai	Protein SCAI	1	1	0	0	1
Scn8a	Sodium channel protein type 8 subunit alpha	1	1	0	0	1
Sfxn1	Sideroflexin-1	1	1	0	0	1
Sfxn3	Sideroflexin-3	1	1	0	0	1
Sfxn5	Sideroflexin-5	1	1	0	0	1
Sgip1	SH3-containing GRB2-like protein 3-interacting protein 1	1	1	0	0	1
Sgpl1	Sphingosine-1-phosphate lyase 1	1	1	0	0	1
Shank1	SH3 and multiple ankyrin repeat domains protein 1	1	1	0	0	1
Slc12a2	Solute carrier family 12 member 2	1	1	0	0	1
Slc12a6	Solute carrier family 12 member 6	1	1	0	0	1
Slc13a5	Solute carrier family 13 member 5	1	1	0	0	1
Slc17a6	Vesicular glutamate transporter 2	1	1	0	0	1
Slc1a4	Neutral amino acid transporter A	1	1	0	0	1
Slc22a23	Solute carrier family 22 member 23	1	1	0	0	1
Slc25a46	Solute carrier family 25 member 46	1	1	0	0	1
Slc25a5	ADP/ATP translocase 2	1	1	0	0	1
Slc30a3	Zinc transporter 3	1	1	0	0	1
Slc30a9	Zinc transporter 9	1	1	0	0	1
Slc38a3	Sodium-coupled neutral amino acid transporter 3	1	1	0	0	1
Slc39a12	Zinc transporter ZIP12	1	1	0	0	1
Slc3a2	4F2 cell-surface antigen heavy chain	1	1	0	0	1
Slc44a1	Choline transporter-like protein 1	1	1	0	0	1
Slc4a1	Band 3 anion transport protein	1	1	0	0	1
Slc6a1	Sodium- and chloride-dependent GABA transporter 1	1	1	0	0	1
Slc6a11	Sodium- and chloride-dependent GABA transporter 3	1	1	0	0	1
Slc6a17	Sodium-dependent neutral amino acid transporter SLC6A17	1	1	0	0	1
Slc6a7	Sodium-dependent proline transporter	1	1	0	0	1
Slc7a10	Asc-type amino acid transporter 1	1	1	0	0	1
Slc7a14	Probable cationic amino acid transporter	1	1	0	0	1
Smpd3	Sphingomyelin phosphodiesterase 3	1	1	0	0	1
Sorcs2	VPS10 domain-containing receptor SorCS2	1	1	0	0	1
Sorl1	Sortilin-related receptor	1	1	0	0	1
Src	Neuronal proto-oncogene tyrosine-protein kinase Src	1	1	0	0	1
Srcin1	SRC kinase signaling inhibitor 1	1	1	0	0	1
Stt3a	Dolichyl-diphosphooligosaccharide--protein glycosyltransferase subunit STT3A	1	1	0	0	1
Stt3b	Dolichyl-diphosphooligosaccharide--protein glycosyltransferase subunit STT3B	1	1	0	0	1
Stxbp5	Syntaxin-binding protein 5	1	1	0	0	1
Stxbp5l	Syntaxin-binding protein 5-like	1	1	0	0	1
Surf4	Surfeit locus protein 4	1	1	0	0	1
Svop	Synaptic vesicle 2-related protein	1	1	0	0	1
Syp	Synaptophysin	1	1	0	0	1
Tapbp	Tapasin	1	1	0	0	1
Tenm4	Teneurin-4	1	1	0	0	1
Tfrc	Transferrin receptor protein 1	1	1	0	0	1
Them6	Protein THEM6	1	1	0	0	1
Tm9sf3	Transmembrane 9 superfamily member 3	1	1	0	0	1
Tm9sf4	Transmembrane 9 superfamily member 4	1	1	0	0	1
Tmem19	Transmembrane protein 19	1	1	0	0	1
Tmem222	Transmembrane protein 222	1	1	0	0	1
Tmem63b	CSC1-like protein 2	1	1	0	0	1
Tmx3	Protein disulfide-isomerase TMX3	1	1	0	0	1
Tprg1l	Tumor protein p63-regulated gene 1-like protein	1	1	0	0	1
Trappc4	Trafficking protein particle complex subunit 4	1	1	0	0	1
Trpv2	Transient receptor potential cation channel subfamily V member 2	1	1	0	0	1
Uggt1	UDP-glucose:glycoprotein glucosyltransferase 1	1	1	0	0	1
Uqcrq	Cytochrome b-c1 complex subunit 8	1	1	0	0	1
Usp5	Ubiquitin carboxyl-terminal hydrolase 5	1	1	0	0	1
Vdac2	Voltage-dependent anion-selective channel protein 2	1	1	0	0	1
Vmp1	Vacuole membrane protein 1	1	1	0	0	1
Wdr48	WD repeat-containing protein 48	1	1	0	0	1
Zadh2	Prostaglandin reductase-3	1	1	0	0	1
Zmpste24	CAAX prenyl protease 1 homolog	1	1	0	0	1

[truncated: 13 more sheets: AG_Soto_Hill (2), Stokum_Kam (190), Kam_AG (3), Stokum_Soto (5), Kam_Soto (78), Stokum_Hill (38), Kam_Hill (751), Soto_Hill (258), Stokum_only (149), Kam_only (1918), AG_only (1), Soto_only (182), Hill_only (841)]
