# Supplementary material for: Molecular profiling of brain endothelial cell to astrocyte endfoot communication in mouse and human
Source: Nat Commun. 2025 Nov 6;16:9750. doi: 10.1038/s41467-025-65487-4 (PMC12592424; doi:10.1038/s41467-025-65487-4)
Supplement: Supplementary file 6 — Supplementary Data 4 [file 41467_2025_65487_MOESM6_ESM.xlsx]

## Sheet: readme
METHODOLOGICAL INFORMATION
1. Description of methods used for collection/generation of data:
Cdh5-Ribotag mice. Mice were given tamoxifen (100 mg/kg) by oral gavage for 5 consecutive days and allowed up to 3 weeks for Cre recombination. All mice also received a single injection of either PBS or LPS (24 mg/kg) 24 hours before culling
RNA was isolated from mouse prefrontal cortex. Prefrontal cortices from two mice were pooled for each sample.
2. Methods for processing the data:
Differential gene expression was done with the R package DESeq2, which uses a Wald test. Genes were considered significant if they had an FPKM > 1 in at least one of the groups being compared and when FDR < 0.05.
Upregulated genes are coloured in red.
Downregulated genes are coloured in blue.
3. Sample information
Mice (two mice per sample)	Sex	Treatment	RiboTag immunoprecipitation	Bulk sample
NI_77_78	m	PBS	IP	IN
NI_79_80	f	PBS	IP	IN
NI_85_86	m	PBS	IP	IN
NI_105_106	f	PBS	IP	IN
NI_81_82	f	LPS	IP	IN
NI_95_96	m	LPS	IP	IN
NI_93_94	m	LPS	IP	IN
NI_103_104	f	LPS	IP	IN

## Sheet: BEC RNAseq (3602 DEGs)
Treatment									LPS	LPS	LPS	LPS	PBS	PBS	PBS	PBS
Sex									f	m	m	f	m	f	m	f
gene	gene_name	chromosome	description	entrez_id	LPS_vs_PBS_IP.l2fc	LPS_vs_PBS_IP.padj	IP_LPS_avg_fpkm	IP_PBS_avg_fpkm	IP_NI81_82_fpkm	IP_NI95_96_fpkm	IP_NI93_94_fpkm	IP_NI_103_104_fpkm	IP_NI77_78_fpkm	IP_NI79_80_fpkm	IP_NI85_86_fpkm	IP_NI105_106_fpkm
ENSMUSG00000026822	Lcn2	2	lipocalin 2 [Source:MGI Symbol;Acc:MGI:96757]	16819	9.90623	0	3517.47	2.67639	4717.43	2571.27	2065.02	4716.17	2.19594	2.10264	3.106	3.30099
ENSMUSG00000038067	Csf3	11	colony stimulating factor 3 (granulocyte) [Source:MGI Symbol;Acc:MGI:1339751]	12985	7.98642	9.15936e-120	42.4483	0.0104217	54.01	28.431	22.5626	64.7897	0	0	0	0.0416868
ENSMUSG00000026580	Selp	1	selectin, platelet [Source:MGI Symbol;Acc:MGI:98280]	20344	6.65715	1.09923e-174	35.1978	0.25267	28.7215	44.4348	29.5856	38.0494	0.356994	0.270104	0.297916	0.0856653
ENSMUSG00000074115	Saa1	7	serum amyloid A 1 [Source:MGI Symbol;Acc:MGI:98221]	20208	6.04846	2.41018e-51	5.89399	0	4.98468	7.15236	3.40123	8.03768	0	0	0	0
ENSMUSG00000029417	Cxcl9	5	chemokine (C-X-C motif) ligand 9 [Source:MGI Symbol;Acc:MGI:1352449]	17329	5.56155	6.01672e-42	4.58579	0.00509722	8.63169	0.638341	2.24909	6.82403	0	0	0	0.0203889
ENSMUSG00000012428	Steap4	5	STEAP family member 4 [Source:MGI Symbol;Acc:MGI:1923560]	117167	5.14634	2.42161e-51	58.822	0.810797	89.2812	22.275	32.2971	91.4347	0.696987	0.670423	0.811597	1.06418
ENSMUSG00000037872	Ackr1	1	atypical chemokine receptor 1 (Duffy blood group) [Source:MGI Symbol;Acc:MGI:1097689]	13349	5.11741	4.32184e-63	323.234	6.00568	239.473	529.159	226.259	298.044	6.47559	6.21942	7.64944	3.67827
ENSMUSG00000021091	Serpina3n	12	serine (or cysteine) peptidase inhibitor, clade A, member 3N [Source:MGI Symbol;Acc:MGI:105045]	20716	4.92165	3.61696e-29	127.609	0.769454	139.659	178.892	78.5842	113.301	0.792859	0.14997	0.964907	1.17008
ENSMUSG00000035042	Ccl5	11	chemokine (C-C motif) ligand 5 [Source:MGI Symbol;Acc:MGI:98262]	20304	4.70022	1.14821e-27	8.12696	0.0220447	7.81167	7.46143	6.63617	10.5986	0	0	0	0.0881788
ENSMUSG00000079014	Serpina3i	12	serine (or cysteine) peptidase inhibitor, clade A, member 3I [Source:MGI Symbol;Acc:MGI:2182841]	628900	4.6947	3.4042e-28	2.77279	0.0129323	2.50875	3.89677	1.98738	2.69826	0	0	0.051729	0
ENSMUSG00000033213	AA467197	2	expressed sequence AA467197 [Source:MGI Symbol;Acc:MGI:3034182]	433470	4.64793	4.84173e-26	6.68023	0	12.5437	2.51729	2.37688	9.28301	0	0	0	0
ENSMUSG00000030069	Prok2	6	prokineticin 2 [Source:MGI Symbol;Acc:MGI:1354178]	50501	4.63261	1.02333e-26	5.22623	0.0196214	9.44674	0.928099	2.6803	7.8498	0	0	0.0784854	0
ENSMUSG00000050370	Ch25h	19	cholesterol 25-hydroxylase [Source:MGI Symbol;Acc:MGI:1333869]	12642	4.62984	6.2415e-112	120.507	4.29869	133.631	123.51	88.0892	136.799	3.02338	3.23599	6.64608	4.28929
ENSMUSG00000001131	Timp1	X	tissue inhibitor of metalloproteinase 1 [Source:MGI Symbol;Acc:MGI:98752]	21857	4.398	9.65993e-76	87.5106	3.18505	118.192	41.9398	50.8912	139.019	3.76451	2.57073	1.86881	4.53617
ENSMUSG00000022218	Tgm1	14	transglutaminase 1, K polypeptide [Source:MGI Symbol;Acc:MGI:98730]	21816	4.36703	1.03269e-23	1.70405	0.0090445	2.88524	0.629146	0.723937	2.57789	0	0.036178	0	0
ENSMUSG00000066363	Serpina3f	12	serine (or cysteine) peptidase inhibitor, clade A, member 3F [Source:MGI Symbol;Acc:MGI:2182838]	238393	4.27616	1.69532e-19	54.1295	0.156187	72.1377	30.3311	21.5295	92.5196	0.113744	0.0229492	0.278435	0.209621
ENSMUSG00000029380	Cxcl1	5	chemokine (C-X-C motif) ligand 1 [Source:MGI Symbol;Acc:MGI:108068]	14825	4.21424	3.28356e-21	32.9081	0.436403	21.6683	46.4059	19.3439	44.2144	0.163996	0.330881	0.243301	1.00743
ENSMUSG00000022126	Acod1	14	aconitate decarboxylase 1 [Source:MGI Symbol;Acc:MGI:103206]	16365	4.12978	4.1431e-19	1.51452	0	1.62595	1.08312	0.463023	2.886	0	0	0	0
ENSMUSG00000042244	Pglyrp3	3	peptidoglycan recognition protein 3 [Source:MGI Symbol;Acc:MGI:2685266]	242100	4.10912	4.60841e-19	3.1814	0	5.03109	1.57587	2.08453	4.0341	0	0	0	0
ENSMUSG00000028989	Angptl7	4	angiopoietin-like 7 [Source:MGI Symbol;Acc:MGI:3605801]	654812	4.04826	5.98953e-33	67.9434	2.53212	81.9036	33.1589	46.4521	110.259	1.35139	2.58308	3.24476	2.94927
ENSMUSG00000030022	Adamts9	6	a disintegrin-like and metallopeptidase (reprolysin type) with thrombospondin type 1 motif, 9 [Source:MGI Symbol;Acc:MGI:1916320]	101401	4.04403	3.29211e-103	90.0227	4.91517	119.579	82.8779	50.847	106.787	4.40197	5.27097	5.80661	4.18114
ENSMUSG00000058427	Cxcl2	5	chemokine (C-X-C motif) ligand 2 [Source:MGI Symbol;Acc:MGI:1340094]	20310	4.04033	5.82969e-18	1.90359	0	1.31145	2.94326	0.881784	2.47787	0	0	0	0
ENSMUSG00000046805	Mpeg1	19	macrophage expressed gene 1 [Source:MGI Symbol;Acc:MGI:1333743]	17476	3.95771	3.17875e-162	31.5436	1.96313	36.4562	23.5987	26.0472	40.0724	1.46315	2.39261	1.90373	2.09302
ENSMUSG00000028862	Map3k6	4	mitogen-activated protein kinase kinase kinase 6 [Source:MGI Symbol;Acc:MGI:1855691]	53608	3.94678	1.78391e-26	60.2757	2.1141	85.0219	44.3107	28.1069	83.6633	2.31272	1.52365	2.73087	1.88915
ENSMUSG00000016524	Il19	1	interleukin 19 [Source:MGI Symbol;Acc:MGI:1890472]	329244	3.89298	1.09985e-16	3.36347	0	6.71947	0.175656	0.321016	6.23775	0	0	0	0
ENSMUSG00000051439	Cd14	18	CD14 antigen [Source:MGI Symbol;Acc:MGI:88318]	12475	3.7567	1.2706e-22	27.3627	1.10064	33.0525	40.943	12.6558	22.7997	1.05956	1.44615	1.17896	0.717897
ENSMUSG00000046223	Plaur	7	plasminogen activator, urokinase receptor [Source:MGI Symbol;Acc:MGI:97612]	18793	3.72863	1.69854e-19	78.4413	2.56821	128.522	58.3024	28.0504	98.8906	1.78186	2.20842	3.93697	2.34558
ENSMUSG00000024912	Fosl1	19	fos-like antigen 1 [Source:MGI Symbol;Acc:MGI:107179]	14283	3.72781	9.98075e-15	7.15947	0.0474008	10.2826	5.32115	3.7139	9.32019	0	0	0	0.189603
ENSMUSG00000009772	Nuak2	1	NUAK family, SNF1-like kinase, 2 [Source:MGI Symbol;Acc:MGI:1921387]	74137	3.69779	2.57977e-35	7.89088	0.452697	8.60742	7.78035	3.3617	11.8141	0.395026	0.298879	0.586052	0.530832
ENSMUSG00000022346	Myc	15	myelocytomatosis oncogene [Source:MGI Symbol;Acc:MGI:97250]	17869	3.68208	2.62669e-37	10.226	0.622837	10.6874	10.9576	7.40238	11.8564	0.612448	0.728171	0.949177	0.201552
ENSMUSG00000020901	Pik3r5	11	phosphoinositide-3-kinase regulatory subunit 5 [Source:MGI Symbol;Acc:MGI:2443588]	320207	3.66907	7.4038e-59	16.3644	1.10183	19.6337	12.7857	10.0329	23.0054	1.05321	1.0861	1.43231	0.835701
ENSMUSG00000006403	Adamts4	1	a disintegrin-like and metallopeptidase (reprolysin type) with thrombospondin type 1 motif, 4 [Source:MGI Symbol;Acc:MGI:1339949]	240913	3.62733	1.72422e-75	18.7751	1.40401	21.2178	21.1225	13.1302	19.63	1.65454	1.51631	1.45204	0.993132
ENSMUSG00000073489	Ifi204	1	interferon activated gene 204 [Source:MGI Symbol;Acc:MGI:96429]	15951	3.60576	1.62563e-19	2.78586	0.10793	3.34354	2.51817	1.53401	3.74771	0.178186	0.202225	0	0.0513096
ENSMUSG00000029371	Cxcl5	5	chemokine (C-X-C motif) ligand 5 [Source:MGI Symbol;Acc:MGI:1096868]	20311	3.60561	3.05389e-14	1.6069	0.00790438	1.72367	0.401307	0.619316	3.68331	0	0	0	0.0316175
ENSMUSG00000073490	Ifi207	1	interferon activated gene 207 [Source:MGI Symbol;Acc:MGI:2138302]	226691	3.58988	9.08211e-16	1.08439	0.0241181	1.55422	0.961308	0.692079	1.12995	0.0448329	0	0	0.0516395
ENSMUSG00000032776	Mctp2	7	multiple C2 domains, transmembrane 2 [Source:MGI Symbol;Acc:MGI:2685335]	244049	3.58764	6.53661e-45	5.02838	0.346209	5.64706	4.32964	3.08756	7.04924	0.273237	0.346778	0.480558	0.284263
ENSMUSG00000063851	Rnf183	4	ring finger protein 183 [Source:MGI Symbol;Acc:MGI:1923322]	76072	3.57654	1.58893e-13	2.13472	0	2.1023	3.48061	0.636091	2.31989	0	0	0	0
ENSMUSG00000027514	Zbp1	2	Z-DNA binding protein 1 [Source:MGI Symbol;Acc:MGI:1927449]	58203	3.56373	1.84865e-90	23.9923	1.93822	22.3939	19.7571	21.2402	32.5779	1.46113	1.86189	1.98515	2.44471
ENSMUSG00000001473	Tubb6	18	tubulin, beta 6 class V [Source:MGI Symbol;Acc:MGI:1915201]	67951	3.52397	1.43917e-24	83.0758	4.80551	118.131	78.4209	39.9655	95.7857	6.02153	3.66822	5.24352	4.28876
ENSMUSG00000035385	Ccl2	11	chemokine (C-C motif) ligand 2 [Source:MGI Symbol;Acc:MGI:98259]	20296	3.49626	8.95922e-20	6.748	0.3293	7.46215	4.32028	4.37711	10.8324	0	0.423639	0.571096	0.322464
ENSMUSG00000037095	Lrg1	17	leucine-rich alpha-2-glycoprotein 1 [Source:MGI Symbol;Acc:MGI:1924155]	76905	3.46814	4.92491e-16	99.3852	4.08986	108.19	133.81	57.1027	98.4386	3.59574	3.29765	8.00184	1.46422
ENSMUSG00000002847	Pla1a	16	phospholipase A1 member A [Source:MGI Symbol;Acc:MGI:1934677]	85031	3.409	1.9082e-16	60.1003	2.77579	70.9414	37.8994	45.621	85.9392	2.77199	4.80878	2.50784	1.01455
ENSMUSG00000079012	Serpina3m	12	serine (or cysteine) peptidase inhibitor, clade A, member 3M [Source:MGI Symbol;Acc:MGI:98378]	20717	3.39847	3.36542e-12	1.37371	0	1.99611	0.540785	0.9883	1.96963	0	0	0	0
ENSMUSG00000026582	Sele	1	selectin, endothelial cell [Source:MGI Symbol;Acc:MGI:98278]	20339	3.38547	3.38669e-12	20.9787	0.323455	10.3038	25.0581	19.6023	28.9507	0.403917	0.283461	0.586215	0.0202278
ENSMUSG00000044258	Ctla2a	13	cytotoxic T lymphocyte-associated protein 2 alpha [Source:MGI Symbol;Acc:MGI:88554]	13024	3.34322	6.37875e-19	159.323	8.95981	270.17	90.1374	58.4699	218.516	8.23147	11.4602	9.28335	6.8642
ENSMUSG00000032487	Ptgs2	1	prostaglandin-endoperoxide synthase 2 [Source:MGI Symbol;Acc:MGI:97798]	19225	3.32665	2.78008e-118	76.7308	7.60838	63.2342	83.9138	74.9353	84.8397	8.60171	7.37991	8.44648	6.00543
ENSMUSG00000025176	Hoga1	19	4-hydroxy-2-oxoglutarate aldolase 1 [Source:MGI Symbol;Acc:MGI:1914682]	67432	3.24233	1.68242e-21	9.08729	0.615587	13.9575	3.79495	4.29593	14.3007	0.398568	0.649512	0.955188	0.45908
ENSMUSG00000041449	Serpina3h	12	serine (or cysteine) peptidase inhibitor, clade A, member 3H [Source:MGI Symbol;Acc:MGI:2182839]		3.21233	9.11898e-11	1.6581	0	1.98432	2.05162	0.882211	1.71425	0	0	0	0
ENSMUSG00000029082	Bst1	5	bone marrow stromal cell antigen 1 [Source:MGI Symbol;Acc:MGI:105370]	12182	3.21099	1.91136e-25	6.76272	0.560936	4.11097	11.0295	5.65581	6.25455	1.00273	0.487719	0.278931	0.474362
ENSMUSG00000023067	Cdkn1a	17	cyclin-dependent kinase inhibitor 1A (P21) [Source:MGI Symbol;Acc:MGI:104556]	12575	3.19412	2.02874e-63	106.598	10.6129	149.126	91.2978	55.0033	130.967	11.4572	12.203	8.39851	10.3931
ENSMUSG00000064246	Chil1	1	chitinase-like 1 [Source:MGI Symbol;Acc:MGI:1340899]	12654	3.18238	1.87163e-17	6.64352	0.446327	8.04873	3.76731	3.83043	10.9276	0.778631	0.224426	0.52601	0.256241
ENSMUSG00000022893	Adamts1	16	a disintegrin-like and metallopeptidase (reprolysin type) with thrombospondin type 1 motif, 1 [Source:MGI Symbol;Acc:MGI:109249]	11504	3.14541	1.0858e-27	310.728	28.5292	433.319	294.697	197.445	317.451	19.1825	30.8546	37.9929	26.0868
ENSMUSG00000037405	Icam1	9	intercellular adhesion molecule 1 [Source:MGI Symbol;Acc:MGI:96392]	15894	3.1401	1.04525e-63	321.451	34.7495	258.634	350.253	221.942	454.975	35.0209	41.7196	32.1434	30.1139
ENSMUSG00000031762	Mt2	8	metallothionein 2 [Source:MGI Symbol;Acc:MGI:97172]	17750	3.13685	3.48079e-12	280.75	11.9663	479.068	94.9053	113.132	435.896	14.1109	7.36998	13.4738	12.9103
ENSMUSG00000025491	Ifitm1	7	interferon induced transmembrane protein 1 [Source:MGI Symbol;Acc:MGI:1915963]	68713	3.08683	4.45793e-57	76.3298	8.48183	82.601	74.0854	55.1487	93.484	6.49389	12.1078	8.58045	6.74518
ENSMUSG00000071637	Cebpd	16	CCAAT/enhancer binding protein (C/EBP), delta [Source:MGI Symbol;Acc:MGI:103573]	12609	3.07624	3.78216e-68	46.8676	5.20131	57.3677	38.373	27.4124	64.3173	3.79518	5.71537	5.68108	5.6136
ENSMUSG00000030017	Reg3g	6	regenerating islet-derived 3 gamma [Source:MGI Symbol;Acc:MGI:109406]	19695	3.06405	1.65512e-10	1.45629	0.0422954	1.89747	0.310173	0.69766	2.91984	0	0	0	0.169182
ENSMUSG00000042638	Gucy2c	6	guanylate cyclase 2c [Source:MGI Symbol;Acc:MGI:106903]	14917	3.0541	1.68147e-21	4.4757	0.360126	6.09602	1.18343	1.90199	8.72135	0.3746	0.403962	0.215592	0.446351
ENSMUSG00000023905	Tnfrsf12a	17	tumor necrosis factor receptor superfamily, member 12a [Source:MGI Symbol;Acc:MGI:1351484]	27279	3.03928	9.46681e-35	26.7501	2.83855	35.0307	26.1369	14.0088	31.8239	2.33869	2.72629	3.29615	2.99306
ENSMUSG00000018339	Gpx3	11	glutathione peroxidase 3 [Source:MGI Symbol;Acc:MGI:105102]	14778	2.99698	1.71946e-29	28.2401	3.05325	31.0052	29.8616	17.791	34.3025	5.22944	2.65393	1.92767	2.40196
ENSMUSG00000015340	Cybb	X	cytochrome b-245, beta polypeptide [Source:MGI Symbol;Acc:MGI:88574]	13058	2.94488	1.81257e-09	2.67211	0.0895969	2.71359	4.185	1.52069	2.26918	0.139902	0	0.131717	0.0867685
ENSMUSG00000033538	Casp4	9	caspase 4, apoptosis-related cysteine peptidase [Source:MGI Symbol;Acc:MGI:107700]	12363	2.92401	2.79662e-28	12.4523	1.41679	13.1178	10.7236	9.00821	16.9598	1.50647	1.43833	1.88576	0.836609
ENSMUSG00000075122	Cd80	16	CD80 antigen [Source:MGI Symbol;Acc:MGI:101775]	12519	2.89735	2.32132e-19	3.47747	0.352119	4.77556	0.989622	2.58366	5.56103	0.209522	0.520288	0.233131	0.445535
ENSMUSG00000057465	Saa2	7	serum amyloid A 2 [Source:MGI Symbol;Acc:MGI:98222]	20209	2.89351	7.39e-09	1.0548	0.0174689	0.965298	0.877291	0.347997	2.02861	0	0	0.0698755	0
ENSMUSG00000045094	Arhgef37	18	Rho guanine nucleotide exchange factor (GEF) 37 [Source:MGI Symbol;Acc:MGI:3045339]	328967	2.88208	1.81598e-22	3.09467	0.32363	4.26058	1.83615	1.28632	4.99562	0.339108	0.247069	0.220103	0.48824
ENSMUSG00000004655	Aqp1	6	aquaporin 1 [Source:MGI Symbol;Acc:MGI:103201]	11826	2.84889	1.01809e-23	12.2448	1.43893	9.24427	10.1506	19.9028	9.68137	0.778674	1.23721	1.40793	2.33192
ENSMUSG00000011008	Mcoln2	3	mucolipin 2 [Source:MGI Symbol;Acc:MGI:1915529]	68279	2.84679	1.78917e-13	3.32252	0.275804	6.59044	0.514247	1.30126	4.88414	0.223228	0.552748	0	0.327241
ENSMUSG00000054855	Rnd1	15	Rho family GTPase 1 [Source:MGI Symbol;Acc:MGI:2444878]	223881	2.84004	1.80459e-14	43.926	4.20239	49.2639	40.9735	19.7089	65.7578	4.36414	3.65321	5.44998	3.34223
ENSMUSG00000035356	Nfkbiz	16	nuclear factor of kappa light polypeptide gene enhancer in B cells inhibitor, zeta [Source:MGI Symbol;Acc:MGI:1931595]	80859	2.82094	2.12494e-37	21.5761	2.79415	28.5199	20.7243	12.2189	24.8413	2.69678	2.69546	3.62292	2.16146
ENSMUSG00000043091	Tuba1c	15	tubulin, alpha 1C [Source:MGI Symbol;Acc:MGI:1095409]	22146	2.81905	1.46297e-32	11.3943	1.43727	17.6701	8.32383	5.51493	14.0685	1.13528	2.26454	0.803862	1.5454
ENSMUSG00000041515	Irf8	8	interferon regulatory factor 8 [Source:MGI Symbol;Acc:MGI:96395]	15900	2.80108	4.17447e-09	10.5964	0.508653	20.3506	2.71554	3.74611	15.5735	0.633899	0.401535	0.557701	0.441479
ENSMUSG00000055172	C1ra	6	complement component 1, r subcomponent A [Source:MGI Symbol;Acc:MGI:1355313]	50909	2.79909	1.00624e-61	27.9182	3.97417	28.0751	25.2974	27.4803	30.82	4.64904	3.11512	4.73387	3.39866
ENSMUSG00000038580	Sct	7	secretin [Source:MGI Symbol;Acc:MGI:99466]	20287	2.78815	3.30306e-08	3.32749	0.0461118	4.71661	0.646254	0.885786	7.06131	0	0	0.184447	0
ENSMUSG00000020407	Upp1	11	uridine phosphorylase 1 [Source:MGI Symbol;Acc:MGI:1097668]	22271	2.78772	5.33233e-08	44.3062	0.343624	55.8722	52.9258	28.7222	39.7044	0.92107	0	0.222795	0.230632
ENSMUSG00000031734	Irx3	8	Iroquois related homeobox 3 [Source:MGI Symbol;Acc:MGI:1197522]	16373	2.78268	1.70088e-28	10.8554	1.39058	13.6758	10.937	5.96648	12.8422	1.86097	1.31415	0.99392	1.39328
ENSMUSG00000006445	Epha2	4	Eph receptor A2 [Source:MGI Symbol;Acc:MGI:95278]	13836	2.77815	8.71642e-38	26.8976	3.59392	35.8906	25.1441	15.1154	31.4403	3.24114	3.66521	4.62428	2.84507
ENSMUSG00000049037	Clec4a1	6	C-type lectin domain family 4, member a1 [Source:MGI Symbol;Acc:MGI:3036291]	269799	2.7489	7.94311e-08	1.02734	0	0.515276	2.11142	0.818508	0.66415	0	0	0	0
ENSMUSG00000002831	Plin4	17	perilipin 4 [Source:MGI Symbol;Acc:MGI:1929709]	57435	2.72442	1.79887e-29	6.0769	0.80627	9.18162	4.36415	3.06018	7.70163	0.370459	1.09679	0.922976	0.834852
ENSMUSG00000071713	Csf2rb	15	colony stimulating factor 2 receptor, beta, low-affinity (granulocyte-macrophage) [Source:MGI Symbol;Acc:MGI:1339759]	12983	2.71503	3.25776e-14	1.92245	0.215723	1.9558	3.11261	0.954258	1.66715	0.344408	0.200042	0.17419	0.144253
ENSMUSG00000053198	Prx	7	periaxin [Source:MGI Symbol;Acc:MGI:108176]	19153	2.71102	6.94972e-19	3.41072	0.435041	3.87879	3.68795	2.3472	3.72892	0.20708	0.256382	0.691244	0.585457
ENSMUSG00000050345	4930486L24Rik	13	RIKEN cDNA 4930486L24 gene [Source:MGI Symbol;Acc:MGI:1922258]	214639	2.69643	7.1067e-08	1.48808	0.0514171	1.50665	0.939765	0.805716	2.7002	0	0	0	0.205668
ENSMUSG00000031551	Ido1	8	indoleamine 2,3-dioxygenase 1 [Source:MGI Symbol;Acc:MGI:96416]	15930	2.67396	1.45585e-07	1.27681	0.0240309	2.90869	0.240784	0.80674	1.15103	0.0617626	0	0.0343611	0
ENSMUSG00000047230	Cldn2	X	claudin 2 [Source:MGI Symbol;Acc:MGI:1276110]	12738	2.66967	6.0169e-15	6.4144	0.66658	10.9778	1.08068	2.7929	10.8062	0.537602	0.542337	0.560794	1.02559
ENSMUSG00000020427	Igfbp3	11	insulin-like growth factor binding protein 3 [Source:MGI Symbol;Acc:MGI:96438]	16009	2.66498	1.22426e-11	182.711	18.2341	266.75	108.27	83.0743	272.752	22.623	17.9637	18.9438	13.4059
ENSMUSG00000053113	Socs3	11	suppressor of cytokine signaling 3 [Source:MGI Symbol;Acc:MGI:1201791]	12702	2.65029	1.13493e-36	29.323	4.29615	37.1594	21.5228	20.1546	38.4551	2.90565	5.41774	5.30669	3.55452
ENSMUSG00000029321	Slc10a6	5	solute carrier family 10 (sodium/bile acid cotransporter family), member 6 [Source:MGI Symbol;Acc:MGI:1923000]	75750	2.63899	3.14977e-07	4.8637	0.0397953	7.81917	1.47838	1.02925	9.128	0	0.024289	0.10716	0.0277323
ENSMUSG00000047180	Neurl3	1	neuralized E3 ubiquitin protein ligase 3 [Source:MGI Symbol;Acc:MGI:2429944]	214854	2.62972	9.22589e-12	2.9556	0.340744	1.91198	3.95209	2.08028	3.87804	0.373999	0.0794301	0.569457	0.340089
ENSMUSG00000024222	Fkbp5	17	FK506 binding protein 5 [Source:MGI Symbol;Acc:MGI:104670]	14229	2.61111	1.41681e-44	85.5365	12.9449	117.14	63.7435	49.1093	112.153	10.0874	15.0169	14.6901	11.9853
ENSMUSG00000024164	C3	17	complement component 3 [Source:MGI Symbol;Acc:MGI:88227]	12266	2.59639	5.12588e-07	24.3586	0.116996	17.7703	30.8215	27.9744	20.868	0.109528	0.0602685	0	0.298187
ENSMUSG00000034855	Cxcl10	5	chemokine (C-X-C motif) ligand 10 [Source:MGI Symbol;Acc:MGI:1352450]	15945	2.59542	1.97938e-07	9.04949	0.421369	9.94499	1.63161	4.30253	20.3188	0.550379	0.462689	0.408265	0.264141
ENSMUSG00000046245	Pilra	5	paired immunoglobin-like type 2 receptor alpha [Source:MGI Symbol;Acc:MGI:2450529]	231805	2.5943	3.94119e-07	1.00405	0.0264725	0.330867	2.18471	0.211998	1.28863	0.0396737	0	0.0662164	0
ENSMUSG00000037686	Aspg	12	asparaginase [Source:MGI Symbol;Acc:MGI:2144822]	104816	2.59319	2.41778e-21	8.75808	1.27242	11.4285	6.33558	6.80429	10.4639	0.432111	1.68681	1.67236	1.29839
ENSMUSG00000014813	Stc1	14	stanniocalcin 1 [Source:MGI Symbol;Acc:MGI:109131]	20855	2.58993	3.81544e-08	9.38754	0.63094	17.6455	2.58891	2.44523	14.8705	0.426466	0.639188	0.840581	0.617525
ENSMUSG00000049307	Fut4	9	fucosyltransferase 4 [Source:MGI Symbol;Acc:MGI:95594]	14345	2.57673	2.46431e-16	2.14233	0.289712	2.68487	1.67609	1.40113	2.80723	0.364026	0.253264	0.223474	0.318084
ENSMUSG00000003283	Hck	2	hemopoietic cell kinase [Source:MGI Symbol;Acc:MGI:96052]	15162	2.57064	9.52293e-08	1.75758	0.124378	0.839447	4.14559	0.899852	1.14544	0.171117	0	0.326397	0
ENSMUSG00000024677	Ms4a6b	19	membrane-spanning 4-domains, subfamily A, member 6B [Source:MGI Symbol;Acc:MGI:1917024]	69774	2.56083	2.09738e-08	1.15125	0.101589	0.760936	1.93043	0.566734	1.3469	0.0835221	0	0.199144	0.123689
ENSMUSG00000020400	Tnip1	11	TNFAIP3 interacting protein 1 [Source:MGI Symbol;Acc:MGI:1926194]	57783	2.54279	9.00367e-44	99.1931	16.5098	89.8525	104.195	63.7077	139.018	17.1325	15.2705	16.4983	17.1381
ENSMUSG00000022831	Hcls1	16	hematopoietic cell specific Lyn substrate 1 [Source:MGI Symbol;Acc:MGI:104568]	15163	2.52503	9.2213e-13	7.27873	0.976937	4.95279	13.1528	3.28327	7.72602	0.78637	0.614165	0.987881	1.51933
ENSMUSG00000007480	Mc5r	18	melanocortin 5 receptor [Source:MGI Symbol;Acc:MGI:99420]	17203	2.51725	4.68449e-09	26.7451	2.56342	40.6515	7.39209	11.4794	47.4575	2.20067	3.06579	2.76931	2.21793
ENSMUSG00000037035	Inhbb	1	inhibin beta-B [Source:MGI Symbol;Acc:MGI:96571]	16324	2.51239	1.86945e-08	13.2088	1.1906	25.683	6.81745	3.93895	16.3957	1.15379	1.03058	1.4844	1.09362
ENSMUSG00000048572	Tmem252	19	transmembrane protein 252 [Source:MGI Symbol;Acc:MGI:3583948]	226040	2.50951	6.52866e-12	47.246	6.08616	65.4348	42.4759	21.2793	59.7938	4.89654	4.98066	8.51155	5.95587
ENSMUSG00000031765	Mt1	8	metallothionein 1 [Source:MGI Symbol;Acc:MGI:97171]	17748	2.5064	3.24306e-12	169.041	20.478	287.454	60.7755	74.6056	253.328	16.3552	18.0683	18.9324	28.556
ENSMUSG00000105987	AI506816	5	expressed sequence AI506816 [Source:MGI Symbol;Acc:MGI:2140929]	433855	2.49965	4.36722e-44	16.3786	2.84334	15.1563	21.2417	14.1419	14.9746	3.20989	2.28143	2.98309	2.89896
ENSMUSG00000038521	C1s1	6	complement component 1, s subcomponent 1 [Source:MGI Symbol;Acc:MGI:1355312]	50908	2.49858	8.85674e-29	9.14786	1.50452	8.10702	12.3845	9.48192	6.61806	1.07625	1.45348	2.00876	1.47958
ENSMUSG00000042485	Mustn1	14	musculoskeletal, embryonic nuclear protein 1 [Source:MGI Symbol;Acc:MGI:1913425]	66175	2.49162	4.68278e-13	13.0762	1.89622	12.7467	15.2431	6.33786	17.9772	2.97899	0.834787	2.53204	1.23907
ENSMUSG00000024521	Pmaip1	18	phorbol-12-myristate-13-acetate-induced protein 1 [Source:MGI Symbol;Acc:MGI:1930146]	58801	2.48786	4.04017e-32	46.5126	6.87002	78.7859	21.1286	16.8571	69.2786	5.53213	8.17265	5.07047	8.70484
ENSMUSG00000062480	Acat3	17	acetyl-Coenzyme A acetyltransferase 3 [Source:MGI Symbol;Acc:MGI:109182]	224530	2.47957	4.70877e-11	2.72046	0.363605	3.58058	2.74319	1.58611	2.97195	0.286228	0.240624	0.185781	0.741788
ENSMUSG00000030748	Il4ra	7	interleukin 4 receptor, alpha [Source:MGI Symbol;Acc:MGI:105367]	16190	2.47639	3.15943e-14	41.4753	6.02592	57.096	40.0844	22.7259	45.9949	7.77404	5.84999	6.01931	4.46034
ENSMUSG00000041481	Serpina3g	12	serine (or cysteine) peptidase inhibitor, clade A, member 3G [Source:MGI Symbol;Acc:MGI:105046]	20715	2.45973	6.89717e-10	3.61725	0.424702	3.61157	1.97319	1.43618	7.44804	0.184049	0.477438	0.643621	0.393699
ENSMUSG00000030413	Pglyrp1	7	peptidoglycan recognition protein 1 [Source:MGI Symbol;Acc:MGI:1345092]	21946	2.45297	4.51567e-46	125.189	22.4643	136.886	142.654	79.8227	141.392	22.1198	23.3894	21.7334	22.6147
ENSMUSG00000035186	Ubd	17	ubiquitin D [Source:MGI Symbol;Acc:MGI:1344410]	24108	2.45294	2.46878e-06	1.35189	0	1.13177	0.856582	1.95678	1.46241	0	0	0	0
ENSMUSG00000033685	Ucp2	7	uncoupling protein 2 (mitochondrial, proton carrier) [Source:MGI Symbol;Acc:MGI:109354]	22228	2.44382	3.69133e-14	202.361	28.3945	328.792	114.208	85.6218	280.823	26.9161	26.791	25.8256	34.0452
ENSMUSG00000016024	Lbp	2	lipopolysaccharide binding protein [Source:MGI Symbol;Acc:MGI:1098776]	16803	2.4405	1.047e-09	119.954	14.6791	165.746	62.2586	76.5262	175.287	18.8152	14.2817	16.4283	9.19127
ENSMUSG00000079363	Gbp4	5	guanylate binding protein 4 [Source:MGI Symbol;Acc:MGI:97072]	17472	2.4396	1.38299e-12	86.19	12.1631	92.1459	35.6519	68.3664	148.596	10.9311	11.5617	12.4136	13.7459
ENSMUSG00000098708	Gm27252	7	predicted gene 27252 [Source:MGI Symbol;Acc:MGI:5521095]		2.42528	2.7578e-06	2.17255	0.0641184	3.56832	1.0851	1.58644	2.45032	0	0	0	0.256474
ENSMUSG00000031803	B3gnt3	8	UDP-GlcNAc:betaGal beta-1,3-N-acetylglucosaminyltransferase 3 [Source:MGI Symbol;Acc:MGI:2152535]	72297	2.41935	4.23552e-42	27.2445	5.00664	22.9277	38.2913	22.3025	25.4564	5.6245	4.88035	5.56913	3.9526
ENSMUSG00000021281	Tnfaip2	12	tumor necrosis factor, alpha-induced protein 2 [Source:MGI Symbol;Acc:MGI:104960]	21928	2.3998	4.32792e-19	7.28988	1.24304	7.70236	6.75416	4.60633	10.0967	1.82782	0.902059	1.27294	0.969355
ENSMUSG00000028633	Ctps	4	cytidine 5'-triphosphate synthase [Source:MGI Symbol;Acc:MGI:1858304]	51797	2.37996	5.28443e-31	45.8193	8.45824	56.3518	40.5925	32.2148	54.1181	8.5642	6.57985	11.6118	7.07712
ENSMUSG00000001228	Uhrf1	17	ubiquitin-like, containing PHD and RING finger domains, 1 [Source:MGI Symbol;Acc:MGI:1338889]	18140	2.37036	2.51431e-12	3.1846	0.473902	1.52512	5.93494	2.87879	2.39953	0.570434	0.618618	0.460166	0.246389
ENSMUSG00000073599	Ecscr	18	endothelial cell surface expressed chemotaxis and apoptosis regulator [Source:MGI Symbol;Acc:MGI:1915795]	68545	2.35408	1.08432e-37	205.292	39.17	166.064	306.884	161.081	187.14	36.5413	33.2046	40.4034	46.5305
ENSMUSG00000005667	Mthfd2	6	methylenetetrahydrofolate dehydrogenase (NAD+ dependent), methenyltetrahydrofolate cyclohydrolase [Source:MGI Symbol;Acc:MGI:1338850]	17768	2.35058	6.06603e-15	10.3807	1.66366	13.6447	6.59784	5.24249	16.0377	1.49616	1.4846	2.37433	1.29955
ENSMUSG00000022500	Litaf	16	LPS-induced TN factor [Source:MGI Symbol;Acc:MGI:1929512]	56722	2.34727	1.49901e-12	46.3891	7.45421	58.1224	47.7082	23.2639	56.4621	7.90636	6.56847	9.29319	6.04882
ENSMUSG00000014158	Trpv4	5	transient receptor potential cation channel, subfamily V, member 4 [Source:MGI Symbol;Acc:MGI:1926945]	63873	2.33845	8.58369e-39	25.6595	5.00092	26.8284	32.7033	17.6646	25.4418	4.97453	4.76263	4.86522	5.40131
ENSMUSG00000039699	Batf2	19	basic leucine zipper transcription factor, ATF-like 2 [Source:MGI Symbol;Acc:MGI:1921731]	74481	2.33259	5.13622e-09	6.56828	0.878332	8.04573	1.51037	5.40549	11.3115	1.09769	0.521109	1.11361	0.780917
ENSMUSG00000046711	Hmga1	17	high mobility group AT-hook 1 [Source:MGI Symbol;Acc:MGI:96160]	15361	2.32222	1.11132e-16	15.939	2.81798	19.3829	15.543	9.04358	19.7864	4.34468	1.70161	2.07588	3.14976
ENSMUSG00000025492	Ifitm3	7	interferon induced transmembrane protein 3 [Source:MGI Symbol;Acc:MGI:1913391]	66141	2.32072	1.53954e-50	418.72	84.7664	394.739	414.912	312.674	552.555	77.6896	93.9726	59.5876	107.816
ENSMUSG00000020534	Shmt1	11	serine hydroxymethyltransferase 1 (soluble) [Source:MGI Symbol;Acc:MGI:98299]	20425	2.31792	2.42788e-08	1.54506	0.214486	1.35181	1.49981	0.679922	2.6487	0.0715737	0.379072	0.139368	0.26793
ENSMUSG00000022032	Scara5	14	scavenger receptor class A, member 5 [Source:MGI Symbol;Acc:MGI:1918395]	71145	2.31234	1.92391e-06	19.0433	1.68746	29.3723	6.97583	9.37932	30.4455	2.80364	1.2102	1.66476	1.07125
ENSMUSG00000027368	Dusp2	2	dual specificity phosphatase 2 [Source:MGI Symbol;Acc:MGI:101911]	13537	2.3078	1.10401e-07	2.04998	0.2688	2.42031	1.94191	1.61484	2.22287	0.0948783	0.510475	0.105569	0.364276
ENSMUSG00000004328	Hif3a	7	hypoxia inducible factor 3, alpha subunit [Source:MGI Symbol;Acc:MGI:1859778]	53417	2.29118	9.80248e-14	2.06439	0.361952	2.74309	1.94636	1.60303	1.96506	0.559162	0.233693	0.213316	0.441638
ENSMUSG00000022221	Ripk3	14	receptor-interacting serine-threonine kinase 3 [Source:MGI Symbol;Acc:MGI:2154952]	56532	2.2897	8.22308e-10	2.73896	0.417931	3.95984	2.33478	1.63872	3.02249	0.572845	0.420284	0.318697	0.359899
ENSMUSG00000030787	Lyve1	7	lymphatic vessel endothelial hyaluronan receptor 1 [Source:MGI Symbol;Acc:MGI:2136348]	114332	2.28002	2.94161e-10	2.92111	0.437116	4.35324	0.826973	1.5533	4.95094	0.141416	0.60631	0.491721	0.509017
ENSMUSG00000003617	Cp	3	ceruloplasmin [Source:MGI Symbol;Acc:MGI:88476]	12870	2.27175	1.48524e-56	667.316	137.927	725.558	576.223	556.283	811.201	139.502	151.424	143.402	117.381
ENSMUSG00000078922	Tgtp1	11	T cell specific GTPase 1 [Source:MGI Symbol;Acc:MGI:98734]	21822	2.2491	1.60794e-08	18.6022	2.67225	21.9682	5.27909	12.0892	35.0722	2.01079	3.17982	2.66066	2.83771
ENSMUSG00000032135	Mcam	9	melanoma cell adhesion molecule [Source:MGI Symbol;Acc:MGI:1933966]	84004	2.24541	5.75925e-32	37.5346	7.75935	41.597	46.3406	23.2825	38.9185	8.3664	7.16286	8.43344	7.07472
ENSMUSG00000042622	Maff	15	v-maf musculoaponeurotic fibrosarcoma oncogene family, protein F (avian) [Source:MGI Symbol;Acc:MGI:96910]	17133	2.23229	4.90805e-21	30.9737	6.20199	31.622	33.0161	19.2597	39.9969	5.77212	6.6661	8.3987	3.97102
ENSMUSG00000050335	Lgals3	14	lectin, galactose binding, soluble 3 [Source:MGI Symbol;Acc:MGI:96778]	16854	2.21755	2.62133e-08	2.92361	0.453112	4.03097	1.05375	1.19825	5.41149	0.108117	0.508991	0.2406	0.954742
ENSMUSG00000117980	Gm30571	17	predicted gene, 30571 [Source:MGI Symbol;Acc:MGI:5589730]		2.20782	2.11832e-16	21.7278	4.31934	21.9085	26.405	13.0722	25.5257	4.05992	4.88331	3.38805	4.94609
ENSMUSG00000024349	Sting1	18	stimulator of interferon response cGAMP interactor 1 [Source:MGI Symbol;Acc:MGI:1919762]	72512	2.2042	9.95933e-23	17.775	3.70439	15.9539	23.8263	12.2032	19.1168	2.6693	3.4109	4.35613	4.38125
ENSMUSG00000002699	Lcp2	11	lymphocyte cytosolic protein 2 [Source:MGI Symbol;Acc:MGI:1321402]	16822	2.20349	4.43405e-13	3.60172	0.678962	4.10322	3.93924	1.71645	4.64796	0.505219	0.608771	0.874454	0.727402
ENSMUSG00000022952	Runx1	16	runt related transcription factor 1 [Source:MGI Symbol;Acc:MGI:99852]	12394	2.18499	2.03057e-11	1.49377	0.278508	2.00323	1.21608	1.22259	1.53318	0.392642	0.15844	0.281549	0.281402
ENSMUSG00000016496	Cd274	19	CD274 antigen [Source:MGI Symbol;Acc:MGI:1926446]	60533	2.1848	1.43587e-06	68.8399	8.86511	86.8573	16.0866	53.03	119.386	10.4481	7.67723	7.88646	9.44862
ENSMUSG00000073409	H2-Q6	17	histocompatibility 2, Q region locus 6 [Source:MGI Symbol;Acc:MGI:95935]	110557	2.18404	2.6704e-21	21.4287	4.52478	19.3962	27.1563	18.8147	20.3475	4.90546	4.15688	2.51078	6.52599
ENSMUSG00000026773	Pfkfb3	2	6-phosphofructo-2-kinase/fructose-2,6-biphosphatase 3 [Source:MGI Symbol;Acc:MGI:2181202]	170768	2.16261	2.46361e-06	77.3428	9.60084	113.079	18.5728	38.5906	139.128	6.44435	8.78994	12.4092	10.7599
ENSMUSG00000042129	Rassf4	6	Ras association (RalGDS/AF-6) domain family member 4 [Source:MGI Symbol;Acc:MGI:2386853]	213391	2.13791	4.45846e-16	7.8975	1.52031	12.5282	5.39316	2.97047	10.6982	1.797	1.63714	1.21555	1.43155
ENSMUSG00000035673	Sbno2	10	strawberry notch 2 [Source:MGI Symbol;Acc:MGI:2448490]	216161	2.13108	1.89247e-33	50.9041	11.3545	61.7825	45.8858	35.2333	60.7148	10.9976	11.5519	13.4805	9.38811
ENSMUSG00000019850	Tnfaip3	10	tumor necrosis factor, alpha-induced protein 3 [Source:MGI Symbol;Acc:MGI:1196377]	21929	2.1308	3.30849e-32	21.2349	4.77489	20.4132	21.5	13.7536	29.2728	4.92502	5.21807	3.62579	5.33067
ENSMUSG00000031995	St14	9	suppression of tumorigenicity 14 (colon carcinoma) [Source:MGI Symbol;Acc:MGI:1338881]	19143	2.12959	1.28254e-16	3.5941	0.764263	3.71719	4.12779	2.78824	3.74319	0.648246	0.959135	0.769378	0.680293
ENSMUSG00000006014	Prg4	1	proteoglycan 4 (megakaryocyte stimulating factor, articular superficial zone protein) [Source:MGI Symbol;Acc:MGI:1891344]	96875	2.12897	6.49228e-27	166.368	35.1426	235.703	96.9255	113.545	219.298	35.9283	33.4372	38.3885	32.8162
ENSMUSG00000037613	Tnfrsf23	7	tumor necrosis factor receptor superfamily, member 23 [Source:MGI Symbol;Acc:MGI:1930269]	79201	2.12571	4.45277e-08	2.46291	0.429605	1.88549	4.83113	1.10476	2.03028	0.366044	0.230793	0.576996	0.544589
ENSMUSG00000030790	Adm	7	adrenomedullin [Source:MGI Symbol;Acc:MGI:108058]	11535	2.11211	7.81573e-25	47.9109	10.6806	62.7729	43.137	34.2509	51.4826	11.0373	7.08896	11.5441	13.052
ENSMUSG00000020227	Irak3	10	interleukin-1 receptor-associated kinase 3 [Source:MGI Symbol;Acc:MGI:1921164]	73914	2.11016	5.8312e-23	32.2667	6.77761	41.5884	21.8875	17.0392	48.5518	7.01784	6.87975	6.65111	6.56173
ENSMUSG00000002289	Angptl4	17	angiopoietin-like 4 [Source:MGI Symbol;Acc:MGI:1888999]	57875	2.11004	7.7713e-06	59.9158	7.34725	106.675	21.7571	22.873	88.3581	10.9761	7.08035	5.34961	5.98294
ENSMUSG00000000732	Icosl	10	icos ligand [Source:MGI Symbol;Acc:MGI:1354701]	50723	2.09406	6.26904e-27	28.4013	6.41594	31.8096	25.6474	18.2349	37.9132	5.79725	5.92165	7.62332	6.32155
ENSMUSG00000063234	Gpr84	15	G protein-coupled receptor 84 [Source:MGI Symbol;Acc:MGI:1934129]	80910	2.09277	7.74222e-05	1.33413	0.0848672	0.319956	3.75624	0.281626	0.978707	0.207522	0	0.131947	0
ENSMUSG00000072620	Slfn2	11	schlafen 2 [Source:MGI Symbol;Acc:MGI:1313258]	20556	2.08394	2.76591e-47	55.0948	12.8634	67.9955	40.3771	38.7928	73.2138	11.4633	14.8507	9.88261	15.2568
ENSMUSG00000029304	Spp1	5	secreted phosphoprotein 1 [Source:MGI Symbol;Acc:MGI:98389]	20750	2.0837	9.91389e-35	486.47	114.833	456.203	602.309	435.314	452.053	118.16	148.779	80.8408	111.553
ENSMUSG00000039232	Stx11	10	syntaxin 11 [Source:MGI Symbol;Acc:MGI:1921982]	74732	2.0831	4.93687e-15	4.966	1.08361	4.36461	7.21418	3.14323	5.14195	1.04166	1.261	1.22722	0.804576
ENSMUSG00000037321	Tap1	17	transporter 1, ATP-binding cassette, sub-family B (MDR/TAP) [Source:MGI Symbol;Acc:MGI:98483]	21354	2.07287	1.32825e-24	50.1138	11.1799	62.7476	27.8332	40.9598	68.9144	13.2065	10.9617	10.039	10.5126
ENSMUSG00000053175	Bcl3	7	B cell leukemia/lymphoma 3 [Source:MGI Symbol;Acc:MGI:88140]	12051	2.07229	4.40047e-16	16.7403	3.78267	15.1067	21.2571	11.5214	19.0758	3.28951	3.51369	5.84398	2.4835
ENSMUSG00000028270	Gbp2	3	guanylate binding protein 2 [Source:MGI Symbol;Acc:MGI:102772]	14469	2.07224	1.2345e-06	468.951	75.5625	526.259	128.093	423.486	797.965	79.6766	83.5772	68.504	70.4921
ENSMUSG00000000555	Itga5	15	integrin alpha 5 (fibronectin receptor alpha) [Source:MGI Symbol;Acc:MGI:96604]	16402	2.0539	1.71966e-25	44.2011	10.1573	59.1303	38.1015	26.876	52.6964	10.39	10.762	11.4319	8.04502
ENSMUSG00000045534	Kcna5	6	potassium voltage-gated channel, shaker-related subfamily, member 5 [Source:MGI Symbol;Acc:MGI:96662]	16493	2.03656	9.88176e-13	6.2857	1.3589	8.32743	5.08525	3.58582	8.14431	1.44734	1.1897	1.76949	1.02906
ENSMUSG00000009585	Apobec3	15	apolipoprotein B mRNA editing enzyme, catalytic polypeptide 3 [Source:MGI Symbol;Acc:MGI:1933111]	80287	2.02746	3.2729e-29	17.4735	4.2356	18.5711	18.5297	13.0282	19.7648	4.20439	5.08632	4.06309	3.58861
ENSMUSG00000027412	Lpin3	2	lipin 3 [Source:MGI Symbol;Acc:MGI:1891342]	64899	2.02421	0.000158057	11.2679	0.323321	18.4939	9.53756	3.30753	13.7328	0.707404	0.208143	0.360762	0.0169751
ENSMUSG00000082292	Gm12250	11	predicted gene 12250 [Source:MGI Symbol;Acc:MGI:3649299]		2.02205	5.62111e-05	38.3058	4.59471	48.0482	8.09841	31.4591	65.6174	5.33873	2.02472	3.61778	7.39761
ENSMUSG00000060550	H2-Q7	17	histocompatibility 2, Q region locus 7 [Source:MGI Symbol;Acc:MGI:95936]	15018	2.01908	7.68487e-11	4.16458	0.89092	2.82525	7.42484	3.41933	2.98891	0.741151	0.416739	1.23024	1.17555
ENSMUSG00000055994	Nod2	8	nucleotide-binding oligomerization domain containing 2 [Source:MGI Symbol;Acc:MGI:2429397]	257632	2.01878	1.13629e-16	4.66043	1.0687	5.09299	4.29876	2.40637	6.8436	1.01867	1.20256	0.880238	1.17333
ENSMUSG00000040734	Ppp1r13l	7	protein phosphatase 1, regulatory subunit 13 like [Source:MGI Symbol;Acc:MGI:3525053]	333654	2.01439	3.94125e-12	6.08239	1.37698	6.55641	8.10536	3.14298	6.5248	1.47046	0.840601	1.67252	1.52434
ENSMUSG00000027075	Slc43a1	2	solute carrier family 43, member 1 [Source:MGI Symbol;Acc:MGI:1931352]	72401	2.01163	1.41344e-05	1.53383	0.215179	2.40206	0.279229	0.680398	2.77363	0.15627	0.486077	0.188369	0.0299992
ENSMUSG00000054435	Gimap4	6	GTPase, IMAP family member 4 [Source:MGI Symbol;Acc:MGI:1349656]	107526	2.01074	7.16232e-14	14.1416	3.14764	7.56518	24.0923	15.2487	9.66037	2.40956	1.71585	5.33061	3.13455
ENSMUSG00000032000	Birc3	9	baculoviral IAP repeat-containing 3 [Source:MGI Symbol;Acc:MGI:1197007]	11796	2.00857	1.36811e-27	36.2896	8.92277	36.2557	41.1384	24.6117	43.1526	10.6709	8.33524	8.05899	8.62594
ENSMUSG00000042379	Esm1	13	endothelial cell-specific molecule 1 [Source:MGI Symbol;Acc:MGI:1918940]	71690	2.00726	4.84814e-06	1.68593	0.307226	3.20622	0.617979	0.608124	2.31138	0.0487739	0.393628	0	0.786503
ENSMUSG00000042677	Zc3h12a	4	zinc finger CCCH type containing 12A [Source:MGI Symbol;Acc:MGI:2385891]	230738	2.00633	2.53031e-14	10.2013	2.2283	14.8613	6.58534	5.42232	13.9363	2.59874	1.70406	2.04475	2.56567
ENSMUSG00000027611	Procr	2	protein C receptor, endothelial [Source:MGI Symbol;Acc:MGI:104596]	19124	2.00079	5.50147e-17	23.5859	5.59055	24.5258	29.5707	18.1648	22.0822	6.86947	7.41123	4.56489	3.51662
ENSMUSG00000012519	Mlkl	8	mixed lineage kinase domain-like [Source:MGI Symbol;Acc:MGI:1921818]	74568	2.00043	2.50185e-29	17.6671	4.42386	17.7353	19.5836	15.4315	17.9178	4.18715	4.66189	3.49423	5.35218
ENSMUSG00000020689	Itgb3	11	integrin beta 3 [Source:MGI Symbol;Acc:MGI:96612]	16416	1.99734	7.91001e-17	4.94194	1.19443	5.55186	5.12728	3.67461	5.41402	1.09635	0.883021	1.80032	0.998018
ENSMUSG00000018774	Cd68	11	CD68 antigen [Source:MGI Symbol;Acc:MGI:88342]	12514	1.99611	4.60102e-06	5.5251	0.956378	3.67134	9.44169	2.56726	6.42012	1.20573	1.71966	0.27757	0.622557
ENSMUSG00000018381	Abi3	11	ABI family member 3 [Source:MGI Symbol;Acc:MGI:1913860]	66610	1.99156	3.17624e-18	7.04763	1.68291	6.31258	10.501	5.91187	5.46506	1.90209	1.91884	1.6903	1.22042
ENSMUSG00000027995	Tlr2	3	toll-like receptor 2 [Source:MGI Symbol;Acc:MGI:1346060]	24088	1.98829	1.35117e-10	4.28902	0.948223	4.09524	4.5642	2.317	6.17964	1.15378	1.18105	0.774048	0.684015
ENSMUSG00000025225	Nfkb2	19	nuclear factor of kappa light polypeptide gene enhancer in B cells 2, p49/p100 [Source:MGI Symbol;Acc:MGI:1099800]	18034	1.9853	6.71785e-26	35.9956	8.98682	28.5055	48.2354	27.3944	39.8469	9.01521	10.275	9.32091	7.33613
ENSMUSG00000026475	Rgs16	1	regulator of G-protein signaling 16 [Source:MGI Symbol;Acc:MGI:108407]	19734	1.98453	1.6863e-21	27.7072	6.80865	25.42	26.2317	20.6659	38.5111	6.20932	6.94775	8.5876	5.48993
ENSMUSG00000105504	Gbp5	3	guanylate binding protein 5 [Source:MGI Symbol;Acc:MGI:2429943]	229898	1.98262	2.15724e-06	171.548	30.7231	185.404	49.6301	142.679	308.478	28.4153	29.1189	30.4962	34.8622
ENSMUSG00000003549	Ercc1	7	excision repair cross-complementing rodent repair deficiency, complementation group 1 [Source:MGI Symbol;Acc:MGI:95412]	13870	1.97631	4.68278e-13	22.4072	5.31194	25.7261	23.1994	12.5426	28.1609	5.28131	3.82703	8.06973	4.06969
ENSMUSG00000048489	Depp1	6	DEPP1 autophagy regulator [Source:MGI Symbol;Acc:MGI:1918730]	213393	1.96325	9.23191e-06	32.8286	5.49015	57.1448	22.483	10.5669	41.1198	7.48568	4.23815	4.1221	6.1147
ENSMUSG00000074151	Nlrc5	8	NLR family, CARD domain containing 5 [Source:MGI Symbol;Acc:MGI:3612191]	434341	1.96253	1.33668e-21	8.85745	2.17574	9.24311	5.24207	8.03744	12.9072	2.42268	2.19213	1.77959	2.30857
ENSMUSG00000025498	Irf7	7	interferon regulatory factor 7 [Source:MGI Symbol;Acc:MGI:1859212]	54123	1.95881	1.71509e-35	22.2422	5.64529	26.4812	17.3371	16.4746	28.6757	5.30335	6.68757	4.89989	5.69036
ENSMUSG00000031503	Col4a2	8	collagen, type IV, alpha 2 [Source:MGI Symbol;Acc:MGI:88455]	12827	1.95588	2.14287e-33	234.412	59.9548	279.595	220.381	168.064	269.608	68.9312	62.8756	57.7665	50.246
ENSMUSG00000040026	Saa3	7	serum amyloid A 3 [Source:MGI Symbol;Acc:MGI:98223]	20210	1.95511	0.000215219	112.596	0.0715823	109.199	121.683	87.3619	132.141	0	0	0.232781	0.0535486
ENSMUSG00000024427	Spry4	18	sprouty RTK signaling antagonist 4 [Source:MGI Symbol;Acc:MGI:1345144]	24066	1.94636	5.93794e-22	10.5116	2.61084	14.1397	8.6058	6.67917	12.6215	2.57041	2.06142	2.41729	3.39423
ENSMUSG00000021903	Galnt15	14	polypeptide N-acetylgalactosaminyltransferase 15 [Source:MGI Symbol;Acc:MGI:1926004]	78754	1.94161	2.89861e-05	77.2363	11.6832	136.93	22.1399	27.051	122.824	12.0452	11.7353	12.1791	10.7732
ENSMUSG00000032515	Csrnp1	9	cysteine-serine-rich nuclear protein 1 [Source:MGI Symbol;Acc:MGI:2387989]	215418	1.93714	1.41599e-16	16.4997	3.94204	24.5273	10.1674	10.5592	20.745	2.26633	4.01409	5.02416	4.46359
ENSMUSG00000104713	Gbp6	5	guanylate binding protein 6 [Source:MGI Symbol;Acc:MGI:2140937]	100702	1.93673	3.05558e-10	3.8124	0.854518	4.60006	1.82078	3.09138	5.73739	1.13295	0.936228	0.724182	0.624712
ENSMUSG00000020848	Doc2b	11	double C2, beta [Source:MGI Symbol;Acc:MGI:1100497]	13447	1.93544	6.96225e-05	7.88661	1.10652	14.5658	3.02872	1.96338	11.9885	1.09057	0.603321	1.04383	1.68836
ENSMUSG00000115338	Pnp	14	purine-nucleoside phosphorylase [Source:MGI Symbol;Acc:MGI:97365]	18950	1.92982	6.32802e-26	23.4557	6.03265	24.8999	22.1766	15.4807	31.2656	5.91006	6.40051	6.05381	5.76621
ENSMUSG00000038037	Socs1	16	suppressor of cytokine signaling 1 [Source:MGI Symbol;Acc:MGI:1354910]	12703	1.92932	1.22734e-05	1.01549	0.186869	0.931722	0.754149	0.522056	1.85405	0.0879288	0.319332	0.117404	0.222812
ENSMUSG00000025185	Loxl4	19	lysyl oxidase-like 4 [Source:MGI Symbol;Acc:MGI:1914823]	67573	1.9234	2.41657e-06	1.23442	0.24115	0.979875	2.18677	0.925991	0.845024	0.232576	0.345036	0.197893	0.189096
ENSMUSG00000021266	Wars	12	tryptophanyl-tRNA synthetase [Source:MGI Symbol;Acc:MGI:104630]	22375	1.90987	5.7594e-09	108.49	24.8451	115.343	51.8513	105.9	160.864	26.7425	23.9307	25.1294	23.5777
ENSMUSG00000031504	Rab20	8	RAB20, member RAS oncogene family [Source:MGI Symbol;Acc:MGI:102789]	19332	1.90206	3.31551e-05	2.14815	0.374932	3.46034	1.39645	1.70136	2.03444	0.551071	0.370617	0.408778	0.169263
ENSMUSG00000033467	Crlf2	5	cytokine receptor-like factor 2 [Source:MGI Symbol;Acc:MGI:1889506]	57914	1.90185	5.22903e-20	26.1161	6.8407	28.5694	31.0051	16.9426	27.9473	6.11489	8.11484	6.84443	6.28862
ENSMUSG00000075602	Ly6a	15	lymphocyte antigen 6 complex, locus A [Source:MGI Symbol;Acc:MGI:107527]	110454	1.90174	1.25579e-34	948.072	257.3	892.904	1127.06	711.856	1060.47	252.538	233.964	224.867	317.832
ENSMUSG00000014773	Dll1	17	delta like canonical Notch ligand 1 [Source:MGI Symbol;Acc:MGI:104659]	13388	1.88976	1.11539e-14	12.809	3.15184	19.5179	9.70124	7.32573	14.6911	3.35598	3.91858	3.17799	2.1548
ENSMUSG00000022548	Apod	16	apolipoprotein D [Source:MGI Symbol;Acc:MGI:88056]	11815	1.88578	1.01809e-23	3627.62	900.051	5169.47	2178.62	1994.16	5168.22	843.627	1120.42	810.51	825.642
ENSMUSG00000037411	Serpine1	5	serine (or cysteine) peptidase inhibitor, clade E, member 1 [Source:MGI Symbol;Acc:MGI:97608]	18787	1.88534	0.000356899	7.69587	0.799054	2.66622	21.0891	4.65878	2.36941	0.560478	1.13083	1.15278	0.352129
ENSMUSG00000038811	Gngt2	11	guanine nucleotide binding protein (G protein), gamma transducing activity polypeptide 2 [Source:MGI Symbol;Acc:MGI:893584]	14710	1.88444	4.73756e-09	7.39633	1.77311	5.27991	10.8667	4.85957	8.57913	2.38457	2.01548	1.54177	1.1506
ENSMUSG00000036931	Nfkbid	7	nuclear factor of kappa light polypeptide gene enhancer in B cells inhibitor, delta [Source:MGI Symbol;Acc:MGI:3041243]	243910	1.87974	2.97258e-05	1.75241	0.327622	0.984305	1.78445	2.53147	1.7094	0.150484	0.531332	0.195348	0.433326
ENSMUSG00000050440	Hamp	7	hepcidin antimicrobial peptide [Source:MGI Symbol;Acc:MGI:1933533]	84506	1.87916	0.000451104	2.21449	0	0.856646	4.0117	1.333	2.6566	0	0	0	0
ENSMUSG00000030208	Emp1	6	epithelial membrane protein 1 [Source:MGI Symbol;Acc:MGI:107941]	13730	1.87647	1.76197e-06	58.2475	12.1597	98.7814	45.0824	26.8269	62.2992	15.3893	12.1398	11.9433	9.16635
ENSMUSG00000074063	Osgin1	8	oxidative stress induced growth inhibitor 1 [Source:MGI Symbol;Acc:MGI:1919089]	71839	1.87055	2.7587e-11	8.01387	1.95747	11.661	4.80669	5.93538	9.65239	2.4881	1.90492	1.95276	1.4841
ENSMUSG00000103041	Gm37305	3	predicted gene, 37305 [Source:MGI Symbol;Acc:MGI:5610533]		1.86125	1.20009e-11	3.80478	0.953175	4.88969	2.95863	2.48352	4.8873	1.25488	0.771617	0.877665	0.908536
ENSMUSG00000025161	Slc16a3	11	solute carrier family 16 (monocarboxylic acid transporters), member 3 [Source:MGI Symbol;Acc:MGI:1933438]	80879	1.85711	1.89639e-05	1.60442	0.312912	2.63896	1.77064	0.224131	1.78394	0.318515	0.333222	0.328154	0.271757
ENSMUSG00000000386	Mx1	16	MX dynamin-like GTPase 1 [Source:MGI Symbol;Acc:MGI:97243]		1.85042	8.96555e-05	1.37537	0.230263	2.81632	0.677326	0.592007	1.41581	0.483445	0.198129	0.11767	0.121809
ENSMUSG00000040511	Pvr	7	poliovirus receptor [Source:MGI Symbol;Acc:MGI:107741]	52118	1.84307	7.71559e-27	25.9858	7.22954	29.7077	25.5646	19.2942	29.3767	7.1648	6.5353	8.34431	6.87376
ENSMUSG00000034684	Sema3f	9	sema domain, immunoglobulin domain (Ig), short basic domain, secreted, (semaphorin) 3F [Source:MGI Symbol;Acc:MGI:1096347]	20350	1.84027	1.70088e-28	16.6794	4.69308	17.7349	19.6727	13.8622	15.4478	5.1516	4.49796	5.02815	4.09461
ENSMUSG00000028370	Pappa	4	pregnancy-associated plasma protein A [Source:MGI Symbol;Acc:MGI:97479]	18491	1.8401	0.000528	1.53763	0.174328	1.62442	0.230522	0.754457	3.54113	0.204057	0.299424	0.108365	0.0854679
ENSMUSG00000031502	Col4a1	8	collagen, type IV, alpha 1 [Source:MGI Symbol;Acc:MGI:88454]	12826	1.83365	1.25079e-27	301.839	83.9685	367.449	291.422	208.33	340.157	94.6949	91.3175	81.8132	68.0484
ENSMUSG00000046027	Stard5	7	StAR-related lipid transfer (START) domain containing 5 [Source:MGI Symbol;Acc:MGI:2156765]	170460	1.83204	1.48891e-12	9.87802	2.4629	12.1362	6.89909	4.43862	16.0381	2.36556	2.64143	2.4111	2.43351
ENSMUSG00000029999	Tgfa	6	transforming growth factor alpha [Source:MGI Symbol;Acc:MGI:98724]	21802	1.82743	1.95669e-33	52.1629	14.9107	58.4433	57.3182	38.4179	54.4724	13.714	13.1966	13.8264	18.9058
ENSMUSG00000035373	Ccl7	11	chemokine (C-C motif) ligand 7 [Source:MGI Symbol;Acc:MGI:99512]	20306	1.81632	0.000703838	2.36365	0.271705	2.12977	2.36456	1.28881	3.67148	0.383067	0.0644068	0.639348	0
ENSMUSG00000040552	C3ar1	6	complement component 3a receptor 1 [Source:MGI Symbol;Acc:MGI:1097680]	12267	1.80959	0.000148301	1.37025	0.235288	0.396272	3.46176	0.648867	0.974087	0.13067	0.407446	0.211482	0.191556
ENSMUSG00000028121	Bcar3	3	breast cancer anti-estrogen resistance 3 [Source:MGI Symbol;Acc:MGI:1352501]	29815	1.79738	4.43744e-18	41.6485	11.1132	60.9343	27.3072	24.9615	53.3912	10.1476	13.026	12.0816	9.19755
ENSMUSG00000015950	Ncf1	5	neutrophil cytosolic factor 1 [Source:MGI Symbol;Acc:MGI:97283]	17969	1.79709	0.000877848	5.78231	0.616812	2.54183	15.392	1.45387	3.74155	0.461355	0.572823	0.513342	0.919728
ENSMUSG00000003541	Ier3	17	immediate early response 3 [Source:MGI Symbol;Acc:MGI:104814]	15937	1.7915	2.40798e-26	89.6876	26.0172	64.5487	115.462	83.0613	95.6787	27.0844	25.544	28.5767	22.8635
ENSMUSG00000001627	Ifrd1	12	interferon-related developmental regulator 1 [Source:MGI Symbol;Acc:MGI:1316717]	15982	1.79043	1.89335e-17	31.7711	8.73699	40.2677	26.6328	17.815	42.3688	8.23559	6.79617	9.8374	10.0788
ENSMUSG00000026321	Tnfrsf11a	1	tumor necrosis factor receptor superfamily, member 11a, NFKB activator [Source:MGI Symbol;Acc:MGI:1314891]	21934	1.78804	5.24986e-28	17.7363	5.19181	17.1108	19.7526	13.8743	20.2074	4.75905	4.52398	5.49897	5.98522
ENSMUSG00000052861	Dnah6	6	dynein, axonemal, heavy chain 6 [Source:MGI Symbol;Acc:MGI:107744]	330355	1.7879	1.59626e-08	1.75395	0.433441	1.18973	3.38008	1.5119	0.934073	0.359738	0.538244	0.328315	0.507467
ENSMUSG00000024087	Cyp1b1	17	cytochrome P450, family 1, subfamily b, polypeptide 1 [Source:MGI Symbol;Acc:MGI:88590]	13078	1.78482	3.15382e-21	136.32	37.7176	143.353	84.4929	97.7671	219.668	31.4834	44.789	39.0812	35.5167
ENSMUSG00000026749	Nek6	2	NIMA (never in mitosis gene a)-related expressed kinase 6 [Source:MGI Symbol;Acc:MGI:1891638]	59126	1.77994	4.70803e-13	5.886	1.59106	8.55178	4.76342	3.20134	7.02748	1.36035	1.33241	2.20717	1.46432
ENSMUSG00000027074	Slc43a3	2	solute carrier family 43, member 3 [Source:MGI Symbol;Acc:MGI:1931054]	58207	1.77431	2.65444e-09	5.29123	1.32976	7.0065	2.73838	2.94244	8.47761	1.40482	1.98801	0.82498	1.10121
ENSMUSG00000029003	Mad2l2	4	MAD2 mitotic arrest deficient-like 2 [Source:MGI Symbol;Acc:MGI:1919140]	71890	1.77362	1.70194e-12	10.1638	2.79971	10.9176	8.89694	6.3297	14.5109	2.76519	3.59616	2.11297	2.72452
ENSMUSG00000032966	Fkbp1a	2	FK506 binding protein 1a [Source:MGI Symbol;Acc:MGI:95541]	14225	1.76761	2.15214e-31	172.22	51.1954	180.241	194.784	121.391	192.466	47.9607	51.5385	53.7895	51.4929
ENSMUSG00000006642	Tcf23	5	transcription factor 23 [Source:MGI Symbol;Acc:MGI:1934960]	69852	1.76747	8.43481e-14	8.56798	2.40241	11.1906	8.44027	4.94243	9.69859	2.89492	2.08064	2.51607	2.11801
ENSMUSG00000052769	Gm9889	3	predicted gene 9889 [Source:MGI Symbol;Acc:MGI:3642568]		1.76526	0.000384438	1.72735	0.309408	1.90659	2.08334	0.884539	2.03493	0.388646	0.326725	0	0.52226
ENSMUSG00000022094	Slc39a14	14	solute carrier family 39 (zinc transporter), member 14 [Source:MGI Symbol;Acc:MGI:2384851]	213053	1.75661	5.73114e-06	17.235	3.85246	26.3377	6.41902	8.84122	27.3419	3.61784	3.86142	3.94766	3.98292
ENSMUSG00000044244	Il20rb	9	interleukin 20 receptor beta [Source:MGI Symbol;Acc:MGI:2143266]	213208	1.75538	4.23049e-05	1.47901	0.325984	2.04796	1.03504	1.00013	1.83289	0.585915	0.240125	0.203731	0.274166
ENSMUSG00000078921	Tgtp2	11	T cell specific GTPase 2 [Source:MGI Symbol;Acc:MGI:3710083]	100039796	1.75173	0.000136171	47.53	9.46188	58.0673	11.8486	33.4747	86.7295	9.7911	7.94961	9.41616	10.6907
ENSMUSG00000026072	Il1r1	1	interleukin 1 receptor, type I [Source:MGI Symbol;Acc:MGI:96545]	16177	1.74968	2.55336e-17	51.6669	14.9031	64.7731	49.1743	32.7473	59.9728	13.288	17.696	18.3741	10.2542
ENSMUSG00000027947	Il6ra	3	interleukin 6 receptor, alpha [Source:MGI Symbol;Acc:MGI:105304]	16194	1.74862	4.95398e-21	36.6853	10.8022	40.4815	32.4705	27.8709	45.9184	12.81	11.3762	11.2566	7.76606
ENSMUSG00000028970	Abcb1b	5	ATP-binding cassette, sub-family B (MDR/TAP), member 1B [Source:MGI Symbol;Acc:MGI:97568]	18669	1.74826	1.313e-15	3.85985	1.12803	3.68214	3.90081	3.45512	4.40135	1.17575	0.982435	1.13645	1.21747
ENSMUSG00000017493	Igfbp4	11	insulin-like growth factor binding protein 4 [Source:MGI Symbol;Acc:MGI:96439]	16010	1.74783	3.7228e-08	177.749	46.0892	125.457	303.231	160.112	122.198	47.5352	54.9295	39.2714	42.6208
ENSMUSG00000032807	Alox12b	11	arachidonate 12-lipoxygenase, 12R type [Source:MGI Symbol;Acc:MGI:1274782]	11686	1.74534	0.00026904	1.35962	0.25682	2.24972	0.902124	0.449634	1.837	0.168291	0.148552	0.468136	0.242301
ENSMUSG00000078853	Igtp	11	interferon gamma induced GTPase [Source:MGI Symbol;Acc:MGI:107729]	16145	1.74453	0.000134708	117.028	23.7898	138.366	30.0484	88.5355	211.162	22.3071	20.59	26.4811	25.7812
ENSMUSG00000040328	Olfr56	11	olfactory receptor 56 [Source:MGI Symbol;Acc:MGI:1333785]	18356	1.7407	1.17454e-06	3.31969	0.806735	3.82614	1.08079	1.97517	6.39668	0.646866	0.577985	0.575806	1.42628
ENSMUSG00000046879	Irgm1	11	immunity-related GTPase family M member 1 [Source:MGI Symbol;Acc:MGI:107567]	15944	1.73846	2.46431e-16	67.4531	18.2398	89.7572	28.1599	44.6092	107.286	17.4157	21.9041	15.1016	18.538
ENSMUSG00000054072	Iigp1	18	interferon inducible GTPase 1 [Source:MGI Symbol;Acc:MGI:1926259]	60440	1.72773	0.000406713	101.201	18.3692	147.004	18.8446	59.8889	179.068	20.1543	16.877	17.138	19.3073
ENSMUSG00000000682	Cd52	4	CD52 antigen [Source:MGI Symbol;Acc:MGI:1346088]	23833	1.72531	0.00134768	1.77736	0	0.195233	5.33333	0.945144	0.635724	0	0	0	0
ENSMUSG00000028776	Tinagl1	4	tubulointerstitial nephritis antigen-like 1 [Source:MGI Symbol;Acc:MGI:2137617]	94242	1.72238	2.88286e-20	183.252	53.6543	234.944	139.726	120.49	237.849	58.7183	49.165	56.9838	49.7501
ENSMUSG00000041608	Entpd3	9	ectonucleoside triphosphate diphosphohydrolase 3 [Source:MGI Symbol;Acc:MGI:1321386]	215446	1.72139	0.00112511	9.06569	1.31839	15.9113	2.77143	4.37899	13.2011	2.07342	1.12054	1.49959	0.579993
ENSMUSG00000022887	Masp1	16	mannan-binding lectin serine peptidase 1 [Source:MGI Symbol;Acc:MGI:88492]	17174	1.72019	9.73302e-12	4.35803	1.24713	6.03602	2.62966	3.98778	4.77865	1.07158	0.97485	1.57558	1.36652
ENSMUSG00000028967	Errfi1	4	ERBB receptor feedback inhibitor 1 [Source:MGI Symbol;Acc:MGI:1921405]	74155	1.71506	0.000199576	80.404	15.6513	144.787	20.8509	29.5546	126.424	12.9403	17.8182	16.9416	14.9049
ENSMUSG00000078920	Ifi47	11	interferon gamma inducible protein 47 [Source:MGI Symbol;Acc:MGI:99448]	15953	1.71228	4.59609e-06	36.7156	9.03668	47.8544	15.0399	26.9891	56.9791	7.41276	11.3189	10.2058	7.20928
ENSMUSG00000027962	Vcam1	3	vascular cell adhesion molecule 1 [Source:MGI Symbol;Acc:MGI:98926]	22329	1.71224	8.25184e-23	239.146	73.2869	171.66	316.392	198.947	269.584	67.7272	79.7825	79.2563	66.3816
ENSMUSG00000027456	Sdcbp2	2	syndecan binding protein (syntenin) 2 [Source:MGI Symbol;Acc:MGI:2385156]	228765	1.69901	3.52099e-05	2.84028	0.712644	2.36708	3.56271	2.08351	3.34781	0.328988	1.06941	0.610099	0.842079
ENSMUSG00000032327	Stra6	9	stimulated by retinoic acid gene 6 [Source:MGI Symbol;Acc:MGI:107742]	20897	1.69558	1.46868e-17	122.634	36.7288	98.1649	184.969	115.313	92.0887	50.9566	38.9984	26.9438	30.0164
ENSMUSG00000028680	Plk3	4	polo like kinase 3 [Source:MGI Symbol;Acc:MGI:109604]	12795	1.6951	1.27989e-11	12.0123	3.5391	12.9832	12.7582	6.50285	15.8048	2.78905	3.06007	4.48511	3.82216
ENSMUSG00000036053	Fmnl2	2	formin-like 2 [Source:MGI Symbol;Acc:MGI:1918659]	71409	1.69263	2.52018e-25	94.1207	28.8043	115.253	79.4419	66.2821	115.506	28.7357	29.1574	31.2196	26.1044
ENSMUSG00000028362	Tnfsf8	4	tumor necrosis factor (ligand) superfamily, member 8 [Source:MGI Symbol;Acc:MGI:88328]	21949	1.69253	0.0014866	18.1914	0.0488395	16.5932	24.6266	9.31539	22.2305	0	0	0.164413	0.0309448
ENSMUSG00000055413	H2-Q5	17	histocompatibility 2, Q region locus 5 [Source:MGI Symbol;Acc:MGI:95934]	15016	1.68455	4.17484e-06	5.20519	1.38011	3.90636	8.32143	3.83474	4.75821	2.03496	1.38346	1.08291	1.01909
ENSMUSG00000022324	Matn2	15	matrilin 2 [Source:MGI Symbol;Acc:MGI:109613]	17181	1.68194	4.38865e-24	9.18192	2.89036	9.58052	10.0883	8.62414	8.43473	2.75927	2.79799	2.99065	3.01351
ENSMUSG00000058715	Fcer1g	1	Fc receptor, IgE, high affinity I, gamma polypeptide [Source:MGI Symbol;Acc:MGI:95496]	14127	1.68147	0.00138522	3.4103	0.557813	1.10194	7.88137	1.86711	2.79079	0.374373	0.604273	1.16636	0.0862422
ENSMUSG00000036256	Igfbp7	5	insulin-like growth factor binding protein 7 [Source:MGI Symbol;Acc:MGI:1352480]	29817	1.67689	6.33312e-26	372.562	118.118	382.919	459.381	262.688	385.261	125.59	112.681	122.434	111.769
ENSMUSG00000091649	Phf11b	14	PHD finger protein 11B [Source:MGI Symbol;Acc:MGI:3645789]	236451	1.67634	0.00189278	1.19944	0.175043	0.84755	1.85225	0.718038	1.37991	0.129576	0.17429	0.0480591	0.348247
ENSMUSG00000090958	Lrrc32	7	leucine rich repeat containing 32 [Source:MGI Symbol;Acc:MGI:93882]	434215	1.67619	1.2582e-06	41.0171	10.9306	61.8086	33.4062	19.6535	49.2	11.2091	11.1162	12.3478	9.04919
ENSMUSG00000097783	Gm26747	8	predicted gene, 26747 [Source:MGI Symbol;Acc:MGI:5477241]		1.668	0.000660755	1.58922	0.32548	1.98829	0.522822	1.59245	2.25331	0.149008	0.210448	0.530554	0.411912
ENSMUSG00000087443	Ppp1r18os	17	protein phosphatase 1, regulatory subunit 18, opposite strand [Source:MGI Symbol;Acc:MGI:1918627]		1.66732	0.000786043	4.14608	0.834596	5.43989	6.67532	2.24622	2.22287	1.43503	0.263213	0.362895	1.27724
ENSMUSG00000066687	Zbtb16	9	zinc finger and BTB domain containing 16 [Source:MGI Symbol;Acc:MGI:103222]	235320	1.66484	8.53965e-06	53.0603	13.3014	84.2594	29.8723	23.2025	74.9069	10.3599	14.2341	16.0224	12.5893
ENSMUSG00000045664	Cdc42ep2	19	CDC42 effector protein (Rho GTPase binding) 2 [Source:MGI Symbol;Acc:MGI:1929744]	104252	1.66462	3.19756e-07	6.5308	1.73435	9.10534	3.4631	3.40034	10.1544	1.73913	1.99644	2.25206	0.949777
ENSMUSG00000110618	Gm39822	11	predicted gene, 39822 [Source:MGI Symbol;Acc:MGI:5622707]	105244162	1.66072	0.000203694	1.53031	0.35403	0.768881	2.46593	1.86112	1.0253	0.313464	0.09035	0.548092	0.464213
ENSMUSG00000030342	Cd9	6	CD9 antigen [Source:MGI Symbol;Acc:MGI:88348]	12527	1.65529	4.15201e-20	121.874	37.9168	152.609	100.456	85.1542	149.278	40.2702	40.5409	39.2938	31.5623
ENSMUSG00000038007	Acer2	4	alkaline ceramidase 2 [Source:MGI Symbol;Acc:MGI:1920932]	230379	1.65469	6.16449e-20	88.943	28.3467	99.9929	117.122	57.7152	80.9413	24.6357	28.2055	31.5687	28.9767
ENSMUSG00000038670	Mybpc2	7	myosin binding protein C, fast-type [Source:MGI Symbol;Acc:MGI:1336170]	233199	1.65446	3.71349e-05	2.49867	0.650106	3.52934	1.36649	1.76577	3.33307	0.807241	0.214303	1.02427	0.554616
ENSMUSG00000099875	Rbm3-ps	1	RNA binding motif (RNP1, RRM) protein 3 [Source:MGI Symbol;Acc:MGI:3642874]		1.64849	4.81432e-05	11.0044	2.78914	10.3587	6.96721	7.83555	18.8562	4.17913	3.10648	1.59081	2.28013
ENSMUSG00000024691	Fam111a	19	family with sequence similarity 111, member A [Source:MGI Symbol;Acc:MGI:1915508]	107373	1.64498	4.23829e-11	6.74703	2.10612	4.51472	9.05877	5.88317	7.53145	1.69942	2.50564	1.61455	2.60488
ENSMUSG00000042349	Ikbke	1	inhibitor of kappaB kinase epsilon [Source:MGI Symbol;Acc:MGI:1929612]	56489	1.64451	1.44867e-05	1.26458	0.346058	0.7797	1.75333	1.13031	1.39499	0.200855	0.176195	0.534427	0.472756
ENSMUSG00000005686	Ampd3	7	adenosine monophosphate deaminase 3 [Source:MGI Symbol;Acc:MGI:1096344]	11717	1.64275	1.94906e-19	68.1721	20.7272	89.9693	39.4819	47.1535	96.0838	16.4386	22.506	22.2243	21.7399
ENSMUSG00000060591	Ifitm2	7	interferon induced transmembrane protein 2 [Source:MGI Symbol;Acc:MGI:1933382]	80876	1.63554	4.14594e-17	76.791	24.8688	67.4873	86.8247	55.9046	96.9477	23.4226	25.8343	19.3727	30.8456
ENSMUSG00000000317	Bcl6b	11	B cell CLL/lymphoma 6, member B [Source:MGI Symbol;Acc:MGI:1278332]	12029	1.62794	5.50147e-17	17.3909	5.50153	22.2404	16.5697	10.157	20.5966	5.39349	5.39501	5.46029	5.75735
ENSMUSG00000024903	Lao1	4	L-amino acid oxidase 1 [Source:MGI Symbol;Acc:MGI:2140628]	100470	1.62497	0.00363369	5.20234	0.453807	5.38276	6.87481	1.99058	6.56121	0.566038	0.109812	1.1143	0.025076
ENSMUSG00000019832	Rab32	10	RAB32, member RAS oncogene family [Source:MGI Symbol;Acc:MGI:1915094]	67844	1.62375	3.3073e-06	4.30326	1.25949	3.0119	6.23899	3.73	4.23214	0.690108	1.17632	1.00618	2.16537
ENSMUSG00000001507	Itga3	11	integrin alpha 3 [Source:MGI Symbol;Acc:MGI:96602]	16400	1.61952	4.11889e-16	56.2139	17.4477	83.969	43.2699	33.9918	63.6248	17.0324	19.91	18.6708	14.1775
ENSMUSG00000024529	Lox	18	lysyl oxidase [Source:MGI Symbol;Acc:MGI:96817]	16948	1.61649	0.00055198	26.5339	5.78509	45.1797	7.04374	14.2816	39.6305	6.25624	7.45392	5.29292	4.13728
ENSMUSG00000074361	C5ar2	7	complement component 5a receptor 2 [Source:MGI Symbol;Acc:MGI:2442013]	319430	1.61593	0.000117071	1.21416	0.308385	1.73803	0.8208	0.689671	1.60814	0.20328	0.556619	0.323123	0.15052
ENSMUSG00000054321	Taf4b	18	TATA-box binding protein associated factor 4b [Source:MGI Symbol;Acc:MGI:2152345]	72504	1.61386	5.50991e-12	3.87261	1.23508	4.53124	3.39768	3.06635	4.49517	0.824348	1.032	1.43664	1.64733
ENSMUSG00000001741	Il16	7	interleukin 16 [Source:MGI Symbol;Acc:MGI:1270855]	16170	1.61269	1.68562e-07	2.05322	0.596984	3.08109	1.34555	1.37383	2.41241	0.690285	0.676749	0.584164	0.436737
ENSMUSG00000008384	Sertad1	7	SERTA domain containing 1 [Source:MGI Symbol;Acc:MGI:1913438]	55942	1.61038	6.94007e-18	34.24	10.9005	49.2797	26.6796	21.8671	39.1337	10.0371	13.3472	9.22984	10.9877
ENSMUSG00000074874	Ctla2b	13	cytotoxic T lymphocyte-associated protein 2 beta [Source:MGI Symbol;Acc:MGI:88555]	13025	1.60617	0.00293508	1.03117	0.172477	1.52706	1.08353	0.905225	0.608873	0.317636	0.160217	0.212057	0
ENSMUSG00000031103	Elf4	X	E74-like factor 4 (ets domain transcription factor) [Source:MGI Symbol;Acc:MGI:1928377]	56501	1.60426	6.32568e-15	5.5819	1.81016	6.37077	5.68177	4.1295	6.14557	2.08321	2.03376	1.69173	1.43195
ENSMUSG00000027435	Cd93	2	CD93 antigen [Source:MGI Symbol;Acc:MGI:106664]	17064	1.59793	7.53179e-26	243.453	81.4303	233.058	330.294	202.913	207.548	94.076	81.5764	76.23	73.8388
ENSMUSG00000008540	Mgst1	6	microsomal glutathione S-transferase 1 [Source:MGI Symbol;Acc:MGI:1913850]	56615	1.588	2.51255e-14	54.0293	16.7872	64.8792	32.7584	31.5856	86.8938	13.3217	21.8826	15.9442	16.0003
ENSMUSG00000035274	Tpbg	9	trophoblast glycoprotein [Source:MGI Symbol;Acc:MGI:1341264]	21983	1.58113	3.6383e-13	5.24158	1.74393	6.30843	4.59275	3.35398	6.71118	1.05032	2.34825	1.48454	2.0926
ENSMUSG00000024778	Fas	19	Fas (TNF receptor superfamily member 6) [Source:MGI Symbol;Acc:MGI:95484]	14102	1.5746	1.04571e-15	41.9735	14.0762	39.6459	48.1247	28.1766	51.9468	11.4552	14.2864	16.3177	14.2456
ENSMUSG00000006522	Itih3	14	inter-alpha trypsin inhibitor, heavy chain 3 [Source:MGI Symbol;Acc:MGI:96620]	16426	1.57297	4.18271e-08	5.08076	1.61233	5.83501	7.09446	3.40225	3.99134	1.28545	2.32795	1.5337	1.30223
ENSMUSG00000032193	Ldlr	9	low density lipoprotein receptor [Source:MGI Symbol;Acc:MGI:96765]	16835	1.57049	8.01308e-20	33.1766	11.3687	35.4597	35.8279	32.1936	29.2252	11.2182	11.618	15.0894	7.54911
ENSMUSG00000030353	Tead4	6	TEA domain family member 4 [Source:MGI Symbol;Acc:MGI:106907]	21679	1.56492	6.43843e-21	27.5932	9.24345	36.1305	23.5439	19.3074	31.3908	9.62604	9.0735	8.54639	9.72788
ENSMUSG00000002228	Ppm1j	3	protein phosphatase 1J [Source:MGI Symbol;Acc:MGI:1919137]	71887	1.5637	0.000967309	1.58136	0.378715	1.22449	2.63548	1.19969	1.26578	0.475439	0.569557	0.264506	0.205358
ENSMUSG00000028480	Glipr2	4	GLI pathogenesis-related 2 [Source:MGI Symbol;Acc:MGI:1917770]	384009	1.56101	1.27947e-13	27.0859	9.07692	30.0185	32.8702	15.7834	29.6715	9.30208	11.0518	7.67686	8.27695
ENSMUSG00000034595	Ppp1r18	17	protein phosphatase 1, regulatory subunit 18 [Source:MGI Symbol;Acc:MGI:1923698]	76448	1.55879	1.16794e-14	25.2384	8.4042	29.2023	23.9028	15.302	32.5464	8.96826	7.52474	9.28451	7.83931
ENSMUSG00000021750	Fam107a	14	family with sequence similarity 107, member A [Source:MGI Symbol;Acc:MGI:3041256]	268709	1.55654	5.35277e-15	175.842	58.0431	243.529	142.514	110.629	206.698	56.2487	49.7943	72.3865	53.743
ENSMUSG00000049892	Rasd1	11	RAS, dexamethasone-induced 1 [Source:MGI Symbol;Acc:MGI:1270848]	19416	1.55332	0.00104143	53.5168	12.0168	102.935	14.2937	18.5456	78.2931	9.45968	9.9593	12.9628	15.6856
ENSMUSG00000064057	Scgb3a1	11	secretoglobin, family 3A, member 1 [Source:MGI Symbol;Acc:MGI:1915912]	68662	1.55331	0.00140463	6.17913	1.4537	4.61476	12.5856	2.23405	5.2821	1.9669	1.89795	0.570922	1.37901
ENSMUSG00000035929	H2-Q4	17	histocompatibility 2, Q region locus 4 [Source:MGI Symbol;Acc:MGI:95933]	15015	1.54992	2.89757e-40	101.325	35.5293	110.884	97.0352	83.907	113.473	32.9175	37.2019	34.128	37.8697
ENSMUSG00000039236	Isg20	7	interferon-stimulated protein [Source:MGI Symbol;Acc:MGI:1928895]	57444	1.5468	4.30012e-08	11.0908	3.68665	9.18567	8.98722	10.5585	15.6317	2.91687	3.46463	2.51269	5.85241
ENSMUSG00000035107	Dcbld2	16	discoidin, CUB and LCCL domain containing 2 [Source:MGI Symbol;Acc:MGI:1920629]	73379	1.54631	2.2416e-12	23.688	7.30427	34.7653	12.6258	12.6893	34.6717	6.78897	7.74516	7.53662	7.14634
ENSMUSG00000022661	Cd200	16	CD200 antigen [Source:MGI Symbol;Acc:MGI:1196990]	17470	1.54375	1.34453e-22	106.613	37.2237	100.949	125.317	83.0028	117.181	32.7057	37.1702	43.8826	35.1363
ENSMUSG00000020932	Gfap	11	glial fibrillary acidic protein [Source:MGI Symbol;Acc:MGI:95697]	14580	1.54086	4.45963e-10	16.6303	5.44336	13.8512	28.3281	13.6678	10.6741	5.13711	3.37048	6.72595	6.53988
ENSMUSG00000004451	Ralb	1	v-ral simian leukemia viral oncogene B [Source:MGI Symbol;Acc:MGI:1927244]	64143	1.53895	1.08299e-20	67.089	23.4342	62.5449	81.98	47.8806	75.9505	22.94	24.7413	22.0386	24.0168
ENSMUSG00000039942	Ptger4	15	prostaglandin E receptor 4 (subtype EP4) [Source:MGI Symbol;Acc:MGI:104311]	19219	1.53668	0.00102816	1.12575	0.280838	1.35716	0.647647	0.837371	1.66082	0.501766	0.342017	0.0452681	0.234302
ENSMUSG00000043505	Gimap5	6	GTPase, IMAP family member 5 [Source:MGI Symbol;Acc:MGI:2442232]	317757	1.53215	7.94435e-11	12.244	4.22181	12.63	14.5374	9.8079	12.0009	3.16326	3.30193	3.66636	6.75568
ENSMUSG00000035021	Baz1a	12	bromodomain adjacent to zinc finger domain 1A [Source:MGI Symbol;Acc:MGI:1309478]	217578	1.52747	3.80874e-18	9.73852	3.36659	10.168	8.19967	7.77224	12.8142	3.33877	3.81838	3.3012	3.008
ENSMUSG00000057561	Eif1a	18	eukaryotic translation initiation factor 1A [Source:MGI Symbol;Acc:MGI:95298]	13664	1.52191	1.30506e-19	24.5882	8.61939	26.9526	24.3732	17.1261	29.9009	7.97882	7.94105	8.40123	10.1565
ENSMUSG00000061232	H2-K1	17	histocompatibility 2, K1, K region [Source:MGI Symbol;Acc:MGI:95904]	14972	1.52076	2.99279e-35	366.134	131.237	352.724	433.74	318.76	359.31	129.759	130.461	130.231	134.497
ENSMUSG00000038264	Sema7a	9	sema domain, immunoglobulin domain (Ig), and GPI membrane anchor, (semaphorin) 7A [Source:MGI Symbol;Acc:MGI:1306826]	20361	1.52074	9.37747e-23	433.235	153.749	434.667	529.218	329.377	439.68	148.982	163.219	172.535	130.259
ENSMUSG00000031167	Rbm3	X	RNA binding motif (RNP1, RRM) protein 3 [Source:MGI Symbol;Acc:MGI:1099460]	19652	1.51347	7.6464e-18	39.5649	13.793	47.066	35.4002	27.731	48.0624	11.3012	12.6942	16.345	14.8313
ENSMUSG00000055809	Dnaaf3	7	dynein, axonemal assembly factor 3 [Source:MGI Symbol;Acc:MGI:3588207]	436022	1.50965	0.00592587	1.14693	0.210338	0.293289	2.30835	0.737225	1.24887	0.0229943	0.278362	0.460537	0.0794561
ENSMUSG00000085867	Gm5834	1	predicted pseudogene 5834 [Source:MGI Symbol;Acc:MGI:3643955]		1.50889	3.45461e-10	13.5335	4.61927	17.8987	11.0275	10.2393	14.9686	3.33951	6.33559	4.38134	4.42063
ENSMUSG00000051341	Zfp52	17	zinc finger protein 52 [Source:MGI Symbol;Acc:MGI:99199]	22710	1.50597	5.7594e-09	10.4078	3.48667	12.0204	9.10521	5.89214	14.6134	4.10538	2.85342	4.04644	2.94145
ENSMUSG00000079018	Ly6c1	15	lymphocyte antigen 6 complex, locus C1 [Source:MGI Symbol;Acc:MGI:96882]	17067	1.50544	1.68223e-24	625.756	225.628	560.069	777.931	507.821	657.202	210.374	218.095	215.607	258.435
ENSMUSG00000052821	Cysltr1	X	cysteinyl leukotriene receptor 1 [Source:MGI Symbol;Acc:MGI:1926218]	58861	1.49945	6.41222e-06	1.71996	0.562977	1.57102	1.96772	1.38174	1.95939	0.537053	0.260859	0.675033	0.778964
ENSMUSG00000047867	Gimap6	6	GTPase, IMAP family member 6 [Source:MGI Symbol;Acc:MGI:1918876]	231931	1.4963	7.123e-15	39.7548	13.5873	50.2381	31.7649	21.528	55.4882	11.0837	12.4958	13.8899	16.8798
ENSMUSG00000005481	Ddx39a	8	DEAD box helicase 39a [Source:MGI Symbol;Acc:MGI:1915528]	68278	1.49629	1.32188e-15	12.2241	4.34125	10.621	16.2546	10.6064	11.4145	4.50603	4.734	4.74677	3.3782
ENSMUSG00000022996	Wnt10b	15	wingless-type MMTV integration site family, member 10B [Source:MGI Symbol;Acc:MGI:108061]	22410	1.496	0.00139517	1.17631	0.292984	1.90772	0.515167	0.493157	1.78921	0.415307	0.285658	0.210048	0.260923
ENSMUSG00000021260	Hhipl1	12	hedgehog interacting protein-like 1 [Source:MGI Symbol;Acc:MGI:1919265]	214305	1.49439	7.93833e-12	4.74901	1.64863	3.18079	6.32904	5.02329	4.46293	1.42328	1.60533	1.8696	1.69629
ENSMUSG00000056501	Cebpb	2	CCAAT/enhancer binding protein (C/EBP), beta [Source:MGI Symbol;Acc:MGI:88373]	12608	1.49263	0.000373299	24.5108	6.96241	32.5937	18.1607	10.8611	36.4276	5.9844	6.58594	9.87461	5.4047
ENSMUSG00000030341	Tnfrsf1a	6	tumor necrosis factor receptor superfamily, member 1a [Source:MGI Symbol;Acc:MGI:1314884]	21937	1.489	3.68726e-21	128.099	45.562	144.916	112.7	89.4547	165.326	45.1146	49.9627	44.5503	42.6203
ENSMUSG00000028840	Zfp593	4	zinc finger protein 593 [Source:MGI Symbol;Acc:MGI:1915290]	68040	1.48818	4.49531e-06	5.11048	1.75839	5.48944	6.16861	3.60746	5.17643	2.55697	0.944962	2.39439	1.13724
ENSMUSG00000105096	Gbp10	5	guanylate-binding protein 10 [Source:MGI Symbol;Acc:MGI:4359647]	626578	1.48543	0.000731557	1.75567	0.505055	1.0382	0.607489	2.89169	2.48529	0.289906	0.731148	0.548375	0.450792
ENSMUSG00000092283	Gm20412	2	predicted gene 20412 [Source:MGI Symbol;Acc:MGI:5141877]		1.48342	0.000949939	7.20848	2.10096	6.49976	9.60627	6.61937	6.1085	2.66603	1.95601	3.5957	0.186109
ENSMUSG00000097388	Gm3200	7	predicted pseudogene 3200 [Source:MGI Symbol;Acc:MGI:3781379]		1.47843	0.00649805	2.1135	0.44141	2.05307	1.89023	1.57571	2.93499	0.255187	0	0.511095	0.99936
ENSMUSG00000058396	Gpr182	10	G protein-coupled receptor 182 [Source:MGI Symbol;Acc:MGI:109545]	11536	1.47225	1.35546e-22	32.1874	11.6292	39.9471	24.6439	20.4415	43.717	8.04469	15.7353	10.0593	12.6775
ENSMUSG00000033684	Qsox1	1	quiescin Q6 sulfhydryl oxidase 1 [Source:MGI Symbol;Acc:MGI:1330818]	104009	1.47179	5.8468e-14	55.0993	19.3991	67.7621	46.04	36.0776	70.5177	21.2842	21.259	20.0456	15.0078
ENSMUSG00000020953	Coch	12	cochlin [Source:MGI Symbol;Acc:MGI:1278313]	12810	1.46984	4.0459e-05	631.757	193.505	822.357	341.665	342.337	1020.67	112.293	233.915	233.678	194.133
ENSMUSG00000029752	Asns	6	asparagine synthetase [Source:MGI Symbol;Acc:MGI:1350929]	27053	1.46678	6.52871e-13	30.1345	10.7678	33.4251	26.7013	21.025	39.3865	12.5312	8.54712	11.036	10.9567
ENSMUSG00000024772	Ehd1	19	EH-domain containing 1 [Source:MGI Symbol;Acc:MGI:1341878]	13660	1.46617	4.60841e-19	63.3735	22.9278	77.0956	54.51	46.3455	75.5428	23.5183	21.0791	25.0314	22.0822
ENSMUSG00000078954	Arhgap8	15	Rho GTPase activating protein 8 [Source:MGI Symbol;Acc:MGI:1920417]	73167	1.46382	2.32142e-05	2.82918	0.90859	3.85646	2.26186	1.61372	3.58467	0.857202	1.47641	0.674635	0.62612
ENSMUSG00000023068	Nus1	10	NUS1 dehydrodolichyl diphosphate synthase subunit [Source:MGI Symbol;Acc:MGI:1196365]	52014	1.45801	3.29605e-10	21.0799	7.50201	23.099	19.504	14.1495	27.5672	5.51928	4.80609	9.53926	10.1434
ENSMUSG00000026628	Atf3	1	activating transcription factor 3 [Source:MGI Symbol;Acc:MGI:109384]	11910	1.45638	9.15492e-07	9.50768	3.32339	10.9252	7.81299	8.20284	11.0897	2.44871	2.6783	5.8508	2.31576
ENSMUSG00000020089	Ppa1	10	pyrophosphatase (inorganic) 1 [Source:MGI Symbol;Acc:MGI:97831]	67895	1.45375	1.47426e-19	38.0359	14.1601	32.6908	41.9762	36.9357	40.541	13.8205	12.0328	14.6626	16.1244
ENSMUSG00000024737	Slc15a3	19	solute carrier family 15, member 3 [Source:MGI Symbol;Acc:MGI:1929691]	65221	1.45292	2.11034e-05	1.23786	0.417703	0.927639	1.34128	1.06033	1.62217	0.315157	0.413312	0.385736	0.556606
ENSMUSG00000069793	Slfn9	11	schlafen 9 [Source:MGI Symbol;Acc:MGI:2445121]	237886	1.45208	8.84492e-05	1.81202	0.574692	1.86993	0.682536	1.68419	3.01141	0.478684	0.366646	0.769345	0.684093
ENSMUSG00000019577	Pdk4	6	pyruvate dehydrogenase kinase, isoenzyme 4 [Source:MGI Symbol;Acc:MGI:1351481]	27273	1.45164	0.00688422	18.8272	3.89937	36.3351	6.08008	6.25731	26.6362	6.20895	3.07999	3.29914	3.00942
ENSMUSG00000023947	Nfkbie	17	nuclear factor of kappa light polypeptide gene enhancer in B cells inhibitor, epsilon [Source:MGI Symbol;Acc:MGI:1194908]	18037	1.4498	4.47718e-08	5.95293	2.11291	5.34131	8.20758	4.12109	6.14173	1.82033	2.31691	2.68798	1.62641
ENSMUSG00000031538	Plat	8	plasminogen activator, tissue [Source:MGI Symbol;Acc:MGI:97610]	18791	1.44795	0.000140533	178.054	55.4825	300.802	132.498	103.933	174.982	65.3223	65.502	53.9597	37.1462
ENSMUSG00000034591	Slc41a2	10	solute carrier family 41, member 2 [Source:MGI Symbol;Acc:MGI:2442940]	338365	1.44696	0.00110483	10.5642	2.82918	18.0511	3.9731	3.75213	16.4805	3.25687	2.8939	2.15992	3.00604
ENSMUSG00000032860	P2ry2	7	purinergic receptor P2Y, G-protein coupled 2 [Source:MGI Symbol;Acc:MGI:105107]	18442	1.44569	0.000328802	2.88556	0.851597	5.61573	2.21816	0.705876	3.00246	1.07	1.07943	0.415756	0.841198
ENSMUSG00000031380	Vegfd	X	vascular endothelial growth factor D [Source:MGI Symbol;Acc:MGI:108037]	14205	1.44541	4.62113e-05	2.94439	0.963064	3.20787	1.67844	2.90439	3.98685	1.19799	0.956766	0.777577	0.919917
ENSMUSG00000028874	Fgr	4	FGR proto-oncogene, Src family tyrosine kinase [Source:MGI Symbol;Acc:MGI:95527]	14191	1.44491	0.00932339	1.46306	0.0682751	1.23834	1.9267	1.24593	1.44126	0	0	0.20304	0.0700606
ENSMUSG00000034116	Vav1	17	vav 1 oncogene [Source:MGI Symbol;Acc:MGI:98923]	22324	1.44256	0.00149827	1.78661	0.514436	0.829758	3.88579	0.758301	1.67259	0.569558	0.539752	0.729758	0.218676
ENSMUSG00000022146	Osmr	15	oncostatin M receptor [Source:MGI Symbol;Acc:MGI:1330819]	18414	1.43746	2.95134e-14	63.5269	23.0886	79.0683	56.4596	40.6533	77.9266	21.3554	24.8883	27.3059	18.8049
ENSMUSG00000029314	Gpat3	5	glycerol-3-phosphate acyltransferase 3 [Source:MGI Symbol;Acc:MGI:3603816]	231510	1.42758	0.00223772	1.37872	0.398223	1.93548	0.896153	0.813909	1.86935	0.551684	0.236109	0.651052	0.154046
ENSMUSG00000068606	Gm4841	18	predicted gene 4841 [Source:MGI Symbol;Acc:MGI:3643814]	225594	1.42534	0.0126964	3.20345	0.477652	5.99131	0.210676	1.24061	5.37122	0.414303	0.272577	0.601289	0.622439
ENSMUSG00000090698	Apold1	6	apolipoprotein L domain containing 1 [Source:MGI Symbol;Acc:MGI:2685921]	381823	1.42233	8.8765e-05	62.7675	20.9641	89.8986	50.7367	46.9359	63.4989	8.74545	22.9385	27.0392	25.1335
ENSMUSG00000007476	Lrrc8a	2	leucine rich repeat containing 8A VRAC subunit A [Source:MGI Symbol;Acc:MGI:2652847]	241296	1.42186	1.46242e-10	10.7204	3.85114	13.8124	8.1004	7.24301	13.7259	4.30422	4.07825	3.99544	3.02666
ENSMUSG00000014599	Csf1	3	colony stimulating factor 1 (macrophage) [Source:MGI Symbol;Acc:MGI:1339753]	12977	1.42153	9.08713e-15	64.5763	24.3691	49.2258	70.2162	55.4906	83.3728	22.447	29.7976	24.9627	20.2692
ENSMUSG00000090942	F830016B08Rik	18	RIKEN cDNA F830016B08 gene [Source:MGI Symbol;Acc:MGI:3588218]	240328	1.41834	0.000148267	3.56087	1.08696	5.78298	1.5571	1.74975	5.15366	1.07025	1.37698	1.32892	0.571705
ENSMUSG00000007029	Vars	17	valyl-tRNA synthetase [Source:MGI Symbol;Acc:MGI:90675]	22321	1.41834	3.66859e-24	27.2586	10.4376	26.3064	32.7825	24.2491	25.6965	10.7421	10.8118	9.93067	10.2657
ENSMUSG00000031490	Eif4ebp1	8	eukaryotic translation initiation factor 4E binding protein 1 [Source:MGI Symbol;Acc:MGI:103267]	13685	1.41331	1.75787e-09	7.66199	2.85647	6.93455	7.91188	6.72025	9.08127	2.74007	3.53921	2.10853	3.03808
ENSMUSG00000050737	Ptges	2	prostaglandin E synthase [Source:MGI Symbol;Acc:MGI:1927593]	64292	1.4121	6.99678e-13	21.4519	8.13168	19.1234	21.566	17.1337	27.9843	9.74551	7.69533	8.70614	6.37973
ENSMUSG00000042406	Atf4	15	activating transcription factor 4 [Source:MGI Symbol;Acc:MGI:88096]	11911	1.40259	2.41885e-20	109.258	41.527	126.494	98.722	75.9746	135.841	39.64	41.9567	41.683	42.8283
ENSMUSG00000026393	Nek7	1	NIMA (never in mitosis gene a)-related expressed kinase 7 [Source:MGI Symbol;Acc:MGI:1890645]	59125	1.40134	7.67266e-17	65.9646	24.454	86.1028	53.2075	39.8331	84.7149	23.6342	24.0975	23.3214	26.7631
ENSMUSG00000032508	Myd88	9	myeloid differentiation primary response gene 88 [Source:MGI Symbol;Acc:MGI:108005]	17874	1.39416	2.83876e-12	18.6243	7.0747	18.0654	18.2904	13.415	24.7265	7.84359	6.5904	7.10696	6.75784
ENSMUSG00000028337	Coro2a	4	coronin, actin binding protein 2A [Source:MGI Symbol;Acc:MGI:1345966]	107684	1.38932	8.87749e-11	16.6724	6.09429	21.3672	12.3586	10.3353	22.6284	6.58632	6.50772	6.16415	5.11896
ENSMUSG00000033880	Lgals3bp	11	lectin, galactoside-binding, soluble, 3 binding protein [Source:MGI Symbol;Acc:MGI:99554]	19039	1.38847	2.07765e-23	152.848	59.4449	173.911	136.607	131.511	169.365	56.2533	72.5357	57.3171	51.6732
ENSMUSG00000006818	Sod2	17	superoxide dismutase 2, mitochondrial [Source:MGI Symbol;Acc:MGI:98352]	20656	1.38823	1.52174e-13	33.3355	12.4735	40.4927	28.6757	19.9345	44.2391	13.0183	11.927	12.7279	12.2209
ENSMUSG00000026249	Serpine2	1	serine (or cysteine) peptidase inhibitor, clade E, member 2 [Source:MGI Symbol;Acc:MGI:101780]	20720	1.38749	1.08927e-13	83.6162	32.2419	76.4972	83.4379	67.9202	106.609	22.3066	34.1499	41.5403	30.9707
ENSMUSG00000041598	Cdc42ep4	11	CDC42 effector protein (Rho GTPase binding) 4 [Source:MGI Symbol;Acc:MGI:1929760]	56699	1.38617	4.45846e-16	88.7222	33.8885	111.402	79.5429	62.5089	101.435	29.9627	35.7568	39.8898	29.9447
ENSMUSG00000043613	Mmp3	9	matrix metallopeptidase 3 [Source:MGI Symbol;Acc:MGI:97010]	17392	1.38545	0.00965542	41.1346	0.134833	34.4901	17.6842	73.2348	39.1292	0	0	0.47392	0.0654119
ENSMUSG00000039994	Timeless	10	timeless circadian clock 1 [Source:MGI Symbol;Acc:MGI:1321393]	21853	1.38512	7.10337e-11	8.21321	3.05151	9.90772	7.08453	4.59458	11.266	2.69508	3.01213	3.09831	3.4005
ENSMUSG00000037418	Best1	19	bestrophin 1 [Source:MGI Symbol;Acc:MGI:1346332]	24115	1.3813	1.96899e-05	3.53642	1.30984	2.53287	5.65519	3.18225	2.77538	1.67186	0.694478	2.05175	0.82125
ENSMUSG00000001943	Vsig2	9	V-set and immunoglobulin domain containing 2 [Source:MGI Symbol;Acc:MGI:1928009]	57276	1.38053	0.00377713	2.58661	0.758558	3.01222	4.18915	1.51033	1.63474	0.701741	1.19462	0.683214	0.454658
ENSMUSG00000029664	Tfpi2	6	tissue factor pathway inhibitor 2 [Source:MGI Symbol;Acc:MGI:108543]	21789	1.38008	0.0106197	1.04018	0.254671	0.852647	0.684111	1.62729	0.996659	0.167122	0.202313	0.148763	0.500487
ENSMUSG00000051735	Rinl	7	Ras and Rab interactor-like [Source:MGI Symbol;Acc:MGI:2444024]	320435	1.37698	0.000193709	2.427	0.846102	1.59286	3.66336	1.80207	2.64973	0.635272	1.24613	0.608682	0.894324
ENSMUSG00000074896	Ifit3	19	interferon-induced protein with tetratricopeptide repeats 3 [Source:MGI Symbol;Acc:MGI:1101055]	15959	1.37331	2.1037e-15	82.961	31.375	93.7366	48.4142	64.7623	124.931	26.9031	35.7433	27.8151	35.0383
ENSMUSG00000067212	H2-T23	17	histocompatibility 2, T region locus 23 [Source:MGI Symbol;Acc:MGI:95957]	15040	1.37098	4.37606e-23	96.7192	38.5083	86.5623	89.8181	100.834	109.663	36.8738	45.556	33.1892	38.4143
ENSMUSG00000051124	Gimap9	6	GTPase, IMAP family member 9 [Source:MGI Symbol;Acc:MGI:3511744]	317758	1.36742	2.22687e-07	13.4061	4.97154	12.6163	11.9204	8.46823	20.6194	5.61647	5.47956	4.19364	4.59651
ENSMUSG00000020484	Xbp1	11	X-box binding protein 1 [Source:MGI Symbol;Acc:MGI:98970]	22433	1.36667	2.08151e-14	134.544	52.2088	152.552	138.758	83.2302	163.637	52.1723	54.5461	55.138	46.9789
ENSMUSG00000031304	Il2rg	X	interleukin 2 receptor, gamma chain [Source:MGI Symbol;Acc:MGI:96551]	16186	1.36506	6.91326e-05	8.65215	2.89542	4.71705	17.8477	7.05434	4.98948	2.75602	2.81118	2.48733	3.52715
ENSMUSG00000070427	Il18bp	7	interleukin 18 binding protein [Source:MGI Symbol;Acc:MGI:1333800]	16068	1.36096	3.93967e-12	10.6518	4.18322	9.7992	9.77264	10.1755	12.8599	4.23535	3.438	4.33998	4.71954
ENSMUSG00000028494	Plin2	4	perilipin 2 [Source:MGI Symbol;Acc:MGI:87920]	11520	1.36095	3.75825e-13	44.3373	16.9529	55.1446	35.4546	30.5879	56.1622	18.9064	18.2805	15.431	15.1938
ENSMUSG00000020709	Adap2	11	ArfGAP with dual PH domains 2 [Source:MGI Symbol;Acc:MGI:2663075]	216991	1.3597	8.89683e-06	8.08105	2.97826	9.61336	6.89696	6.59986	9.21402	1.28923	3.35262	4.36726	2.90392
ENSMUSG00000057802	Gm10030	9	predicted gene 10030 [Source:MGI Symbol;Acc:MGI:3641798]	791282	1.35662	0.000244768	1.2957	0.453939	1.50892	1.43375	0.730485	1.50962	0.521558	0.445205	0.386886	0.462109
ENSMUSG00000021319	Sfrp4	13	secreted frizzled-related protein 4 [Source:MGI Symbol;Acc:MGI:892010]	20379	1.35202	1.66519e-05	6.5463	2.4446	4.36196	6.84425	6.73395	8.24504	1.56614	4.51045	2.29069	1.41112
ENSMUSG00000092035	Peg10	6	paternally expressed 10 [Source:MGI Symbol;Acc:MGI:2157785]	170676	1.35162	0.000896563	6.84725	2.21757	8.52681	3.41652	4.0259	11.4198	1.54945	2.14345	3.01281	2.16459
ENSMUSG00000033788	Dysf	6	dysferlin [Source:MGI Symbol;Acc:MGI:1349385]	26903	1.35092	1.19933e-15	15.8891	6.19273	11.808	24.4926	15.7281	11.5277	6.19416	5.55863	7.99622	5.0219
ENSMUSG00000025481	Urah	7	urate (5-hydroxyiso-) hydrolase [Source:MGI Symbol;Acc:MGI:1916142]	76974	1.3435	0.0170337	2.57301	0.577434	0.225505	4.76023	2.79747	2.50885	1.20666	0.463729	0.639348	0
ENSMUSG00000024754	Cemip2	19	cell migration inducing hyaluronidase 2 [Source:MGI Symbol;Acc:MGI:1890373]	83921	1.34349	1.25353e-11	27.9918	10.4451	42.9125	18.0321	17.1146	33.908	10.1711	11.05	10.5491	10.0101
ENSMUSG00000022554	Hgh1	15	HGH1 homolog [Source:MGI Symbol;Acc:MGI:1930628]	59053	1.34046	7.24766e-05	2.68253	0.980441	2.34133	3.35117	2.74225	2.29537	0.821104	0.957764	1.25624	0.886655
ENSMUSG00000052837	Junb	8	jun B proto-oncogene [Source:MGI Symbol;Acc:MGI:96647]	16477	1.33649	3.78407e-15	54.5408	21.8992	55.5003	47.8861	50.9235	63.8531	22.87	24.2407	23.717	16.7691
ENSMUSG00000041506	Rrp9	9	ribosomal RNA processing 9, U3 small nucleolar RNA binding protein [Source:MGI Symbol;Acc:MGI:2384313]	27966	1.33501	2.34658e-08	9.1693	3.60728	7.59944	9.6529	9.04663	10.3782	3.77752	3.61865	2.75503	4.2779
ENSMUSG00000021223	Papln	12	papilin, proteoglycan-like sulfated glycoprotein [Source:MGI Symbol;Acc:MGI:2386139]	170721	1.33216	0.000154149	1.37162	0.496297	1.56044	0.820638	1.24978	1.85561	0.292359	0.648854	0.572533	0.471443
ENSMUSG00000052776	Oas1a	5	2'-5' oligoadenylate synthetase 1A [Source:MGI Symbol;Acc:MGI:2180860]	246730	1.33072	4.34791e-07	7.36349	2.9197	5.98906	8.59351	6.92625	7.94514	2.22463	3.55792	2.0527	3.84357
ENSMUSG00000028980	H6pd	4	hexose-6-phosphate dehydrogenase (glucose 1-dehydrogenase) [Source:MGI Symbol;Acc:MGI:2140356]	100198	1.33046	3.39149e-10	19.8984	7.52982	27.2817	10.3991	15.5493	26.3636	7.21017	8.8828	7.44702	6.57931
ENSMUSG00000064120	Mocs1	17	molybdenum cofactor synthesis 1 [Source:MGI Symbol;Acc:MGI:1928904]	56738	1.32936	0.00358779	20.3131	6.18233	32.1605	8.60845	9.96027	30.5233	7.42159	5.34226	6.64501	5.32045
ENSMUSG00000028444	Cntfr	4	ciliary neurotrophic factor receptor [Source:MGI Symbol;Acc:MGI:99605]	12804	1.32797	0.00885186	52.8288	14.3297	87.9257	10.8429	26.147	86.3995	11.4839	14.1969	17.1704	14.4675
ENSMUSG00000082012	Gm5257	1	predicted gene 5257 [Source:MGI Symbol;Acc:MGI:3647791]		1.32441	0.0222559	1.36414	0.258062	1.0162	1.89275	1.30675	1.24087	0.323667	0.261214	0	0.447368
ENSMUSG00000021025	Nfkbia	12	nuclear factor of kappa light polypeptide gene enhancer in B cells inhibitor, alpha [Source:MGI Symbol;Acc:MGI:104741]	18035	1.32272	2.70467e-19	188.006	75.0695	222.799	151.801	126.107	251.318	64.7182	78.9213	71.8666	84.7717
ENSMUSG00000020387	Jade2	11	jade family PHD finger 2 [Source:MGI Symbol;Acc:MGI:1924151]	76901	1.32269	2.46431e-16	47.2966	18.9078	58.7734	40.2203	33.7267	56.4658	15.9378	19.2609	21.6432	18.7894
ENSMUSG00000019929	Dcn	10	decorin [Source:MGI Symbol;Acc:MGI:94872]	13179	1.32252	2.61455e-14	226.99	92.006	221.745	204.341	239.252	242.622	93.4722	124.214	84.1159	66.2224
ENSMUSG00000037447	Arid5a	1	AT rich interactive domain 5A (MRF1-like) [Source:MGI Symbol;Acc:MGI:2443039]	214855	1.31915	2.42788e-08	7.83455	3.02346	10.3741	6.07635	4.85451	10.0332	3.25196	2.50263	3.54603	2.7932
ENSMUSG00000085148	Mir22hg	11	Mir22 host gene (non-protein coding) [Source:MGI Symbol;Acc:MGI:1914348]	100042498	1.31587	0.000524484	6.69036	2.29699	9.50804	3.75525	3.0848	10.4134	2.45189	1.67844	3.41022	1.64741
ENSMUSG00000029641	Rasl11a	5	RAS-like, family 11, member A [Source:MGI Symbol;Acc:MGI:1916145]	68895	1.31345	0.015517	1.57035	0.401471	2.98554	0.663975	1.13254	1.49935	0.499586	0.59562	0.353742	0.156936
ENSMUSG00000025171	Ubtd1	19	ubiquitin domain containing 1 [Source:MGI Symbol;Acc:MGI:2385092]	226122	1.31283	1.77805e-07	14.099	5.62748	13.159	15.7122	8.89635	18.6284	4.14734	4.95991	5.58227	7.8204
ENSMUSG00000027111	Itga6	2	integrin alpha 6 [Source:MGI Symbol;Acc:MGI:96605]	16403	1.31192	1.45587e-23	290.81	119.538	333.087	268.964	230.827	330.363	118.19	116.562	124.049	119.351
ENSMUSG00000039911	Spsb1	4	splA/ryanodine receptor domain and SOCS box containing 1 [Source:MGI Symbol;Acc:MGI:1921896]	74646	1.30876	1.22734e-05	10.4917	3.61306	19.3755	5.09385	4.34034	13.1571	4.18443	4.10449	2.96288	3.20045
ENSMUSG00000060470	Adgrg3	8	adhesion G protein-coupled receptor G3 [Source:MGI Symbol;Acc:MGI:1859670]	54672	1.30859	0.0195649	4.62902	0.232209	7.97111	1.2321	1.36102	7.95185	0.101133	0.340078	0.487624	0
ENSMUSG00000020641	Rsad2	12	radical S-adenosyl methionine domain containing 2 [Source:MGI Symbol;Acc:MGI:1929628]	58185	1.29839	0.00459064	23.3368	7.09635	39.7303	7.82914	9.56764	36.2202	7.97184	7.64796	6.05831	6.70731
ENSMUSG00000058099	Nfam1	15	Nfat activating molecule with ITAM motif 1 [Source:MGI Symbol;Acc:MGI:1921289]	74039	1.29196	0.00016048	1.15952	0.440024	1.09762	1.78242	0.652278	1.10576	0.435428	0.574422	0.387595	0.362649
ENSMUSG00000055675	Kbtbd11	8	kelch repeat and BTB (POZ) domain containing 11 [Source:MGI Symbol;Acc:MGI:1922151]	74901	1.29126	5.7872e-17	54.7085	22.7128	64.7245	50.1998	43.5607	60.3492	24.4586	22.2917	24.5789	19.5218
ENSMUSG00000028044	Cks1b	3	CDC28 protein kinase 1b [Source:MGI Symbol;Acc:MGI:1889208]	54124	1.29089	0.0221607	1.51782	0.362298	0.709187	1.52639	2.36036	1.47537	0.361409	0.546889	0.402134	0.13876
ENSMUSG00000042354	Gnl3	14	guanine nucleotide binding protein-like 3 (nucleolar) [Source:MGI Symbol;Acc:MGI:1353651]	30877	1.28686	3.05558e-10	14.5581	5.97107	18.7048	13.3852	11.3726	14.7697	6.18913	5.40053	6.98708	5.30755
ENSMUSG00000053746	Ptrh1	2	peptidyl-tRNA hydrolase 1 homolog [Source:MGI Symbol;Acc:MGI:1913779]	329384	1.28521	0.00918755	2.24424	0.713309	1.26492	2.46071	2.10498	3.14634	0.644614	0.812865	0.777022	0.618734
ENSMUSG00000007041	Clic1	17	chloride intracellular channel 1 [Source:MGI Symbol;Acc:MGI:2148924]	114584	1.2828	4.60902e-15	160.316	67.2199	161.614	189.51	120.333	169.808	75.1045	70.6633	66.2174	56.8945
ENSMUSG00000073411	H2-D1	17	histocompatibility 2, D region locus 1 [Source:MGI Symbol;Acc:MGI:95896]	14964	1.28132	8.0403e-28	475.666	202.124	479.073	513.623	412.078	497.89	198.694	207.586	205.356	196.859
ENSMUSG00000025283	Sat1	X	spermidine/spermine N1-acetyl transferase 1 [Source:MGI Symbol;Acc:MGI:98233]	20229	1.27886	2.48048e-09	41.289	16.2877	53.9233	32.663	21.2899	57.28	14.1087	17.133	16.9612	16.9478
ENSMUSG00000059796	Eif4a1	11	eukaryotic translation initiation factor 4A1 [Source:MGI Symbol;Acc:MGI:95303]	13681	1.27841	6.60298e-20	100.904	42.4665	108.636	96.9935	79.9	118.086	39.8684	45.0087	45.2053	39.7835
ENSMUSG00000000078	Klf6	13	Kruppel-like factor 6 [Source:MGI Symbol;Acc:MGI:1346318]	23849	1.27756	7.22346e-12	104.32	42.0106	152.615	77.3884	69.4499	117.828	31.894	41.0277	50.0333	45.0873
ENSMUSG00000017707	Serinc3	2	serine incorporator 3 [Source:MGI Symbol;Acc:MGI:1349457]	26943	1.27224	5.65929e-20	660.231	279.998	703.322	709.066	506.563	721.973	279.357	306.934	277.681	256.021
ENSMUSG00000042607	Asb4	6	ankyrin repeat and SOCS box-containing 4 [Source:MGI Symbol;Acc:MGI:1929751]	65255	1.27184	3.6438e-11	18.6587	7.75354	23.7896	16.7607	15.1906	18.8937	9.35325	7.92844	7.60193	6.13055
ENSMUSG00000001918	Slc1a5	7	solute carrier family 1 (neutral amino acid transporter), member 5 [Source:MGI Symbol;Acc:MGI:105305]	20514	1.27161	1.5242e-07	15.1143	5.85672	22.1471	7.56425	11.2278	19.518	5.95746	6.63482	5.77736	5.05726
ENSMUSG00000008668	Rps18	17	ribosomal protein S18 [Source:MGI Symbol;Acc:MGI:98146]	20084	1.26797	3.67853e-11	24.3732	10.2735	21.7963	31.0919	21.4201	23.1847	10.53	8.78506	12.2604	9.51871
ENSMUSG00000039529	Atp8b1	18	ATPase, class I, type 8B, member 1 [Source:MGI Symbol;Acc:MGI:1859665]	54670	1.26731	1.65128e-09	6.48604	2.63035	4.05492	11.5352	6.08249	4.27156	3.1358	1.71992	3.4214	2.24427
ENSMUSG00000072621	Slfn10-ps	11	schlafen 10, pseudogene [Source:MGI Symbol;Acc:MGI:3512288]	237887	1.26569	0.000320898	1.70312	0.660961	1.45495	2.05096	1.72735	1.57921	0.663781	0.626886	0.377146	0.97603
ENSMUSG00000048852	Gm12185	11	predicted gene 12185 [Source:MGI Symbol;Acc:MGI:3652173]	620913	1.26293	0.0015523	2.01701	0.719289	1.954	0.435553	1.8919	3.78656	0.621756	0.715436	0.756675	0.78329
ENSMUSG00000044456	Rin3	12	Ras and Rab interactor 3 [Source:MGI Symbol;Acc:MGI:2385708]	217835	1.26245	1.48739e-15	41.069	17.2528	48.5635	37.9196	28.6777	49.115	14.9135	19.9626	17.8805	16.2544
ENSMUSG00000058163	Gm5431	11	predicted gene 5431 [Source:MGI Symbol;Acc:MGI:3645205]	432555	1.26212	0.00151444	1.6237	0.591473	1.68724	1.05771	1.18953	2.56033	0.834793	0.488444	0.427275	0.61538
ENSMUSG00000074971	Fibin	2	fin bud initiation factor homolog (zebrafish) [Source:MGI Symbol;Acc:MGI:1914856]	67606	1.25743	0.00294146	34.1436	11.6622	41.2333	14.2909	18.59	62.46	8.97816	11.1964	14.1063	12.3679
ENSMUSG00000023988	Bysl	17	bystin-like [Source:MGI Symbol;Acc:MGI:1858419]	53414	1.25716	4.14499e-10	10.2132	4.31427	7.66815	13.2947	8.83939	11.0503	4.13998	3.62762	4.82795	4.66153
ENSMUSG00000016194	Hsd11b1	1	hydroxysteroid 11-beta dehydrogenase 1 [Source:MGI Symbol;Acc:MGI:103562]	15483	1.2551	0.00438291	1.9535	0.703329	1.24296	2.74662	1.84203	1.98238	0.43952	0.547718	0.575348	1.25073
ENSMUSG00000002233	Rhoc	3	ras homolog family member C [Source:MGI Symbol;Acc:MGI:106028]	11853	1.25437	6.6739e-15	145.342	61.295	178.242	135.346	101.091	166.688	66.4131	66.9552	52.026	59.7855
ENSMUSG00000052760	A630001G21Rik	1	RIKEN cDNA A630001G21 gene [Source:MGI Symbol;Acc:MGI:2443131]	319997	1.25359	0.0175193	1.6893	0.52853	0.953153	2.84051	1.21274	1.75079	0.971474	0.477451	0.665196	0
ENSMUSG00000028211	Trp53inp1	4	transformation related protein 53 inducible nuclear protein 1 [Source:MGI Symbol;Acc:MGI:1926609]	60599	1.25229	0.00619846	31.1577	9.84623	50.6922	8.8729	12.4201	52.6456	9.83812	9.88678	8.3174	11.3426
ENSMUSG00000056209	Npm3	19	nucleoplasmin 3 [Source:MGI Symbol;Acc:MGI:894653]	18150	1.25222	0.00367597	6.07351	2.27582	5.98935	7.74577	4.85531	5.70361	4.14644	0.52287	2.17868	2.25531
ENSMUSG00000002983	Relb	7	avian reticuloendotheliosis viral (v-rel) oncogene related B [Source:MGI Symbol;Acc:MGI:103289]	19698	1.25025	1.66104e-07	11.1326	4.62698	9.07534	15.4111	8.64592	11.3979	5.1405	5.78474	4.43324	3.14944
ENSMUSG00000036905	C1qb	4	complement component 1, q subcomponent, beta polypeptide [Source:MGI Symbol;Acc:MGI:88224]	12260	1.24933	0.0317046	17.0013	3.69984	7.10197	49.6133	4.63255	6.65737	3.66624	4.22012	3.55637	3.35663
ENSMUSG00000025287	Acot9	X	acyl-CoA thioesterase 9 [Source:MGI Symbol;Acc:MGI:1928939]	56360	1.24914	3.63025e-10	28.7446	12.0665	32.7913	26.1729	20.4845	35.5298	14.4486	10.5123	11.3024	12.0026
ENSMUSG00000036106	Prr5	15	proline rich 5 (renal) [Source:MGI Symbol;Acc:MGI:1924714]	109270	1.24894	0.0110628	1.19312	0.392425	1.09672	1.77036	1.16142	0.743993	0.614791	0.225529	0.31094	0.41844
ENSMUSG00000039956	Mrap	16	melanocortin 2 receptor accessory protein [Source:MGI Symbol;Acc:MGI:1924287]	77037	1.24855	0.0049387	3.70242	1.31682	2.50249	3.48027	2.62488	6.20205	1.02024	2.14422	1.4663	0.636529
ENSMUSG00000027293	Ehd4	2	EH-domain containing 4 [Source:MGI Symbol;Acc:MGI:1919619]	98878	1.24758	1.98126e-16	62.576	27.0075	66.2767	69.2181	47.7338	67.0753	28.5585	26.0715	28.9544	24.4457
ENSMUSG00000019970	Sgk1	10	serum/glucocorticoid regulated kinase 1 [Source:MGI Symbol;Acc:MGI:1340062]	20393	1.24658	1.63144e-11	92.1903	36.9349	148.207	59.9364	52.6641	107.953	31.3179	42.8915	35.2696	38.2606
ENSMUSG00000028268	Gbp3	3	guanylate binding protein 3 [Source:MGI Symbol;Acc:MGI:1926263]	55932	1.24633	0.000149231	118.231	45.79	129.703	50.7158	101.141	191.362	38.8598	44.3765	40.1199	59.8039
ENSMUSG00000029605	Oas1b	5	2'-5' oligoadenylate synthetase 1B [Source:MGI Symbol;Acc:MGI:97430]	23961	1.24599	0.00931922	1.44374	0.497985	2.15777	1.38376	0.95865	1.27479	0.139193	0.589759	0.557558	0.70543
ENSMUSG00000020044	Timp3	10	tissue inhibitor of metalloproteinase 3 [Source:MGI Symbol;Acc:MGI:98754]	21859	1.24202	9.61423e-15	758.298	315.805	1060.39	540.962	543.302	888.538	302.916	330.887	315.588	313.827
ENSMUSG00000028771	Ptpn12	5	protein tyrosine phosphatase, non-receptor type 12 [Source:MGI Symbol;Acc:MGI:104673]	19248	1.2408	2.5132e-16	60.3671	26.0963	66.9561	61.5432	45.8404	67.129	25.8192	23.9861	28.9714	25.6086
ENSMUSG00000047989	Ino80c	18	INO80 complex subunit C [Source:MGI Symbol;Acc:MGI:2443014]	225280	1.2405	1.17527e-13	29.2017	12.5882	29.8881	31.9845	21.0765	33.8578	12.7746	12.4534	11.7312	13.3936
ENSMUSG00000030107	Usp18	6	ubiquitin specific peptidase 18 [Source:MGI Symbol;Acc:MGI:1344364]	24110	1.2388	1.38299e-12	40.0576	16.6614	50.2033	28.2281	27.4311	54.3681	16.4593	18.6143	13.9443	17.6278
ENSMUSG00000031904	Slc7a6	8	solute carrier family 7 (cationic amino acid transporter, y+ system), member 6 [Source:MGI Symbol;Acc:MGI:2142598]	330836	1.23528	1.62453e-06	6.49318	2.60486	8.5632	4.18676	4.29127	8.93149	3.17746	2.21492	2.21538	2.81166
ENSMUSG00000047428	Dlk2	17	delta like non-canonical Notch ligand 2 [Source:MGI Symbol;Acc:MGI:2146838]	106565	1.23501	0.00633094	4.77467	1.74404	9.48344	2.48793	3.95074	3.1766	1.86431	0.636554	3.31901	1.15626
ENSMUSG00000002897	Il17ra	6	interleukin 17 receptor A [Source:MGI Symbol;Acc:MGI:107399]	16172	1.23418	5.7078e-13	10.7618	4.57679	13.5081	8.34564	8.69522	12.4981	4.53209	5.82316	3.99312	3.95881
ENSMUSG00000037820	Tgm2	2	transglutaminase 2, C polypeptide [Source:MGI Symbol;Acc:MGI:98731]	21817	1.23333	2.91887e-22	268.124	117.853	246.312	310.905	255.517	259.762	134.589	116.149	123.868	96.8074
ENSMUSG00000021803	Cdhr1	14	cadherin-related family member 1 [Source:MGI Symbol;Acc:MGI:2157782]	170677	1.23145	0.00103561	1.88322	0.748988	1.95743	1.97897	1.47188	2.12461	0.672887	0.750268	1.28726	0.285543
ENSMUSG00000024338	Psmb8	17	proteasome (prosome, macropain) subunit, beta type 8 (large multifunctional peptidase 7) [Source:MGI Symbol;Acc:MGI:1346527]	16913	1.23073	4.20131e-13	34.2295	14.9443	27.9422	34.0559	33.0535	41.8662	14.776	15.88	12.4725	16.6486
ENSMUSG00000034459	Ifit1	19	interferon-induced protein with tetratricopeptide repeats 1 [Source:MGI Symbol;Acc:MGI:99450]	15957	1.2285	5.64483e-11	83.7077	35.3848	89.9787	50.6493	75.9526	118.25	38.2583	37.0996	30.7862	35.3953
ENSMUSG00000117975	Itprip	19	inositol 1,4,5-triphosphate receptor interacting protein [Source:MGI Symbol;Acc:MGI:3042776]	414801	1.2254	2.49748e-07	10.2958	4.28576	14.9324	7.7945	7.89755	10.5589	4.86912	4.80224	4.47951	2.99217
ENSMUSG00000030878	Cdr2	7	cerebellar degeneration-related 2 [Source:MGI Symbol;Acc:MGI:1100885]	12585	1.21975	1.67549e-06	4.22082	1.79746	4.75997	4.72841	3.02927	4.36562	2.13818	1.39834	1.88689	1.76642
ENSMUSG00000062488	Ifit3b	19	interferon-induced protein with tetratricopeptide repeats 3B [Source:MGI Symbol;Acc:MGI:3698419]	667370	1.21821	1.02594e-07	24.9025	10.3978	26.1662	14.4543	21.4665	37.5232	11.7621	12.2526	7.71021	9.86633
ENSMUSG00000028495	Rps6	4	ribosomal protein S6 [Source:MGI Symbol;Acc:MGI:98159]	20104	1.21782	1.5143e-18	163.087	72.1491	157.731	194.553	140.401	159.663	65.239	76.8359	74.4063	72.1149
ENSMUSG00000023452	Pisd	5	phosphatidylserine decarboxylase [Source:MGI Symbol;Acc:MGI:2445114]	320951	1.21535	4.45725e-09	10.3843	4.46529	12.8313	10.3644	7.33334	11.0081	5.00331	4.69756	4.29934	3.86096
ENSMUSG00000030659	Nucb2	7	nucleobindin 2 [Source:MGI Symbol;Acc:MGI:1858179]	53322	1.21531	3.57682e-12	33.3753	14.6747	33.8609	36.294	26.252	37.0945	12.0297	12.9177	16.5084	17.243
ENSMUSG00000010048	Ifrd2	9	interferon-related developmental regulator 2 [Source:MGI Symbol;Acc:MGI:1316708]	15983	1.2127	0.00051801	4.3358	1.73797	3.02612	4.8	4.69619	4.8209	1.98986	2.70997	1.13472	1.11733
ENSMUSG00000020075	Ddx21	10	DExD box helicase 21 [Source:MGI Symbol;Acc:MGI:1860494]	56200	1.21104	3.39397e-24	37.6689	16.8052	38.221	36.986	33.7064	41.7621	16.2126	17.1092	16.4849	17.4141
ENSMUSG00000044583	Tlr7	X	toll-like receptor 7 [Source:MGI Symbol;Acc:MGI:2176882]	170743	1.21083	0.0210229	1.22477	0.380954	0.643764	3.18469	0.218157	0.852471	0.249332	0.489819	0.467247	0.317417
ENSMUSG00000019997	Ccn2	10	cellular communication network factor 2 [Source:MGI Symbol;Acc:MGI:95537]	14219	1.21037	0.00775197	140.11	48.9524	253.172	77.7061	78.431	151.133	32.6142	62.2186	67.5511	33.4259
ENSMUSG00000028671	Gale	4	galactose-4-epimerase, UDP [Source:MGI Symbol;Acc:MGI:1921496]	74246	1.20946	0.00338411	2.69888	1.04058	2.25249	4.41026	1.93595	2.19684	1.43071	0.973393	1.22171	0.536531
ENSMUSG00000005413	Hmox1	8	heme oxygenase 1 [Source:MGI Symbol;Acc:MGI:96163]	15368	1.20693	6.14585e-07	18.241	7.73927	22.6411	15.8835	12.8495	21.5898	5.08461	9.10796	10.0821	6.68248
ENSMUSG00000098322	5830468F06Rik	8	RIKEN cDNA 5830468F06 gene [Source:MGI Symbol;Acc:MGI:1923332]		1.20565	0.0399569	1.17833	0.302765	0.863519	1.26412	1.15511	1.43057	0.602185	0.0934598	0.515416	0
ENSMUSG00000035004	Igsf6	7	immunoglobulin superfamily, member 6 [Source:MGI Symbol;Acc:MGI:1891393]	80719	1.20125	0.0362449	2.87688	0.219275	1.0381	6.66857	0.921353	2.87951	0.39971	0.0711584	0	0.406231
ENSMUSG00000031207	Msn	X	moesin [Source:MGI Symbol;Acc:MGI:97167]	17698	1.20106	1.00405e-16	304.416	136.104	316.486	367.15	245.921	288.107	152.447	136.4	136.197	119.371
ENSMUSG00000028741	Mrto4	4	mRNA turnover 4, ribosome maturation factor [Source:MGI Symbol;Acc:MGI:1917152]	69902	1.20099	2.04598e-07	19.0594	8.32195	17.4647	23.2271	14.6716	20.8742	9.04677	7.85889	6.05836	10.3238
ENSMUSG00000072692	Rpl37rt	5	ribosomal protein L37, retrotransposed [Source:MGI Symbol;Acc:MGI:3651519]	100502825	1.20051	0.0396987	1.62457	0.42285	1.17713	1.90015	1.42465	1.99635	0.599876	0.0756449	0.584038	0.431843
ENSMUSG00000020941	Map3k14	11	mitogen-activated protein kinase kinase kinase 14 [Source:MGI Symbol;Acc:MGI:1858204]	53859	1.19977	1.87988e-07	3.5488	1.51724	4.57318	2.73511	2.60293	4.28397	1.34894	1.47018	1.47414	1.7757
ENSMUSG00000101188	Eif4a-ps4	1	eukaryotic translation initiation factor 4A, pseudogene 4 [Source:MGI Symbol;Acc:MGI:1195958]		1.19843	0.00607697	2.58699	0.972481	1.56539	2.70082	3.04126	3.04048	1.17562	1.10126	0.887633	0.725412
ENSMUSG00000037661	Gpr160	3	G protein-coupled receptor 160 [Source:MGI Symbol;Acc:MGI:1919112]	71862	1.19758	8.31523e-05	9.70844	3.77023	11.4748	4.52394	5.41547	17.4195	4.09439	3.2512	3.7664	3.96892
ENSMUSG00000027765	P2ry1	3	purinergic receptor P2Y, G-protein coupled 1 [Source:MGI Symbol;Acc:MGI:105049]	18441	1.19147	3.18096e-11	11.2387	4.98721	12.6406	10.9279	9.37605	12.0104	4.38225	6.21308	5.13962	4.21388
ENSMUSG00000019232	Etnppl	3	ethanolamine phosphate phospholyase [Source:MGI Symbol;Acc:MGI:1919010]	71760	1.19134	0.000125712	2.13021	0.903841	2.44811	2.52112	1.6989	1.85272	0.778308	0.600419	0.878745	1.35789
ENSMUSG00000018986	Slfn3	11	schlafen 3 [Source:MGI Symbol;Acc:MGI:1329005]	20557	1.19124	2.41716e-12	15.7775	7.10535	15.5978	16.0924	12.8565	18.5634	6.56836	7.19054	5.64201	9.0205
ENSMUSG00000031297	Slc7a3	X	solute carrier family 7 (cationic amino acid transporter, y+ system), member 3 [Source:MGI Symbol;Acc:MGI:1100521]	11989	1.19065	1.14302e-05	3.44712	1.44766	5.2182	2.24744	2.16404	4.15879	0.985596	1.91351	1.22081	1.67072
ENSMUSG00000062647	Rpl7a	2	ribosomal protein L7A [Source:MGI Symbol;Acc:MGI:1353472]	27176	1.1906	7.4988e-14	146.205	65.4907	119.544	188.57	130.243	146.463	64.4758	58.02	64.9762	74.4905
ENSMUSG00000018362	Kpna2	11	karyopherin (importin) alpha 2 [Source:MGI Symbol;Acc:MGI:103561]	16647	1.18995	1.49036e-05	5.86656	2.54031	5.47186	6.52756	5.26248	6.20434	2.01669	1.78329	3.40747	2.95378
ENSMUSG00000073555	Gm4951	18	predicted gene 4951 [Source:MGI Symbol;Acc:MGI:3644953]	240327	1.1871	5.61778e-05	10.0605	4.0441	13.2599	4.16452	7.62226	15.1954	5.10427	3.62787	2.99031	4.45395
ENSMUSG00000056737	Capg	6	capping protein (actin filament), gelsolin-like [Source:MGI Symbol;Acc:MGI:1098259]	12332	1.18194	3.28281e-08	33.124	14.4818	25.9835	51.8005	27.3265	27.3858	13.2597	14.8137	17.2738	12.5801
ENSMUSG00000044562	Rasip1	7	Ras interacting protein 1 [Source:MGI Symbol;Acc:MGI:1917153]	69903	1.17936	1.50223e-12	147.9	65.6502	181.379	135.611	103.795	170.814	67.7972	71.6973	67.4222	55.6842
ENSMUSG00000028525	Pde4b	4	phosphodiesterase 4B, cAMP specific [Source:MGI Symbol;Acc:MGI:99557]	18578	1.17796	6.07733e-09	34.4353	14.2612	51.6438	20.5206	19.4423	46.1344	13.6522	14.8632	13.3794	15.1501
ENSMUSG00000025888	Casp1	9	caspase 1 [Source:MGI Symbol;Acc:MGI:96544]	12362	1.17688	0.00852837	1.19473	0.454954	1.03919	1.34648	1.09366	1.29959	0.552609	0.487792	0.461159	0.318254
ENSMUSG00000024235	Map3k8	18	mitogen-activated protein kinase kinase kinase 8 [Source:MGI Symbol;Acc:MGI:1346878]	26410	1.17594	2.38866e-11	16.7409	7.43326	20.1559	13.5228	11.3225	21.9622	5.952	7.32981	6.84418	9.60706
ENSMUSG00000025509	Pnpla2	7	patatin-like phospholipase domain containing 2 [Source:MGI Symbol;Acc:MGI:1914103]	66853	1.1748	7.1067e-08	68.7595	28.1104	99.6427	36.3992	39.1419	99.8543	26.9626	26.0799	27.378	32.021
ENSMUSG00000027360	Hdc	2	histidine decarboxylase [Source:MGI Symbol;Acc:MGI:96062]	15186	1.16921	0.0336159	1.89326	0.0523259	3.57599	0.39715	0.309138	3.29076	0.011319	0.0342562	0.163728	0
ENSMUSG00000067925	Rtl8a	X	retrotransposon Gag like 8A [Source:MGI Symbol;Acc:MGI:1913408]	66158	1.1691	0.000121938	10.2664	4.4186	6.88594	13.9725	9.45184	10.7553	3.59474	3.15151	4.61882	6.30932
ENSMUSG00000020706	Ftsj3	11	FtsJ RNA methyltransferase homolog 3 (E. coli) [Source:MGI Symbol;Acc:MGI:1860295]	56095	1.16807	1.98143e-12	14.7136	6.72366	13.5013	15.7422	13.6748	15.9362	6.76654	6.31746	7.90908	5.90158
ENSMUSG00000059070	Rpl18	7	ribosomal protein L18 [Source:MGI Symbol;Acc:MGI:98003]	19899	1.16755	4.4742e-11	15.6593	7.12768	14.4029	18.4762	14.5262	15.2321	7.01477	6.4552	6.03477	9.00598
ENSMUSG00000082536	Gm13456	2	predicted gene 13456 [Source:MGI Symbol;Acc:MGI:3651389]		1.16625	0.0103944	1.92504	0.736137	1.65412	2.08133	1.69053	2.27417	0.861689	0.7181	0.45855	0.906207
ENSMUSG00000027200	Sema6d	2	sema domain, transmembrane domain (TM), and cytoplasmic domain, (semaphorin) 6D [Source:MGI Symbol;Acc:MGI:2387661]	214968	1.16584	2.20395e-12	23.9248	10.8803	30.4834	26.6538	17.1886	21.3734	9.38825	11.2322	11.0908	11.8099
ENSMUSG00000056749	Nfil3	13	nuclear factor, interleukin 3, regulated [Source:MGI Symbol;Acc:MGI:109495]	18030	1.1656	0.00266304	4.97326	1.96137	7.47919	4.10843	2.3379	5.96752	1.69118	2.69917	2.61198	0.843139
ENSMUSG00000004446	Bid	6	BH3 interacting domain death agonist [Source:MGI Symbol;Acc:MGI:108093]	12122	1.16526	0.000139872	3.88432	1.67556	3.26189	4.12773	3.3443	4.80333	1.27054	2.13622	2.00276	1.2927
ENSMUSG00000004040	Stat3	11	signal transducer and activator of transcription 3 [Source:MGI Symbol;Acc:MGI:103038]	20848	1.16058	3.19157e-11	76.5778	34.104	99.3368	62.2081	54.1525	90.614	34.3722	34.7091	37.4637	29.8709
ENSMUSG00000032028	Nxpe2	9	neurexophilin and PC-esterase domain family, member 2 [Source:MGI Symbol;Acc:MGI:1925502]	78252	1.16042	0.00012148	6.71023	2.71917	3.2496	11.7868	7.30655	4.49791	2.84108	2.78947	2.09621	3.14992
ENSMUSG00000021109	Hif1a	12	hypoxia inducible factor 1, alpha subunit [Source:MGI Symbol;Acc:MGI:106918]	15251	1.15983	1.6582e-17	100.038	46.0919	109.888	114.34	78.555	97.3692	46.4953	46.3915	44.0737	47.407
ENSMUSG00000028540	Dph2	4	DPH2 homolog [Source:MGI Symbol;Acc:MGI:1914978]	67728	1.15981	0.00103706	2.65565	1.12553	2.2361	2.20179	2.99117	3.19353	1.35945	1.21008	1.35693	0.575679
ENSMUSG00000040740	Slc25a34	4	solute carrier family 25, member 34 [Source:MGI Symbol;Acc:MGI:2686215]	384071	1.15813	0.0239941	1.30676	0.438503	2.34902	0.373351	0.75054	1.75415	0.593753	0.231864	0.575413	0.352979
ENSMUSG00000031799	Tpm4	8	tropomyosin 4 [Source:MGI Symbol;Acc:MGI:2449202]	326618	1.15777	4.17582e-16	307.836	141.903	316.814	340.605	237.471	336.453	149.745	129.118	133.738	155.01
ENSMUSG00000021477	Ctsl	13	cathepsin L [Source:MGI Symbol;Acc:MGI:88564]	13039	1.1574	3.38829e-11	53.6568	23.6985	60.3596	34.5131	41.5076	78.247	22.8502	26.0207	22.3253	23.5977
ENSMUSG00000031994	Adamts8	9	a disintegrin-like and metallopeptidase (reprolysin type) with thrombospondin type 1 motif, 8 [Source:MGI Symbol;Acc:MGI:1353468]	30806	1.15567	0.00786601	1.50024	0.592115	1.93459	1.18051	0.786037	2.09982	0.676037	0.412037	0.95594	0.324447
ENSMUSG00000036752	Tubb4b	2	tubulin, beta 4B class IVB [Source:MGI Symbol;Acc:MGI:1915472]	227613	1.15344	2.50039e-11	172.989	79.0603	190.935	176.444	126.467	198.109	89.574	81.2265	82.077	63.3636
ENSMUSG00000057841	Rpl32	6	ribosomal protein L32 [Source:MGI Symbol;Acc:MGI:98038]	19951	1.15326	2.96017e-11	66.247	30.4287	55.713	84.1159	55.4305	69.7284	31.44	28.2434	31.2144	30.817
ENSMUSG00000030681	Mvp	7	major vault protein [Source:MGI Symbol;Acc:MGI:1925638]	78388	1.15281	1.27735e-11	33.269	15.1307	40.3835	30.7406	25.9802	35.9718	15.7809	16.947	15.8481	11.9468
ENSMUSG00000023341	Mx2	16	MX dynamin-like GTPase 2 [Source:MGI Symbol;Acc:MGI:97244]	17858	1.14891	0.00924473	2.33683	0.911459	2.5128	1.9325	1.25081	3.65122	1.07401	0.291703	0.781368	1.49875
ENSMUSG00000022678	Nde1	16	nudE neurodevelopment protein 1 [Source:MGI Symbol;Acc:MGI:1914453]	67203	1.14585	1.70011e-12	36.1795	16.7907	36.7234	40.9198	29.1274	37.9473	17.2363	15.3112	14.2072	20.4081
ENSMUSG00000030587	2200002D01Rik	7	RIKEN cDNA 2200002D01 gene [Source:MGI Symbol;Acc:MGI:1919525]	72275	1.14537	0.00757297	3.60212	1.37032	1.40326	7.51375	2.81674	2.67472	1.9186	1.23168	1.12562	1.20539
ENSMUSG00000021904	Sema3g	14	sema domain, immunoglobulin domain (Ig), short basic domain, secreted, (semaphorin) 3G [Source:MGI Symbol;Acc:MGI:3041242]	218877	1.14498	3.16415e-13	58.1024	27.0938	65.1391	55.5292	51.5231	60.2182	30.5485	24.9995	31.4715	21.3557
ENSMUSG00000035692	Isg15	4	ISG15 ubiquitin-like modifier [Source:MGI Symbol;Acc:MGI:1855694]	100038882	1.1422	1.75498e-08	31.7455	14.5819	30.7616	26.5873	26.1733	43.4598	12.5848	17.2455	11.6556	16.8415
ENSMUSG00000024833	Pola2	19	polymerase (DNA directed), alpha 2 [Source:MGI Symbol;Acc:MGI:99690]	18969	1.14177	5.30749e-06	6.972	3.11538	7.44431	6.63295	5.10618	8.70457	2.45213	4.17666	3.49953	2.33321
ENSMUSG00000005057	Sh2b2	5	SH2B adaptor protein 2 [Source:MGI Symbol;Acc:MGI:1345171]	23921	1.13923	0.000183866	2.64251	1.16771	2.62502	3.46517	2.08957	2.39029	1.32876	1.05064	1.29867	0.992755
ENSMUSG00000046718	Bst2	8	bone marrow stromal cell antigen 2 [Source:MGI Symbol;Acc:MGI:1916800]	69550	1.13922	5.55951e-09	34.7194	16.0083	40.6721	34.361	24.3055	39.5387	15.3676	17.392	11.639	19.6345
ENSMUSG00000031465	Angpt2	8	angiopoietin 2 [Source:MGI Symbol;Acc:MGI:1202890]	11601	1.13881	0.00186505	36.8797	14.6221	60.7033	17.6688	21.3563	47.7905	14.2357	14.9697	15.1525	14.1302
ENSMUSG00000024965	Fermt3	19	fermitin family member 3 [Source:MGI Symbol;Acc:MGI:2147790]	108101	1.13854	0.00311877	3.51019	1.3974	2.16619	7.90672	1.89005	2.0778	1.57457	1.48485	1.48539	1.04481
ENSMUSG00000071005	Ccl19	4	chemokine (C-C motif) ligand 19 [Source:MGI Symbol;Acc:MGI:1346316]	24047	1.13409	0.015999	4.40046	1.63253	5.38748	2.25677	2.27819	7.6794	1.98471	0.934357	1.32501	2.28603
ENSMUSG00000078597	Cyp4a12b	4	cytochrome P450, family 4, subfamily a, polypeptide 12B [Source:MGI Symbol;Acc:MGI:3611747]	13118	1.13259	0.00229664	2.71644	1.17812	3.72908	1.54001	2.23125	3.3654	0.384346	1.12011	1.0929	2.11511
ENSMUSG00000024561	Mbd1	18	methyl-CpG binding domain protein 1 [Source:MGI Symbol;Acc:MGI:1333811]	17190	1.12876	1.19359e-08	37.7124	16.8755	41.036	25.3408	27.373	57.1	18.0684	16.1087	15.9093	17.4156
ENSMUSG00000086591	Dnah2os	11	dynein, axonemal, heavy chain 2, opposite strand [Source:MGI Symbol;Acc:MGI:1924973]		1.12864	0.000212454	9.2617	4.15309	10.8644	9.57391	7.3521	9.25635	4.10782	4.02389	2.58344	5.8972
ENSMUSG00000028108	Ecm1	3	extracellular matrix protein 1 [Source:MGI Symbol;Acc:MGI:103060]	13601	1.12552	5.10729e-10	58.8333	27.0734	46.6646	83.4552	55.4228	49.7907	26.6323	30.7205	29.9326	21.0082
ENSMUSG00000041827	Oasl1	5	2'-5' oligoadenylate synthetase-like 1 [Source:MGI Symbol;Acc:MGI:2180849]	231655	1.12511	0.00197856	5.71711	2.36612	7.26973	4.47919	2.9792	8.14033	3.07165	3.71371	1.38276	1.29636
ENSMUSG00000035621	Midn	10	midnolin [Source:MGI Symbol;Acc:MGI:1890222]	59090	1.12438	1.42463e-14	38.7155	18.2232	44.0495	40.4008	31.6744	38.7374	16.9321	18.9638	20.26	16.737
ENSMUSG00000060487	Samd5	10	sterile alpha motif domain containing 5 [Source:MGI Symbol;Acc:MGI:2444815]	320825	1.12374	1.47204e-10	17.4976	7.97264	12.4738	24.7677	18.9623	13.7868	8.64824	7.52888	7.16908	8.54437
ENSMUSG00000030111	A2m	6	alpha-2-macroglobulin [Source:MGI Symbol;Acc:MGI:2449119]	232345	1.12362	0.0148393	10.5564	4.19375	10.0023	10.5313	10.3385	11.3533	1.31041	5.38864	5.91879	4.15714
ENSMUSG00000039316	Rftn1	17	raftlin lipid raft linker 1 [Source:MGI Symbol;Acc:MGI:1923688]	76438	1.12286	7.83203e-07	6.57218	2.95403	8.58043	5.04733	4.67235	7.9886	3.5413	2.84263	2.25969	3.17251
ENSMUSG00000024486	Hbegf	18	heparin-binding EGF-like growth factor [Source:MGI Symbol;Acc:MGI:96070]	15200	1.12239	3.04445e-07	20.0059	8.77255	32.2405	13.435	12.1871	22.161	9.43159	8.78277	7.54098	9.33487
ENSMUSG00000044533	Rps2	17	ribosomal protein S2 [Source:MGI Symbol;Acc:MGI:105110]	16898	1.12177	2.47816e-10	84.4081	39.5051	68.1077	113.717	71.8271	83.9804	35.8537	41.734	38.4894	41.9431
ENSMUSG00000018932	Map2k3	11	mitogen-activated protein kinase kinase 3 [Source:MGI Symbol;Acc:MGI:1346868]	26397	1.12073	6.27916e-09	23.2222	10.5021	31.9129	18.3904	14.5874	27.9983	9.37633	10.2569	10.7177	11.6574
ENSMUSG00000038393	Txnip	3	thioredoxin interacting protein [Source:MGI Symbol;Acc:MGI:1889549]	56338	1.12055	0.00887106	374.589	144.403	623.611	169.855	211.068	493.822	178.273	135.042	132.926	131.371
ENSMUSG00000045932	Ifit2	19	interferon-induced protein with tetratricopeptide repeats 2 [Source:MGI Symbol;Acc:MGI:99449]	15958	1.12016	0.00267423	40.2676	16.2497	53.4078	15.6002	27.5317	64.5308	16.2205	18.147	14.2776	16.3535
ENSMUSG00000021614	Vcan	13	versican [Source:MGI Symbol;Acc:MGI:102889]	13003	1.1187	1.43827e-06	3.86361	1.78839	4.56246	4.75281	2.45795	3.68123	1.64196	1.26203	2.0834	2.16616
ENSMUSG00000034327	Kctd9	14	potassium channel tetramerisation domain containing 9 [Source:MGI Symbol;Acc:MGI:2145579]	105440	1.11829	7.9882e-11	16.9656	7.94547	17.562	15.4563	14.0225	20.8215	8.71492	7.38632	7.73232	7.94833
ENSMUSG00000039886	Tmem120a	5	transmembrane protein 120A [Source:MGI Symbol;Acc:MGI:2686991]	215210	1.11415	1.28538e-07	11.9302	5.44909	15.2231	8.85589	7.71241	15.9294	4.75639	6.15504	4.19738	6.68756
ENSMUSG00000021411	Pxdc1	13	PX domain containing 1 [Source:MGI Symbol;Acc:MGI:1914145]	66895	1.1134	3.3961e-05	8.96159	3.94856	11.5343	7.55806	4.66075	12.0933	4.43945	4.42089	3.77368	3.16024
ENSMUSG00000022111	Uchl3	14	ubiquitin carboxyl-terminal esterase L3 (ubiquitin thiolesterase) [Source:MGI Symbol;Acc:MGI:1355274]	50933	1.11299	0.000443659	3.84998	1.723	4.7413	4.19164	2.46988	3.99709	1.2042	1.10437	2.33176	2.25166
ENSMUSG00000025647	Shisa5	9	shisa family member 5 [Source:MGI Symbol;Acc:MGI:1915044]	66940	1.11086	2.81037e-12	74.4666	35.1998	80.3049	75.2595	58.3086	83.9935	40.3263	37.1652	28.0829	35.2248
ENSMUSG00000024066	Xdh	17	xanthine dehydrogenase [Source:MGI Symbol;Acc:MGI:98973]	22436	1.10901	0.00117	79.2692	33.3974	109.959	33.9185	62.3735	110.826	33.1239	37.2442	31.0235	32.198
ENSMUSG00000010067	Rassf1	9	Ras association (RalGDS/AF-6) domain family member 1 [Source:MGI Symbol;Acc:MGI:1928386]	56289	1.10874	7.21257e-09	23.3128	10.8302	29.1966	20.1468	16.8497	27.0582	10.8308	9.73147	12.2429	10.5158
ENSMUSG00000020893	Per1	11	period circadian clock 1 [Source:MGI Symbol;Acc:MGI:1098283]	18626	1.10744	2.55454e-06	24.5942	11.3367	31.2264	22.3762	16.1857	28.5885	8.56155	9.11188	17.0426	10.6306
ENSMUSG00000041789	2700046A07Rik	18	RIKEN cDNA 2700046A07 gene [Source:MGI Symbol;Acc:MGI:1919803]	78449	1.10633	0.00686413	2.48006	1.05896	2.02993	2.08764	2.22554	3.57712	1.0223	1.05586	1.625	0.532682
ENSMUSG00000060477	Irak2	6	interleukin-1 receptor-associated kinase 2 [Source:MGI Symbol;Acc:MGI:2429603]	108960	1.10425	3.17823e-06	20.0652	8.95337	28.1018	14.7843	11.7803	25.5943	10.2727	9.03952	9.25814	7.24313
ENSMUSG00000028318	Polr1e	4	polymerase (RNA) I polypeptide E [Source:MGI Symbol;Acc:MGI:1929022]	64424	1.10364	0.000275359	3.4273	1.55284	2.68855	4.32323	3.39624	3.30118	1.5585	1.08847	1.29582	2.26855
ENSMUSG00000029561	Oasl2	5	2'-5' oligoadenylate synthetase-like 2 [Source:MGI Symbol;Acc:MGI:1344390]	23962	1.10201	6.80308e-11	60.8692	29.2114	52.7456	50.7042	60.4727	79.5543	29.2459	33.0221	21.0991	33.4786
ENSMUSG00000025044	Msr1	8	macrophage scavenger receptor 1 [Source:MGI Symbol;Acc:MGI:98257]	20288	1.09731	0.0461001	1.56409	0.0442749	0.53818	3.83825	1.23589	0.644058	0	0	0.0312992	0.145801
ENSMUSG00000060703	Cd302	2	CD302 antigen [Source:MGI Symbol;Acc:MGI:1913455]	66205	1.09638	2.31418e-07	31.5367	14.1601	39.7991	18.7369	21.0342	46.5768	13.9368	14.2882	12.1452	16.2702
ENSMUSG00000020108	Ddit4	10	DNA-damage-inducible transcript 4 [Source:MGI Symbol;Acc:MGI:1921997]	74747	1.096	1.74548e-10	50.8266	23.6638	64.2125	41.7483	32.1793	65.1662	20.3101	23.311	23.3444	27.6896
ENSMUSG00000038296	Galnt18	7	polypeptide N-acetylgalactosaminyltransferase 18 [Source:MGI Symbol;Acc:MGI:2446239]	233733	1.09588	1.41632e-09	20.9108	9.96457	22.4472	22.8404	15.8948	22.4609	9.25474	10.5985	11.3583	8.6468
ENSMUSG00000043421	Hilpda	6	hypoxia inducible lipid droplet associated [Source:MGI Symbol;Acc:MGI:1916823]	69573	1.09552	0.0036014	7.05957	3.01987	11.2408	5.38013	4.01951	7.59782	3.07253	2.31156	4.05615	2.63926
ENSMUSG00000035828	Pim3	15	proviral integration site 3 [Source:MGI Symbol;Acc:MGI:1355297]	223775	1.09549	6.50042e-08	39.2877	17.9386	50.0096	26.369	27.7481	53.0242	15.4661	17.1541	21.0774	18.0569
ENSMUSG00000020038	Cry1	10	cryptochrome 1 (photolyase-like) [Source:MGI Symbol;Acc:MGI:1270841]	12952	1.09506	2.07768e-07	10.0559	4.71062	9.86587	8.36746	8.34825	13.6421	4.8165	5.74546	4.21217	4.06835
ENSMUSG00000027375	Mal	2	myelin and lymphocyte protein, T cell differentiation protein [Source:MGI Symbol;Acc:MGI:892970]	17153	1.09296	1.47204e-10	139.579	65.6223	192.157	131.621	86.7601	147.776	63.2523	62.3052	63.3131	73.6187
ENSMUSG00000027639	Samhd1	2	SAM domain and HD domain, 1 [Source:MGI Symbol;Acc:MGI:1927468]	56045	1.09293	1.52182e-07	70.9312	32.3726	81.2947	36.4614	61.2514	104.718	34.31	35.4401	28.2481	31.4922
ENSMUSG00000024640	Psat1	19	phosphoserine aminotransferase 1 [Source:MGI Symbol;Acc:MGI:2183441]	107272	1.09203	2.86465e-06	8.21362	3.84387	8.7811	7.52302	5.70825	10.8421	2.59898	3.88353	4.41387	4.47909
ENSMUSG00000084915	C230037L18Rik	15	RIKEN cDNA C230037L18 gene [Source:MGI Symbol;Acc:MGI:3697701]		1.09072	0.0444163	1.01791	0.364212	0.851325	1.32138	0.772753	1.12617	0.650766	0.437666	0.181024	0.187392
ENSMUSG00000002020	Ltbp2	12	latent transforming growth factor beta binding protein 2 [Source:MGI Symbol;Acc:MGI:99502]	16997	1.0901	0.00159857	1.00537	0.449681	1.38613	0.927779	0.79843	0.909147	0.264423	0.655448	0.495969	0.382885
ENSMUSG00000008682	Rpl10	X	ribosomal protein L10 [Source:MGI Symbol;Acc:MGI:105943]	110954	1.08905	1.63769e-12	144.207	69.7126	126.948	178.361	119.557	151.962	69.5606	66.5675	71.3416	71.3808
ENSMUSG00000042745	Id1	2	inhibitor of DNA binding 1, HLH protein [Source:MGI Symbol;Acc:MGI:96396]	15901	1.08743	5.59256e-16	148.437	71.7424	161.122	135.563	129.879	167.184	76.4446	71.2918	69.3615	69.8717
ENSMUSG00000018906	P4ha2	11	procollagen-proline, 2-oxoglutarate 4-dioxygenase (proline 4-hydroxylase), alpha II polypeptide [Source:MGI Symbol;Acc:MGI:894286]	18452	1.08668	6.3399e-07	10.3302	4.8712	11.6583	9.62642	7.89829	12.1379	4.93011	5.39501	5.56003	3.59965
ENSMUSG00000057789	Bak1	17	BCL2-antagonist/killer 1 [Source:MGI Symbol;Acc:MGI:1097161]	12018	1.08527	2.50903e-08	9.30316	4.46706	8.30294	9.58427	8.85316	10.4723	4.56334	4.06321	4.55311	4.68859
ENSMUSG00000089762	Ier5l	2	immediate early response 5-like [Source:MGI Symbol;Acc:MGI:1919750]	72500	1.08478	3.93433e-09	20.5851	9.8039	23.6382	18.2984	17.0203	23.3836	9.62557	11.364	10.4981	7.72792
ENSMUSG00000003545	Fosb	7	FBJ osteosarcoma oncogene B [Source:MGI Symbol;Acc:MGI:95575]	14282	1.08405	0.000988811	4.10527	1.86838	6.43439	4.33584	3.54848	2.10238	1.59557	1.81424	2.69314	1.37057
ENSMUSG00000028037	Ifi44	3	interferon-induced protein 44 [Source:MGI Symbol;Acc:MGI:2443016]	99899	1.08388	1.30068e-10	18.0327	8.75378	17.3464	13.687	15.3009	25.7963	7.48719	10.0539	6.34266	11.1314
ENSMUSG00000039616	Mocos	18	molybdenum cofactor sulfurase [Source:MGI Symbol;Acc:MGI:1915841]	68591	1.07792	1.56054e-06	8.56019	4.07048	9.26414	8.92802	6.63107	9.41753	4.93249	4.46057	3.74381	3.14503
ENSMUSG00000020057	Dram1	10	DNA-damage regulated autophagy modulator 1 [Source:MGI Symbol;Acc:MGI:1918962]	71712	1.0753	0.000348357	4.95429	2.30354	4.50449	6.49886	4.00222	4.8116	2.80565	1.43356	1.74334	3.23161
ENSMUSG00000022074	Tnfrsf10b	14	tumor necrosis factor receptor superfamily, member 10b [Source:MGI Symbol;Acc:MGI:1341090]	21933	1.07486	5.26376e-06	5.68803	2.71794	5.72932	7.10242	4.16425	5.75611	2.1717	2.85618	2.95339	2.89051
ENSMUSG00000030095	Tmem43	6	transmembrane protein 43 [Source:MGI Symbol;Acc:MGI:1921372]	74122	1.07438	1.69222e-09	35.9787	17.365	39.9602	35.0425	27.3401	41.5722	19.8533	17.6468	17.8174	14.1425
ENSMUSG00000021493	Pdlim7	13	PDZ and LIM domain 7 [Source:MGI Symbol;Acc:MGI:1914649]	67399	1.07413	1.33464e-07	20.3361	9.71139	22.5668	21.6639	13.1377	23.976	11.4788	10.4537	8.47239	8.44068
ENSMUSG00000022246	Rai14	15	retinoic acid induced 14 [Source:MGI Symbol;Acc:MGI:1922896]	75646	1.07097	1.19933e-15	86.4654	42.5125	85.4681	102.518	71.3763	86.4997	41.847	40.8389	43.6994	43.6646
ENSMUSG00000040033	Stat2	10	signal transducer and activator of transcription 2 [Source:MGI Symbol;Acc:MGI:103039]	20847	1.07027	5.20641e-11	28.7699	13.7152	33.7885	19.8712	23.0362	38.3836	13.2821	16.6608	11.4011	13.5168
ENSMUSG00000020372	Rack1	11	receptor for activated C kinase 1 [Source:MGI Symbol;Acc:MGI:101849]	14694	1.06862	1.48674e-14	36.3454	17.7611	30.177	46.6769	35.0644	33.4633	18.1673	17.4243	18.7971	16.6558
ENSMUSG00000022769	Sdf2l1	16	stromal cell-derived factor 2-like 1 [Source:MGI Symbol;Acc:MGI:2149842]	64136	1.06663	0.00310498	11.894	5.03512	6.15866	25.461	8.87864	7.07788	4.29239	4.14395	5.80318	5.90098
ENSMUSG00000070327	Rnf213	11	ring finger protein 213 [Source:MGI Symbol;Acc:MGI:1289196]	672511	1.06454	1.58143e-13	46.2567	22.658	47.6146	36.8779	45.2499	55.2846	23.676	25.7455	20.3425	20.8678
ENSMUSG00000046410	Kcnk6	7	potassium inwardly-rectifying channel, subfamily K, member 6 [Source:MGI Symbol;Acc:MGI:1891291]	52150	1.06438	0.000196182	2.60347	1.22696	2.21143	3.81995	2.0222	2.3603	1.35236	0.934781	1.35149	1.26922
ENSMUSG00000055044	Pdlim1	19	PDZ and LIM domain 1 (elfin) [Source:MGI Symbol;Acc:MGI:1860611]	54132	1.06327	0.00911605	3.08148	1.36637	5.73428	2.61958	2.37761	1.59443	2.07444	0.909874	1.52541	0.955752
ENSMUSG00000030595	Nfkbib	7	nuclear factor of kappa light polypeptide gene enhancer in B cells inhibitor, beta [Source:MGI Symbol;Acc:MGI:104752]	18036	1.06317	4.18855e-06	13.0461	6.30882	12.6107	15.937	9.6053	14.0313	5.06183	8.63585	5.93591	5.60169
ENSMUSG00000057367	Birc2	9	baculoviral IAP repeat-containing 2 [Source:MGI Symbol;Acc:MGI:1197009]	11797	1.0609	2.34069e-09	35.0816	17.0996	33.9069	33.9215	27.455	45.043	20.1426	17.083	15.1693	16.0035
ENSMUSG00000057596	Trim30d	7	tripartite motif-containing 30D [Source:MGI Symbol;Acc:MGI:3035181]	209387	1.06036	4.62113e-05	5.94452	2.85987	4.20418	5.26975	6.91997	7.38417	2.89821	2.65651	2.09785	3.78691
ENSMUSG00000007659	Bcl2l1	2	BCL2-like 1 [Source:MGI Symbol;Acc:MGI:88139]	12048	1.06006	2.65444e-09	88.5439	42.2803	113.558	75.8311	57.2021	107.585	39.7884	42.8107	46.2439	40.2782
ENSMUSG00000048677	Tpcn2	7	two pore segment channel 2 [Source:MGI Symbol;Acc:MGI:2385297]	233979	1.05693	0.00144052	2.46249	1.13679	2.58167	2.56456	2.02892	2.6748	1.28148	1.62026	0.779479	0.865938
ENSMUSG00000022148	Fyb	15	FYN binding protein [Source:MGI Symbol;Acc:MGI:1346327]	23880	1.05548	0.00615031	4.97626	2.0673	1.71072	11.1487	3.61759	3.428	2.16514	2.20354	2.04668	1.85384
ENSMUSG00000041794	Myrip	9	myosin VIIA and Rab interacting protein [Source:MGI Symbol;Acc:MGI:2384407]	245049	1.0544	2.40866e-08	41.9865	20.1544	53.192	33.8717	29.2859	51.5963	22.2966	17.5717	21.5151	19.2343
ENSMUSG00000031278	Acsl4	X	acyl-CoA synthetase long-chain family member 4 [Source:MGI Symbol;Acc:MGI:1354713]	50790	1.05417	2.37806e-16	23.327	11.606	22.9208	26.5165	21.7255	22.1451	11.2642	12.194	11.2187	11.7472
ENSMUSG00000038781	Stap2	17	signal transducing adaptor family member 2 [Source:MGI Symbol;Acc:MGI:2147039]	106766	1.05323	3.79348e-06	17.1911	8.18177	12.5359	25.2801	17.0351	13.9135	9.51058	6.39623	7.30426	9.51602
ENSMUSG00000026365	Cfh	1	complement component factor h [Source:MGI Symbol;Acc:MGI:88385]	12628	1.05155	2.72147e-13	420.539	208.016	473.334	401.034	369.584	438.203	224.931	239.252	195.474	172.406
ENSMUSG00000063856	Gpx1	9	glutathione peroxidase 1 [Source:MGI Symbol;Acc:MGI:104887]	14775	1.04997	9.40685e-12	126.105	62.7489	119.072	137.857	100.265	147.226	60.5849	57.8942	59.8214	72.6952
ENSMUSG00000116811	Gm16385	16	predicted gene 16385 [Source:MGI Symbol;Acc:MGI:3780125]		1.0499	0.0303695	2.19015	0.904571	2.04889	2.12576	1.81846	2.76749	1.34577	0.79585	0.567987	0.908674
ENSMUSG00000047821	Trim16	11	tripartite motif-containing 16 [Source:MGI Symbol;Acc:MGI:2137356]	94092	1.04984	8.97017e-14	32.5978	16.2255	34.362	35.5507	26.7093	33.7693	17.0857	15.9419	16.01	15.8644
ENSMUSG00000071001	Hrct1	4	histidine rich carboxyl terminus 1 [Source:MGI Symbol;Acc:MGI:1917945]	100039781	1.04942	7.31321e-06	17.463	8.46209	16.1721	23.1362	14.3031	16.2406	10.1434	9.59315	8.22962	5.88223
ENSMUSG00000010358	Ifi35	11	interferon-induced protein 35 [Source:MGI Symbol;Acc:MGI:1917360]	70110	1.04861	9.82671e-08	34.7755	16.9908	33.1184	28.4709	32.3691	45.1437	19.2618	19.242	14.5388	14.9205
ENSMUSG00000018899	Irf1	11	interferon regulatory factor 1 [Source:MGI Symbol;Acc:MGI:96590]	16362	1.04692	1.59414e-06	75.0586	35.6201	76.8363	42.912	64.2224	116.264	36.5589	36.1564	36.949	32.8161
ENSMUSG00000069874	Irgm2	11	immunity-related GTPase family M member 2 [Source:MGI Symbol;Acc:MGI:1926262]	54396	1.04517	8.0001e-07	71.3305	33.7266	77.1255	35.4039	62.3435	110.449	33.6581	36.0602	29.709	35.479
ENSMUSG00000049401	Ogfr	2	opioid growth factor receptor [Source:MGI Symbol;Acc:MGI:1919325]	72075	1.04408	4.38292e-11	24.1876	12.0426	24.2372	20.5149	21.399	30.5992	10.42	11.6704	11.4083	14.6717
ENSMUSG00000071078	Nr2c2ap	8	nuclear receptor 2C2-associated protein [Source:MGI Symbol;Acc:MGI:1922942]	75692	1.04373	0.00169935	4.43159	2.07828	3.19628	4.89494	4.06986	5.56529	2.10394	2.22518	2.30326	1.68072
ENSMUSG00000027955	Gask1b	3	golgi associated kinase 1B [Source:MGI Symbol;Acc:MGI:1915909]	68659	1.04363	1.91462e-06	5.61236	2.68422	4.55594	8.90333	5.16199	3.82817	3.08554	2.1237	2.62143	2.90622
ENSMUSG00000056498	Tmem154	3	transmembrane protein 154 [Source:MGI Symbol;Acc:MGI:2444725]	320782	1.04277	7.31849e-05	6.14501	2.85918	9.08314	4.41453	3.96115	7.12123	3.53477	2.93299	2.04316	2.92578
ENSMUSG00000028367	Txn1	4	thioredoxin 1 [Source:MGI Symbol;Acc:MGI:98874]	22166	1.04028	6.96161e-08	35.5583	17.6119	27.5461	44.4361	32.0095	38.2414	17.6628	16.3949	17.0543	19.3356
ENSMUSG00000023367	Tmem176a	6	transmembrane protein 176A [Source:MGI Symbol;Acc:MGI:1913308]	66058	1.03864	5.67154e-07	24.5324	11.9849	20.2647	32.6349	24.5794	20.6507	12.0182	15.4224	9.3833	11.1158
ENSMUSG00000027613	Eif6	2	eukaryotic translation initiation factor 6 [Source:MGI Symbol;Acc:MGI:1196288]	16418	1.03828	3.65769e-08	27.4161	13.5715	29.1684	29.6396	21.3754	29.4812	14.5577	15.9928	11.7977	11.9378
ENSMUSG00000046865	Fbl	7	fibrillarin [Source:MGI Symbol;Acc:MGI:95486]	14113	1.03651	8.52231e-05	6.64208	3.23406	5.59812	8.33118	5.59148	7.04754	2.75741	4.53631	2.80852	2.83401
ENSMUSG00000061119	Prcp	7	prolylcarboxypeptidase (angiotensinase C) [Source:MGI Symbol;Acc:MGI:1919711]	72461	1.03639	8.28692e-07	24.814	12.3108	18.4837	32.2539	18.1951	30.323	12.1687	12.2932	11.1426	13.6389
ENSMUSG00000046688	Tifa	3	TRAF-interacting protein with forkhead-associated domain [Source:MGI Symbol;Acc:MGI:2182965]	211550	1.03563	2.8591e-05	8.77872	4.07323	11.6819	5.40106	4.62534	13.4066	2.97159	6.36011	3.28409	3.67713
ENSMUSG00000024165	Jpt2	17	Jupiter microtubule associated homolog 2 [Source:MGI Symbol;Acc:MGI:1196260]	52009	1.03489	4.16724e-06	14.1703	6.9824	10.4594	19.2318	10.9088	16.0813	6.73693	7.81957	6.49517	6.87795
ENSMUSG00000032575	Manf	9	mesencephalic astrocyte-derived neurotrophic factor [Source:MGI Symbol;Acc:MGI:1922090]	74840	1.03258	6.96848e-09	45.4026	22.7276	44.2799	59.8463	34.0517	43.4325	25.5128	19.6992	22.1581	23.5404
ENSMUSG00000060802	B2m	2	beta-2 microglobulin [Source:MGI Symbol;Acc:MGI:88127]	12010	1.0312	2.30484e-10	1088.55	553.584	960.326	1296.37	1002.54	1094.97	487.727	543.313	435.565	747.731
ENSMUSG00000028978	Nos3	5	nitric oxide synthase 3, endothelial cell [Source:MGI Symbol;Acc:MGI:97362]	18127	1.03044	6.27267e-16	140.119	70.9186	139.499	161.734	132.121	127.122	83.2191	68.3328	68.0014	64.1209
ENSMUSG00000039903	Eva1c	16	eva-1 homolog C (C. elegans) [Source:MGI Symbol;Acc:MGI:1918217]	70967	1.03017	3.18803e-06	9.09769	4.3469	12.2509	4.90978	6.49213	12.7379	3.65281	5.34685	3.10809	5.27986
ENSMUSG00000024312	Wdr46	17	WD repeat domain 46 [Source:MGI Symbol;Acc:MGI:1931871]	57315	1.02814	5.47346e-08	13.7545	6.90691	11.5927	16.7036	12.4775	14.2442	7.98408	5.78621	7.22443	6.63291
ENSMUSG00000025007	Aldh18a1	19	aldehyde dehydrogenase 18 family, member A1 [Source:MGI Symbol;Acc:MGI:1888908]	56454	1.02781	7.94388e-07	8.08777	4.0014	6.3021	9.92043	8.16101	7.96754	3.40736	4.62217	4.46891	3.50715
ENSMUSG00000034422	Parp14	16	poly (ADP-ribose) polymerase family, member 14 [Source:MGI Symbol;Acc:MGI:1919489]	547253	1.02142	4.01155e-08	50.2141	24.7649	49.0317	32.5719	44.9158	74.3368	24.7044	27.3286	23.1459	23.8806
ENSMUSG00000024145	Pigf	17	phosphatidylinositol glycan anchor biosynthesis, class F [Source:MGI Symbol;Acc:MGI:99462]	18701	1.02013	0.00769255	5.791	2.75975	6.34805	6.25552	5.6546	4.90584	1.29401	2.5586	2.4765	4.70989
ENSMUSG00000026547	Tagln2	1	transgelin 2 [Source:MGI Symbol;Acc:MGI:1312985]	21346	1.01796	8.16933e-09	142.467	71.0469	108.227	211.626	123.136	126.88	74.0006	72.9609	71.9347	65.2915
ENSMUSG00000026003	Acadl	1	acyl-Coenzyme A dehydrogenase, long-chain [Source:MGI Symbol;Acc:MGI:87866]	11363	1.01782	3.19157e-11	163.052	82.0915	177	156.577	120.912	197.717	87.5455	84.7086	77.8095	78.3022
ENSMUSG00000013701	Timm23	14	translocase of inner mitochondrial membrane 23 [Source:MGI Symbol;Acc:MGI:1858317]	53600	1.01591	0.0222603	2.62567	1.1644	2.90869	3.52678	2.07078	1.99641	1.26432	1.36341	0.824666	1.20519
ENSMUSG00000020869	Lrrc59	11	leucine rich repeat containing 59 [Source:MGI Symbol;Acc:MGI:2138133]	98238	1.01551	1.50845e-12	53.5116	27.2811	55.8168	60.0674	44.201	53.9612	27.85	28.368	28.2404	24.6659
ENSMUSG00000092274	Neat1	19	nuclear paraspeckle assembly transcript 1 (non-protein coding) [Source:MGI Symbol;Acc:MGI:1914211]	66961	1.014	5.22306e-05	1.85859	0.902098	2.9519	1.42297	1.31853	1.74097	0.928196	0.804733	1.10127	0.774187
ENSMUSG00000059013	Sh2d3c	2	SH2 domain containing 3C [Source:MGI Symbol;Acc:MGI:1351631]	27387	1.01372	1.49223e-07	39.2375	19.5991	50.1265	37.2013	26.5027	43.1195	20.2615	18.215	22.8194	17.1004
ENSMUSG00000026004	Kansl1l	1	KAT8 regulatory NSL complex subunit 1-like [Source:MGI Symbol;Acc:MGI:1915941]	68691	1.0137	1.20646e-09	18.9588	9.62783	19.1968	20.9474	16.6011	19.0898	8.68188	10.9566	11.0129	7.85996
ENSMUSG00000030407	Qpctl	7	glutaminyl-peptide cyclotransferase-like [Source:MGI Symbol;Acc:MGI:1914619]	67369	1.01349	2.20887e-08	11.7616	5.91922	14.1082	9.80295	10.1732	12.962	5.00072	7.4434	5.69019	5.54257
ENSMUSG00000072949	Acot1	12	acyl-CoA thioesterase 1 [Source:MGI Symbol;Acc:MGI:1349396]	26897	1.0103	0.0305498	1.71416	0.742982	1.74739	0.915589	1.25495	2.93873	0.763275	0.67128	1.15415	0.383222
ENSMUSG00000022575	Gsdmd	15	gasdermin D [Source:MGI Symbol;Acc:MGI:1916396]	69146	1.01013	2.46361e-06	18.0471	9.09176	13.8317	18.0512	18.3329	21.9726	10.0452	10.0473	9.24021	7.03423
ENSMUSG00000002565	Scin	12	scinderin [Source:MGI Symbol;Acc:MGI:1306794]	20259	1.0088	0.0473154	1.30324	0.540433	1.47426	0.465972	1.05433	2.21842	0.563473	0.430633	0.911951	0.255674
ENSMUSG00000027940	Tpm3	3	tropomyosin 3, gamma [Source:MGI Symbol;Acc:MGI:1890149]	59069	1.00661	3.26254e-13	104.785	53.8495	113.454	118.16	85.2818	102.245	55.3615	50.286	50.5742	59.1764
ENSMUSG00000079197	Psme2	14	proteasome (prosome, macropain) activator subunit 2 (PA28 beta) [Source:MGI Symbol;Acc:MGI:1096365]	19188	1.00588	1.39782e-10	76.9701	39.473	63.162	82.3798	75.4966	86.8421	36.9458	41.776	40.0443	39.1261
ENSMUSG00000040463	Mybbp1a	11	MYB binding protein (P160) 1a [Source:MGI Symbol;Acc:MGI:106181]	18432	1.00549	2.23221e-14	43.3236	22.2637	40.44	49.9768	41.1754	41.7023	24.328	23.1505	20.8649	20.7116
ENSMUSG00000024727	Trpm6	19	transient receptor potential cation channel, subfamily M, member 6 [Source:MGI Symbol;Acc:MGI:2675603]	225997	1.00479	2.51172e-08	10.6293	5.36725	8.79546	14.5568	9.77729	9.38769	4.85545	5.88896	5.89214	4.83245
ENSMUSG00000052056	Zfp217	2	zinc finger protein 217 [Source:MGI Symbol;Acc:MGI:2685408]	228913	1.00366	2.73494e-06	8.08341	4.018	9.84083	6.45277	5.88562	10.1544	4.13793	3.13078	4.52413	4.27918
ENSMUSG00000002910	Arrdc2	8	arrestin domain containing 2 [Source:MGI Symbol;Acc:MGI:1918057]	70807	1.00335	0.000828505	6.92	3.26105	9.75802	5.16414	3.73894	9.01891	4.1259	2.71641	2.8753	3.32661
ENSMUSG00000029135	Fosl2	5	fos-like antigen 2 [Source:MGI Symbol;Acc:MGI:102858]	14284	1.00224	3.51067e-09	20.1608	10.2168	24.6385	17.5138	15.8386	22.6522	10.6316	9.7308	11.3769	9.12792
ENSMUSG00000045180	Shroom2	X	shroom family member 2 [Source:MGI Symbol;Acc:MGI:107194]	110380	1.00171	8.64261e-10	27.3824	13.8079	34.4945	24.6618	19.4153	30.9582	12.72	16.5839	13.713	12.2146
ENSMUSG00000010755	Cars	7	cysteinyl-tRNA synthetase [Source:MGI Symbol;Acc:MGI:1351477]	27267	1.00149	3.29679e-07	17.7354	9.04173	17.7839	17.8517	13.4003	21.9058	10.2374	8.03789	10.0488	7.84282
ENSMUSG00000041046	Ramp3	11	receptor (calcitonin) activity modifying protein 3 [Source:MGI Symbol;Acc:MGI:1860292]	56089	0.999992	0.0055403	5.5659	2.58474	8.80791	3.70172	3.46222	6.29174	2.18676	1.66419	2.73198	3.75603
ENSMUSG00000003348	Mob3a	10	MOB kinase activator 3A [Source:MGI Symbol;Acc:MGI:3050117]	208228	0.999989	1.64987e-06	10.3221	5.22084	11.6738	11.1504	7.53975	10.9246	4.88131	5.96303	5.55865	4.48035
ENSMUSG00000097558	Gm26902	19	predicted gene, 26902 [Source:MGI Symbol;Acc:MGI:5477396]		0.998272	0.0185294	1.35538	0.62301	1.6671	1.81683	0.901088	1.0365	0.874319	0.649033	0.550664	0.418024
ENSMUSG00000078994	Zfp429	13	zinc finger protein 429 [Source:MGI Symbol;Acc:MGI:1920057]	72807	0.997377	0.028032	1.44933	0.652446	1.06654	1.64807	1.20476	1.87794	0.483131	0.926034	0.671964	0.528656
ENSMUSG00000038235	F11r	1	F11 receptor [Source:MGI Symbol;Acc:MGI:1321398]	16456	0.997291	1.09056e-09	49.761	25.5907	47.1063	57.0871	40.9741	53.8764	28.8802	27.6798	23.2986	22.504
ENSMUSG00000030403	Vasp	7	vasodilator-stimulated phosphoprotein [Source:MGI Symbol;Acc:MGI:109268]	22323	0.996506	7.56452e-11	44.6106	22.988	48.476	46.6246	36.3805	46.9613	22.372	23.4076	25.5095	20.6627
ENSMUSG00000055612	Cdca7	2	cell division cycle associated 7 [Source:MGI Symbol;Acc:MGI:1914203]	66953	0.994253	0.000250464	4.55425	2.29718	3.76726	5.79849	3.93313	4.7181	2.72153	2.04316	2.72303	1.70101
ENSMUSG00000022014	Epsti1	14	epithelial stromal interaction 1 (breast) [Source:MGI Symbol;Acc:MGI:1915168]	108670	0.994181	0.0287896	1.88484	0.865527	1.77088	2.05233	1.29894	2.41722	0.656335	1.65529	0.426004	0.724481
ENSMUSG00000001227	Sema6b	17	sema domain, transmembrane domain (TM), and cytoplasmic domain, (semaphorin) 6B [Source:MGI Symbol;Acc:MGI:1202889]	20359	0.993748	2.45695e-07	26.7268	13.3319	37.6044	22.7733	17.2294	29.3001	14.5233	12.4418	12.5196	13.8429
ENSMUSG00000026875	Traf1	2	TNF receptor-associated factor 1 [Source:MGI Symbol;Acc:MGI:101836]	22029	0.992699	0.0108764	2.22455	1.00461	1.46027	4.46783	1.74966	1.22044	1.62229	0.930899	0.745223	0.720007
ENSMUSG00000026049	Tex30	1	testis expressed 30 [Source:MGI Symbol;Acc:MGI:1922873]	75623	0.991867	0.0121758	2.88044	1.34441	4.4272	1.83244	2.0986	3.1635	1.24088	1.47941	0.794954	1.86239
ENSMUSG00000032300	1700017B05Rik	9	RIKEN cDNA 1700017B05 gene [Source:MGI Symbol;Acc:MGI:1921461]	74211	0.990943	9.64065e-05	5.12977	2.53521	6.70691	4.41763	3.33464	6.05989	2.25398	3.75244	2.24757	1.88684
ENSMUSG00000020929	Eftud2	11	elongation factor Tu GTP binding domain containing 2 [Source:MGI Symbol;Acc:MGI:1336880]	20624	0.990616	3.27462e-15	81.3792	42.1381	91.469	75.6517	68.0366	90.3594	42.1797	42.7675	41.0021	42.6031
ENSMUSG00000048832	Vps37c	19	vacuolar protein sorting 37C [Source:MGI Symbol;Acc:MGI:2147661]	107305	0.990015	5.97761e-05	9.36419	4.77291	9.7179	9.8573	7.11098	10.7706	6.82492	3.96992	4.42101	3.8758
ENSMUSG00000019842	Traf3ip2	10	TRAF3 interacting protein 2 [Source:MGI Symbol;Acc:MGI:2143599]	103213	0.989893	0.00399889	2.89713	1.3578	3.88519	1.63418	2.11809	3.95108	1.534	1.43955	1.3893	1.06836
ENSMUSG00000030603	Psmc4	7	proteasome (prosome, macropain) 26S subunit, ATPase, 4 [Source:MGI Symbol;Acc:MGI:1346093]	23996	0.989175	1.49901e-12	52.3213	27.2231	54.5983	53.6805	42.1499	58.8565	25.6104	26.9867	25.2327	31.0627
ENSMUSG00000003970	Rpl8	15	ribosomal protein L8 [Source:MGI Symbol;Acc:MGI:1350927]	26961	0.988881	1.65512e-10	189.587	98.5414	165.036	230.839	157.767	204.707	90.2961	94.6319	101.364	107.874
ENSMUSG00000037742	Eef1a1	9	eukaryotic translation elongation factor 1 alpha 1 [Source:MGI Symbol;Acc:MGI:1096881]	13627	0.988021	9.09629e-18	884.416	462.196	890.48	927.057	779.852	940.275	454.953	491.139	448.967	453.727
ENSMUSG00000049580	Tsku	7	tsukushi, small leucine rich proteoglycan [Source:MGI Symbol;Acc:MGI:2443855]	244152	0.985593	1.05946e-05	11.3309	5.51999	16.525	4.93006	8.53678	15.3318	4.1875	6.82257	4.43258	6.63731
ENSMUSG00000031431	Tsc22d3	X	TSC22 domain family, member 3 [Source:MGI Symbol;Acc:MGI:1196284]	14605	0.983999	3.34174e-07	69.9605	34.7715	98.4658	45.8217	51.1184	84.4362	27.5612	30.1539	39.0162	42.3548
ENSMUSG00000062867	Impdh2	9	inosine monophosphate dehydrogenase 2 [Source:MGI Symbol;Acc:MGI:109367]	23918	0.981327	8.37397e-08	22.2938	11.5295	22.9811	22.4264	17.3875	26.3801	10.4316	10.9122	13.1077	11.6666
ENSMUSG00000022894	Adamts5	16	a disintegrin-like and metallopeptidase (reprolysin type) with thrombospondin type 1 motif, 5 (aggrecanase-2) [Source:MGI Symbol;Acc:MGI:1346321]	23794	0.980556	0.00278659	2.25257	1.01383	3.65932	0.836018	1.35058	3.16436	1.07577	1.08525	1.08098	0.813327
ENSMUSG00000024883	Rin1	19	Ras and Rab interactor 1 [Source:MGI Symbol;Acc:MGI:2385695]	225870	0.979544	5.13412e-07	10.7089	5.50447	10.6077	14.7324	8.86002	8.63528	5.71244	5.95752	5.18095	5.16697
ENSMUSG00000036452	Arhgap26	18	Rho GTPase activating protein 26 [Source:MGI Symbol;Acc:MGI:1918552]	71302	0.978532	5.14904e-14	34.091	17.7726	38.3205	30.7713	28.7404	38.5318	18.1105	17.6822	17.4207	17.8769
ENSMUSG00000020116	Pno1	11	partner of NOB1 homolog [Source:MGI Symbol;Acc:MGI:1913499]	66249	0.97794	4.54567e-06	13.2115	6.8027	10.3015	17.1091	12.3496	13.086	6.823	6.01436	7.84981	6.52363
ENSMUSG00000028599	Tnfrsf1b	4	tumor necrosis factor receptor superfamily, member 1b [Source:MGI Symbol;Acc:MGI:1314883]	21938	0.976799	5.22175e-06	14.4858	7.40851	15.5203	14.4123	10.052	17.9585	7.58117	8.36409	8.21188	5.47688
ENSMUSG00000062300	Nectin2	7	nectin cell adhesion molecule 2 [Source:MGI Symbol;Acc:MGI:97822]	19294	0.975884	6.26248e-07	13.2187	6.89244	13.2271	14.3058	11.3236	14.0183	8.93771	5.80975	6.512	6.31031
ENSMUSG00000021190	Lgmn	12	legumain [Source:MGI Symbol;Acc:MGI:1330838]	19141	0.975039	1.10084e-05	48.1061	24.5399	39.6105	77.0177	34.1161	41.6799	23.2569	26.8837	23.3327	24.6862
ENSMUSG00000021996	Esd	14	esterase D/formylglutathione hydrolase [Source:MGI Symbol;Acc:MGI:95421]	13885	0.974469	8.68054e-11	41.2722	21.4465	49.2411	36.9556	33.4174	45.4749	21.4281	21.6169	21.467	21.274
ENSMUSG00000047631	Apof	10	apolipoprotein F [Source:MGI Symbol;Acc:MGI:104539]	103161	0.971138	0.00139517	3.98286	1.97011	4.57554	2.86658	3.24079	5.24851	2.06677	2.29882	1.59208	1.92275
ENSMUSG00000020806	Rhbdf2	11	rhomboid 5 homolog 2 [Source:MGI Symbol;Acc:MGI:2442473]	217344	0.970326	2.54509e-08	19.6575	10.2569	20.6557	20.1567	14.9175	22.9002	11.78	9.63545	9.75673	9.85544
ENSMUSG00000026544	Dusp23	1	dual specificity phosphatase 23 [Source:MGI Symbol;Acc:MGI:1915690]	68440	0.968873	0.00801151	9.75372	4.52966	4.44814	18.7704	8.22594	7.57037	5.54917	4.90286	2.94599	4.72063
ENSMUSG00000031785	Adgrg1	8	adhesion G protein-coupled receptor G1 [Source:MGI Symbol;Acc:MGI:1340051]	14766	0.967641	4.26766e-08	87.6637	45.4865	109.786	82.6204	65.5789	92.6699	51.5212	48.2941	45.9024	36.2282
ENSMUSG00000046733	Gprc5a	6	G protein-coupled receptor, family C, group 5, member A [Source:MGI Symbol;Acc:MGI:1891250]	232431	0.966689	0.00372125	4.06028	1.98887	5.22706	3.78065	2.44884	4.78456	1.76766	2.45194	2.32197	1.41391
ENSMUSG00000049686	Orai1	5	ORAI calcium release-activated calcium modulator 1 [Source:MGI Symbol;Acc:MGI:1925542]	109305	0.966494	3.96693e-05	14.9862	7.71306	15.6011	17.7572	11.9184	14.668	8.42777	10.1529	6.58545	5.68615
ENSMUSG00000017009	Sdc4	2	syndecan 4 [Source:MGI Symbol;Acc:MGI:1349164]	20971	0.96526	7.99806e-06	73.7629	35.6429	110.414	45.4827	41.5789	97.5766	35.6811	40.4869	34.0763	32.3274
ENSMUSG00000001025	S100a6	3	S100 calcium binding protein A6 (calcyclin) [Source:MGI Symbol;Acc:MGI:1339467]	20200	0.964869	4.54394e-05	28.4288	14.6979	22.1077	34.8833	23.9645	32.7597	13.3237	17.0648	15.9151	12.4878
ENSMUSG00000050549	Fam241a	3	family with sequence similarity 241, member A [Source:MGI Symbol;Acc:MGI:1917867]	70617	0.963466	0.00632459	2.44069	1.21899	2.51549	2.16415	2.0115	3.07162	0.915656	0.993	1.09525	1.87204
ENSMUSG00000038463	Olfml2b	1	olfactomedin-like 2B [Source:MGI Symbol;Acc:MGI:2443310]	320078	0.961529	0.0109317	2.278	1.07596	3.64762	1.67483	1.25571	2.53386	1.40447	1.05013	0.992796	0.856431
ENSMUSG00000027429	Sec23b	2	SEC23 homolog B, COPII coat complex component [Source:MGI Symbol;Acc:MGI:1350925]	27054	0.96132	3.97187e-13	33.4316	17.7364	36.4002	34.1767	29.3695	33.7801	17.1722	18.1508	18.4502	17.1723
ENSMUSG00000025355	Mmp19	10	matrix metallopeptidase 19 [Source:MGI Symbol;Acc:MGI:1927899]	58223	0.960375	1.20085e-06	5.95707	3.12702	6.1502	5.06921	6.46168	6.1472	2.82605	3.53334	2.8936	3.2551
ENSMUSG00000024661	Fth1	19	ferritin heavy polypeptide 1 [Source:MGI Symbol;Acc:MGI:95588]	14319	0.959101	7.39e-09	135.281	71.6211	154.929	137.731	104.812	143.652	71.5505	59.2207	86.9259	68.7873
ENSMUSG00000017765	Slc12a4	8	solute carrier family 12, member 4 [Source:MGI Symbol;Acc:MGI:1309465]	20498	0.958314	1.26153e-10	23.9691	12.6879	24.212	23.7245	20.0453	27.8947	11.9697	14.1733	12.6764	11.9322
ENSMUSG00000026914	Psmd14	2	proteasome (prosome, macropain) 26S subunit, non-ATPase, 14 [Source:MGI Symbol;Acc:MGI:1913284]	59029	0.956514	1.9468e-09	53.6537	28.3695	58.5103	56.1171	44.6082	55.3792	28.4735	33.6121	26.6232	24.7693
ENSMUSG00000032786	Alas1	9	aminolevulinic acid synthase 1 [Source:MGI Symbol;Acc:MGI:87989]	11655	0.955877	1.05049e-13	143.235	76.4395	149.551	161.874	123.434	138.082	69.2541	76.4817	83.2519	76.7703
ENSMUSG00000029229	Chic2	5	cysteine-rich hydrophobic domain 2 [Source:MGI Symbol;Acc:MGI:1921527]	74277	0.955263	3.31642e-07	4.55402	2.38344	5.5612	4.64558	3.28703	4.72225	2.44651	2.64891	2.27631	2.16204
ENSMUSG00000029810	Tmem176b	6	transmembrane protein 176B [Source:MGI Symbol;Acc:MGI:1916348]	65963	0.95486	2.10419e-08	90.9171	48.0072	77.6372	113.718	84.0135	88.2997	46.0813	59.416	43.7123	42.8194
ENSMUSG00000048218	Amigo2	15	adhesion molecule with Ig like domain 2 [Source:MGI Symbol;Acc:MGI:2145995]	105827	0.953555	0.000650338	5.67701	2.80997	7.64842	3.04241	4.49669	7.52054	3.1557	2.39192	2.39148	3.30079
ENSMUSG00000023262	Acy1	9	aminoacylase 1 [Source:MGI Symbol;Acc:MGI:87913]	109652	0.952445	0.00109487	4.95414	2.47864	3.30063	6.90125	5.541	4.07369	2.55019	2.3537	2.35456	2.65612
ENSMUSG00000045838	Ccdc9b	2	coiled-coil domain containing 9B [Source:MGI Symbol;Acc:MGI:2685199]	214239	0.952013	1.88289e-10	12.9614	6.92747	12.0556	13.8728	12.0211	13.8959	7.24194	6.35137	7.44093	6.67564
ENSMUSG00000029777	Gars	6	glycyl-tRNA synthetase [Source:MGI Symbol;Acc:MGI:2449057]	353172	0.950342	4.45517e-09	79.9589	42.4351	87.3846	80.7321	59.9601	91.7588	41.4702	36.8716	47.8646	43.5341
ENSMUSG00000017221	Psmd3	11	proteasome (prosome, macropain) 26S subunit, non-ATPase, 3 [Source:MGI Symbol;Acc:MGI:98858]	22123	0.948237	6.05483e-11	48.6081	25.9251	52.9316	50.9791	39.4485	51.073	27.2838	28.1658	23.9484	24.3022
ENSMUSG00000045302	Preb	5	prolactin regulatory element binding [Source:MGI Symbol;Acc:MGI:1355326]	50907	0.94779	6.28114e-08	14.5538	7.66835	17.5135	14.3198	10.3812	16.001	7.51668	7.90225	8.36368	6.89077
ENSMUSG00000030921	Trim30a	7	tripartite motif-containing 30A [Source:MGI Symbol;Acc:MGI:98178]	20128	0.947615	2.9856e-09	23.6923	12.5319	23.737	19.1122	20.4512	31.4689	12.0424	13.8722	11.4981	12.7148
ENSMUSG00000057666	Gapdh	6	glyceraldehyde-3-phosphate dehydrogenase [Source:MGI Symbol;Acc:MGI:95640]	14433	0.947612	8.53152e-09	59.4102	31.44	68.7103	59.9957	43.6286	65.306	33.3829	33.4103	31.7987	27.1683
ENSMUSG00000040354	Mars1	10	methionine-tRNA synthetase 1 [Source:MGI Symbol;Acc:MGI:1345633]	216443	0.946961	1.07837e-09	23.4834	12.5229	23.344	22.5063	21.1994	26.8837	13.2145	13.3477	12.3829	11.1465
ENSMUSG00000033294	Noc4l	5	NOC4 like [Source:MGI Symbol;Acc:MGI:2140843]	100608	0.946426	0.000406713	5.47857	2.8398	5.5132	4.92419	5.41408	6.06281	3.00675	3.18241	3.12618	2.04388
ENSMUSG00000008393	Carhsp1	16	calcium regulated heat stable protein 1 [Source:MGI Symbol;Acc:MGI:1196368]	52502	0.946143	2.34933e-06	22.8379	11.9889	23.999	22.0262	15.6382	29.6883	12.3107	9.63925	12.4237	13.582
ENSMUSG00000091971	Hspa1a	17	heat shock protein 1A [Source:MGI Symbol;Acc:MGI:96244]	193740	0.946062	0.000677229	6.55301	3.47866	6.83205	5.22446	6.79504	7.3605	3.41274	2.1561	5.42745	2.91837
ENSMUSG00000030254	Rad18	6	RAD18 E3 ubiquitin protein ligase [Source:MGI Symbol;Acc:MGI:1890476]	58186	0.945742	0.000869254	4.35632	2.19259	5.40783	3.11603	2.95468	5.94673	2.21339	1.76588	2.59157	2.19951
ENSMUSG00000021265	Slc25a29	12	solute carrier family 25 (mitochondrial carrier, palmitoylcarnitine transporter), member 29 [Source:MGI Symbol;Acc:MGI:2444911]	214663	0.944006	0.0178398	3.37614	1.61228	4.77373	1.84134	2.39706	4.49243	2.12218	1.01822	1.699	1.60971
ENSMUSG00000044786	Zfp36	7	zinc finger protein 36 [Source:MGI Symbol;Acc:MGI:99180]	22695	0.943463	0.000203621	10.4139	5.51432	10.8443	6.2169	11.5357	13.0588	2.96938	6.02806	5.6494	7.41043
ENSMUSG00000067224	Gm3695	12	predicted gene 3695 [Source:MGI Symbol;Acc:MGI:3781871]		0.943056	0.0374798	2.74959	1.30742	2.78474	3.40845	2.10644	2.69873	1.06435	1.12485	1.52265	1.51783
ENSMUSG00000042626	Shc1	3	src homology 2 domain-containing transforming protein C1 [Source:MGI Symbol;Acc:MGI:98296]	20416	0.943028	1.02652e-12	36.2898	19.5043	38.0403	36.6533	30.232	40.2336	19.1497	20.4613	17.9985	20.4078
ENSMUSG00000108414	Snhg1	19	small nucleolar RNA host gene 1 [Source:MGI Symbol;Acc:MGI:3763743]		0.940615	0.00280029	2.70347	1.39354	2.61175	2.83195	2.51539	2.85477	1.10602	1.07794	1.83555	1.55464
ENSMUSG00000029722	Agfg2	5	ArfGAP with FG repeats 2 [Source:MGI Symbol;Acc:MGI:2443267]	231801	0.940541	0.000173266	7.60471	3.85643	10.5449	5.37533	5.14267	9.35596	3.42933	3.58436	4.5435	3.86853
ENSMUSG00000011179	Odc1	12	ornithine decarboxylase, structural 1 [Source:MGI Symbol;Acc:MGI:97402]	18263	0.94053	2.88812e-07	21.0243	11.0525	26.201	17.6525	15.2089	25.035	10.1445	9.62636	10.5403	13.8989
ENSMUSG00000011114	Tbrg1	9	transforming growth factor beta regulated gene 1 [Source:MGI Symbol;Acc:MGI:1100877]	21376	0.940421	3.92419e-11	35.1218	18.8618	35.3675	32.8516	29.9392	42.329	17.8118	19.9478	17.7105	19.9768
ENSMUSG00000034997	Htr2a	14	5-hydroxytryptamine (serotonin) receptor 2A [Source:MGI Symbol;Acc:MGI:109521]	15558	0.939192	0.000968394	3.09601	1.6065	3.7949	2.88065	2.3181	3.39041	1.18589	1.20554	2.39544	1.63913
ENSMUSG00000076441	Ass1	2	argininosuccinate synthetase 1 [Source:MGI Symbol;Acc:MGI:88090]	11898	0.939103	9.26257e-05	19.8107	10.2497	19.4073	10.9324	18.6545	30.2486	8.6539	10.1598	10.0988	12.0863
ENSMUSG00000025869	Nop16	13	NOP16 nucleolar protein [Source:MGI Symbol;Acc:MGI:107862]	28126	0.938576	0.00257266	5.16376	2.64558	5.54325	6.27287	3.90774	4.9312	2.62104	3.58426	2.39792	1.9791
ENSMUSG00000055148	Klf2	8	Kruppel-like factor 2 (lung) [Source:MGI Symbol;Acc:MGI:1342772]	16598	0.938052	8.94166e-08	243.559	130.104	284.778	207.519	227.712	254.227	85.2231	154.965	155.949	124.281
ENSMUSG00000045268	Zfp691	4	zinc finger protein 691 [Source:MGI Symbol;Acc:MGI:3041163]	195522	0.937982	0.000222018	5.72784	3.01134	5.82981	6.72798	4.74702	5.60655	3.75736	2.4682	2.64943	3.17037
ENSMUSG00000002204	Napsa	7	napsin A aspartic peptidase [Source:MGI Symbol;Acc:MGI:109365]	16541	0.937762	0.037384	2.12575	1.00376	2.70173	2.20457	1.36243	2.23427	1.14736	1.42203	0.765988	0.679655
ENSMUSG00000006442	Srm	4	spermidine synthase [Source:MGI Symbol;Acc:MGI:102690]	20810	0.934226	0.000216583	10.8644	5.74828	9.82499	13.2242	8.44166	11.9666	5.42735	4.81968	6.84695	5.89915
ENSMUSG00000074766	Ism1	2	isthmin 1, angiogenesis inhibitor [Source:MGI Symbol;Acc:MGI:2442963]	319909	0.933413	5.5172e-06	30.7041	15.6979	38.0883	20.095	21.3072	43.3257	16.9775	14.4465	14.4559	16.9119
ENSMUSG00000029622	Arpc1b	5	actin related protein 2/3 complex, subunit 1B [Source:MGI Symbol;Acc:MGI:1343142]	11867	0.933303	3.35518e-09	33.478	18.1028	31.3493	40.3876	28.0257	34.1495	20.7687	16.8477	18.2526	16.5423
ENSMUSG00000009927	Rps25	9	ribosomal protein S25 [Source:MGI Symbol;Acc:MGI:1922867]	75617	0.933149	1.86292e-07	25.0531	13.4075	20.9716	31.0736	25.1916	22.9754	12.7848	11.6077	15.2479	13.9896
ENSMUSG00000015143	Actn1	12	actinin, alpha 1 [Source:MGI Symbol;Acc:MGI:2137706]	109711	0.932516	1.33985e-07	62.2804	33.0332	48.4147	92.7437	54.3342	53.629	34.8964	29.0417	32.7483	35.4462
ENSMUSG00000029528	Pxn	5	paxillin [Source:MGI Symbol;Acc:MGI:108295]	19303	0.932258	5.22932e-12	67.4189	36.2995	79.9651	64.4863	54.8645	70.3597	37.5421	37.1869	34.9642	35.5049
ENSMUSG00000039005	Tlr4	4	toll-like receptor 4 [Source:MGI Symbol;Acc:MGI:96824]	21898	0.932069	8.66805e-06	5.12322	2.72975	5.4027	5.25686	3.9024	5.93093	2.32053	2.82181	2.94489	2.83176
ENSMUSG00000097006	9530082P21Rik	17	RIKEN cDNA 9530082P21 gene [Source:MGI Symbol;Acc:MGI:3603340]	638247	0.931573	0.000468506	6.4157	3.42249	4.10984	6.77806	6.8177	7.9572	2.87881	3.93205	2.50138	4.37771
ENSMUSG00000032261	Sh3bgrl2	9	SH3 domain binding glutamic acid-rich protein like 2 [Source:MGI Symbol;Acc:MGI:1915350]	212531	0.931121	1.94698e-07	9.62832	5.16175	11.3869	10.2742	6.89065	9.96153	4.76106	5.16463	5.1729	5.54841
ENSMUSG00000004100	Ppan	9	peter pan homolog [Source:MGI Symbol;Acc:MGI:2178445]	235036	0.929746	0.000400509	4.17343	2.18649	5.39695	4.24055	3.11851	3.93773	2.84834	1.91122	1.7591	2.22731
ENSMUSG00000017615	Tnfaip1	11	tumor necrosis factor, alpha-induced protein 1 (endothelial) [Source:MGI Symbol;Acc:MGI:104961]	21927	0.926301	3.05558e-10	54.1527	29.4333	57.5254	59.8161	40.661	58.6084	28.4198	33.0241	25.4307	30.8586
ENSMUSG00000028019	Pdgfc	3	platelet-derived growth factor, C polypeptide [Source:MGI Symbol;Acc:MGI:1859631]	54635	0.925942	0.00453273	2.13016	1.09084	2.22303	1.58544	1.89713	2.81505	1.32169	1.05495	1.06661	0.920105
ENSMUSG00000016319	Slc25a5	X	solute carrier family 25 (mitochondrial carrier, adenine nucleotide translocator), member 5 [Source:MGI Symbol;Acc:MGI:1353496]	11740	0.924421	7.37981e-12	130.722	71.1841	134.704	138.353	115.525	134.306	67.0586	78.2168	74.4773	64.9838
ENSMUSG00000033088	Triobp	15	TRIO and F-actin binding protein [Source:MGI Symbol;Acc:MGI:1349410]	110253	0.92438	2.49003e-10	21.1972	11.4679	23.0502	20.7614	16.8576	24.1195	11.4465	12.0613	11.6957	10.6681
ENSMUSG00000053907	Mat2a	6	methionine adenosyltransferase II, alpha [Source:MGI Symbol;Acc:MGI:2443731]	232087	0.924171	8.18556e-06	50.9757	26.6371	69.7739	37.9079	35.8759	60.3453	26.4379	23.9595	32.273	23.8779
ENSMUSG00000052560	Cpne8	15	copine VIII [Source:MGI Symbol;Acc:MGI:1914121]	66871	0.923084	1.07745e-07	20.6599	11.2118	21.7037	21.7079	16.2368	22.9911	12.2607	10.1157	12.3913	10.0797
ENSMUSG00000005514	Por	5	P450 (cytochrome) oxidoreductase [Source:MGI Symbol;Acc:MGI:97744]	18984	0.920128	2.25908e-05	197.146	96.8697	315.192	92.0647	123.755	257.571	93.4322	111.83	85.504	96.7125
ENSMUSG00000003808	Farsa	8	phenylalanyl-tRNA synthetase, alpha subunit [Source:MGI Symbol;Acc:MGI:1913840]	66590	0.919474	1.49084e-06	8.88222	4.82646	8.10969	10.0252	8.07008	9.32395	4.88281	4.64787	5.79068	3.98449
ENSMUSG00000039519	Cyp7b1	3	cytochrome P450, family 7, subfamily b, polypeptide 1 [Source:MGI Symbol;Acc:MGI:104978]	13123	0.919108	0.00541198	3.77729	1.93374	4.81828	2.73834	3.50447	4.04807	1.79436	2.42944	2.23299	1.27814
ENSMUSG00000055866	Per2	1	period circadian clock 2 [Source:MGI Symbol;Acc:MGI:1195265]	18627	0.91551	5.93075e-06	9.43123	4.98599	12.2319	6.90428	7.23543	11.3533	3.66471	4.98828	5.99943	5.29151
ENSMUSG00000018143	Mafk	5	v-maf musculoaponeurotic fibrosarcoma oncogene family, protein K (avian) [Source:MGI Symbol;Acc:MGI:99951]	17135	0.915112	3.4818e-07	18.9395	10.0135	23.0866	14.7902	12.6471	25.2343	8.86724	10.4779	9.82969	10.8792
ENSMUSG00000021133	Susd6	12	sushi domain containing 6 [Source:MGI Symbol;Acc:MGI:2444661]	217684	0.914432	1.44539e-07	44.4443	23.6028	51.1125	33.4886	33.529	59.647	22.9649	25.6446	24.2379	21.5636
ENSMUSG00000014867	Surf4	2	surfeit gene 4 [Source:MGI Symbol;Acc:MGI:98445]	20932	0.913794	9.64538e-09	58.9035	32.0967	64.55	63.8639	45.5858	61.6144	35.3658	34.9855	29.7777	28.2579
ENSMUSG00000031555	Adam9	8	a disintegrin and metallopeptidase domain 9 (meltrin gamma) [Source:MGI Symbol;Acc:MGI:105376]	11502	0.913039	1.763e-12	43.3142	23.6369	48.0657	38.4171	34.5223	52.2517	21.8771	24.532	21.9784	26.1599
ENSMUSG00000024339	Tap2	17	transporter 2, ATP-binding cassette, sub-family B (MDR/TAP) [Source:MGI Symbol;Acc:MGI:98484]	21355	0.912444	6.73339e-09	33.419	18.3039	32.4782	30.4383	35.6026	35.1571	19.8496	19.8296	19.1271	14.4093
ENSMUSG00000000776	Polr3d	14	polymerase (RNA) III (DNA directed) polypeptide D [Source:MGI Symbol;Acc:MGI:1914315]	67065	0.911945	0.000173398	9.9152	5.34208	11.5314	10.4247	8.72631	8.97845	4.15256	3.98603	6.27265	6.9571
ENSMUSG00000038650	Rnh1	7	ribonuclease/angiogenin inhibitor 1 [Source:MGI Symbol;Acc:MGI:1195456]	107702	0.910675	9.15492e-07	31.1363	16.7369	37.9612	26.7447	24.3657	35.4734	18.5139	17.9121	16.4365	14.085
ENSMUSG00000028249	Sdcbp	4	syndecan binding protein [Source:MGI Symbol;Acc:MGI:1337026]	53378	0.910406	5.30846e-11	118.641	65.0565	131.204	123.852	97.3157	122.193	67.9064	70.7598	62.2916	59.2682
ENSMUSG00000031897	Psmb10	8	proteasome (prosome, macropain) subunit, beta type 10 [Source:MGI Symbol;Acc:MGI:1096380]	19171	0.908953	1.06209e-06	37.1618	20.2674	31.345	31.7075	43.6798	41.9149	20.9473	22.273	19.9222	17.9271
ENSMUSG00000056708	Ier5	1	immediate early response 5 [Source:MGI Symbol;Acc:MGI:1337072]	15939	0.907933	2.5665e-09	40.4967	22.2969	39.6529	46.1605	34.6632	41.5102	23.3843	22.9288	24.265	18.6096
ENSMUSG00000006517	Mvd	8	mevalonate (diphospho) decarboxylase [Source:MGI Symbol;Acc:MGI:2179327]	192156	0.906204	0.0091807	3.66125	1.89537	2.46358	4.13314	3.71045	4.33781	1.78555	2.36418	2.0178	1.41394
ENSMUSG00000046056	Sbsn	7	suprabasin [Source:MGI Symbol;Acc:MGI:2446326]	282619	0.905223	0.0457548	2.19884	1.09012	2.7739	1.94507	1.53048	2.54591	1.01863	0.335544	1.66542	1.34089
ENSMUSG00000040105	Plpp6	19	phospholipid phosphatase 6 [Source:MGI Symbol;Acc:MGI:1921661]	74411	0.904226	1.42911e-06	41.1672	21.7066	53.3515	31.5721	26.1041	53.6412	23.1102	21.2206	18.9673	23.5284
ENSMUSG00000026175	Vil1	1	villin 1 [Source:MGI Symbol;Acc:MGI:98930]	22349	0.904167	0.00333723	7.6982	3.92405	4.96289	14.4071	5.61769	5.80515	4.9928	4.21108	3.04181	3.45049
ENSMUSG00000050064	Zfp697	3	zinc finger protein 697 [Source:MGI Symbol;Acc:MGI:2139736]	242109	0.902727	3.16393e-06	7.41484	4.02663	7.79917	6.82125	5.67759	9.36136	3.99929	3.91468	4.37284	3.81972
ENSMUSG00000022122	Ednrb	14	endothelin receptor type B [Source:MGI Symbol;Acc:MGI:102720]	13618	0.900629	0.0043577	3.29378	1.6228	5.54649	1.49272	1.89259	4.24332	0.983689	1.58274	1.77342	2.15133
ENSMUSG00000040688	Tbl3	17	transducin (beta)-like 3 [Source:MGI Symbol;Acc:MGI:2384863]	213773	0.899513	6.68849e-07	6.27539	3.43741	5.77982	7.23888	6.3096	5.77325	3.55216	3.82037	3.59312	2.78399
ENSMUSG00000078317	F8a	X	factor 8-associated gene A [Source:MGI Symbol;Acc:MGI:95474]	14070	0.897291	0.018172	1.9622	1.00709	1.90284	1.47239	2.69083	1.78273	1.2249	0.926763	0.795037	1.08166
ENSMUSG00000063268	Parp10	15	poly (ADP-ribose) polymerase family, member 10 [Source:MGI Symbol;Acc:MGI:3712326]	671535	0.896412	7.48055e-05	10.2019	5.47516	11.7963	7.84136	8.27022	12.8998	6.9947	5.29981	4.60961	4.99651
ENSMUSG00000020250	Txnrd1	10	thioredoxin reductase 1 [Source:MGI Symbol;Acc:MGI:1354175]	50493	0.896405	1.75682e-10	30.701	17.0188	32.5957	30.1366	24.9474	35.1241	15.2345	16.5367	17.4068	18.8972
ENSMUSG00000056116	H2-T22	17	histocompatibility 2, T region locus 22 [Source:MGI Symbol;Acc:MGI:95956]	15039	0.89552	1.3211e-06	17.0571	9.43168	13.5679	18.1171	16.6589	19.8846	9.67006	7.88506	8.97571	11.1959
ENSMUSG00000038539	Atf5	7	activating transcription factor 5 [Source:MGI Symbol;Acc:MGI:2141857]	107503	0.895419	7.31849e-05	15.1147	8.26342	11.5215	15.0954	13.5094	20.3327	7.80045	9.57366	7.92742	7.75216
ENSMUSG00000048758	Rpl29	9	ribosomal protein L29 [Source:MGI Symbol;Acc:MGI:99687]	19944	0.895325	3.32908e-06	92.0362	50.2535	68.8199	130.947	80.9195	87.4588	45.0269	46.4614	55.0838	54.4421
ENSMUSG00000027907	S100a11	3	S100 calcium binding protein A11 [Source:MGI Symbol;Acc:MGI:1338798]	20195	0.893807	0.000298334	100.933	55.6511	108.892	122.411	80.4524	91.9751	42.6328	38.6671	49.6639	91.6404
ENSMUSG00000028010	Gar1	3	GAR1 ribonucleoprotein [Source:MGI Symbol;Acc:MGI:1930948]	68147	0.891548	0.00456826	5.64342	3.01124	6.39524	6.74499	4.63444	4.79902	3.13837	2.47599	2.95478	3.47581
ENSMUSG00000107481	4833403J16Rik	6	RIKEN cDNA 4833403J16 gene [Source:MGI Symbol;Acc:MGI:1921153]		0.891381	0.00833248	6.21903	3.29513	4.9153	7.83168	5.94886	6.18027	2.8273	3.70286	2.59398	4.0564
ENSMUSG00000118668	RPS6KA4	19	ribosomal protein S6 kinase, polypeptide 4 [Source:NCBI gene (formerly Entrezgene);Acc:56613]	56613	0.888613	3.11291e-09	19.0299	10.6261	19.7983	18.8417	16.6318	20.8476	9.77186	9.72649	10.4562	12.5498
ENSMUSG00000042688	Mapk6	9	mitogen-activated protein kinase 6 [Source:MGI Symbol;Acc:MGI:1354946]	50772	0.888483	2.35538e-07	27.4195	15.094	33.3273	27.743	18.534	30.0737	15.0829	13.6639	14.4725	17.1568
ENSMUSG00000050244	Heatr1	13	HEAT repeat containing 1 [Source:MGI Symbol;Acc:MGI:2442524]	217995	0.887665	3.20592e-09	10.3205	5.73801	9.45036	12.1959	10.0851	9.55064	6.1322	5.99599	5.22021	5.60365
ENSMUSG00000025812	Pard3	8	par-3 family cell polarity regulator [Source:MGI Symbol;Acc:MGI:2135608]	93742	0.88662	3.33123e-07	44.5072	24.2791	54.2218	35.3825	34.7227	53.7017	26.4799	24.9565	24.6004	21.0796
ENSMUSG00000037242	Clic4	4	chloride intracellular channel 4 (mitochondrial) [Source:MGI Symbol;Acc:MGI:1352754]	29876	0.885366	2.30484e-10	471.389	260.867	563.972	416.781	377.902	526.899	281.298	264.362	242.044	255.763
ENSMUSG00000040675	Mthfd1l	10	methylenetetrahydrofolate dehydrogenase (NADP+ dependent) 1-like [Source:MGI Symbol;Acc:MGI:1924836]	270685	0.88393	0.0013791	6.27203	3.25092	8.23321	3.10923	4.80929	8.9364	2.26084	3.61003	3.87371	3.2591
ENSMUSG00000019303	Psmc3ip	11	proteasome (prosome, macropain) 26S subunit, ATPase 3, interacting protein [Source:MGI Symbol;Acc:MGI:1098610]	19183	0.883669	0.0434324	2.47969	1.23828	1.59347	2.85696	3.52782	1.94049	1.34682	1.15887	1.76303	0.684393
ENSMUSG00000022351	Sqle	15	squalene epoxidase [Source:MGI Symbol;Acc:MGI:109296]	20775	0.881652	7.31321e-06	8.17733	4.54405	9.50258	8.03369	7.62638	7.54666	3.84662	4.52725	5.85961	3.94272
ENSMUSG00000026819	Slc25a25	2	solute carrier family 25 (mitochondrial carrier, phosphate carrier), member 25 [Source:MGI Symbol;Acc:MGI:1915913]	227731	0.880867	8.71607e-06	18.5327	10.0337	25.0941	14.1531	13.604	21.2796	8.28456	10.1802	11.9582	9.7119
ENSMUSG00000022466	Rpap3	15	RNA polymerase II associated protein 3 [Source:MGI Symbol;Acc:MGI:1277218]	71919	0.880424	7.24999e-05	16.4548	8.97843	19.5088	14.7267	11.6317	19.952	11.1917	7.99631	8.21833	8.50741
ENSMUSG00000054626	Xlr	X	X-linked lymphocyte-regulated [Source:MGI Symbol;Acc:MGI:98976]	22441	0.880237	0.0331726	2.42258	1.27786	2.07714	2.35813	2.12213	3.13293	1.4297	0.804358	1.92732	0.950055
ENSMUSG00000040483	Xaf1	11	XIAP associated factor 1 [Source:MGI Symbol;Acc:MGI:3772572]	327959	0.87892	1.76153e-06	20.4218	11.4108	21.5229	17.964	18.7765	23.424	12.3861	10.5881	8.08503	14.5841
ENSMUSG00000086040	Wipf3	6	WAS/WASL interacting protein family, member 3 [Source:MGI Symbol;Acc:MGI:3044681]	330319	0.87886	4.03311e-07	13.7438	7.7245	14.8547	15.3633	11.9138	12.8433	7.54182	5.99749	9.32406	8.03466
ENSMUSG00000042729	Wdr74	19	WD repeat domain 74 [Source:MGI Symbol;Acc:MGI:2147427]	107071	0.878025	0.00139829	11.8245	6.43298	13.3355	12.502	8.52377	12.9366	5.30932	7.11288	8.27063	5.03908
ENSMUSG00000056612	Ppp1r14b	19	protein phosphatase 1, regulatory inhibitor subunit 14B [Source:MGI Symbol;Acc:MGI:107682]	18938	0.877521	0.00648661	7.19701	3.88147	6.02702	8.68125	5.95706	8.12271	4.3512	2.99521	3.81625	4.36322
ENSMUSG00000052353	Cemip	7	cell migration inducing protein, hyaluronan binding [Source:MGI Symbol;Acc:MGI:2443629]	80982	0.876026	8.40041e-05	44.1405	23.8481	41.5102	30.6162	34.1757	70.26	20.719	26.1105	28.3429	20.2198
ENSMUSG00000037020	Wdr62	7	WD repeat domain 62 [Source:MGI Symbol;Acc:MGI:1923696]	233064	0.875934	0.0192917	1.42597	0.753389	1.50483	1.69347	0.815108	1.69046	0.997476	0.508541	0.69218	0.815358
ENSMUSG00000015468	Notch4	17	notch 4 [Source:MGI Symbol;Acc:MGI:107471]	18132	0.875734	2.34383e-10	39.0434	21.9855	41.6488	40.4804	33.4078	40.6366	24.464	22.2374	21.1861	20.0545
ENSMUSG00000017715	Pgs1	11	phosphatidylglycerophosphate synthase 1 [Source:MGI Symbol;Acc:MGI:1921701]	74451	0.87564	7.12911e-06	9.5211	5.30559	9.62238	9.81477	8.29051	10.3567	6.24252	5.50203	4.89872	4.57907
ENSMUSG00000022623	Shank3	15	SH3 and multiple ankyrin repeat domains 3 [Source:MGI Symbol;Acc:MGI:1930016]	58234	0.874616	1.24021e-08	46.399	26.183	52.2188	48.1573	37.8287	47.3912	29.7046	23.753	28.4008	22.8736
ENSMUSG00000029465	Arpc3	5	actin related protein 2/3 complex, subunit 3 [Source:MGI Symbol;Acc:MGI:1928375]	56378	0.874317	4.11679e-08	165.202	93.2549	164.98	199.536	128.003	168.288	88.5696	91.9894	83.1059	109.355
ENSMUSG00000032041	Tirap	9	toll-interleukin 1 receptor (TIR) domain-containing adaptor protein [Source:MGI Symbol;Acc:MGI:2152213]	117149	0.874251	3.44214e-06	8.0371	4.49362	7.11787	7.57031	7.96617	9.49406	4.19011	5.3175	4.51347	3.95342
ENSMUSG00000032265	Tent5a	9	terminal nucleotidyltransferase 5A [Source:MGI Symbol;Acc:MGI:2670964]	212943	0.872254	0.00127736	7.25412	3.79539	9.63878	4.65066	4.51571	10.2113	2.50808	3.62627	5.18847	3.85876
ENSMUSG00000050105	Grrp1	4	glycine/arginine rich protein 1 [Source:MGI Symbol;Acc:MGI:1919940]	72690	0.871693	1.31752e-07	69.3181	39.2207	61.0612	77.1622	64.688	74.361	36.2898	36.4832	49.6616	34.4484
ENSMUSG00000113701	B230303A05Rik	13	RIKEN cDNA B230303A05 gene [Source:MGI Symbol;Acc:MGI:3646895]	100503142	0.871665	0.0477153	1.13797	0.569821	1.87275	0.773607	0.718114	1.18742	0.453565	0.667274	0.483645	0.674799
ENSMUSG00000032369	Plscr1	9	phospholipid scramblase 1 [Source:MGI Symbol;Acc:MGI:893575]	22038	0.871589	3.22722e-05	11.1014	6.10165	13.8842	8.74731	9.25919	12.515	6.48684	7.37318	4.96841	5.57817
ENSMUSG00000029757	Dync1i1	6	dynein cytoplasmic 1 intermediate chain 1 [Source:MGI Symbol;Acc:MGI:107743]	13426	0.870062	5.47346e-08	18.9882	10.7036	20.8416	19.9149	15.2596	19.9367	10.0473	10.1168	10.991	11.6593
ENSMUSG00000026820	Ptges2	2	prostaglandin E synthase 2 [Source:MGI Symbol;Acc:MGI:1917592]	96979	0.870047	0.000643054	2.71292	1.48947	3.3665	2.57322	2.0128	2.89915	1.55124	1.24363	1.57743	1.58559
ENSMUSG00000020275	Rel	11	reticuloendotheliosis oncogene [Source:MGI Symbol;Acc:MGI:97897]	19696	0.869862	4.53264e-07	4.22051	2.35217	5.12771	3.45145	3.26971	5.03317	1.93845	2.51523	2.23309	2.7219
ENSMUSG00000041548	Hspb8	5	heat shock protein 8 [Source:MGI Symbol;Acc:MGI:2135756]	80888	0.868357	6.81231e-07	54.5471	30.5257	64.2107	49.019	44.4407	60.5181	34.0178	30.255	32.3677	25.4621
ENSMUSG00000029084	Cd38	5	CD38 antigen [Source:MGI Symbol;Acc:MGI:107474]	12494	0.868181	4.49695e-07	9.94351	5.61531	9.92759	10.5934	9.04383	10.2092	5.47364	4.93811	5.67279	6.3767
ENSMUSG00000054079	Utp18	11	UTP18 small subunit processome component [Source:MGI Symbol;Acc:MGI:1923402]	217109	0.868038	7.10055e-06	9.52453	5.36709	9.0585	10.4176	9.38624	9.23576	5.66438	3.82565	5.80414	6.17417
ENSMUSG00000023832	Acat2	17	acetyl-Coenzyme A acetyltransferase 2 [Source:MGI Symbol;Acc:MGI:87871]	110460	0.867947	0.00633094	4.71988	2.571	4.014	3.5665	5.58675	5.71228	2.77289	1.60502	2.52898	3.37713
ENSMUSG00000053581	Zfand2a	5	zinc finger, AN1-type domain 2A [Source:MGI Symbol;Acc:MGI:2140729]	100494	0.867593	1.44166e-06	27.3351	15.199	35.4977	23.6236	21.0211	29.1979	15.734	12.7469	16.0884	16.2268
ENSMUSG00000027566	Psma7	2	proteasome subunit alpha 7 [Source:MGI Symbol;Acc:MGI:1347070]	26444	0.867366	1.08709e-06	36.3318	20.407	37.5898	35.7944	28.3386	43.6042	20.3207	18.8652	22.5354	19.9066
ENSMUSG00000036533	Cdc42ep3	17	CDC42 effector protein (Rho GTPase binding) 3 [Source:MGI Symbol;Acc:MGI:2384718]	260409	0.866265	0.000103755	23.6642	12.3626	34.0481	14.5236	12.9762	33.109	11.989	11.3885	9.9233	16.1497
ENSMUSG00000026341	Actr3	1	ARP3 actin-related protein 3 [Source:MGI Symbol;Acc:MGI:1921367]	74117	0.865983	6.06051e-10	104.595	59.2484	116.449	112.024	81.1568	108.751	59.0745	56.4169	58.8098	62.6925
ENSMUSG00000026675	Hsd17b7	1	hydroxysteroid (17-beta) dehydrogenase 7 [Source:MGI Symbol;Acc:MGI:1330808]	15490	0.865815	3.76137e-06	5.67845	3.19352	6.73424	5.27387	4.30556	6.40015	2.90514	3.15445	2.64029	4.0742
ENSMUSG00000047216	Cdh19	1	cadherin 19, type 2 [Source:MGI Symbol;Acc:MGI:3588198]	227485	0.863627	0.0106211	2.1847	1.18229	2.33312	1.69367	2.11003	2.60196	0.953801	0.711766	1.46834	1.59524
ENSMUSG00000031960	Aars	8	alanyl-tRNA synthetase [Source:MGI Symbol;Acc:MGI:2384560]	234734	0.863249	2.76543e-09	28.3812	16.0032	31.0823	25.866	22.6216	33.9548	15.2885	15.2347	16.5461	16.9437
ENSMUSG00000020357	Flt4	11	FMS-like tyrosine kinase 4 [Source:MGI Symbol;Acc:MGI:95561]	14257	0.862714	5.27583e-11	54.098	30.7947	58.9987	59.5638	44.8233	53.0063	31.5748	31.6797	28.2645	31.66
ENSMUSG00000022912	Pros1	16	protein S (alpha) [Source:MGI Symbol;Acc:MGI:1095733]	19128	0.862391	2.36597e-10	105.168	59.6372	113.991	94.2372	96.9439	115.499	66.2196	61.4455	55.3687	55.5151
ENSMUSG00000035873	Pawr	10	PRKC, apoptosis, WT1, regulator [Source:MGI Symbol;Acc:MGI:2149961]	114774	0.861235	8.4548e-05	24.3943	13.3785	25.5044	20.8224	16.0775	35.1729	13.5981	15.3143	12.6521	11.9495
ENSMUSG00000022503	Nubp1	16	nucleotide binding protein 1 [Source:MGI Symbol;Acc:MGI:1347073]	26425	0.860053	6.52609e-05	5.56602	3.11084	5.14537	7.04689	5.21399	4.85781	3.07209	3.30263	3.26288	2.80578
ENSMUSG00000018848	Rars	11	arginyl-tRNA synthetase [Source:MGI Symbol;Acc:MGI:1914297]	104458	0.859486	3.09941e-08	24.6581	14.0257	22.0066	28.3362	23.0348	25.2547	14.1609	13.9921	14.5155	13.4341
ENSMUSG00000026785	Pkn3	2	protein kinase N3 [Source:MGI Symbol;Acc:MGI:2388285]	263803	0.858468	0.00109508	11.1444	5.78973	5.39453	20.1098	11.408	7.66537	6.90234	6.0536	6.13423	4.06876
ENSMUSG00000062328	Rpl17	18	ribosomal protein L17 [Source:MGI Symbol;Acc:MGI:2448270]	319195	0.857991	1.15107e-06	41.9157	23.7955	37.0069	50.331	38.5145	41.8104	18.9362	23.9274	26.8203	25.4982
ENSMUSG00000029650	Slc46a3	5	solute carrier family 46, member 3 [Source:MGI Symbol;Acc:MGI:1918956]	71706	0.854299	6.54589e-06	42.7483	24.1381	38.3836	61.1869	34.5043	36.9185	22.3971	24.3536	22.7701	27.0317
ENSMUSG00000034120	Srsf2	11	serine and arginine-rich splicing factor 2 [Source:MGI Symbol;Acc:MGI:98284]	20382	0.852982	4.01572e-06	85.635	47.4118	109.281	71.2596	58.3272	103.672	50.0353	51.6713	46.6242	41.3162
ENSMUSG00000010047	Hyal2	9	hyaluronoglucosaminidase 2 [Source:MGI Symbol;Acc:MGI:1196334]	15587	0.851781	6.99155e-07	17.099	9.75082	18.1732	19.1947	14.9359	16.0922	11.0963	10.0294	9.70094	8.17662
ENSMUSG00000030189	Ybx3	6	Y box protein 3 [Source:MGI Symbol;Acc:MGI:2137670]	56449	0.85109	5.79554e-10	112.973	64.716	118.979	111.574	97.9867	123.351	71.424	63.7008	62.7058	61.0332
ENSMUSG00000020847	Rph3al	11	rabphilin 3A-like (without C2 domains) [Source:MGI Symbol;Acc:MGI:1923492]	380714	0.850986	0.0112597	4.92762	2.68093	5.43049	6.32379	4.14226	3.81396	3.60464	2.3226	1.47495	3.32152
ENSMUSG00000012848	Rps5	7	ribosomal protein S5 [Source:MGI Symbol;Acc:MGI:1097682]	20103	0.848952	7.54275e-09	72.8905	41.9169	69.0308	85.0675	64.3262	73.1374	43.6816	36.7081	44.0443	43.2336
ENSMUSG00000015363	Trabd	15	TraB domain containing [Source:MGI Symbol;Acc:MGI:1915226]	67976	0.848813	7.84617e-05	6.13534	3.4693	5.575	8.08375	5.08767	5.79495	3.44824	3.964	3.021	3.44395
ENSMUSG00000032690	Oas2	5	2'-5' oligoadenylate synthetase 2 [Source:MGI Symbol;Acc:MGI:2180852]	246728	0.848441	0.00120643	3.12653	1.75379	3.58483	2.06366	3.43411	3.42353	1.32981	2.07089	1.6664	1.94808
ENSMUSG00000022241	Tars	15	threonyl-tRNA synthetase [Source:MGI Symbol;Acc:MGI:106314]	110960	0.846926	6.18525e-06	15.822	9.0268	15.8505	15.1122	13.7237	18.6014	8.8585	9.46591	10.7742	7.00854
ENSMUSG00000003429	Rps11	7	ribosomal protein S11 [Source:MGI Symbol;Acc:MGI:1351329]	27207	0.846577	3.07736e-06	71.2758	40.6283	60.2707	92.2951	64.4003	68.1372	36.4397	38.4777	43.1284	44.4672
ENSMUSG00000035671	Zswim4	8	zinc finger SWIM-type containing 4 [Source:MGI Symbol;Acc:MGI:2443726]	212168	0.845735	4.56172e-05	8.07442	4.50753	10.1652	7.01565	5.22568	9.89117	3.51618	5.93422	4.46603	4.11369
ENSMUSG00000031146	Plp2	X	proteolipid protein 2 [Source:MGI Symbol;Acc:MGI:1298382]	18824	0.845682	0.0394404	6.81701	3.34446	4.80223	12.9541	7.26502	2.24671	3.20676	2.89448	3.14557	4.13102
ENSMUSG00000027828	Ssr3	3	signal sequence receptor, gamma [Source:MGI Symbol;Acc:MGI:1914687]	67437	0.844498	2.43735e-10	102.644	58.6725	123.885	96.5664	77.6679	112.457	55.1863	61.6217	56.1899	61.6922
ENSMUSG00000063316	Rpl27	11	ribosomal protein L27 [Source:MGI Symbol;Acc:MGI:98036]	19942	0.843723	0.000852406	17.7569	9.98814	14.1203	24.6488	17.0065	15.2519	11.1081	7.04779	11.738	10.0586
ENSMUSG00000004127	Trmt10a	3	tRNA methyltransferase 10A [Source:MGI Symbol;Acc:MGI:1920421]	108943	0.84328	0.0112038	1.50297	0.827701	1.5201	1.77925	1.49746	1.21506	1.08092	0.569451	0.775085	0.88535
ENSMUSG00000013846	St3gal1	15	ST3 beta-galactoside alpha-2,3-sialyltransferase 1 [Source:MGI Symbol;Acc:MGI:98304]	20442	0.842256	6.96161e-08	41.0703	23.6722	36.6596	51.5467	33.4245	42.6505	22.5809	22.6988	23.9342	25.4748
ENSMUSG00000062006	Rpl34	3	ribosomal protein L34 [Source:MGI Symbol;Acc:MGI:1915686]	68436	0.842209	0.000263708	29.1003	16.4841	22.6032	39.7687	25.3845	28.6447	13.2415	13.6931	18.0128	20.9891
ENSMUSG00000034640	Tiparp	3	TCDD-inducible poly(ADP-ribose) polymerase [Source:MGI Symbol;Acc:MGI:2159210]	99929	0.84092	0.00036872	10.6344	5.63101	17.3954	6.39828	6.10008	12.6437	5.32016	5.61321	5.32225	6.26842
ENSMUSG00000002658	Gtf2f1	17	general transcription factor IIF, polypeptide 1 [Source:MGI Symbol;Acc:MGI:1923848]	98053	0.840739	1.59644e-07	35.9371	20.7207	36.2066	37.5052	30.7695	39.2673	20.1341	20.041	23.4965	19.2114
ENSMUSG00000035376	Hacd2	16	3-hydroxyacyl-CoA dehydratase 2 [Source:MGI Symbol;Acc:MGI:1918007]	70757	0.840661	0.000128794	4.77026	2.70279	5.34103	4.70995	3.4599	5.57015	2.55839	2.82468	2.53038	2.8977
ENSMUSG00000021215	Net1	13	neuroepithelial cell transforming gene 1 [Source:MGI Symbol;Acc:MGI:1927138]	56349	0.840637	8.66805e-06	164.623	88.765	220.92	104.732	101.026	231.812	83.2419	88.9728	85.5808	97.2645
ENSMUSG00000042286	Stab1	14	stabilin 1 [Source:MGI Symbol;Acc:MGI:2178742]	192187	0.840608	3.36769e-06	17.5608	9.92277	14.0382	25.3231	16.0943	14.7878	10.4849	10.7256	9.07699	9.40364
ENSMUSG00000034471	Caskin2	11	CASK-interacting protein 2 [Source:MGI Symbol;Acc:MGI:2157062]	140721	0.840242	1.57494e-08	55.8691	32.2383	55.1528	65.3745	51.4608	51.4882	34.4249	34.6235	34.7253	25.1795
ENSMUSG00000030987	Stim1	7	stromal interaction molecule 1 [Source:MGI Symbol;Acc:MGI:107476]	20866	0.838933	0.0336523	46.9143	23.6814	71.294	23.8585	26.5204	65.9841	25.3118	23.3467	23.6374	22.4298
ENSMUSG00000028693	Nasp	4	nuclear autoantigenic sperm protein (histone-binding) [Source:MGI Symbol;Acc:MGI:1355328]	50927	0.837935	2.7417e-05	10.373	5.94755	10.5824	10.5123	8.85942	11.5381	7.46087	5.36678	5.41408	5.54847
ENSMUSG00000032344	Cgas	9	cyclic GMP-AMP synthase [Source:MGI Symbol;Acc:MGI:2442261]	214763	0.837328	0.045988	1.19946	0.643792	1.06571	1.08326	1.03484	1.61404	0.492575	0.3695	0.92752	0.785573
ENSMUSG00000070462	Tlnrd1	7	talin rod domain containing 1 [Source:MGI Symbol;Acc:MGI:1891420]	80889	0.835822	4.34166e-07	18.0378	10.3516	16.276	23.2853	16.6437	15.9462	10.0248	11.4398	10.6539	9.28795
ENSMUSG00000037443	Cep85	4	centrosomal protein 85 [Source:MGI Symbol;Acc:MGI:1917262]	70012	0.83571	2.35959e-06	9.30922	5.34385	10.0917	8.79571	7.54974	10.7997	5.59604	5.03574	4.70651	6.03711
ENSMUSG00000022557	Bop1	15	block of proliferation 1 [Source:MGI Symbol;Acc:MGI:1334460]	12181	0.835341	5.09524e-05	12.0124	6.93041	9.22527	12.9658	11.6039	14.2546	7.55492	6.08888	7.83515	6.24268
ENSMUSG00000071451	Psmg4	13	proteasome (prosome, macropain) assembly chaperone 4 [Source:MGI Symbol;Acc:MGI:1916916]	69666	0.835286	0.0345673	11.0147	5.96143	7.59405	11.9442	12.2545	12.2658	6.91073	5.57728	2.97325	8.38445
ENSMUSG00000069744	Psmb3	11	proteasome (prosome, macropain) subunit, beta type 3 [Source:MGI Symbol;Acc:MGI:1347014]	26446	0.834859	0.000140772	16.1164	9.20162	14.4972	19.0583	13.8031	17.1068	9.59076	11.1453	8.1073	7.96309
ENSMUSG00000037851	Iars	13	isoleucine-tRNA synthetase [Source:MGI Symbol;Acc:MGI:2145219]	105148	0.834102	9.80993e-10	24.0435	13.9737	23.4664	25.3153	21.4172	25.9751	14.1656	13.8591	14.3219	13.5481
ENSMUSG00000050721	Plekho2	9	pleckstrin homology domain containing, family O member 2 [Source:MGI Symbol;Acc:MGI:2143132]	102595	0.833497	0.00012256	10.8634	6.1781	12.4592	8.34657	9.14614	13.5018	6.16186	5.53113	7.85982	5.1596
ENSMUSG00000032518	Rpsa	9	ribosomal protein SA [Source:MGI Symbol;Acc:MGI:105381]	16785	0.833191	1.04944e-07	95.6852	55.0694	81.5796	126.098	87.3595	87.7042	57.8155	58.6708	52.8207	50.9706
ENSMUSG00000028639	Ybx1	4	Y box protein 1 [Source:MGI Symbol;Acc:MGI:99146]	22608	0.832884	2.97225e-08	83.9423	48.61	75.0775	105.9	74.0046	80.7873	46.8673	49.2131	51.9387	46.4208
ENSMUSG00000024042	Sik1	17	salt inducible kinase 1 [Source:MGI Symbol;Acc:MGI:104754]	17691	0.832452	1.86163e-05	42.1994	24.2326	53.8263	37.3956	35.3661	42.2095	14.1847	28.1057	28.9733	25.6668
ENSMUSG00000015053	Gata2	6	GATA binding protein 2 [Source:MGI Symbol;Acc:MGI:95662]	14461	0.831587	7.41192e-08	86.9615	49.5276	109.019	70.2623	67.8337	100.731	51.1394	48.1515	48.8232	49.9962
ENSMUSG00000062421	Arf2	11	ADP-ribosylation factor 2 [Source:MGI Symbol;Acc:MGI:99595]	11841	0.831336	1.86762e-08	56.4599	32.7083	64.2843	60.0732	44.5853	56.8967	33.6636	33.6304	32.5154	31.024
ENSMUSG00000036632	Alg5	3	asparagine-linked glycosylation 5 (dolichyl-phosphate beta-glucosyltransferase) [Source:MGI Symbol;Acc:MGI:1913498]	66248	0.830008	0.00139553	5.04133	2.87193	4.91283	5.58463	3.65743	6.01043	3.37258	2.43021	2.91019	2.77472
ENSMUSG00000031511	Arhgef7	8	Rho guanine nucleotide exchange factor (GEF7) [Source:MGI Symbol;Acc:MGI:1860493]	54126	0.828421	2.25137e-11	48.9636	28.5162	53.9437	47.0194	42.2219	52.6693	27.9678	28.4969	28.9015	28.6984
ENSMUSG00000032643	Fhl3	4	four and a half LIM domains 3 [Source:MGI Symbol;Acc:MGI:1341092]	14201	0.828034	0.02038	6.17089	3.43403	6.39248	6.91922	4.26976	7.1021	4.08746	3.78243	4.30868	1.55754
ENSMUSG00000035960	Apex1	14	apurinic/apyrimidinic endonuclease 1 [Source:MGI Symbol;Acc:MGI:88042]	11792	0.827917	0.00316419	8.0901	4.56223	8.01828	9.61447	7.69484	7.03281	3.9211	5.78772	4.54664	3.99345
ENSMUSG00000024091	Vapa	17	vesicle-associated membrane protein, associated protein A [Source:MGI Symbol;Acc:MGI:1353561]	30960	0.827599	1.78527e-06	45.4714	25.6428	60.1385	36.4534	30.9305	54.3633	21.4485	27.9464	27.6149	25.5615
ENSMUSG00000026864	Hspa5	2	heat shock protein 5 [Source:MGI Symbol;Acc:MGI:95835]	14828	0.826785	2.38095e-06	278.499	162.279	283.191	329.948	232.798	268.06	209.321	165.222	155.163	119.411
ENSMUSG00000031805	Jak3	8	Janus kinase 3 [Source:MGI Symbol;Acc:MGI:99928]	16453	0.826691	0.00254001	10.3279	5.63566	6.67926	17.5415	9.34354	7.74738	5.6583	7.33903	4.90461	4.6407
ENSMUSG00000053801	Grwd1	7	glutamate-rich WD repeat containing 1 [Source:MGI Symbol;Acc:MGI:2141989]	101612	0.8259	0.00164137	6.79923	3.88164	6.65949	7.57483	6.64474	6.31784	2.53884	4.05087	4.66976	4.26707
ENSMUSG00000045092	S1pr1	3	sphingosine-1-phosphate receptor 1 [Source:MGI Symbol;Acc:MGI:1096355]	13609	0.825589	2.60322e-07	189.986	109.636	231.981	193.266	130.642	204.056	104.931	102.096	114.813	116.705
ENSMUSG00000029771	Irf5	6	interferon regulatory factor 5 [Source:MGI Symbol;Acc:MGI:1350924]	27056	0.825506	0.00607771	5.37626	3.01908	4.79136	6.71682	4.79626	5.20058	3.62836	3.72939	1.85357	2.865
ENSMUSG00000027350	Chgb	2	chromogranin B [Source:MGI Symbol;Acc:MGI:88395]	12653	0.825384	0.000216452	26.6121	15.2413	19.7587	37.0543	23.9356	25.6997	14.3526	10.2238	16.6968	19.6918
ENSMUSG00000039936	Pik3cd	4	phosphatidylinositol-4,5-bisphosphate 3-kinase catalytic subunit delta [Source:MGI Symbol;Acc:MGI:1098211]	18707	0.824952	0.0295691	2.87578	1.60407	2.14118	3.53485	1.66591	4.16116	1.08078	1.18465	2.79827	1.35259
ENSMUSG00000041801	Phlda3	1	pleckstrin homology like domain, family A, member 3 [Source:MGI Symbol;Acc:MGI:1351485]	27280	0.824845	0.00482007	10.4465	5.71524	12.7273	6.18254	8.37885	14.4975	5.77323	6.86666	5.82898	4.3921
ENSMUSG00000027078	Ube2l6	2	ubiquitin-conjugating enzyme E2L 6 [Source:MGI Symbol;Acc:MGI:1914500]	56791	0.824643	2.20818e-06	42.8168	24.7787	43.678	36.5511	39.5105	51.5278	27.8316	27.2831	19.0038	24.9962
ENSMUSG00000061950	Ppp4r1	17	protein phosphatase 4, regulatory subunit 1 [Source:MGI Symbol;Acc:MGI:1917601]	70351	0.824432	2.91768e-08	28.2602	16.3916	31.6819	26.5912	22.9968	31.7709	15.4348	17.7013	17.1001	15.3302
ENSMUSG00000004929	Thop1	10	thimet oligopeptidase 1 [Source:MGI Symbol;Acc:MGI:1354165]	50492	0.824259	7.21408e-05	9.31596	5.33375	6.64393	11.6862	9.79928	9.13441	5.94098	5.06426	4.94275	5.387
ENSMUSG00000023224	Serping1	2	serine (or cysteine) peptidase inhibitor, clade G, member 1 [Source:MGI Symbol;Acc:MGI:894696]	12258	0.823356	1.19801e-06	175.057	100.91	196.585	137.687	159.851	206.105	105.461	112.78	104.374	81.0255
ENSMUSG00000026640	Plxna2	1	plexin A2 [Source:MGI Symbol;Acc:MGI:107684]	18845	0.822835	3.10076e-07	73.1348	41.9534	92.9191	57.7928	60.2305	81.5968	37.53	43.9962	47.7121	38.5753
ENSMUSG00000019173	Rab5c	11	RAB5C, member RAS oncogene family [Source:MGI Symbol;Acc:MGI:105306]	19345	0.822207	9.06091e-10	116.422	68.1014	125.119	115.42	93.9131	131.236	69.2085	71.4966	57.0755	74.625
ENSMUSG00000035208	Slfn8	11	schlafen 8 [Source:MGI Symbol;Acc:MGI:2672859]	276950	0.821684	0.00389874	2.76245	1.55895	3.50262	2.02551	2.5889	2.93279	1.68297	1.23476	1.27678	2.04128
ENSMUSG00000060126	Tpt1	14	tumor protein, translationally-controlled 1 [Source:MGI Symbol;Acc:MGI:104890]	22070	0.821494	4.55609e-09	199.529	115.76	217.611	171.229	165.346	243.93	113.959	114.963	114.193	119.923
ENSMUSG00000038527	C1rl	6	complement component 1, r subcomponent-like [Source:MGI Symbol;Acc:MGI:2660692]	232371	0.820988	0.0453657	1.26497	0.687737	1.0335	1.5731	1.33152	1.12177	1.05337	0.565603	0.642746	0.489231
ENSMUSG00000041957	Pkp2	16	plakophilin 2 [Source:MGI Symbol;Acc:MGI:1914701]	67451	0.818772	0.0370373	1.44472	0.787736	1.86594	1.17336	1.16023	1.57937	0.715358	0.616051	0.834795	0.984738
ENSMUSG00000029610	Aimp2	5	aminoacyl tRNA synthetase complex-interacting multifunctional protein 2 [Source:MGI Symbol;Acc:MGI:2385237]	231872	0.818367	3.06115e-05	16.6282	9.66113	16.7673	16.7403	16.5522	16.453	9.88263	10.6227	8.59531	9.54385
ENSMUSG00000004931	Apba3	10	amyloid beta (A4) precursor protein-binding, family A, member 3 [Source:MGI Symbol;Acc:MGI:1888527]	57267	0.817886	4.71593e-05	10.9968	6.41412	10.6633	10.8343	9.21057	13.2789	4.87042	6.89229	6.67368	7.22009
ENSMUSG00000031605	Klhl2	8	kelch-like 2, Mayven [Source:MGI Symbol;Acc:MGI:1924363]	77113	0.815985	7.07205e-07	31.6322	18.0869	39.5448	23.5307	24.1433	39.31	15.9225	17.0087	18.8933	20.5231
ENSMUSG00000038335	Tsr1	11	TSR1 20S rRNA accumulation [Source:MGI Symbol;Acc:MGI:2144566]	104662	0.815872	3.99891e-06	8.4033	4.91	9.25328	8.42717	7.23904	8.69373	5.05509	4.93216	4.26471	5.38804
ENSMUSG00000029875	Ccdc184	15	coiled-coil domain containing 184 [Source:MGI Symbol;Acc:MGI:2146066]	239650	0.815699	0.0225049	2.20101	1.1535	1.17979	4.08517	2.38659	1.1525	1.51168	0.953121	1.33797	0.811233
ENSMUSG00000030609	Aen	7	apoptosis enhancing nuclease [Source:MGI Symbol;Acc:MGI:1915298]	68048	0.815581	0.00112986	4.40154	2.54876	3.34095	4.55581	4.21501	5.49438	2.33202	1.88413	2.68665	3.29222
ENSMUSG00000026922	Agpat2	2	1-acylglycerol-3-phosphate O-acyltransferase 2 (lysophosphatidic acid acyltransferase, beta) [Source:MGI Symbol;Acc:MGI:1914762]	67512	0.813325	0.0212603	6.52212	3.63455	3.63929	8.5358	6.52524	7.38817	2.64455	5.09315	3.47755	3.32296
ENSMUSG00000042726	Trafd1	5	TRAF type zinc finger domain containing 1 [Source:MGI Symbol;Acc:MGI:1923551]	231712	0.813255	1.99209e-05	26.352	14.9409	31.8496	18.1877	20.4651	34.9055	14.8459	16.7336	14.5808	13.6034
ENSMUSG00000030530	Furin	7	furin (paired basic amino acid cleaving enzyme) [Source:MGI Symbol;Acc:MGI:97513]	18550	0.812199	1.37759e-07	35.8936	20.806	43.457	32.0465	26.5515	41.5193	21.2278	21.4058	20.2371	20.3533
ENSMUSG00000038279	Nop2	6	NOP2 nucleolar protein [Source:MGI Symbol;Acc:MGI:107891]	110109	0.811005	4.79698e-05	11.1829	6.54454	10.4716	11.2851	9.4701	13.505	6.47858	5.66157	7.14287	6.89513
ENSMUSG00000068245	Phf11d	14	PHD finger protein 11D [Source:MGI Symbol;Acc:MGI:1277133]	219132	0.810207	0.000161021	5.70973	3.31698	6.63261	5.28098	5.04514	5.88018	3.38865	3.24497	3.46426	3.17005
ENSMUSG00000023030	Slc11a2	15	solute carrier family 11 (proton-coupled divalent metal ion transporters), member 2 [Source:MGI Symbol;Acc:MGI:1345279]	18174	0.808066	4.43542e-06	6.50428	3.83077	6.22783	6.53652	6.38203	6.87076	3.77609	3.6925	4.27892	3.57557
ENSMUSG00000033356	Pus7l	15	pseudouridylate synthase 7-like [Source:MGI Symbol;Acc:MGI:1926145]	78895	0.806792	0.00742134	2.68926	1.53539	2.12007	3.12392	2.69416	2.8189	1.53058	1.50773	1.40251	1.70073
ENSMUSG00000026020	Nop58	1	NOP58 ribonucleoprotein [Source:MGI Symbol;Acc:MGI:1933184]	55989	0.806427	3.5254e-07	5.98393	3.53813	6.30156	6.16542	5.16745	6.30129	3.77615	3.18536	3.76473	3.42628
ENSMUSG00000005779	Psmb4	3	proteasome (prosome, macropain) subunit, beta type 4 [Source:MGI Symbol;Acc:MGI:1098257]	19172	0.806347	1.33693e-07	69.6386	41.1027	71.5937	73.942	56.8756	76.1432	43.2286	43.2168	37.0368	40.9287
ENSMUSG00000063229	Ldha	7	lactate dehydrogenase A [Source:MGI Symbol;Acc:MGI:96759]	16828	0.805955	1.61472e-07	120.885	71.3941	108.809	151.669	102.38	120.683	68.4958	74.3292	76.9352	65.8161
ENSMUSG00000040322	Slc25a24	3	solute carrier family 25 (mitochondrial carrier, phosphate carrier), member 24 [Source:MGI Symbol;Acc:MGI:1917160]	229731	0.805645	2.74094e-06	24.4814	14.2728	20.1373	33.8045	22.9203	21.0635	15.6205	13.4576	13.3175	14.6958
ENSMUSG00000000420	Galnt1	18	polypeptide N-acetylgalactosaminyltransferase 1 [Source:MGI Symbol;Acc:MGI:894693]	14423	0.804827	1.15616e-07	35.2752	20.8817	33.051	42.2835	29.7863	35.9799	21.1877	22.4669	18.8657	21.0062
ENSMUSG00000030317	Timp4	6	tissue inhibitor of metalloproteinase 4 [Source:MGI Symbol;Acc:MGI:109125]	110595	0.804706	0.012993	1.34575	0.763936	1.68893	1.21523	1.07176	1.40709	0.837436	0.685236	0.90074	0.632333
ENSMUSG00000028729	Ebna1bp2	4	EBNA1 binding protein 2 [Source:MGI Symbol;Acc:MGI:1916322]	69072	0.80442	4.79902e-05	11.4689	6.73943	8.91623	14.1781	10.9142	11.8672	6.84162	5.3507	7.36265	7.40273
ENSMUSG00000021591	Glrx	13	glutaredoxin [Source:MGI Symbol;Acc:MGI:2135625]	93692	0.803767	0.00464359	3.50263	2.00186	4.40277	3.24188	2.39857	3.96731	2.60051	1.58625	1.88417	1.93651
ENSMUSG00000024308	Tapbp	17	TAP binding protein [Source:MGI Symbol;Acc:MGI:1201689]	21356	0.802907	1.17108e-08	168.332	99.3838	181.759	138.881	163.485	189.202	105.261	108.449	93.0105	90.8145
ENSMUSG00000097415	AU020206	7	expressed sequence AU020206 [Source:MGI Symbol;Acc:MGI:2142134]		0.802819	0.000116576	14.9451	8.72321	13.9903	10.2203	15.6607	19.9091	9.05859	8.86406	7.84789	9.1223
ENSMUSG00000003123	Lipe	7	lipase, hormone sensitive [Source:MGI Symbol;Acc:MGI:96790]	16890	0.802615	9.37188e-07	20.1482	11.9606	17.5268	22.7801	17.8595	22.4266	13.3048	10.6153	12.1987	11.7236
ENSMUSG00000022876	Samsn1	16	SAM domain, SH3 domain and nuclear localization signals, 1 [Source:MGI Symbol;Acc:MGI:1914992]	67742	0.802233	0.0132263	4.37151	2.4923	4.89396	4.46033	2.58774	5.54402	2.22766	1.92973	2.07455	3.73724
ENSMUSG00000023249	Parp3	9	poly (ADP-ribose) polymerase family, member 3 [Source:MGI Symbol;Acc:MGI:1891258]	235587	0.799869	4.61723e-05	9.95235	5.83088	8.6053	12.0147	9.92274	9.26671	6.11187	6.58371	5.97451	4.65341
ENSMUSG00000001416	Cct3	3	chaperonin containing Tcp1, subunit 3 (gamma) [Source:MGI Symbol;Acc:MGI:104708]	12462	0.799368	2.24103e-09	38.6994	23.0449	38.1992	40.5913	34.578	41.429	22.5412	24.5651	23.1191	21.9541
ENSMUSG00000024742	Fen1	19	flap structure specific endonuclease 1 [Source:MGI Symbol;Acc:MGI:102779]	14156	0.799271	0.0161596	5.41848	3.04883	7.48501	5.46103	3.4035	5.3244	3.08173	3.8263	3.5249	1.76239
ENSMUSG00000047675	Rps8	4	ribosomal protein S8 [Source:MGI Symbol;Acc:MGI:98166]	20116	0.798911	3.4725e-06	124.596	73.6223	97.886	163.234	112.396	124.87	65.3854	76.2793	73.5153	79.3093
ENSMUSG00000022283	Pabpc1	15	poly(A) binding protein, cytoplasmic 1 [Source:MGI Symbol;Acc:MGI:1349722]	18458	0.798866	1.20646e-09	105.224	62.4116	113.221	98.7617	87.4231	121.49	61.5391	60.4004	62.5414	65.1655
ENSMUSG00000036693	Nop14	5	NOP14 nucleolar protein [Source:MGI Symbol;Acc:MGI:1922666]	75416	0.798781	2.60067e-07	24.2784	14.403	25.9974	24.9581	20.9236	25.2348	16.0497	14.2053	13.6885	13.6686
ENSMUSG00000034024	Cct2	10	chaperonin containing Tcp1, subunit 2 (beta) [Source:MGI Symbol;Acc:MGI:107186]	12461	0.798737	2.54654e-09	75.6214	45.0734	71.4846	85.3859	67.8861	77.729	44.0389	47.4289	44.3248	44.5008
ENSMUSG00000029223	Uchl1	5	ubiquitin carboxy-terminal hydrolase L1 [Source:MGI Symbol;Acc:MGI:103149]	22223	0.79841	4.79902e-05	54.558	32.3221	47.7025	63.0546	47.8787	59.5963	26.417	25.7292	39.2077	37.9344
ENSMUSG00000079339	Ifit1bl1	19	interferon induced protein with tetratricpeptide repeats 1B like 1 [Source:MGI Symbol;Acc:MGI:3650685]	667373	0.797659	0.0421544	2.1936	1.17802	4.28768	1.13278	1.0765	2.27743	0.813581	1.59459	0.724207	1.57968
ENSMUSG00000041836	Ptpre	7	protein tyrosine phosphatase, receptor type, E [Source:MGI Symbol;Acc:MGI:97813]	19267	0.797068	0.000176035	6.90324	4.06641	8.08486	7.30351	5.44661	6.77796	3.369	3.89188	5.3905	3.61427
ENSMUSG00000017428	Psmd11	11	proteasome (prosome, macropain) 26S subunit, non-ATPase, 11 [Source:MGI Symbol;Acc:MGI:1916327]	69077	0.796932	3.10163e-07	35.2012	20.9701	37.0705	40.2257	26.8417	36.6669	19.6994	22.8556	19.0311	22.2942
ENSMUSG00000028948	Nol9	4	nucleolar protein 9 [Source:MGI Symbol;Acc:MGI:1921285]	74035	0.795681	5.12588e-07	12.8429	7.65243	11.9573	12.6815	12.4812	14.2516	6.73248	8.20558	7.98034	7.69131
ENSMUSG00000022216	Psme1	14	proteasome (prosome, macropain) activator subunit 1 (PA28 alpha) [Source:MGI Symbol;Acc:MGI:1096367]	19186	0.795667	2.10881e-08	141.205	84.8746	125.235	148.975	130.655	159.953	78.0223	96.2439	70.8266	94.4057
ENSMUSG00000032679	Cd59a	2	CD59a antigen [Source:MGI Symbol;Acc:MGI:109177]	12509	0.794266	2.53841e-05	55.8552	32.7971	55.8148	49.7872	44.4514	73.3676	39.1049	32.9935	28.0729	31.0173
ENSMUSG00000048807	Slc35e4	11	solute carrier family 35, member E4 [Source:MGI Symbol;Acc:MGI:2144150]	103710	0.79425	0.000243932	8.76587	5.07081	11.7616	7.77821	5.53132	9.99239	4.34092	6.43399	4.68145	4.82689
ENSMUSG00000015335	Zdhhc12	2	zinc finger, DHHC domain containing 12 [Source:MGI Symbol;Acc:MGI:1913470]	66220	0.793267	0.0260654	5.26773	2.98414	6.29302	6.01604	2.70255	6.05931	1.89661	3.40917	3.45325	3.17753
ENSMUSG00000056076	Eif3b	5	eukaryotic translation initiation factor 3, subunit B [Source:MGI Symbol;Acc:MGI:106478]	27979	0.791325	1.2984e-08	61.9993	37.1129	59.0514	69.7285	54.2715	64.9456	36.0667	40.5361	36.8269	35.022
ENSMUSG00000053560	Ier2	8	immediate early response 2 [Source:MGI Symbol;Acc:MGI:104815]	15936	0.788849	7.17163e-05	25.9264	15.3592	28.9395	21.6507	29.5658	23.5494	15.4693	17.332	16.6151	12.0203
ENSMUSG00000018008	Cyth4	15	cytohesin 4 [Source:MGI Symbol;Acc:MGI:2441702]	72318	0.788322	0.0188106	6.5377	3.52942	2.98468	12.5648	5.83824	4.76309	3.45314	3.46697	3.22017	3.9774
ENSMUSG00000040952	Rps19	7	ribosomal protein S19 [Source:MGI Symbol;Acc:MGI:1333780]	20085	0.788109	2.75961e-05	11.3029	6.73202	10.8206	13.5439	9.55336	11.2938	6.29378	6.87347	7.11007	6.65075
ENSMUSG00000073418	C4b	17	complement component 4B (Chido blood group) [Source:MGI Symbol;Acc:MGI:88228]	12268	0.787787	1.76197e-06	37.6346	22.4841	43.4495	34.7016	40.7885	31.5989	23.055	24.2747	25.2827	17.3239
ENSMUSG00000042719	Naa25	5	N(alpha)-acetyltransferase 25, NatB auxiliary subunit [Source:MGI Symbol;Acc:MGI:2442563]	231713	0.787668	2.14037e-07	13.0596	7.82193	13.2922	11.7034	12.8653	14.3774	8.13987	7.65276	8.33629	7.15882
ENSMUSG00000019979	Apaf1	10	apoptotic peptidase activating factor 1 [Source:MGI Symbol;Acc:MGI:1306796]	11783	0.786788	5.87277e-07	6.04736	3.6128	6.99566	4.90315	5.40131	6.88931	2.96246	3.89846	3.43471	4.15557
ENSMUSG00000018821	Avpi1	19	arginine vasopressin-induced 1 [Source:MGI Symbol;Acc:MGI:1916784]	69534	0.786428	0.0174222	11.0983	6.39803	9.99655	14.9432	7.03811	12.4153	4.40857	7.80766	7.90305	5.47283
ENSMUSG00000026942	Traf2	2	TNF receptor-associated factor 2 [Source:MGI Symbol;Acc:MGI:101835]	22030	0.786355	4.31749e-05	5.66078	3.37588	5.89864	5.95639	4.94123	5.84685	3.55255	3.01995	3.48295	3.44808
ENSMUSG00000019297	Nop9	14	NOP9 nucleolar protein [Source:MGI Symbol;Acc:MGI:1915092]	67842	0.786183	0.003958	5.00655	2.94221	5.59613	4.97884	4.01111	5.44014	2.17349	2.3323	4.31309	2.94996
ENSMUSG00000002297	Dbf4	5	DBF4 zinc finger [Source:MGI Symbol;Acc:MGI:1351328]	27214	0.786118	0.0178959	2.60264	1.48915	3.0197	2.06601	1.96045	3.36443	0.93759	1.78889	1.61022	1.6199
ENSMUSG00000047832	Cdca4	12	cell division cycle associated 4 [Source:MGI Symbol;Acc:MGI:1919213]	71963	0.784629	0.00407993	5.65142	3.3012	6.80724	5.71389	5.23366	4.8509	3.94353	3.7868	3.1912	2.28327
ENSMUSG00000036661	Dennd3	15	DENN/MADD domain containing 3 [Source:MGI Symbol;Acc:MGI:2146009]	105841	0.784376	0.00033831	38.1368	21.5227	57.2387	24.7001	25.223	45.3853	22.9881	21.0682	22.2926	19.7419
ENSMUSG00000019814	Ltv1	10	LTV1 ribosome biogenesis factor [Source:MGI Symbol;Acc:MGI:2447810]	353258	0.784109	0.000178966	12.7993	7.6201	10.7471	16.4478	11.3414	12.6608	6.52322	7.50153	7.506	8.94963
ENSMUSG00000006589	Aprt	8	adenine phosphoribosyl transferase [Source:MGI Symbol;Acc:MGI:88061]	11821	0.783894	0.000464488	22.6368	13.1748	16.3109	30.3132	24.5778	19.3454	15.028	12.6614	11.8214	13.1883
ENSMUSG00000067274	Rplp0	5	ribosomal protein, large, P0 [Source:MGI Symbol;Acc:MGI:1927636]	11837	0.781923	1.85926e-07	79.4636	47.6064	69.7203	99.2443	75.661	73.2287	46.8464	49.5764	45.3791	48.6235
ENSMUSG00000024404	Riok3	18	RIO kinase 3 [Source:MGI Symbol;Acc:MGI:1914128]	66878	0.78106	1.24035e-08	41.733	24.9548	49.0708	37.7376	32.0412	48.0826	22.9504	24.5177	23.5091	28.8422
ENSMUSG00000041779	Tram2	1	translocating chain-associating membrane protein 2 [Source:MGI Symbol;Acc:MGI:1924817]	170829	0.779989	5.31019e-05	9.68476	5.72084	8.23111	12.975	9.5971	7.93584	5.3093	6.91361	5.43426	5.22618
ENSMUSG00000039041	Adrm1	2	adhesion regulating molecule 1 [Source:MGI Symbol;Acc:MGI:1929289]	56436	0.779906	6.85829e-07	18.2823	10.9616	20.1866	18.7618	14.406	19.775	11.5252	11.5268	10.0002	10.794
ENSMUSG00000045573	Penk	4	preproenkephalin [Source:MGI Symbol;Acc:MGI:104629]	18619	0.779506	1.05656e-05	31.6692	19.0336	25.1741	36.7368	31.7667	32.9994	17.8229	16.3421	22.6194	19.3499
ENSMUSG00000058672	Tubb2a	13	tubulin, beta 2A class IIA [Source:MGI Symbol;Acc:MGI:107861]	22151	0.779133	1.4406e-05	60.9904	36.2139	72.6135	53.5883	46.6568	71.1029	34.2729	29.9926	40.821	39.769
ENSMUSG00000024360	Etf1	18	eukaryotic translation termination factor 1 [Source:MGI Symbol;Acc:MGI:2385071]	225363	0.778937	1.03512e-08	50.3708	30.3757	51.5954	49.278	42.9778	57.6319	29.0236	29.5296	32.156	30.7937
ENSMUSG00000029552	Tes	6	testin LIM domain protein [Source:MGI Symbol;Acc:MGI:105081]	21753	0.778919	0.000255268	8.6035	5.13633	9.09504	10.2446	6.55323	8.5211	4.14243	6.28879	5.40493	4.70917
ENSMUSG00000062210	Tnfaip8	18	tumor necrosis factor, alpha-induced protein 8 [Source:MGI Symbol;Acc:MGI:2147191]	106869	0.778305	0.000714168	6.51987	3.93315	5.95982	7.79247	5.39782	6.92937	3.8518	4.73795	2.42826	4.71459
ENSMUSG00000071644	Eef1g	19	eukaryotic translation elongation factor 1 gamma [Source:MGI Symbol;Acc:MGI:1914410]	67160	0.777547	2.73008e-08	52.4783	31.561	44.3338	62.0088	55.1873	48.3832	29.7673	29.6697	34.0374	32.7698
ENSMUSG00000021282	Eif5	12	eukaryotic translation initiation factor 5 [Source:MGI Symbol;Acc:MGI:95309]	217869	0.777489	2.60322e-07	47.252	28.2824	52.9253	44.3413	36.4203	55.3209	28.9411	26.8267	28.5353	28.8263
ENSMUSG00000079435	Rpl36a	X	ribosomal protein L36A [Source:MGI Symbol;Acc:MGI:1201789]	19982	0.776157	0.00536474	22.9163	13.2055	16.313	35.5403	21.8373	17.9746	9.95077	11.182	16.8183	14.8709
ENSMUSG00000074364	Ehd2	7	EH-domain containing 2 [Source:MGI Symbol;Acc:MGI:2154274]	259300	0.775781	1.59965e-08	73.6818	44.4343	62.8878	90.6685	72.2205	68.9504	48.9815	45.412	45.8083	37.5353
ENSMUSG00000001053	N4bp3	11	NEDD4 binding protein 3 [Source:MGI Symbol;Acc:MGI:2442218]	212706	0.774147	5.98491e-05	27.0693	16.3045	29.6768	34.0916	19.0617	25.447	14.3242	18.0902	15.4335	17.3699
ENSMUSG00000021814	Anxa7	14	annexin A7 [Source:MGI Symbol;Acc:MGI:88031]	11750	0.773669	1.17382e-07	77.6153	47.0594	77.474	84.6325	67.2079	81.1466	50.5407	48.0546	49.9068	39.7355
ENSMUSG00000029145	Eif2b4	5	eukaryotic translation initiation factor 2B, subunit 4 delta [Source:MGI Symbol;Acc:MGI:95300]	13667	0.772556	2.26265e-05	13.0242	7.88977	12.8101	13.759	12.5649	12.9629	6.71757	7.99961	7.44643	9.39546
ENSMUSG00000021733	Slc4a7	14	solute carrier family 4, sodium bicarbonate cotransporter, member 7 [Source:MGI Symbol;Acc:MGI:2443878]	218756	0.772469	5.16897e-06	6.3874	3.86136	5.52838	7.44081	5.8097	6.77071	3.67258	3.86353	4.33832	3.571
ENSMUSG00000031245	Hmgn5	X	high-mobility group nucleosome binding domain 5 [Source:MGI Symbol;Acc:MGI:1355295]	50887	0.772402	0.00948458	5.7521	3.41315	5.31844	6.44291	5.02383	6.22323	2.90865	2.50747	3.0893	5.1472
ENSMUSG00000027395	Polr1b	2	polymerase (RNA) I polypeptide B [Source:MGI Symbol;Acc:MGI:108014]	20017	0.772251	0.000581104	5.73195	3.42976	7.00291	6.54508	4.83009	4.54971	3.59434	2.85176	3.50122	3.77171
ENSMUSG00000027377	Mall	2	mal, T cell differentiation protein-like [Source:MGI Symbol;Acc:MGI:2385152]	228576	0.772037	0.00834274	9.2386	5.31262	7.12855	16.3988	6.99282	6.43425	6.73021	4.24343	5.02076	5.25609
ENSMUSG00000000740	Rpl13	8	ribosomal protein L13 [Source:MGI Symbol;Acc:MGI:105922]	270106	0.771617	5.66037e-06	31.4749	18.9797	26.1705	39.717	28.3427	31.6694	19.661	19.2578	19.7091	17.2911
ENSMUSG00000100801	Gm15459	5	predicted gene 15459 [Source:MGI Symbol;Acc:MGI:3705702]		0.770244	0.037399	4.18982	2.41334	3.30881	5.36685	4.38	3.70364	2.39757	1.72763	1.58305	3.9451
ENSMUSG00000032231	Anxa2	9	annexin A2 [Source:MGI Symbol;Acc:MGI:88246]	12306	0.769225	2.73696e-05	135.538	79.3	98.5234	214.519	129.574	99.5334	87.3183	80.6204	84.0801	65.1813
ENSMUSG00000025508	Rplp2	7	ribosomal protein, large P2 [Source:MGI Symbol;Acc:MGI:1914436]	67186	0.768541	2.63073e-06	231.403	139.833	185.085	299.261	216.193	225.073	134.745	132.453	130.272	161.862
ENSMUSG00000074272	Ceacam1	7	carcinoembryonic antigen-related cell adhesion molecule 1 [Source:MGI Symbol;Acc:MGI:1347245]	26365	0.768277	1.89814e-06	42.4598	25.526	49.9279	37.9135	34.5983	47.3995	29.4723	23.777	23.2215	25.6333
ENSMUSG00000006930	Hap1	11	huntingtin-associated protein 1 [Source:MGI Symbol;Acc:MGI:1261831]	15114	0.767853	0.0002791	7.26339	4.41049	6.65772	7.41022	6.75745	8.22817	3.09982	4.68291	4.53019	5.32902
ENSMUSG00000050014	Apol10b	15	apolipoprotein L 10B [Source:MGI Symbol;Acc:MGI:3043522]	328561	0.767793	0.00123908	7.18515	4.32042	6.86264	5.16646	7.36542	9.34609	3.78322	4.90381	3.42635	5.1683
ENSMUSG00000023088	Abcc1	16	ATP-binding cassette, sub-family C (CFTR/MRP), member 1 [Source:MGI Symbol;Acc:MGI:102676]	17250	0.767572	0.000161816	7.71027	4.66707	7.6016	9.48121	5.73996	8.0183	5.28561	4.59538	5.11883	3.66846
ENSMUSG00000062070	Pgk1	X	phosphoglycerate kinase 1 [Source:MGI Symbol;Acc:MGI:97555]	18655	0.766591	1.97674e-05	22.7906	13.8539	23.4242	25.3718	19.2991	23.0673	11.7691	17.2437	12.8146	13.5881
ENSMUSG00000031584	Gsr	8	glutathione reductase [Source:MGI Symbol;Acc:MGI:95804]	14782	0.766003	2.13242e-06	19.3182	11.7767	18.527	21.5928	16.4934	20.6595	11.0199	11.8311	10.8354	13.4202
ENSMUSG00000041736	Tspo	15	translocator protein [Source:MGI Symbol;Acc:MGI:88222]	12257	0.765957	0.000368078	43.2377	25.647	36.0876	60.9185	40.4837	35.461	30.6714	26.9968	21.4147	23.5051
ENSMUSG00000045777	Ifitm10	7	interferon induced transmembrane protein 10 [Source:MGI Symbol;Acc:MGI:2444776]	320802	0.765713	0.0467268	1.78202	1.01903	2.26464	2.23502	1.03226	1.59614	1.12411	1.25497	0.83385	0.86318
ENSMUSG00000029148	Nrbp1	5	nuclear receptor binding protein 1 [Source:MGI Symbol;Acc:MGI:2183436]	192292	0.765238	5.73956e-09	74.4187	45.1547	84.0165	67.8853	62.0106	83.7625	41.0313	46.317	46.1159	47.1546
ENSMUSG00000037805	Rpl10a	17	ribosomal protein L10A [Source:MGI Symbol;Acc:MGI:1343877]	19896	0.764892	6.93527e-05	25.6632	15.5422	21.8624	31.0822	24.7331	24.975	12.1369	15.3367	16.529	18.1661
ENSMUSG00000006333	Rps9	7	ribosomal protein S9 [Source:MGI Symbol;Acc:MGI:1924096]	76846	0.76481	1.09615e-05	57.6417	34.9804	46.599	71.2298	51.8894	60.8484	31.3215	34.0102	40.1313	34.4587
ENSMUSG00000041187	Prkd2	7	protein kinase D2 [Source:MGI Symbol;Acc:MGI:2141917]	101540	0.764759	5.49924e-07	34.3891	20.8742	34.2706	32.5322	29.7435	41.0104	20.171	21.9129	22.2871	19.1258
ENSMUSG00000063286	Gvin-ps7	7	GTPase, very large interferon inducible, pseudogene 7 [Source:MGI Symbol;Acc:MGI:3644223]	668139	0.764077	1.41418e-05	19.7957	11.4075	24.5017	10.8996	12.1451	31.6364	8.78783	12.5927	8.50403	15.7453
ENSMUSG00000000001	Gnai3	3	guanine nucleotide binding protein (G protein), alpha inhibiting 3 [Source:MGI Symbol;Acc:MGI:95773]	14679	0.763879	2.70926e-07	41.6419	25.2729	46.9294	42.7679	32.8945	43.9756	25.5227	27.2816	24.5959	23.6914
ENSMUSG00000040435	Ppp1r15a	7	protein phosphatase 1, regulatory subunit 15A [Source:MGI Symbol;Acc:MGI:1927072]	17872	0.763093	6.60561e-07	22.4263	13.6574	25.0964	19.1101	21.3804	24.1184	14.0729	14.1785	10.7767	15.6013
ENSMUSG00000074656	Eif2s2	2	eukaryotic translation initiation factor 2, subunit 2 (beta) [Source:MGI Symbol;Acc:MGI:1914454]	67204	0.762681	1.03957e-06	12.2405	7.45365	13.0147	12.5517	9.9334	13.4624	6.96902	7.62151	7.2688	7.95527
ENSMUSG00000015932	Dstn	2	destrin [Source:MGI Symbol;Acc:MGI:1929270]	56431	0.762262	2.47816e-10	170.658	103.958	194.766	157.665	140.803	189.4	100.753	109.578	94.5686	110.933
ENSMUSG00000004846	Plod3	5	procollagen-lysine, 2-oxoglutarate 5-dioxygenase 3 [Source:MGI Symbol;Acc:MGI:1347008]	26433	0.761576	3.70186e-05	25.4711	15.3894	21.202	32.899	23.4756	24.3079	16.0746	17.3329	16.5848	11.5652
ENSMUSG00000032437	Stt3b	9	STT3, subunit of the oligosaccharyltransferase complex, homolog B (S. cerevisiae) [Source:MGI Symbol;Acc:MGI:1915542]	68292	0.759666	2.75323e-08	97.7644	59.1332	112.724	83.909	78.6655	115.759	57.6091	65.4253	55.837	57.6615
ENSMUSG00000036002	Fam214b	4	family with sequence similarity 214, member B [Source:MGI Symbol;Acc:MGI:2441854]	230088	0.759534	0.00134567	8.21292	4.93698	9.20894	8.14497	6.01701	9.48075	5.73759	4.84441	5.41262	3.7533
ENSMUSG00000032278	Paqr5	9	progestin and adipoQ receptor family member V [Source:MGI Symbol;Acc:MGI:1921340]	74090	0.757871	3.5937e-08	34.0903	21.0295	34.2332	35.39	30.482	36.256	18.6287	20.4855	19.0045	25.9994
ENSMUSG00000020720	Psmd12	11	proteasome (prosome, macropain) 26S subunit, non-ATPase, 12 [Source:MGI Symbol;Acc:MGI:1914247]	66997	0.75697	3.61592e-06	33.1741	20.2824	31.1316	38.1403	28.2972	35.1276	19.9849	22.5623	19.239	19.3432
ENSMUSG00000027646	Src	2	Rous sarcoma oncogene [Source:MGI Symbol;Acc:MGI:98397]	20779	0.755959	7.06074e-07	17.5046	10.7382	17.393	17.8646	15.8266	18.9342	11.6131	9.39078	10.518	11.4308
ENSMUSG00000024014	Pim1	17	proviral integration site 1 [Source:MGI Symbol;Acc:MGI:97584]	18712	0.755713	0.00657643	8.32667	4.68431	11.6604	4.24898	5.64941	11.7479	5.02296	5.65997	3.77518	4.27912
ENSMUSG00000037060	Cavin3	7	caveolae associated 3 [Source:MGI Symbol;Acc:MGI:1923422]	109042	0.755712	5.45702e-05	37.0726	22.3582	26.1743	50.862	35.7338	35.5205	23.9697	22.4425	23.3154	19.7054
ENSMUSG00000026074	Map4k4	1	mitogen-activated protein kinase kinase kinase kinase 4 [Source:MGI Symbol;Acc:MGI:1349394]	26921	0.75527	6.7148e-08	79.1002	47.8644	96.3842	68.6432	60.1794	91.1942	47.522	47.1821	44.7776	51.976
ENSMUSG00000073436	Eme2	17	essential meiotic structure-specific endonuclease subunit 2 [Source:MGI Symbol;Acc:MGI:1919889]	193838	0.754639	0.00549602	1.89662	1.13337	2.28504	1.62136	1.73136	1.94873	0.900273	1.34256	1.20859	1.08204
ENSMUSG00000033355	Rtp4	16	receptor transporter protein 4 [Source:MGI Symbol;Acc:MGI:1915025]	67775	0.754307	1.05187e-05	34.9698	21.6789	34.2507	27.0795	33.5803	44.9686	18.6787	24.9485	15.4269	27.6615
ENSMUSG00000030554	Synm	7	synemin, intermediate filament protein [Source:MGI Symbol;Acc:MGI:2661187]	233335	0.753718	0.000385674	44.945	26.0278	63.8258	31.5898	28.0092	56.3551	29.7692	24.4817	24.2587	25.6017
ENSMUSG00000060733	Ipmk	10	inositol polyphosphate multikinase [Source:MGI Symbol;Acc:MGI:1916968]	69718	0.753667	0.00166256	14.0218	7.96611	21.9786	8.00662	9.07483	17.027	7.80188	6.94242	8.25271	8.86742
ENSMUSG00000001082	Mfsd10	5	major facilitator superfamily domain containing 10 [Source:MGI Symbol;Acc:MGI:1915544]	68294	0.750584	0.00382602	7.5532	4.60846	7.10396	9.38302	5.98658	7.73925	5.65832	3.59803	5.16205	4.01544
ENSMUSG00000004788	Eif2b2	12	eukaryotic translation initiation factor 2B, subunit 2 beta [Source:MGI Symbol;Acc:MGI:2145118]	217715	0.749567	0.000117071	14.398	8.83186	15.537	14.1608	13.5072	14.387	8.69848	10.318	6.84241	9.46859
ENSMUSG00000048120	Entpd1	19	ectonucleoside triphosphate diphosphohydrolase 1 [Source:MGI Symbol;Acc:MGI:102805]	12495	0.748978	5.29023e-06	66.5544	40.8373	80.5462	76.6588	52.1655	56.8472	44.3426	39.5632	40.1185	39.3248
ENSMUSG00000070031	Sp140	1	Sp140 nuclear body protein [Source:MGI Symbol;Acc:MGI:3702467]	434484	0.74844	0.01782	4.67089	2.74459	5.00297	3.69126	3.56766	6.42168	3.19489	3.00958	2.84863	1.92527
ENSMUSG00000001847	Rac1	5	Rac family small GTPase 1 [Source:MGI Symbol;Acc:MGI:97845]	19353	0.748284	6.51998e-09	101.013	62.0375	114.996	96.3891	78.5095	114.158	60.8041	64.5524	55.5338	67.2595
ENSMUSG00000001034	Mapk7	11	mitogen-activated protein kinase 7 [Source:MGI Symbol;Acc:MGI:1346347]	23939	0.748204	0.00152489	5.91627	3.58859	6.76024	6.75071	3.88311	6.27103	3.22185	3.27458	4.20253	3.6554
ENSMUSG00000025068	Gsto1	19	glutathione S-transferase omega 1 [Source:MGI Symbol;Acc:MGI:1342273]	14873	0.748104	0.00659127	13.4993	8.23509	13.5837	11.6383	12.7411	16.034	9.12895	5.1939	10.4946	8.12289
ENSMUSG00000020715	Ern1	11	endoplasmic reticulum (ER) to nucleus signalling 1 [Source:MGI Symbol;Acc:MGI:1930134]	78943	0.747567	1.39918e-06	14.9788	9.14157	16.8382	13.9711	11.4177	17.6882	8.70239	9.9674	9.06859	8.82788
ENSMUSG00000025130	P4hb	11	prolyl 4-hydroxylase, beta polypeptide [Source:MGI Symbol;Acc:MGI:97464]	18453	0.74755	5.82187e-08	199.791	123.214	210.468	220.275	167.446	200.976	121.137	136.828	122.993	111.898
ENSMUSG00000018476	Kdm6b	11	KDM1 lysine (K)-specific demethylase 6B [Source:MGI Symbol;Acc:MGI:2448492]	216850	0.747104	7.4078e-05	13.1348	7.82098	17.8712	10.8988	8.34132	15.428	7.47032	7.5051	7.73059	8.57791
ENSMUSG00000023051	Tarbp2	15	TARBP2, RISC loading complex RNA binding subunit [Source:MGI Symbol;Acc:MGI:103027]	21357	0.747099	0.0343833	2.76361	1.6229	2.47936	3.88595	2.55616	2.13296	2.58318	1.47292	1.24968	1.18583
ENSMUSG00000034520	Gjc1	11	gap junction protein, gamma 1 [Source:MGI Symbol;Acc:MGI:95718]	14615	0.745874	2.45761e-06	18.6643	11.472	21.4049	17.6705	15.604	19.9778	10.9231	10.1124	11.7705	13.082
ENSMUSG00000038188	Scarf1	11	scavenger receptor class F, member 1 [Source:MGI Symbol;Acc:MGI:2449455]	380713	0.745296	9.43092e-06	26.6975	16.4625	24.6791	26.7944	25.3041	30.0126	20.0165	15.3501	14.4669	16.0163
ENSMUSG00000026031	Cflar	1	CASP8 and FADD-like apoptosis regulator [Source:MGI Symbol;Acc:MGI:1336166]	12633	0.744395	2.6578e-08	34.7196	21.4769	34.6995	34.9852	28.9121	40.2817	21.1265	21.5638	20.4248	22.7924
ENSMUSG00000024927	Rela	19	v-rel reticuloendotheliosis viral oncogene homolog A (avian) [Source:MGI Symbol;Acc:MGI:103290]	19697	0.744044	3.79402e-07	56.1426	34.5879	59.2456	55.8249	42.9282	66.5715	33.7979	38.3505	30.4622	35.7411
ENSMUSG00000000384	Tbrg4	11	transforming growth factor beta regulated gene 4 [Source:MGI Symbol;Acc:MGI:1100868]	21379	0.743808	0.00285914	6.5313	3.98604	6.56315	7.17798	5.32998	7.05409	4.96795	3.23123	3.85488	3.89009
ENSMUSG00000028843	Sh3bgrl3	4	SH3 domain binding glutamic acid-rich protein-like 3 [Source:MGI Symbol;Acc:MGI:1920973]	73723	0.741605	0.00129807	56.7487	34.4592	45.9881	84.5241	45.6872	50.7954	32.3493	31.3844	32.1653	41.938
ENSMUSG00000026134	Prim2	1	DNA primase, p58 subunit [Source:MGI Symbol;Acc:MGI:97758]	19076	0.740207	0.00295156	5.78366	3.52819	4.96213	6.82354	5.16179	6.18716	3.65729	3.816	2.86021	3.77926
ENSMUSG00000046546	Fam43a	16	family with sequence similarity 43, member A [Source:MGI Symbol;Acc:MGI:2676309]	224093	0.738457	3.16127e-06	39.7483	24.5001	47.2216	38.5448	29.2865	43.9402	25.3951	26.5079	18.8008	27.2967
ENSMUSG00000022718	Dgcr8	16	DGCR8, microprocessor complex subunit [Source:MGI Symbol;Acc:MGI:2151114]	94223	0.738355	0.000885521	10.6689	6.48946	11.6146	8.27245	8.75741	14.0311	7.33945	5.46948	7.23129	5.91761
ENSMUSG00000074918	Inafm2	2	InaF motif containing 2 [Source:MGI Symbol;Acc:MGI:1915354]	100043272	0.738279	8.66805e-06	13.7542	8.53243	15.1692	13.6973	11.0591	15.0912	7.97326	10.1557	6.95199	9.04871
ENSMUSG00000006498	Ptbp1	10	polypyrimidine tract binding protein 1 [Source:MGI Symbol;Acc:MGI:97791]	19205	0.737098	3.04031e-07	87.0817	54.0235	82.4111	94.4473	86.3839	85.0846	58.0301	61.032	52.6823	44.3495
ENSMUSG00000078202	Nrarp	2	Notch-regulated ankyrin repeat protein [Source:MGI Symbol;Acc:MGI:1914372]	67122	0.737011	0.0014643	8.07086	4.94208	9.36651	9.84493	6.49119	6.5808	4.37715	5.13501	5.46541	4.79075
ENSMUSG00000030512	Snrpa1	7	small nuclear ribonucleoprotein polypeptide A' [Source:MGI Symbol;Acc:MGI:1916231]	68981	0.735674	0.00498538	6.55054	3.97616	7.13247	7.84784	6.11451	5.10734	4.66969	4.3034	3.79159	3.13997
ENSMUSG00000040312	Cchcr1	17	coiled-coil alpha-helical rod protein 1 [Source:MGI Symbol;Acc:MGI:2385321]	240084	0.735596	0.0151318	4.02272	2.35602	2.72726	6.44654	3.9569	2.96019	2.12662	2.044	2.53394	2.71951
ENSMUSG00000052384	Nrros	16	negative regulator of reactive oxygen species [Source:MGI Symbol;Acc:MGI:2445095]	224109	0.735397	0.00836926	2.54258	1.55965	2.8475	2.14586	2.51255	2.6644	1.25811	2.09128	1.19308	1.69613
ENSMUSG00000005397	Nid1	13	nidogen 1 [Source:MGI Symbol;Acc:MGI:97342]	18073	0.734774	0.000470301	97.3354	57.8743	134.429	68.5813	70.0971	116.234	59.4094	65.8869	61.8999	44.3009
ENSMUSG00000039201	Tbc1d25	X	TBC1 domain family, member 25 [Source:MGI Symbol;Acc:MGI:2444862]	209815	0.734654	0.0127176	3.62722	2.19916	3.86544	3.63277	3.1647	3.84595	2.85824	1.73395	1.891	2.31343
ENSMUSG00000059602	Syn3	10	synapsin III [Source:MGI Symbol;Acc:MGI:1351334]	27204	0.734638	0.00552306	5.01189	3.10657	6.65147	4.57193	4.3875	4.43666	3.46998	2.0852	4.20657	2.66453
ENSMUSG00000068039	Tcp1	17	t-complex protein 1 [Source:MGI Symbol;Acc:MGI:98535]	21454	0.734434	3.23188e-08	58.2674	36.4763	56.7642	64.6245	51.4542	60.2265	33.0858	36.214	34.5339	42.0714
ENSMUSG00000030249	Abcc9	6	ATP-binding cassette, sub-family C (CFTR/MRP), member 9 [Source:MGI Symbol;Acc:MGI:1352630]	20928	0.734401	0.0353187	1.09615	0.678721	1.19098	0.950455	1.1175	1.12566	0.306877	1.10761	0.546331	0.754065
ENSMUSG00000022204	Ngdn	14	neuroguidin, EIF4E binding protein [Source:MGI Symbol;Acc:MGI:1916216]	68966	0.734278	0.000386649	18.6107	11.5112	17.1849	18.4832	17.7622	21.0126	13.3389	9.93104	11.1907	11.5843
ENSMUSG00000071350	Setdb2	14	SET domain, bifurcated 2 [Source:MGI Symbol;Acc:MGI:2685139]	239122	0.734276	0.00166855	7.11825	4.29852	9.98869	5.68407	5.0638	7.73645	3.77562	3.63883	4.01352	5.76609
ENSMUSG00000018169	Mfng	15	MFNG O-fucosylpeptide 3-beta-N-acetylglucosaminyltransferase [Source:MGI Symbol;Acc:MGI:1095404]	17305	0.733962	0.000802964	13.8372	8.56625	12.7253	14.5385	10.9729	17.1119	6.93741	7.82838	8.63445	10.8648
ENSMUSG00000031320	Rps4x	X	ribosomal protein S4, X-linked [Source:MGI Symbol;Acc:MGI:98158]	20102	0.73375	4.34838e-06	146.571	91.4357	127.676	172.276	140.323	146.01	86.4911	85.7714	79.7211	113.759
ENSMUSG00000002257	Def6	17	differentially expressed in FDCP 6 [Source:MGI Symbol;Acc:MGI:1346328]	23853	0.732737	0.00018515	17.7587	10.7986	13.9265	24.4287	18.1617	14.518	11.4991	11.7363	11.3704	8.58847
ENSMUSG00000028645	Slc2a1	4	solute carrier family 2 (facilitated glucose transporter), member 1 [Source:MGI Symbol;Acc:MGI:95755]	20525	0.731776	1.26842e-06	845.174	526.472	978.474	941.44	656.842	803.941	544.368	508.745	566.75	486.026
ENSMUSG00000002603	Tgfb1	7	transforming growth factor, beta 1 [Source:MGI Symbol;Acc:MGI:98725]	21803	0.73022	0.000116576	19.9743	12.432	17.843	25.2602	16.0723	20.7216	11.8259	13.1531	11.0133	13.7357
ENSMUSG00000022003	Slc25a30	14	solute carrier family 25, member 30 [Source:MGI Symbol;Acc:MGI:1914804]	67554	0.729168	5.62732e-06	10.545	6.56532	12.0543	10.0852	9.02082	11.0196	6.02898	6.55657	6.51803	7.15772
ENSMUSG00000071722	Spin4	X	spindlin family, member 4 [Source:MGI Symbol;Acc:MGI:2444925]	270624	0.729047	0.0386824	1.68283	1.01845	1.91177	1.46911	1.86266	1.48777	1.02941	0.964296	1.45902	0.621076
ENSMUSG00000042608	Stk40	4	serine/threonine kinase 40 [Source:MGI Symbol;Acc:MGI:1921428]	74178	0.728926	0.000153904	14.7237	9.11644	13.2457	17.2124	13.6082	14.8284	8.74404	11.1065	9.62616	6.98906
ENSMUSG00000037211	Spry1	3	sprouty RTK signaling antagonist 1 [Source:MGI Symbol;Acc:MGI:1345139]	24063	0.728454	0.0128689	11.9035	6.64827	20.0302	6.00337	6.43826	15.1421	5.68011	6.13943	7.55136	7.2222
ENSMUSG00000032123	Dpagt1	9	dolichyl-phosphate (UDP-N-acetylglucosamine) acetylglucosaminephosphotransferase 1 (GlcNAc-1-P transferase) [Source:MGI Symbol;Acc:MGI:1196396]	13478	0.727822	0.000665681	11.2659	6.9187	10.6266	14.2407	11.1812	9.01497	6.63305	8.09528	6.34824	6.59825
ENSMUSG00000027405	Nop56	2	NOP56 ribonucleoprotein [Source:MGI Symbol;Acc:MGI:1914384]	67134	0.727319	0.000227855	9.73103	6.02354	9.26861	9.46826	8.06995	12.1173	5.85135	6.81321	6.1028	5.32681
ENSMUSG00000026121	Sema4c	1	sema domain, immunoglobulin domain (Ig), transmembrane domain (TM) and short cytoplasmic domain, (semaphorin) 4C [Source:MGI Symbol;Acc:MGI:109252]	20353	0.725147	9.46868e-05	18.4646	11.4759	20.3046	20.7591	16.3672	16.4277	10.8796	14.4748	11.2868	9.26231
ENSMUSG00000037254	Itih2	2	inter-alpha trypsin inhibitor, heavy chain 2 [Source:MGI Symbol;Acc:MGI:96619]	16425	0.724331	0.000185146	121.006	76.9362	124.58	114.461	101.999	142.985	53.9603	124.415	61.2889	68.081
ENSMUSG00000040253	Gbp7	3	guanylate binding protein 7 [Source:MGI Symbol;Acc:MGI:2444421]	229900	0.724229	0.000992561	34.8712	21.2676	34.5791	18.2625	35.4034	51.2397	19.1568	21.871	20.3931	23.6495
ENSMUSG00000023348	Trip6	5	thyroid hormone receptor interactor 6 [Source:MGI Symbol;Acc:MGI:1343458]	22051	0.723937	0.00152799	11.3467	6.93553	13.9092	9.97767	8.7391	12.761	6.22731	8.78074	7.19148	5.54257
ENSMUSG00000033792	Atp7a	X	ATPase, Cu++ transporting, alpha polypeptide [Source:MGI Symbol;Acc:MGI:99400]	11977	0.722499	9.67862e-07	24.0758	15.1103	23.613	28.0847	20.721	23.8847	14.7991	16.4456	14.7713	14.4253
ENSMUSG00000031657	Heatr3	8	HEAT repeat containing 3 [Source:MGI Symbol;Acc:MGI:2444491]	234549	0.72094	0.000122091	13.2255	8.35881	13.4891	14.6262	12.6083	12.1786	9.56406	5.69694	9.74912	8.42513
ENSMUSG00000028837	Psmb2	4	proteasome (prosome, macropain) subunit, beta type 2 [Source:MGI Symbol;Acc:MGI:1347045]	26445	0.719333	0.000249259	30.1509	18.8685	28.4461	36.3809	25.6617	30.1148	19.8842	17.4769	19.8726	18.2402
ENSMUSG00000033809	Alg3	16	asparagine-linked glycosylation 3 (alpha-1,3-mannosyltransferase) [Source:MGI Symbol;Acc:MGI:1098592]	208624	0.718649	0.0404053	4.10125	2.45318	3.83833	5.53041	3.80842	3.22783	2.7843	2.59549	2.07843	2.35451
ENSMUSG00000026209	Dnpep	1	aspartyl aminopeptidase [Source:MGI Symbol;Acc:MGI:1278328]	13437	0.718494	0.000386968	17.9382	11.1688	17.3744	18.3676	15.3261	20.6845	12.8164	13.2025	9.88202	8.77418
ENSMUSG00000098188	Sowahc	10	sosondowah ankyrin repeat domain family member C [Source:MGI Symbol;Acc:MGI:3606051]	268301	0.718342	0.00762358	3.85427	2.39578	4.13087	4.24806	3.08912	3.94904	2.54442	2.4287	3.07235	1.53764
ENSMUSG00000052310	Slc39a1	3	solute carrier family 39 (zinc transporter), member 1 [Source:MGI Symbol;Acc:MGI:1353474]	30791	0.717534	2.44344e-06	61.6003	38.9186	58.7497	72.8238	50.5532	64.2742	35.1097	41.944	36.6108	42.0098
ENSMUSG00000029599	Ddx54	5	DEAD box helicase 54 [Source:MGI Symbol;Acc:MGI:1919240]	71990	0.716677	3.15555e-06	25.0216	15.7577	26.7476	26.5011	20.5275	26.3103	16.0328	15.5056	17.1548	14.3374
ENSMUSG00000026806	Ddx31	2	DEAD/H box helicase 31 [Source:MGI Symbol;Acc:MGI:2682639]	227674	0.716673	0.000922023	4.94989	3.08139	4.26434	5.31794	5.27241	4.94488	3.40825	3.04397	2.99209	2.88124
ENSMUSG00000028896	Rcc1	4	regulator of chromosome condensation 1 [Source:MGI Symbol;Acc:MGI:1913989]	100088	0.715673	0.0446986	2.57007	1.55791	2.32971	3.29997	1.95805	2.69258	1.42909	1.88527	1.29656	1.62073
ENSMUSG00000026088	Mitd1	1	MIT, microtubule interacting and transport, domain containing 1 [Source:MGI Symbol;Acc:MGI:1916278]	69028	0.715401	0.000670793	14.6091	9.14456	13.1246	16.2362	13.8125	15.263	9.05637	8.5075	9.01371	10.0007
ENSMUSG00000015656	Hspa8	9	heat shock protein 8 [Source:MGI Symbol;Acc:MGI:105384]	15481	0.71427	1.12757e-07	323.917	205.005	296.204	368.925	299.243	331.297	179.328	207.846	230.04	202.805
ENSMUSG00000005732	Ranbp1	16	RAN binding protein 1 [Source:MGI Symbol;Acc:MGI:96269]	19385	0.714102	0.00536499	24.7753	15.5324	22.151	31.7429	18.8053	26.402	10.8877	13.6939	15.9955	21.5527
ENSMUSG00000047649	Cd3eap	7	CD3E antigen, epsilon polypeptide associated protein [Source:MGI Symbol;Acc:MGI:1917583]	70333	0.714063	0.00511936	8.36187	5.23042	9.29996	8.59275	6.48209	9.07267	6.14404	4.63133	6.22643	3.91988
ENSMUSG00000029614	Rpl6	5	ribosomal protein L6 [Source:MGI Symbol;Acc:MGI:108057]	19988	0.713832	1.22876e-06	81.3333	51.4461	70.8376	97.5655	75.883	81.0473	54.1594	48.99	56.8571	45.7777
ENSMUSG00000027506	Tpd52	3	tumor protein D52 [Source:MGI Symbol;Acc:MGI:107749]	21985	0.713678	1.78527e-06	15.883	10.0567	14.9008	17.6346	13.737	17.2597	9.86034	9.52252	9.44913	11.3946
ENSMUSG00000020358	Hnrnpab	11	heterogeneous nuclear ribonucleoprotein A/B [Source:MGI Symbol;Acc:MGI:1330294]	15384	0.713573	1.98758e-06	71.9452	45.5651	66.5824	79.8319	59.9056	81.4607	43.7814	43.318	43.2167	51.9444
ENSMUSG00000065954	Tacc1	8	transforming, acidic coiled-coil containing protein 1 [Source:MGI Symbol;Acc:MGI:2443510]	320165	0.712955	1.20439e-07	98.7038	62.0366	109.035	92.7985	77.4742	115.508	58.4478	61.5991	63.032	65.0676
ENSMUSG00000036432	Siah2	3	siah E3 ubiquitin protein ligase 2 [Source:MGI Symbol;Acc:MGI:108062]	20439	0.711669	0.0229963	4.3365	2.6918	4.53593	3.96992	4.3289	4.51125	2.79016	1.45873	3.42182	3.09648
ENSMUSG00000031078	Cttn	7	cortactin [Source:MGI Symbol;Acc:MGI:99695]	13043	0.711278	2.1101e-07	65.1469	41.224	69.1547	68.6356	55.625	67.1722	44.7898	42.1228	37.5075	40.4759
ENSMUSG00000017774	Myo1c	11	myosin IC [Source:MGI Symbol;Acc:MGI:106612]	17913	0.711023	2.34933e-06	85.8665	54.3926	87.7371	91.9305	73.9698	89.8284	62.6615	55.2311	54.333	45.3449
ENSMUSG00000057113	Npm1	11	nucleophosmin 1 [Source:MGI Symbol;Acc:MGI:106184]	18148	0.710525	1.299e-08	99.6839	63.4274	97.2774	107.529	95.6808	98.2487	63.6972	58.5401	70.9096	60.5627
ENSMUSG00000023272	Creld2	15	cysteine-rich with EGF-like domains 2 [Source:MGI Symbol;Acc:MGI:1923987]	76737	0.708832	0.00693199	25.5028	15.8407	18.6962	38.0203	21.2939	24.0008	14.9749	16.8441	11.622	19.922
ENSMUSG00000002319	Ipo4	14	importin 4 [Source:MGI Symbol;Acc:MGI:1923001]	75751	0.708187	0.000232572	6.39342	4.02076	5.92289	7.41285	6.34729	5.89066	3.52365	4.19855	4.39414	3.96672
ENSMUSG00000042712	Tceal9	X	transcription elongation factor A like 9 [Source:MGI Symbol;Acc:MGI:109567]	22381	0.706558	2.80558e-05	112.534	69.7202	129.844	84.6684	78.0672	157.555	61.5279	67.5376	57.9629	91.8524
ENSMUSG00000028452	Vcp	4	valosin containing protein [Source:MGI Symbol;Acc:MGI:99919]	269523	0.70479	1.43827e-06	72.7182	46.2224	77.2446	75.1243	61.3298	77.174	50.3375	46.0668	47.8072	40.6782
ENSMUSG00000030339	Ltbr	6	lymphotoxin B receptor [Source:MGI Symbol;Acc:MGI:104875]	17000	0.704277	1.40804e-05	30.5855	19.4471	29.8145	33.1652	25.2182	34.1443	19.0529	21.8161	16.9869	19.9327
ENSMUSG00000029447	Cct6a	5	chaperonin containing Tcp1, subunit 6a (zeta) [Source:MGI Symbol;Acc:MGI:107943]	12466	0.703596	2.08153e-07	91.4814	58.2394	85.0144	104.904	85.668	90.3393	62.6794	60.8393	57.3637	52.0754
ENSMUSG00000049791	Fzd4	7	frizzled class receptor 4 [Source:MGI Symbol;Acc:MGI:108520]	14366	0.703431	6.91437e-05	51.9818	31.5128	70.9767	36.9071	33.8238	66.2195	29.1084	34.3011	30.534	32.1076
ENSMUSG00000067924	Rtl8b	X	retrotransposon Gag like 8B [Source:MGI Symbol;Acc:MGI:3576504]	553127	0.703063	0.0148091	7.954	5.01454	7.33076	7.28216	9.0694	8.13368	3.81885	5.52748	4.01824	6.69357
ENSMUSG00000063406	Tmed5	5	transmembrane p24 trafficking protein 5 [Source:MGI Symbol;Acc:MGI:1921586]	73130	0.702297	4.64965e-05	19.8848	12.6244	19.6871	18.8221	17.2109	23.8192	14.1172	10.8203	12.8029	12.7572
ENSMUSG00000038181	Chpf2	5	chondroitin polymerizing factor 2 [Source:MGI Symbol;Acc:MGI:1917522]	100910	0.701686	0.000203289	6.50401	4.11622	6.57665	7.09913	5.50611	6.83416	4.66548	4.33197	3.77157	3.69586
ENSMUSG00000021024	Psma6	12	proteasome subunit alpha 6 [Source:MGI Symbol;Acc:MGI:1347006]	26443	0.701631	2.00871e-06	127.01	80.8147	141.665	140.247	102.103	124.025	81.9605	82.7319	78.6907	79.8758
ENSMUSG00000036553	Sh3tc1	5	SH3 domain and tetratricopeptide repeats 1 [Source:MGI Symbol;Acc:MGI:2678949]	231147	0.699945	0.000377121	10.8701	6.83692	8.98746	13.282	10.9868	10.2243	7.55154	8.02118	6.80634	4.96861
ENSMUSG00000009566	Fpgs	2	folylpolyglutamyl synthetase [Source:MGI Symbol;Acc:MGI:95576]	14287	0.699382	0.00573923	5.36255	3.35482	5.28048	5.99187	5.3299	4.84797	3.38235	3.81988	3.6688	2.54824
ENSMUSG00000022469	Rapgef3	15	Rap guanine nucleotide exchange factor (GEF) 3 [Source:MGI Symbol;Acc:MGI:2441741]	223864	0.699248	4.98358e-06	34.1842	21.7988	34.7071	38.7096	29.4961	33.824	21.6406	23.4142	23.6595	18.4809
ENSMUSG00000039356	Exosc2	2	exosome component 2 [Source:MGI Symbol;Acc:MGI:2385133]	227715	0.699175	0.000692029	11.463	7.2373	11.2386	13.4209	10.3842	10.8081	7.88276	8.02674	6.79753	6.24218
ENSMUSG00000033022	Cdo1	18	cysteine dioxygenase 1, cytosolic [Source:MGI Symbol;Acc:MGI:105925]	12583	0.698059	0.0232345	15.944	9.16878	25.292	7.81228	9.36582	21.3061	8.01558	8.50666	10.8096	9.3433
ENSMUSG00000035941	Ibtk	9	inhibitor of Bruton agammaglobulinemia tyrosine kinase [Source:MGI Symbol;Acc:MGI:1918677]	108837	0.69785	5.32676e-06	21.4611	13.5292	25.3628	19.2841	16.1648	25.0325	13.6221	14.8195	12.2264	13.4487
ENSMUSG00000061477	Rps7	12	ribosomal protein S7 [Source:MGI Symbol;Acc:MGI:1333818]	20115	0.697837	1.8251e-05	108.15	68.8237	87.4643	140.593	102.928	101.614	67.3282	65.2714	84.1004	58.5947
ENSMUSG00000059291	Rpl11	4	ribosomal protein L11 [Source:MGI Symbol;Acc:MGI:1914275]	67025	0.697777	0.0131379	24.3463	15.1189	14.9923	35.493	21.1248	25.7751	12.6036	13.5022	16.3197	18.05
ENSMUSG00000053137	Mapk11	15	mitogen-activated protein kinase 11 [Source:MGI Symbol;Acc:MGI:1338024]	19094	0.697087	0.0170435	8.75792	5.14141	4.70091	16.8683	7.75615	5.70636	5.8473	4.55727	5.70107	4.45999
ENSMUSG00000109324	Prmt1	7	protein arginine N-methyltransferase 1 [Source:MGI Symbol;Acc:MGI:107846]	15469	0.696788	0.0003949	21.4429	13.5839	19.8877	27.9043	18.0168	19.9629	11.838	15.0661	14.9212	12.5105
ENSMUSG00000021116	Eif2s1	12	eukaryotic translation initiation factor 2, subunit 1 alpha [Source:MGI Symbol;Acc:MGI:95299]	13665	0.696652	1.96087e-05	15.4911	9.9002	15.1925	17.5656	13.34	15.8663	8.74101	10.6664	10.1772	10.0162
ENSMUSG00000028932	Psmc2	5	proteasome (prosome, macropain) 26S subunit, ATPase 2 [Source:MGI Symbol;Acc:MGI:109555]	19181	0.69629	5.20043e-06	23.5392	15.0261	25.5652	25.3814	18.8869	24.3233	15.4923	15.1971	14.0859	15.3292
ENSMUSG00000067995	Gtf2f2	14	general transcription factor IIF, polypeptide 2 [Source:MGI Symbol;Acc:MGI:1915955]	68705	0.696239	0.00191123	13.2031	8.37064	14.5702	14.1679	10.9695	13.1046	7.87833	6.78721	9.54184	9.27518
ENSMUSG00000028191	Bcl10	3	B cell leukemia/lymphoma 10 [Source:MGI Symbol;Acc:MGI:1337994]	12042	0.696168	0.000600759	11.2538	7.15206	11.8021	12.8816	8.92419	11.4072	6.75956	6.88445	8.07392	6.89031
ENSMUSG00000070284	Gmppb	9	GDP-mannose pyrophosphorylase B [Source:MGI Symbol;Acc:MGI:2660880]	331026	0.695832	0.00482007	5.08052	3.20626	5.03235	6.14268	4.06785	5.0792	3.2175	2.94035	3.201	3.46619
ENSMUSG00000053158	Fes	7	feline sarcoma oncogene [Source:MGI Symbol;Acc:MGI:95514]	14159	0.695191	0.00453518	5.42529	3.42938	5.67503	6.79206	3.90309	5.331	4.36712	3.18702	3.15332	3.01006
ENSMUSG00000009828	Cilk1	9	ciliogenesis associated kinase 1 [Source:MGI Symbol;Acc:MGI:1934157]	56542	0.69381	3.19718e-07	16.1817	10.4118	15.4808	17.1485	15.5517	16.5456	10.4773	9.05181	11.4238	10.6942
ENSMUSG00000073542	Cep76	18	centrosomal protein 76 [Source:MGI Symbol;Acc:MGI:1923401]	225659	0.693808	0.0168397	3.64956	2.28633	3.4376	3.34513	4.16045	3.65506	1.40147	2.78435	2.76872	2.19076
ENSMUSG00000028042	Zbtb7b	3	zinc finger and BTB domain containing 7B [Source:MGI Symbol;Acc:MGI:102755]	22724	0.693203	0.000750095	6.36402	4.04937	6.77414	6.79826	4.93316	6.95051	4.36685	3.52425	4.24171	4.06465
ENSMUSG00000052632	Asap2	12	ArfGAP with SH3 domain, ankyrin repeat and PH domain 2 [Source:MGI Symbol;Acc:MGI:2685438]	211914	0.692758	8.08742e-06	14.1058	9.02518	16.1182	15.6427	12.2029	12.4593	8.93453	9.29489	9.22978	8.64152
ENSMUSG00000020027	Socs2	10	suppressor of cytokine signaling 2 [Source:MGI Symbol;Acc:MGI:1201787]	216233	0.692588	0.00723473	10.4924	6.38964	13.626	6.57985	7.61574	14.1479	6.77519	5.25384	7.36425	6.16528
ENSMUSG00000030036	Mogs	6	mannosyl-oligosaccharide glucosidase [Source:MGI Symbol;Acc:MGI:1929872]	57377	0.691176	0.000569287	12.5364	7.93241	9.24086	15.7416	12.6257	12.5376	7.89166	8.53645	8.33061	6.97095
ENSMUSG00000022906	Parp9	16	poly (ADP-ribose) polymerase family, member 9 [Source:MGI Symbol;Acc:MGI:1933117]	80285	0.69046	0.000213419	29.2288	18.4242	31.2109	21.1142	26.3235	38.2665	19.1557	18.5973	18.8604	17.0833
ENSMUSG00000017679	Ttpal	2	tocopherol (alpha) transfer protein-like [Source:MGI Symbol;Acc:MGI:1923330]	76080	0.690032	3.15207e-05	14.9408	9.46452	18.4189	13.6234	11.2937	16.4272	9.18293	10.1537	9.2991	9.22239
ENSMUSG00000040570	Rundc3b	5	RUN domain containing 3B [Source:MGI Symbol;Acc:MGI:2685286]	242819	0.689906	0.0263332	2.76865	1.70191	3.54786	2.19594	1.99831	3.33249	1.27953	1.59947	2.16651	1.76214
ENSMUSG00000068749	Psma5	3	proteasome subunit alpha 5 [Source:MGI Symbol;Acc:MGI:1347009]	26442	0.689891	0.00357281	14.2446	9.067	13.9307	15.3671	13.5272	14.1535	7.38818	12.2	8.31255	8.36724
ENSMUSG00000023087	Noct	3	nocturnin [Source:MGI Symbol;Acc:MGI:109382]	12457	0.689663	0.00019936	2.76496	1.76432	3.21628	2.68621	2.08885	3.0685	1.54509	1.84832	1.64369	2.02016
ENSMUSG00000023025	Larp4	15	La ribonucleoprotein domain family, member 4 [Source:MGI Symbol;Acc:MGI:2443114]	207214	0.689148	0.000280063	15.6188	9.61201	22.0063	11.3195	10.6014	18.5482	9.91462	9.62273	8.60936	10.3013
ENSMUSG00000024935	Slc1a1	19	solute carrier family 1 (neuronal/epithelial high affinity glutamate transporter, system Xag), member 1 [Source:MGI Symbol;Acc:MGI:105083]	20510	0.6887	1.24688e-06	66.6567	42.2899	80.9137	55.4693	52.6235	77.6203	39.9291	40.5523	41.0592	47.6188
ENSMUSG00000027808	Serp1	3	stress-associated endoplasmic reticulum protein 1 [Source:MGI Symbol;Acc:MGI:92638]	28146	0.688648	4.14784e-06	22.7786	14.6616	22.3508	22.2026	19.2541	27.3069	14.2294	14.1869	12.9205	17.3095
ENSMUSG00000032350	Gclc	9	glutamate-cysteine ligase, catalytic subunit [Source:MGI Symbol;Acc:MGI:104990]	14629	0.688241	4.30361e-05	15.2754	9.69083	18.8358	13.4544	12.0103	16.8011	9.5765	9.76635	9.50859	9.91188
ENSMUSG00000058709	Egln2	7	egl-9 family hypoxia-inducible factor 2 [Source:MGI Symbol;Acc:MGI:1932287]	112406	0.68822	3.73856e-06	30.0891	19.2497	34.8867	27.4642	25.5929	32.4126	18.2277	19.5635	19.4984	19.709
ENSMUSG00000030269	Mtmr14	6	myotubularin related protein 14 [Source:MGI Symbol;Acc:MGI:1916075]	97287	0.688105	0.00118809	9.50186	6.04848	9.54374	8.92171	7.73819	11.8038	6.45931	5.88001	4.65677	7.19784
ENSMUSG00000004791	Pgf	12	placental growth factor [Source:MGI Symbol;Acc:MGI:105095]	18654	0.688006	0.0356595	6.50812	3.87155	8.68413	4.64876	3.56179	9.13781	3.3929	5.40701	3.93937	2.74694
ENSMUSG00000006095	Tbcb	7	tubulin folding cofactor B [Source:MGI Symbol;Acc:MGI:1913661]	66411	0.68791	0.000654828	26.3565	16.8442	22.7134	32.9467	21.2282	28.5378	18.1299	16.6137	15.9936	16.6394
ENSMUSG00000031955	Bcar1	8	breast cancer anti-estrogen resistance 1 [Source:MGI Symbol;Acc:MGI:108091]	12927	0.687241	0.00107782	32.617	20.561	40.1943	27.84	25.7049	36.7287	21.8588	23.0529	22.7282	14.604
ENSMUSG00000002102	Psmc3	2	proteasome (prosome, macropain) 26S subunit, ATPase 3 [Source:MGI Symbol;Acc:MGI:1098754]	19182	0.686612	6.49773e-05	72.0813	46.2836	67.6631	88.2037	58.9562	73.502	53.3042	47.8177	43.8261	40.1865
ENSMUSG00000038612	Mcl1	3	myeloid cell leukemia sequence 1 [Source:MGI Symbol;Acc:MGI:101769]	17210	0.686542	1.95209e-05	105.207	66.6398	125.628	87.6689	82.596	124.934	60.0716	65.5061	75.0813	65.9002
ENSMUSG00000032501	Trib1	15	tribbles pseudokinase 1 [Source:MGI Symbol;Acc:MGI:2443397]	211770	0.685746	0.00391898	8.97314	5.50585	13.3491	5.21446	7.16645	10.1626	4.12186	5.56408	6.21585	6.1216
ENSMUSG00000019487	Trip10	17	thyroid hormone receptor interactor 10 [Source:MGI Symbol;Acc:MGI:2146901]	106628	0.685651	3.37223e-05	27.8811	17.9074	29.6673	29.1121	22.0622	30.6829	17.4527	16.8409	19.0611	18.2749
ENSMUSG00000001123	Lgals9	11	lectin, galactose binding, soluble 9 [Source:MGI Symbol;Acc:MGI:109496]	16859	0.685087	3.10972e-05	56.9296	36.4016	61.8487	52.7336	47.516	65.6202	41.4339	36.8871	32.0029	35.2826
ENSMUSG00000032834	Pwp2	10	PWP2 periodic tryptophan protein homolog (yeast) [Source:MGI Symbol;Acc:MGI:1341200]	110816	0.684045	0.000216161	7.18626	4.61055	7.78801	7.31159	6.83789	6.80754	5.26979	4.51677	4.33525	4.3204
ENSMUSG00000041235	Chd7	4	chromodomain helicase DNA binding protein 7 [Source:MGI Symbol;Acc:MGI:2444748]	320790	0.683891	3.0431e-05	8.5932	5.4531	10.5399	7.34268	6.73473	9.75552	5.4213	6.06999	5.23569	5.08544
ENSMUSG00000015750	Aph1a	3	aph1 homolog A, gamma secretase subunit [Source:MGI Symbol;Acc:MGI:2385110]	226548	0.683164	0.00556866	8.8654	5.62679	7.51836	11.8034	8.56902	7.5708	5.39438	5.18962	4.37249	7.55067
ENSMUSG00000061024	Rrs1	1	ribosome biogenesis regulator 1 [Source:MGI Symbol;Acc:MGI:1929721]	59014	0.682892	0.00281204	9.08346	5.82898	9.50581	10.903	8.21336	7.71167	5.66828	5.11364	7.5295	5.00449
ENSMUSG00000029860	Zyx	6	zyxin [Source:MGI Symbol;Acc:MGI:103072]	22793	0.682338	0.00754171	19.605	12.1021	26.9761	14.196	12.8194	24.4286	13.2019	10.1464	14.5468	10.5132
ENSMUSG00000018293	Pfn1	11	profilin 1 [Source:MGI Symbol;Acc:MGI:97549]	18643	0.682047	1.17519e-05	63.4424	40.895	55.3005	77.7711	56.5292	64.1688	41.6644	43.2456	39.2928	39.3771
ENSMUSG00000025366	Esyt1	10	extended synaptotagmin-like protein 1 [Source:MGI Symbol;Acc:MGI:1344426]	23943	0.682006	8.08073e-06	71.8004	46.0417	55.4559	94.1179	71.7036	65.9242	52.8111	45.815	48.5033	37.0371
ENSMUSG00000004460	Dnajb11	16	DnaJ heat shock protein family (Hsp40) member B11 [Source:MGI Symbol;Acc:MGI:1915088]	67838	0.681914	2.88304e-05	33.6491	21.6974	30.8877	42.1865	28.5383	32.9839	20.7976	21.6378	21.8052	22.5488
ENSMUSG00000021832	Psmc6	14	proteasome (prosome, macropain) 26S subunit, ATPase, 6 [Source:MGI Symbol;Acc:MGI:1914339]	67089	0.681705	7.25775e-06	51.6011	33.3687	52.9824	59.2575	43.1657	50.9987	37.0841	30.9447	32.8829	32.563
ENSMUSG00000021759	Plpp1	13	phospholipid phosphatase 1 [Source:MGI Symbol;Acc:MGI:108412]	19012	0.681703	0.000289098	40.324	25.5507	51.8391	36.7112	29.9068	42.8389	27.1698	29.217	23.1097	22.7062
ENSMUSG00000020077	Srgn	10	serglycin [Source:MGI Symbol;Acc:MGI:97756]	19073	0.681609	9.6722e-06	90.8377	58.3665	98.9844	83.1764	73.2785	107.912	58.6904	51.6794	52.2892	70.8069
ENSMUSG00000029246	Ppat	5	phosphoribosyl pyrophosphate amidotransferase [Source:MGI Symbol;Acc:MGI:2387203]	231327	0.681528	0.000356459	5.72821	3.70477	6.41969	5.35823	5.47669	5.65822	3.28384	4.52869	2.98331	4.02323
ENSMUSG00000016257	Prelid3b	2	PRELI domain containing 3B [Source:MGI Symbol;Acc:MGI:1913640]	66390	0.679804	0.00385807	16.0267	10.2326	12.1803	19.2566	16.1883	16.4819	7.90306	9.06891	13.3003	10.658
ENSMUSG00000043079	Synpo	18	synaptopodin [Source:MGI Symbol;Acc:MGI:1099446]	104027	0.679418	1.60311e-06	35.2887	22.9165	37.5413	39.4759	30.4628	33.6748	24.8114	20.6399	24.4527	21.762
ENSMUSG00000037104	Socs5	17	suppressor of cytokine signaling 5 [Source:MGI Symbol;Acc:MGI:2385459]	56468	0.678919	4.64481e-06	31.7028	20.5196	29.9992	38.8294	27.0965	30.8858	20.5416	20.5227	21.1179	19.8964
ENSMUSG00000029580	Actb	5	actin, beta [Source:MGI Symbol;Acc:MGI:87904]	11461	0.678721	7.37383e-06	2028.93	1300.74	2505.66	1942.97	1543.35	2123.73	1361.53	1335.37	1290.87	1215.19
ENSMUSG00000008730	Hipk1	3	homeodomain interacting protein kinase 1 [Source:MGI Symbol;Acc:MGI:1314873]	15257	0.677201	0.000127201	88.6172	55.2631	116.915	66.5549	60.5419	110.457	54.0703	54.9624	55.8985	56.1211
ENSMUSG00000045934	Mtmr11	3	myotubularin related protein 11 [Source:MGI Symbol;Acc:MGI:2652817]	194126	0.677193	0.00464359	7.9339	4.96814	5.18246	11.5021	8.02391	7.02714	4.64759	5.20059	5.36544	4.65893
ENSMUSG00000025981	Coq10b	1	coenzyme Q10B [Source:MGI Symbol;Acc:MGI:1915126]	67876	0.676949	0.00467852	11.2189	7.19204	10.2292	10.867	12.2655	11.514	4.92328	6.89001	9.53289	7.422
ENSMUSG00000015126	Tsr3	17	TSR3 20S rRNA accumulation [Source:MGI Symbol;Acc:MGI:1915577]	68327	0.676058	0.0117685	8.60779	5.48278	9.1763	9.15728	7.23408	8.86351	5.9634	5.02049	4.86913	6.07812
ENSMUSG00000008683	Rps15a	7	ribosomal protein S15A [Source:MGI Symbol;Acc:MGI:2389091]	267019	0.675864	0.00488441	5.8379	3.73188	4.53406	7.7184	5.45228	5.64688	3.1993	2.97844	3.77955	4.97023
ENSMUSG00000001555	Fkbp10	11	FK506 binding protein 10 [Source:MGI Symbol;Acc:MGI:104769]	14230	0.675329	0.00153907	29.7543	18.9494	33.3594	24.4968	26.1327	35.0283	23.0959	21.9017	16.7579	14.042
ENSMUSG00000027580	Helz2	2	helicase with zinc finger 2, transcriptional coactivator [Source:MGI Symbol;Acc:MGI:2385169]	229003	0.674068	2.8439e-06	17.4974	11.3594	17.089	17.2271	15.7566	19.9169	11.1648	12.5185	11.5222	10.2319
ENSMUSG00000029066	Mrpl20	4	mitochondrial ribosomal protein L20 [Source:MGI Symbol;Acc:MGI:2137221]	66448	0.672933	0.0380535	10.2947	6.50467	11.088	12.9221	6.74728	10.4214	6.62918	5.7322	6.60344	7.05387
ENSMUSG00000033039	Micall1	15	microtubule associated monooxygenase, calponin and LIM domain containing -like 1 [Source:MGI Symbol;Acc:MGI:105870]	27008	0.672831	2.12832e-06	19.1962	12.5174	20.3406	20.3469	16.9727	19.1244	13.7449	11.5908	13.1234	11.6104
ENSMUSG00000004270	Lpcat3	6	lysophosphatidylcholine acyltransferase 3 [Source:MGI Symbol;Acc:MGI:1315211]	14792	0.67164	0.000248114	21.3815	13.8557	20.0235	24.2806	16.9407	24.2811	14.3742	14.653	13.1404	13.2551
ENSMUSG00000026917	Wdr5	2	WD repeat domain 5 [Source:MGI Symbol;Acc:MGI:2155884]	140858	0.66955	7.38359e-05	13.8428	8.98993	14.1671	13.8834	12.019	15.3017	8.45835	10.1216	8.86016	8.5196
ENSMUSG00000030751	Psma1	7	proteasome subunit alpha 1 [Source:MGI Symbol;Acc:MGI:1347005]	26440	0.669302	1.60609e-05	58.962	38.4477	51.7625	68.3517	54.6075	61.1262	36.8323	38.6172	37.1924	41.149
ENSMUSG00000029298	Gbp9	5	guanylate-binding protein 9 [Source:MGI Symbol;Acc:MGI:3605620]	236573	0.669268	0.000352295	45.1284	29.1975	39.3102	32.8626	47.5521	60.7886	29.0733	31.58	27.5201	28.6166
ENSMUSG00000017999	Ddx27	2	DEAD box helicase 27 [Source:MGI Symbol;Acc:MGI:2385884]	228889	0.668732	7.0635e-06	22.1205	14.4262	21.8892	24.3702	21.0324	21.1902	15.9222	13.4582	13.5441	14.7801
ENSMUSG00000033904	Ccp110	7	centriolar coiled coil protein 110 [Source:MGI Symbol;Acc:MGI:2141942]	101565	0.668456	0.000604645	12.3797	8.0001	14.6308	10.8107	10.1646	13.9129	7.62528	6.97963	10.147	7.24848
ENSMUSG00000035049	Rrp12	19	ribosomal RNA processing 12 homolog [Source:MGI Symbol;Acc:MGI:2147437]	107094	0.667507	0.00065229	5.5505	3.61082	5.7574	5.6044	5.4569	5.38329	3.3818	2.99554	4.12998	3.93594
ENSMUSG00000030168	Adipor2	6	adiponectin receptor 2 [Source:MGI Symbol;Acc:MGI:93830]	68465	0.666934	0.000190576	72.6408	46.4724	89.3172	58.0978	56.7197	86.4284	48.2304	44.315	51.0812	42.2629
ENSMUSG00000029723	Tsc22d4	5	TSC22 domain family, member 4 [Source:MGI Symbol;Acc:MGI:1926079]	78829	0.66604	0.000367238	11.0217	7.08323	13.2649	9.79829	8.29392	12.7297	7.16439	6.52806	7.15739	7.48309
ENSMUSG00000006998	Psmd2	16	proteasome (prosome, macropain) 26S subunit, non-ATPase, 2 [Source:MGI Symbol;Acc:MGI:1096584]	21762	0.665836	1.64987e-06	75.5454	49.4558	76.6752	79.8375	66.3104	79.3585	49.6909	50.0255	53.944	44.1629
ENSMUSG00000029430	Ran	5	RAN, member RAS oncogene family [Source:MGI Symbol;Acc:MGI:1333112]	19384	0.665827	1.27313e-05	33.7373	22.0127	31.4965	40.5239	30.4505	32.4784	23.1109	22.1008	20.5955	22.2438
ENSMUSG00000006390	Elovl1	4	elongation of very long chain fatty acids (FEN1/Elo2, SUR4/Elo3, yeast)-like 1 [Source:MGI Symbol;Acc:MGI:1858959]	54325	0.665735	0.00167857	17.9647	11.6634	18.1195	20.5589	17.3022	15.878	12.2836	9.94194	9.20611	15.2219
ENSMUSG00000020873	Slc35b1	11	solute carrier family 35, member B1 [Source:MGI Symbol;Acc:MGI:1343133]	110172	0.665286	0.000606124	36.0671	23.3911	32.6813	46.2097	32.3364	33.0409	26.6946	19.2065	20.4742	27.1892
ENSMUSG00000004771	Rab11a	9	RAB11A, member RAS oncogene family [Source:MGI Symbol;Acc:MGI:1858202]	53869	0.664726	1.472e-06	89.7949	58.8295	91.0281	99.1727	76.4008	92.5779	62.6326	55.278	55.8058	61.6015
ENSMUSG00000034235	Usp54	14	ubiquitin specific peptidase 54 [Source:MGI Symbol;Acc:MGI:1926037]	78787	0.664123	0.00347562	42.1269	25.505	67.9879	25.3454	25.9699	49.2047	23.7666	27.1983	26.903	24.1522
ENSMUSG00000003134	Tbc1d8	1	TBC1 domain family, member 8 [Source:MGI Symbol;Acc:MGI:1927225]	54610	0.663181	0.00468057	13.7627	8.53773	21.5535	10.7165	8.04944	14.7316	8.3643	8.58865	8.82102	8.37697
ENSMUSG00000028234	Rps20	4	ribosomal protein S20 [Source:MGI Symbol;Acc:MGI:1914677]	67427	0.662949	0.00063569	8.58133	5.60499	8.015	9.54886	7.63575	9.1257	4.99527	4.80262	6.26443	6.35763
ENSMUSG00000037992	Rara	11	retinoic acid receptor, alpha [Source:MGI Symbol;Acc:MGI:97856]	19401	0.662006	0.000522641	18.7723	12.2692	18.9194	22.1374	15.2352	18.7972	10.0798	15.6264	12.0564	11.3142
ENSMUSG00000025487	Psmd13	7	proteasome (prosome, macropain) 26S subunit, non-ATPase, 13 [Source:MGI Symbol;Acc:MGI:1345192]	23997	0.661795	3.20505e-06	51.4676	33.743	51.7642	57.4102	45.5212	51.1746	34.8128	35.2492	32.9854	31.9245
ENSMUSG00000057788	Ddx49	8	DEAD box helicase 49 [Source:MGI Symbol;Acc:MGI:2136689]	234374	0.660946	0.000331217	16.5041	10.7918	16.7018	16.3376	14.8234	18.1534	9.5517	9.82663	12.7326	11.0563
ENSMUSG00000038712	Mindy1	3	MINDY lysine 48 deubiquitinase 1 [Source:MGI Symbol;Acc:MGI:1922257]	75007	0.659442	2.13329e-06	58.1663	38.2202	59.0984	60.6874	54.2901	58.5894	44.3938	37.6455	34.417	36.4245
ENSMUSG00000022960	Donson	16	downstream neighbor of SON [Source:MGI Symbol;Acc:MGI:1890621]	60364	0.659036	0.01022	8.83783	5.69408	9.13742	7.99245	7.53564	10.6858	7.17023	4.55204	4.19543	6.85862
ENSMUSG00000018449	Rpain	11	RPA interacting protein [Source:MGI Symbol;Acc:MGI:1916973]	69723	0.657765	0.0164761	13.2017	8.50999	13.5016	15.5871	8.66719	15.0509	8.6937	8.58267	9.05258	7.711
ENSMUSG00000025027	Xpnpep1	19	X-prolyl aminopeptidase (aminopeptidase P) 1, soluble [Source:MGI Symbol;Acc:MGI:2180003]	170750	0.656385	3.58961e-06	30.0016	19.7131	27.1422	34.5768	29.5884	28.6992	18.4719	21.6581	19.7859	18.9363
ENSMUSG00000038963	Slco4a1	2	solute carrier organic anion transporter family, member 4a1 [Source:MGI Symbol;Acc:MGI:1351866]	108115	0.65627	0.0480671	2.75363	1.67584	4.04506	1.67159	1.64494	3.65293	1.41825	2.2792	1.48631	1.5196
ENSMUSG00000030744	Rps3	7	ribosomal protein S3 [Source:MGI Symbol;Acc:MGI:1350917]	27050	0.656163	4.34838e-06	33.9743	22.3925	30.25	39.0221	32.3373	34.2879	22.2038	19.8385	23.5259	24.0018
ENSMUSG00000028792	Ak2	4	adenylate kinase 2 [Source:MGI Symbol;Acc:MGI:87978]	11637	0.656136	0.00291083	12.1921	7.89531	9.52226	15.588	11.7632	11.895	8.35574	8.31347	7.63591	7.27611
ENSMUSG00000030104	Edem1	6	ER degradation enhancer, mannosidase alpha-like 1 [Source:MGI Symbol;Acc:MGI:2180139]	192193	0.656055	0.00022827	10.3715	6.81051	9.94913	12.7784	8.09407	10.6644	6.67328	6.79149	6.50763	7.26964
ENSMUSG00000040158	Tax1bp3	11	Tax1 (human T cell leukemia virus type I) binding protein 3 [Source:MGI Symbol;Acc:MGI:1923531]	76281	0.655983	0.00861686	5.87728	3.80098	6.50908	6.40938	4.22598	6.36469	4.04241	3.94143	3.74468	3.47539
ENSMUSG00000020092	Pald1	10	phosphatase domain containing, paladin 1 [Source:MGI Symbol;Acc:MGI:1351623]	27355	0.655739	0.00187409	13.1847	8.50288	17.6702	12.1754	9.24639	13.6469	9.4707	7.61438	8.81037	8.11607
ENSMUSG00000024644	Cndp2	18	CNDP dipeptidase 2 (metallopeptidase M20 family) [Source:MGI Symbol;Acc:MGI:1913304]	66054	0.654999	2.49008e-05	27.163	17.9224	25.1341	29.3449	26.1583	28.0147	20.2466	16.9489	18.509	15.9849
ENSMUSG00000005262	Ufd1	16	ubiquitin recognition factor in ER-associated degradation 1 [Source:MGI Symbol;Acc:MGI:109353]	22230	0.654015	7.41602e-05	35.8411	23.429	41.3135	33.2922	29.866	38.8927	21.4352	25.4473	25.6305	21.203
ENSMUSG00000019590	Cyb561	11	cytochrome b-561 [Source:MGI Symbol;Acc:MGI:103253]	13056	0.653667	3.18938e-06	21.3613	14.1072	21.4173	22.0572	21.0689	20.902	14.2541	13.4574	15.0714	13.646
ENSMUSG00000022814	Umps	16	uridine monophosphate synthetase [Source:MGI Symbol;Acc:MGI:1298388]	22247	0.653331	0.0046878	4.6297	3.02337	3.98923	4.92129	4.95007	4.6582	3.53748	3.00595	3.23381	2.31624
ENSMUSG00000025364	Pa2g4	10	proliferation-associated 2G4 [Source:MGI Symbol;Acc:MGI:894684]	18813	0.653284	2.26265e-05	37.3484	24.5683	32.6956	45.1853	34.7527	36.7602	24.818	25.6599	23.0999	24.6953
ENSMUSG00000051510	Mafg	11	v-maf musculoaponeurotic fibrosarcoma oncogene family, protein G (avian) [Source:MGI Symbol;Acc:MGI:96911]	17134	0.652026	0.000205404	18.5762	12.1953	19.3239	19.4996	14.7281	20.7531	12.0603	13.1411	13.3499	10.23
ENSMUSG00000039703	Nploc4	11	NPL4 homolog, ubiquitin recognition factor [Source:MGI Symbol;Acc:MGI:2679787]	217365	0.651373	1.76516e-06	28.1628	18.5465	31.437	26.8745	24.0633	30.2763	18.2047	20.0175	17.8397	18.1241
ENSMUSG00000030522	Mtmr10	7	myotubularin related protein 10 [Source:MGI Symbol;Acc:MGI:2142292]	233315	0.651221	4.16948e-05	14.6435	9.61168	16.349	13.9903	11.7134	16.5212	9.95278	8.8907	8.93158	10.6717
ENSMUSG00000025558	Dock9	14	dedicator of cytokinesis 9 [Source:MGI Symbol;Acc:MGI:106321]	105445	0.650172	1.19964e-05	94.8236	62.0494	120.471	81.6402	80.066	97.1177	63.8943	59.4807	63.9138	60.9088
ENSMUSG00000021737	Psmd6	14	proteasome (prosome, macropain) 26S subunit, non-ATPase, 6 [Source:MGI Symbol;Acc:MGI:1913663]	66413	0.650056	1.15046e-05	48.7789	32.25	47.7512	52.6453	43.1252	51.594	32.4829	33.4385	31.015	32.0635
ENSMUSG00000032301	Psma4	9	proteasome subunit alpha 4 [Source:MGI Symbol;Acc:MGI:1347060]	26441	0.649909	2.26265e-05	72.6668	48.1868	71.0633	78.8494	61.6116	79.1428	40.0775	51.9884	48.4521	52.2294
ENSMUSG00000030060	Hmces	6	5-hydroxymethylcytosine (hmC) binding, ES cell specific [Source:MGI Symbol;Acc:MGI:1914053]	232210	0.649008	0.00309968	11.1924	7.39479	11.3309	12.4289	9.88914	11.1207	6.11591	8.10604	6.55169	8.80554
ENSMUSG00000045128	Rpl18a	8	ribosomal protein L18A [Source:MGI Symbol;Acc:MGI:1924058]	76808	0.648949	0.000974665	86.5983	57.1691	68.2539	104.432	82.0758	91.6317	50.6118	47.6592	53.831	76.5745
ENSMUSG00000027404	Snrpb	2	small nuclear ribonucleoprotein B [Source:MGI Symbol;Acc:MGI:98342]	20638	0.648372	3.4818e-07	106.847	71.067	105.795	109.559	100.582	111.454	66.3359	69.8085	66.9982	81.1254
ENSMUSG00000022438	Parvb	15	parvin, beta [Source:MGI Symbol;Acc:MGI:2153063]	170736	0.648164	0.00129154	85.2789	55.1237	105.336	73.723	62.6352	99.4218	70.0329	56.2253	46.5411	47.6956
ENSMUSG00000031578	Mak16	8	MAK16 homolog [Source:MGI Symbol;Acc:MGI:1915170]	67920	0.648012	0.00164597	15.0588	9.88432	15.2741	18.8416	12.5474	13.5721	10.7818	9.4934	8.82549	10.4366
ENSMUSG00000021417	Eci2	13	enoyl-Coenzyme A delta isomerase 2 [Source:MGI Symbol;Acc:MGI:1346064]	23986	0.647517	0.000112995	22.9344	15.1219	22.4164	22.8227	19.4389	27.0596	15.6763	15.8683	15.0471	13.8958
ENSMUSG00000029344	Tpst2	5	protein-tyrosine sulfotransferase 2 [Source:MGI Symbol;Acc:MGI:1309516]	22022	0.647165	0.00114375	17.6249	11.6101	18.5388	20.7246	13.3695	17.8665	10.6738	11.3863	12.3107	12.0696
ENSMUSG00000070372	Capza1	3	capping protein (actin filament) muscle Z-line, alpha 1 [Source:MGI Symbol;Acc:MGI:106227]	12340	0.646911	0.00830196	5.36599	3.52136	4.55708	5.82249	4.7736	6.31078	3.07509	3.03755	4.09879	3.87401
ENSMUSG00000026946	Nmi	2	N-myc (and STAT) interactor [Source:MGI Symbol;Acc:MGI:1928368]	64685	0.646669	0.00387416	11.2313	7.37019	10.4547	11.1962	11.3361	11.9382	7.52633	7.19301	7.09621	7.6652
ENSMUSG00000015247	Nipsnap3b	4	nipsnap homolog 3B [Source:MGI Symbol;Acc:MGI:1913786]	66536	0.645529	0.0285475	8.57505	5.53505	7.56504	9.98774	9.27316	7.47426	3.42687	5.65095	7.36939	5.69299
ENSMUSG00000028333	Anp32b	4	acidic (leucine-rich) nuclear phosphoprotein 32 family, member B [Source:MGI Symbol;Acc:MGI:1914878]	67628	0.645296	0.000706054	33.4617	22.1721	28.2746	33.8673	30.2566	41.4482	23.3346	20.7442	24.8034	19.8061
ENSMUSG00000073775	Kti12	4	KTI12 homolog, chromatin associated [Source:MGI Symbol;Acc:MGI:1923547]	100087	0.644495	0.024316	7.25009	4.72376	6.52983	7.894	7.45556	7.12096	3.32767	4.02204	5.86834	5.677
ENSMUSG00000021585	Cast	13	calpastatin [Source:MGI Symbol;Acc:MGI:1098236]	12380	0.644035	3.83484e-06	51.4256	34.0917	55.4648	53.8367	42.8303	53.5705	34.199	37.9322	32.4521	31.7833
ENSMUSG00000038213	Tapbpl	6	TAP binding protein-like [Source:MGI Symbol;Acc:MGI:2384853]	213233	0.643348	0.00127269	13.9158	9.20771	12.5224	11.5706	13.7872	17.783	8.76241	10.5285	7.57241	9.9675
ENSMUSG00000020171	Yeats4	10	YEATS domain containing 4 [Source:MGI Symbol;Acc:MGI:1927224]	64050	0.643267	0.0114702	13.3264	8.73332	14.9138	15.6711	8.52606	14.1947	7.18014	10.0174	8.54167	9.19404
ENSMUSG00000016528	Mapkapk2	1	MAP kinase-activated protein kinase 2 [Source:MGI Symbol;Acc:MGI:109298]	17164	0.642581	4.38684e-05	31.9868	21.119	34.6337	31.3654	23.7455	38.2024	20.5346	22.0531	19.0205	22.8679
ENSMUSG00000028811	Yars	4	tyrosyl-tRNA synthetase [Source:MGI Symbol;Acc:MGI:2147627]	107271	0.642371	0.000134516	24.9401	16.5255	23.6473	26.2833	22.4407	27.3893	16.4195	18.6745	17.0569	13.9513
ENSMUSG00000028187	Rpf1	3	ribosome production factor 1 homolog [Source:MGI Symbol;Acc:MGI:1917535]	70285	0.641282	0.00035026	14.5549	9.62838	12.2774	15.7994	15.6879	14.4548	9.72114	8.94606	9.78092	10.0654
ENSMUSG00000003752	Itpkc	7	inositol 1,4,5-trisphosphate 3-kinase C [Source:MGI Symbol;Acc:MGI:2442554]	233011	0.640997	0.00614333	5.03122	3.28086	6.5674	4.25203	4.35758	4.94789	3.38619	3.68612	2.80391	3.24722
ENSMUSG00000032399	Rpl4	9	ribosomal protein L4 [Source:MGI Symbol;Acc:MGI:1915141]	67891	0.640969	1.51017e-06	272.56	181.198	238.772	327.054	266.948	257.465	174.366	163.591	188.946	197.89
ENSMUSG00000038683	Pak1ip1	13	PAK1 interacting protein 1 [Source:MGI Symbol;Acc:MGI:1915333]	68083	0.640915	6.20546e-05	26.0733	17.3498	22.8635	30.9449	23.9145	26.5702	16.6007	17.9479	15.7859	19.0647
ENSMUSG00000006301	Tmbim1	1	transmembrane BAX inhibitor motif containing 1 [Source:MGI Symbol;Acc:MGI:1916910]	69660	0.640873	5.99925e-05	8.35392	5.50555	9.62853	7.65448	6.8441	9.28857	5.98198	5.87068	4.86284	5.30671
ENSMUSG00000030103	Bhlhe40	6	basic helix-loop-helix family, member e40 [Source:MGI Symbol;Acc:MGI:1097714]	20893	0.63951	1.18049e-05	80.239	53.371	73.9811	98.596	72.3127	76.066	48.1003	53.7608	59.0771	52.5457
ENSMUSG00000027342	Pcna	2	proliferating cell nuclear antigen [Source:MGI Symbol;Acc:MGI:97503]	18538	0.63907	7.74222e-05	34.3969	22.802	40.5234	32.3089	31.2828	33.4726	21.2575	24.8433	23.7654	21.3418
ENSMUSG00000090862	Rps13	7	ribosomal protein S13 [Source:MGI Symbol;Acc:MGI:1915302]	68052	0.638983	0.00357281	6.80343	4.49841	6.45501	7.46686	6.19334	7.09851	4.37163	4.25731	4.47895	4.88577
ENSMUSG00000002307	Daxx	17	Fas death domain-associated protein [Source:MGI Symbol;Acc:MGI:1197015]	13163	0.638742	0.00138165	15.1074	9.89157	15.7489	12.5119	12.2223	19.9464	10.2738	9.34137	9.79233	10.1588
ENSMUSG00000032125	Robo4	9	roundabout guidance receptor 4 [Source:MGI Symbol;Acc:MGI:1921394]	74144	0.638437	0.0001451	60.8777	40.0088	74.2087	54.5428	47.2119	67.5475	45.1601	40.005	38.4479	36.4221
ENSMUSG00000001467	Cyp51	5	cytochrome P450, family 51 [Source:MGI Symbol;Acc:MGI:106040]	13121	0.638341	7.67803e-05	12.5821	8.38187	13.0703	13.3006	11.9875	11.9699	7.61042	8.17615	9.81417	7.92672
ENSMUSG00000020460	Rps27a	11	ribosomal protein S27A [Source:MGI Symbol;Acc:MGI:1925544]	78294	0.638308	0.000264744	116.292	77.3633	91.9694	141.739	108.102	123.357	65.9632	78.3298	79.3439	85.8162
ENSMUSG00000009293	Ube2g2	10	ubiquitin-conjugating enzyme E2G 2 [Source:MGI Symbol;Acc:MGI:1343188]	22213	0.638116	0.00143633	13.0753	8.6633	13.6369	14.2582	11.4813	12.9246	10.1725	8.5602	8.29295	7.62757
ENSMUSG00000055762	Eef1d	15	eukaryotic translation elongation factor 1 delta (guanine nucleotide exchange protein) [Source:MGI Symbol;Acc:MGI:1913906]	66656	0.638112	1.04408e-05	21.0678	14.0521	19.8873	22.827	20.9435	20.6133	13.9308	13.9452	15.401	12.9315
ENSMUSG00000022234	Cct5	15	chaperonin containing Tcp1, subunit 5 (epsilon) [Source:MGI Symbol;Acc:MGI:107185]	12465	0.637616	2.45481e-06	114.679	76.5742	101.541	131.963	108.179	117.032	75.5086	78.8464	73.3614	78.5803
ENSMUSG00000020430	Pes1	11	pescadillo ribosomal biogenesis factor 1 [Source:MGI Symbol;Acc:MGI:1890613]	64934	0.637228	4.5058e-05	26.4736	17.6911	24.1005	30.1646	24.3899	27.2395	16.2183	16.6259	17.3451	20.5749
ENSMUSG00000021877	Arf4	14	ADP-ribosylation factor 4 [Source:MGI Symbol;Acc:MGI:99433]	11843	0.636804	1.06755e-05	64.3341	42.837	70.7548	67.6843	51.1048	67.7924	42.1398	44.4173	42.1574	42.6336
ENSMUSG00000040857	Erf	7	Ets2 repressor factor [Source:MGI Symbol;Acc:MGI:109637]	13875	0.636643	0.000135025	16.2579	10.7508	17.8654	13.7795	14.4147	18.9718	9.71722	11.9518	11.2343	10.1001
ENSMUSG00000062075	Lmnb2	10	lamin B2 [Source:MGI Symbol;Acc:MGI:96796]	16907	0.635954	0.00598104	6.18553	4.02934	5.22922	8.77994	5.81287	4.92009	3.79454	4.14939	4.28658	3.88686
ENSMUSG00000018076	Med13l	5	mediator complex subunit 13-like [Source:MGI Symbol;Acc:MGI:2670178]	76199	0.635744	1.87193e-05	29.0031	19.2546	31.9693	26.9479	24.0067	33.0886	20.03	19.2518	19.9059	17.8307
ENSMUSG00000055491	Pprc1	19	peroxisome proliferative activated receptor, gamma, coactivator-related 1 [Source:MGI Symbol;Acc:MGI:2385096]	226169	0.634933	6.63505e-05	12.1125	8.06722	12.9311	11.7148	10.4643	13.34	7.88635	7.99515	8.78585	7.60153
ENSMUSG00000006050	Sra1	18	steroid receptor RNA activator 1 [Source:MGI Symbol;Acc:MGI:1344414]	24068	0.634254	0.00178747	12.4091	8.23564	11.8909	12.8699	12.5195	12.3561	9.53534	7.69025	6.72817	8.9888
ENSMUSG00000090213	Tmem189	2	transmembrane protein 189 [Source:MGI Symbol;Acc:MGI:2142624]	407243	0.633545	0.00657696	10.6404	7.05458	10.6856	11.4494	8.73467	11.6918	4.83069	7.77502	8.40458	7.20802
ENSMUSG00000028953	Abcf2	5	ATP-binding cassette, sub-family F (GCN20), member 2 [Source:MGI Symbol;Acc:MGI:1351657]	27407	0.633246	6.91326e-05	46.3113	30.843	45.4485	43.5757	41.0825	55.1387	32.7857	33.8175	28.75	28.0187
ENSMUSG00000098923	Tmem185b	1	transmembrane protein 185B [Source:MGI Symbol;Acc:MGI:1917634]	226351	0.632988	0.00866123	6.42402	4.2436	6.57392	7.34222	5.20382	6.57612	3.60366	4.82285	4.85601	3.69189
ENSMUSG00000023953	Polh	17	polymerase (DNA directed), eta (RAD 30 related) [Source:MGI Symbol;Acc:MGI:1891457]	80905	0.632979	0.00399889	7.36585	4.86337	6.57016	7.00379	8.75813	7.13131	5.40138	5.51269	3.91882	4.62059
ENSMUSG00000054364	Rhob	12	ras homolog family member B [Source:MGI Symbol;Acc:MGI:107949]	11852	0.632519	9.12009e-05	128.942	85.0199	157.382	94.5074	113.411	150.467	64.4195	92.9452	93.0682	89.6466
ENSMUSG00000001674	Ddx18	1	DEAD box helicase 18 [Source:MGI Symbol;Acc:MGI:1914192]	66942	0.632371	0.00384101	8.53533	5.68186	8.37731	9.71242	7.36882	8.68278	6.04704	4.68375	6.02284	5.97382
ENSMUSG00000004393	Ddx56	11	DEAD box helicase 56 [Source:MGI Symbol;Acc:MGI:1277172]	52513	0.632206	0.010885	10.5	6.92132	11.7742	11.3394	8.72386	10.1626	7.11141	8.04443	7.65093	4.87851
ENSMUSG00000021408	Ripk1	13	receptor (TNFRSF)-interacting serine-threonine kinase 1 [Source:MGI Symbol;Acc:MGI:108212]	19766	0.632161	8.68909e-05	19.0212	12.6613	20.1956	17.9131	15.7443	22.2318	12.4293	12.7221	13.9441	11.5495
ENSMUSG00000031792	Usb1	8	U6 snRNA biogenesis 1 [Source:MGI Symbol;Acc:MGI:2142454]	101985	0.631861	0.0467046	4.79539	3.11677	4.50947	5.50024	4.52505	4.64679	2.70533	4.07906	3.23674	2.44593
ENSMUSG00000053931	Cnn3	3	calponin 3, acidic [Source:MGI Symbol;Acc:MGI:1919244]	71994	0.631391	1.44198e-06	122.909	81.9903	140.825	115.984	99.783	135.044	78.7648	91.156	76.2034	81.8369
ENSMUSG00000028974	Dffa	4	DNA fragmentation factor, alpha subunit [Source:MGI Symbol;Acc:MGI:1196227]	13347	0.631332	0.00440529	11.2782	7.47384	10.4557	12.2527	11.9869	10.4177	5.78622	9.61666	7.82778	6.66469
ENSMUSG00000028382	Ptbp3	4	polypyrimidine tract binding protein 3 [Source:MGI Symbol;Acc:MGI:1923334]	230257	0.630854	1.44967e-05	33.2015	21.9909	39.4812	30.1308	25.2824	37.9117	21.8135	23.8269	20.4117	21.9116
ENSMUSG00000063904	Dpp3	19	dipeptidylpeptidase 3 [Source:MGI Symbol;Acc:MGI:1922471]	75221	0.630405	0.000770926	7.93192	5.3134	7.44611	7.98274	7.7456	8.55322	5.29771	6.34001	4.11491	5.50096
ENSMUSG00000041203	Trir	8	telomerase RNA component interacting RNase [Source:MGI Symbol;Acc:MGI:1922833]	68544	0.63036	0.00436247	62.85	41.8186	45.0017	80.0683	53.4546	72.8754	44.2792	35.0605	39.8061	48.1284
ENSMUSG00000030199	Etv6	6	ets variant 6 [Source:MGI Symbol;Acc:MGI:109336]	14011	0.630079	6.21425e-06	16.8697	11.2904	15.6846	20.5675	16.4928	14.734	11.4071	10.1607	12.3435	11.2502
ENSMUSG00000000561	Wdr77	3	WD repeat domain 77 [Source:MGI Symbol;Acc:MGI:1917715]	70465	0.629538	0.0164761	4.59686	3.08443	5.09242	4.07019	5.17145	4.05339	3.34088	1.84163	4.04925	3.10597
ENSMUSG00000033083	Tbc1d4	14	TBC1 domain family, member 4 [Source:MGI Symbol;Acc:MGI:2429660]	210789	0.629091	2.03644e-06	28.1579	18.9021	24.8901	29.1612	30.7328	27.8476	17.8905	20.4752	18.3441	18.8985
ENSMUSG00000018446	C1qbp	11	complement component 1, q subcomponent binding protein [Source:MGI Symbol;Acc:MGI:1194505]	12261	0.628786	0.000101943	21.715	14.5436	18.3573	22.8507	23.7371	21.915	14.4869	13.2202	15.5498	14.9175
ENSMUSG00000066595	Flvcr1	1	feline leukemia virus subgroup C cellular receptor 1 [Source:MGI Symbol;Acc:MGI:2444881]	226844	0.628763	0.0061523	6.88456	4.55762	8.10996	5.81083	5.77193	7.84552	4.72153	3.54999	5.36625	4.59272
ENSMUSG00000018286	Psmb6	11	proteasome (prosome, macropain) subunit, beta type 6 [Source:MGI Symbol;Acc:MGI:104880]	19175	0.628684	0.000101943	95.8453	64.4644	86.8453	112.842	84.8649	98.8291	60.7744	62.9652	58.08	76.0379
ENSMUSG00000029009	Mthfr	4	methylenetetrahydrofolate reductase [Source:MGI Symbol;Acc:MGI:106639]	17769	0.627479	0.000858738	6.6006	4.41432	6.70983	7.56008	5.4505	6.68197	3.84893	4.68998	4.97611	4.14225
ENSMUSG00000029036	Atad3a	4	ATPase family, AAA domain containing 3A [Source:MGI Symbol;Acc:MGI:1919214]	108888	0.626612	0.00135811	10.7371	7.18996	10.5008	12.4554	9.36175	10.6303	7.03617	6.77745	8.13559	6.81063
ENSMUSG00000034936	Arl4d	11	ADP-ribosylation factor-like 4D [Source:MGI Symbol;Acc:MGI:1933155]	80981	0.625935	0.0159064	28.0229	17.663	43.9666	16.4098	19.9928	31.7225	20.0191	17.5077	15.5225	17.6028
ENSMUSG00000068699	Flnc	6	filamin C, gamma [Source:MGI Symbol;Acc:MGI:95557]	68794	0.625514	0.000688139	8.93171	5.92012	9.93729	6.3144	8.76146	10.7137	5.75446	6.93534	5.67257	5.31812
ENSMUSG00000070034	Sp110	1	Sp110 nuclear body protein [Source:MGI Symbol;Acc:MGI:1923364]	109032	0.623877	0.0151849	7.44818	4.95057	5.12822	8.02727	7.17045	9.46678	4.94961	5.19294	4.80241	4.85731
ENSMUSG00000017929	B4galt5	2	UDP-Gal:betaGlcNAc beta 1,4-galactosyltransferase, polypeptide 5 [Source:MGI Symbol;Acc:MGI:1927169]	56336	0.623484	0.000426697	14.6896	9.87777	14.0514	16.918	11.3085	16.4804	9.24396	10.4283	9.56926	10.2696
ENSMUSG00000060671	Atp8b2	3	ATPase, class I, type 8B, member 2 [Source:MGI Symbol;Acc:MGI:1859660]	54667	0.623218	2.05734e-05	20.7613	14.0286	20.668	20.9766	19.7025	21.6982	16.2517	13.1755	14.1631	12.5241
ENSMUSG00000036672	Cenpt	8	centromere protein T [Source:MGI Symbol;Acc:MGI:2443939]	320394	0.623061	0.0448891	3.03421	1.99152	3.76198	3.67627	2.42458	2.27402	2.24446	1.88686	1.73429	2.10049
ENSMUSG00000009291	Pttg1ip	10	pituitary tumor-transforming 1 interacting protein [Source:MGI Symbol;Acc:MGI:2652132]	108705	0.622514	0.00120531	154.046	98.9466	210.564	107.659	103.98	193.982	100.518	99.1091	96.7631	99.3963
ENSMUSG00000032202	Rab27a	9	RAB27A, member RAS oncogene family [Source:MGI Symbol;Acc:MGI:1861441]	11891	0.622246	0.00270753	8.97383	6.00125	7.45973	11.4694	7.82071	9.14548	6.344	5.6345	5.90932	6.11718
ENSMUSG00000026229	Psmd1	1	proteasome (prosome, macropain) 26S subunit, non-ATPase, 1 [Source:MGI Symbol;Acc:MGI:1917497]	70247	0.622095	1.87193e-05	53.866	36.3066	56.6887	60.5572	45.7002	52.5178	38.601	37.2833	35.7831	33.5591
ENSMUSG00000024937	Ehbp1l1	19	EH domain binding protein 1-like 1 [Source:MGI Symbol;Acc:MGI:3612340]	114601	0.621382	0.000323529	11.3973	7.62173	10.1227	15.2236	10.2505	9.99233	8.45669	7.59669	7.52591	6.90763
ENSMUSG00000021130	Galnt16	12	polypeptide N-acetylgalactosaminyltransferase 16 [Source:MGI Symbol;Acc:MGI:1917754]	108760	0.621267	0.00317663	9.52088	6.42915	10.2442	11.2033	7.8388	8.79724	6.31066	4.76552	8.18083	6.45957
ENSMUSG00000024608	Rps14	18	ribosomal protein S14 [Source:MGI Symbol;Acc:MGI:98107]	20044	0.620696	0.000371295	41.7825	28.138	41.4312	46.4085	34.7618	44.5283	28.9634	27.2323	28.3068	28.0493
ENSMUSG00000049517	Rps23	13	ribosomal protein S23 [Source:MGI Symbol;Acc:MGI:1913725]	66475	0.620142	4.92828e-05	84.343	56.977	79.6267	97.9294	78.6775	81.1383	50.7028	54.0675	59.3311	63.8068
ENSMUSG00000013150	Gfod2	8	glucose-fructose oxidoreductase domain containing 2 [Source:MGI Symbol;Acc:MGI:1917825]	70575	0.6192	0.0359307	3.76015	2.55129	3.22817	5.29117	2.80465	3.71662	3.66624	1.67145	2.83725	2.03022
ENSMUSG00000041859	Mcm3	1	minichromosome maintenance complex component 3 [Source:MGI Symbol;Acc:MGI:101845]	17215	0.619083	0.00212933	8.06469	5.39881	8.97914	8.94867	7.82299	6.50794	5.27641	5.89426	5.75487	4.6697
ENSMUSG00000044469	Tnfaip8l1	17	tumor necrosis factor, alpha-induced protein 8-like 1 [Source:MGI Symbol;Acc:MGI:1913693]	66443	0.618938	0.0466562	3.53667	2.30576	2.84246	5.62235	2.77334	2.90854	2.32278	2.27886	1.93129	2.69012
ENSMUSG00000028081	Rps3a1	3	ribosomal protein S3A1 [Source:MGI Symbol;Acc:MGI:1202063]	20091	0.618479	0.000112693	99.7602	67.2594	84.07	121.366	96.2782	97.3262	62.6026	58.7712	73.326	74.3377
ENSMUSG00000041238	Rbbp8	18	retinoblastoma binding protein 8, endonuclease [Source:MGI Symbol;Acc:MGI:2442995]	225182	0.618244	0.00749171	4.28921	2.88046	5.08995	4.09963	3.89593	4.07133	2.57052	2.44229	3.80664	2.70239
ENSMUSG00000031681	Smad1	8	SMAD family member 1 [Source:MGI Symbol;Acc:MGI:109452]	17125	0.617402	0.00107268	18.3346	12.0943	23.3928	15.4214	13.1585	21.3658	10.7698	13.7618	12.7671	11.0785
ENSMUSG00000059005	Hnrnpa3	2	heterogeneous nuclear ribonucleoprotein A3 [Source:MGI Symbol;Acc:MGI:1917171]	229279	0.617231	1.96552e-06	39.6517	26.9005	40.7343	43.087	34.136	40.6496	25.5995	26.3058	26.7826	28.9142
ENSMUSG00000009687	Fxyd5	7	FXYD domain-containing ion transport regulator 5 [Source:MGI Symbol;Acc:MGI:1201785]	18301	0.617071	0.00299654	39.3185	25.8568	26.3929	60.6488	36.1355	34.0967	25.4844	22.8523	27.4071	27.6834
ENSMUSG00000028069	Gpatch4	3	G patch domain containing 4 [Source:MGI Symbol;Acc:MGI:1913864]	66614	0.61641	0.0488854	3.87234	2.55026	2.67903	4.60083	4.09416	4.11533	2.45284	2.21766	2.65199	2.87854
ENSMUSG00000030711	Sult1a1	7	sulfotransferase family 1A, phenol-preferring, member 1 [Source:MGI Symbol;Acc:MGI:102896]	20887	0.616403	0.000799645	63.9437	42.8719	65.5937	55.2268	57.7557	77.1985	50.5422	45.4894	33.0197	42.4363
ENSMUSG00000028063	Lmna	3	lamin A [Source:MGI Symbol;Acc:MGI:96794]	16905	0.615469	0.000109175	38.2077	25.7299	33.1577	47.4184	37.2997	34.955	29.3261	27.2454	25.6693	20.6789
ENSMUSG00000040195	Nemp1	10	nuclear envelope integral membrane protein 1 [Source:MGI Symbol;Acc:MGI:2446113]	72243	0.614377	0.0129699	2.64086	1.75881	3.08473	2.3169	2.5395	2.6223	2.07898	1.89959	1.54532	1.51135
ENSMUSG00000015647	Lama5	2	laminin, alpha 5 [Source:MGI Symbol;Acc:MGI:105382]	16776	0.614111	0.000656778	19.1833	12.945	15.9143	22.2514	19.8259	18.7417	16.7546	13.6767	11.8471	9.50172
ENSMUSG00000036246	Gmip	8	Gem-interacting protein [Source:MGI Symbol;Acc:MGI:1926066]	78816	0.613964	0.0381704	3.51467	2.31291	2.52597	4.35947	3.6284	3.54484	1.9894	2.9776	2.5174	1.76725
ENSMUSG00000016554	Eif3d	15	eukaryotic translation initiation factor 3, subunit D [Source:MGI Symbol;Acc:MGI:1933181]	55944	0.613849	5.91976e-06	53.9474	36.6297	51.8304	62.3715	48.9668	52.6207	38.0432	35.6225	36.2063	36.6469
ENSMUSG00000037563	Rps16	7	ribosomal protein S16 [Source:MGI Symbol;Acc:MGI:98118]	20055	0.613816	0.00671399	23.7362	15.7228	19.7714	31.2358	25.5715	18.3662	13.6034	14.3744	16.1111	18.8024
ENSMUSG00000078652	Psme3	11	proteaseome (prosome, macropain) activator subunit 3 (PA28 gamma, Ki) [Source:MGI Symbol;Acc:MGI:1096366]	19192	0.613772	0.000129138	28.6219	19.4127	29.8526	30.4592	25.5758	28.5998	17.0081	18.649	23.1111	18.8827
ENSMUSG00000047731	Wbp1l	19	WW domain binding protein 1 like [Source:MGI Symbol;Acc:MGI:107577]	226178	0.613588	0.000775642	24.4833	16.1996	30.9448	19.6664	18.6343	28.6878	17.8519	18.048	13.4139	15.4845
ENSMUSG00000062825	Actg1	11	actin, gamma, cytoplasmic 1 [Source:MGI Symbol;Acc:MGI:87906]	11465	0.612844	0.000609517	207.087	137.143	293.775	171.078	155.92	207.574	137.516	144.171	139.631	127.252
ENSMUSG00000053091	Lins1	7	lines homolog 1 [Source:MGI Symbol;Acc:MGI:1919885]	72635	0.611738	0.0497766	2.2483	1.5084	2.68231	2.34126	1.95735	2.01229	1.60816	0.892277	1.91239	1.62077
ENSMUSG00000019951	Uhrf1bp1l	10	UHRF1 (ICBP90) binding protein 1-like [Source:MGI Symbol;Acc:MGI:2442888]	75089	0.610655	0.00019463	18.8181	12.6805	21.3446	17.6783	14.5598	21.6895	12.0869	11.5773	13.7754	13.2825
ENSMUSG00000039067	Psmd7	8	proteasome (prosome, macropain) 26S subunit, non-ATPase, 7 [Source:MGI Symbol;Acc:MGI:1351511]	17463	0.610557	0.000495093	39.551	26.8664	38.7499	47.4149	33.4931	38.5459	27.8501	22.026	27.8211	29.7684
ENSMUSG00000038507	Parp12	6	poly (ADP-ribose) polymerase family, member 12 [Source:MGI Symbol;Acc:MGI:2143990]	243771	0.610146	0.000308171	31.9259	21.5389	32.7201	25.4071	29.376	40.2005	21.2566	26.2819	18.0163	20.6007
ENSMUSG00000022184	Fbxo4	15	F-box protein 4 [Source:MGI Symbol;Acc:MGI:2146220]	106052	0.609906	0.0211656	8.24537	5.55186	7.08541	9.17227	7.95446	8.76933	5.42437	6.16441	4.14493	6.47373
ENSMUSG00000028719	Cmpk1	4	cytidine monophosphate (UMP-CMP) kinase 1 [Source:MGI Symbol;Acc:MGI:1913838]	66588	0.609391	8.07752e-05	19.7067	13.3967	20.0067	20.8017	17.643	20.3754	13.164	13.9797	14.2165	12.2266
ENSMUSG00000026342	Slc35f5	1	solute carrier family 35, member F5 [Source:MGI Symbol;Acc:MGI:1921400]	74150	0.609252	0.000696491	16.4383	11.1397	16.8351	14.6627	14.1093	20.1461	10.5535	10.0424	9.91047	14.0523
ENSMUSG00000040850	Psme4	11	proteasome (prosome, macropain) activator subunit 4 [Source:MGI Symbol;Acc:MGI:2143994]	103554	0.609115	1.08461e-05	22.7909	15.4399	26.5755	20.84	19.8614	23.8867	14.4649	16.5555	15.8933	14.8461
ENSMUSG00000008475	Arpc5	1	actin related protein 2/3 complex, subunit 5 [Source:MGI Symbol;Acc:MGI:1915021]	67771	0.60887	0.000111974	30.3294	20.6257	31.4839	30.1815	27.1583	32.4941	21.7489	18.733	18.8781	23.1428
ENSMUSG00000026288	Inpp5d	1	inositol polyphosphate-5-phosphatase D [Source:MGI Symbol;Acc:MGI:107357]	16331	0.608593	0.0141252	11.3976	7.56886	9.85816	17.9501	8.65926	9.12268	7.66521	8.5896	6.39671	7.62392
ENSMUSG00000039183	Nubp2	17	nucleotide binding protein 2 [Source:MGI Symbol;Acc:MGI:1347072]	26426	0.607507	0.0109317	11.9903	8.07388	11.9257	13.7714	9.501	12.763	9.12474	8.38077	7.65259	7.13743
ENSMUSG00000041058	Wwp1	4	WW domain containing E3 ubiquitin protein ligase 1 [Source:MGI Symbol;Acc:MGI:1861728]	107568	0.607422	9.36402e-05	17.6673	12.0469	16.673	18.9773	15.4926	19.5262	12.8563	11.1751	10.6559	13.5002
ENSMUSG00000039735	Fnbp1l	3	formin binding protein 1-like [Source:MGI Symbol;Acc:MGI:1925642]	214459	0.606684	1.29662e-05	39.1424	26.6786	40.6385	38.7702	33.1598	44.0012	26.0669	23.9459	27.4212	29.2803
ENSMUSG00000001999	Blvra	2	biliverdin reductase A [Source:MGI Symbol;Acc:MGI:88170]	109778	0.606638	0.0488109	9.32826	6.16515	6.11722	13.1775	8.6929	9.3254	6.55005	4.94697	5.41738	7.74621
ENSMUSG00000000339	Rtca	3	RNA 3'-terminal phosphate cyclase [Source:MGI Symbol;Acc:MGI:1913618]	66368	0.606221	0.00221249	19.6646	13.3228	20.8066	20.9813	15.6195	21.2511	14.5975	12.8165	11.2804	14.5965
ENSMUSG00000028426	Rad23b	4	RAD23 homolog B, nucleotide excision repair protein [Source:MGI Symbol;Acc:MGI:105128]	19359	0.605906	1.54918e-05	35.8784	24.5914	36.3341	40.4103	31.606	35.1634	22.402	26.2959	22.1484	27.5192
ENSMUSG00000036155	Mgat5	1	mannoside acetylglucosaminyltransferase 5 [Source:MGI Symbol;Acc:MGI:894701]	107895	0.605558	6.67452e-06	16.7804	11.4701	17.8729	17.2522	14.9726	17.0237	11.827	10.5124	12.0131	11.5279
ENSMUSG00000022193	Psmb5	14	proteasome (prosome, macropain) subunit, beta type 5 [Source:MGI Symbol;Acc:MGI:1194513]	19173	0.605396	0.0148406	14.2746	9.59424	12.7251	16.6326	14.05	13.6908	9.95483	10.0425	8.3549	10.0247
ENSMUSG00000025157	Zdhhc16	19	zinc finger, DHHC domain containing 16 [Source:MGI Symbol;Acc:MGI:1921418]	74168	0.604633	0.0132024	8.743	5.93615	8.01808	9.08713	8.2368	9.63	6.73995	4.41956	6.37452	6.21058
ENSMUSG00000031832	Taf1c	8	TATA-box binding protein associated factor, RNA polymerase I, C [Source:MGI Symbol;Acc:MGI:109576]	21341	0.604246	0.0302539	2.57691	1.72862	2.51308	2.46773	2.55208	2.77475	1.84008	1.69293	1.71983	1.66164
ENSMUSG00000026890	Lhx6	2	LIM homeobox protein 6 [Source:MGI Symbol;Acc:MGI:1306803]	16874	0.604002	0.0101217	6.10101	4.15547	5.75117	7.1592	5.86147	5.63221	4.49545	4.10525	5.2799	2.74127
ENSMUSG00000004897	Hdgf	3	heparin binding growth factor [Source:MGI Symbol;Acc:MGI:1194494]	15191	0.603948	0.000231404	64.2604	43.9141	56.7011	76.2178	53.5304	70.5922	42.4377	41.6395	48.2082	43.3708
ENSMUSG00000002017	Fam98a	17	family with sequence similarity 98, member A [Source:MGI Symbol;Acc:MGI:1919972]	72722	0.603215	0.000589093	10.2288	6.97259	9.67164	10.8461	10.1317	10.2657	7.00739	6.88597	7.49401	6.50301
ENSMUSG00000057541	Pus7	5	pseudouridylate synthase 7 [Source:MGI Symbol;Acc:MGI:1925947]	78697	0.602784	0.000757731	8.23003	5.61488	7.84629	8.90189	7.73022	8.44172	5.13498	5.42082	6.15072	5.75298
ENSMUSG00000022220	Adcy4	14	adenylate cyclase 4 [Source:MGI Symbol;Acc:MGI:99674]	104110	0.602137	0.00137747	39.992	26.3725	27.4141	60.3711	41.3559	30.8268	30.9591	26.7252	26.0789	21.7267
ENSMUSG00000049553	Polr1a	6	polymerase (RNA) I polypeptide A [Source:MGI Symbol;Acc:MGI:1096397]	20019	0.601192	3.72292e-05	12.024	8.20916	11.3623	13.8992	11.5771	11.2573	8.63976	8.81662	8.1068	7.27345
ENSMUSG00000003269	Cyth2	7	cytohesin 2 [Source:MGI Symbol;Acc:MGI:1334255]	19158	0.600581	0.00151204	14.7497	10.0084	18.9025	13.1164	12.9285	14.0515	9.4103	8.8603	10.1779	11.5849
ENSMUSG00000033159	Cnppd1	1	cyclin Pas1/PHO80 domain containing 1 [Source:MGI Symbol;Acc:MGI:1916421]	69171	0.600322	0.00119713	11.861	8.00868	14.8378	9.5229	10.8078	12.2755	7.90298	9.02717	7.83197	7.27262
ENSMUSG00000031917	Nip7	8	NIP7, nucleolar pre-rRNA processing protein [Source:MGI Symbol;Acc:MGI:1913414]	66164	0.600018	0.0106099	4.56836	3.10415	4.4622	4.85947	4.70043	4.25135	3.1162	2.49793	3.52357	3.27888
ENSMUSG00000028609	Magoh	4	mago homolog, exon junction complex core component [Source:MGI Symbol;Acc:MGI:1330312]	17149	0.59973	0.000308427	64.7821	44.3473	62.8637	75.4118	58.4439	62.409	41.9757	43.4637	43.0054	48.9443
ENSMUSG00000024335	Brd2	17	bromodomain containing 2 [Source:MGI Symbol;Acc:MGI:99495]	14312	0.599675	5.12592e-05	71.7885	48.6045	83.6824	63.3063	56.4224	83.7428	47.889	48.344	49.3875	48.7974
ENSMUSG00000062997	Rpl35	2	ribosomal protein L35 [Source:MGI Symbol;Acc:MGI:1913739]	66489	0.598788	0.00201882	51.8703	34.8792	40.5749	72.8141	50.4548	43.6373	32.1648	33.2116	39.4584	34.682
ENSMUSG00000038524	Fchsd1	18	FCH and double SH3 domains 1 [Source:MGI Symbol;Acc:MGI:2441771]	319262	0.598046	0.0467308	2.55481	1.7267	2.16211	2.14777	2.3892	3.52015	1.65275	2.15058	1.18601	1.91747
ENSMUSG00000034586	Hid1	11	HID1 domain containing [Source:MGI Symbol;Acc:MGI:2445087]	217310	0.596523	0.0123362	21.3055	14.0215	28.5183	15.7773	14.1619	26.7647	14.861	12.7085	15.8582	12.6581
ENSMUSG00000020547	Bzw2	12	basic leucine zipper and W2 domains 2 [Source:MGI Symbol;Acc:MGI:1914162]	66912	0.596518	0.000754369	12.1698	8.35157	11.8851	12.6131	11.6033	12.5777	7.38927	7.88206	8.69366	9.44129
ENSMUSG00000026303	Mlph	1	melanophilin [Source:MGI Symbol;Acc:MGI:2176380]	171531	0.596233	0.0255962	4.86689	3.27585	4.7398	6.87978	3.79281	4.05517	3.98976	3.56622	3.08604	2.4614
ENSMUSG00000025403	Shmt2	10	serine hydroxymethyltransferase 2 (mitochondrial) [Source:MGI Symbol;Acc:MGI:1277989]	108037	0.595918	0.0219877	11.2172	7.4897	8.87762	13.5657	12.8136	9.61204	6.43431	10.2999	7.38308	5.84145
ENSMUSG00000041920	Slc16a6	11	solute carrier family 16 (monocarboxylic acid transporters), member 6 [Source:MGI Symbol;Acc:MGI:2144585]	104681	0.59576	0.0289968	7.33984	4.74345	10.4417	3.31967	5.80052	9.79744	4.42424	6.85989	3.26387	4.42579
ENSMUSG00000021645	Smn1	13	survival motor neuron 1 [Source:MGI Symbol;Acc:MGI:109257]	20595	0.595738	0.00401235	25.6332	17.4801	23.8146	30.8354	23.5051	24.3779	14.8982	18.3224	21.4197	15.2802
ENSMUSG00000020828	Pld2	11	phospholipase D2 [Source:MGI Symbol;Acc:MGI:892877]	18806	0.595341	0.000490807	13.8485	9.47088	12.9037	15.6106	13.4097	13.47	10.4403	10.349	8.75534	8.33889
ENSMUSG00000023791	Pigx	16	phosphatidylinositol glycan anchor biosynthesis, class X [Source:MGI Symbol;Acc:MGI:1919334]	72084	0.595047	0.0369844	9.46244	6.40221	9.49939	8.23177	9.47881	10.6398	6.48899	6.13051	5.09997	7.88938
ENSMUSG00000059182	Skap2	6	src family associated phosphoprotein 2 [Source:MGI Symbol;Acc:MGI:1889206]	54353	0.594909	0.00182236	4.00904	2.74473	3.53165	4.54803	4.51116	3.44534	2.76687	2.24874	3.43573	2.52757
ENSMUSG00000021273	Fdft1	14	farnesyl diphosphate farnesyl transferase 1 [Source:MGI Symbol;Acc:MGI:102706]	14137	0.594663	0.00031665	12.7292	8.75671	12.6455	12.8717	13.0877	12.3117	7.56443	7.91007	9.27849	10.2739
ENSMUSG00000038301	Snx10	6	sorting nexin 10 [Source:MGI Symbol;Acc:MGI:1919232]	71982	0.594635	0.00813068	8.11948	5.53684	8.28288	6.66657	6.9659	10.5626	6.09401	4.56323	6.61468	4.87545
ENSMUSG00000001909	Trmt1	8	tRNA methyltransferase 1 [Source:MGI Symbol;Acc:MGI:1289155]	212528	0.594546	0.0107543	6.06642	4.18866	6.38365	6.42334	5.69458	5.7641	4.13658	3.42329	5.8353	3.35945
ENSMUSG00000026234	Ncl	1	nucleolin [Source:MGI Symbol;Acc:MGI:97286]	17975	0.594026	8.12659e-07	63.4572	43.6427	70.1483	58.5384	57.4086	67.7334	43.4142	41.4631	43.0129	46.6804
ENSMUSG00000040263	Klhdc4	8	kelch domain containing 4 [Source:MGI Symbol;Acc:MGI:2384569]	234825	0.592804	0.010489	7.17124	4.91047	6.95793	9.21574	5.78542	6.72587	5.19695	4.16869	5.66208	4.61417
ENSMUSG00000032806	Slc10a3	X	solute carrier family 10 (sodium/bile acid cotransporter family), member 3 [Source:MGI Symbol;Acc:MGI:95048]	214601	0.592583	0.0164157	6.96964	4.76236	7.76311	6.67686	6.57385	6.86475	4.82829	4.02926	5.76614	4.42576
ENSMUSG00000022498	Txndc11	16	thioredoxin domain containing 11 [Source:MGI Symbol;Acc:MGI:1923620]	106200	0.592566	0.00299997	8.96972	6.12198	10.7012	9.16358	7.34767	8.66647	5.10431	6.89808	6.92521	5.56033
ENSMUSG00000056515	Rab31	17	RAB31, member RAS oncogene family [Source:MGI Symbol;Acc:MGI:1914603]	106572	0.592518	0.00397526	19.0398	12.5538	25.1525	14.294	12.3444	24.3684	13.0462	12.4481	11.305	13.4157
ENSMUSG00000020267	Hint1	11	histidine triad nucleotide binding protein 1 [Source:MGI Symbol;Acc:MGI:1321133]	15254	0.5918	0.011875	53.4094	36.3825	40.708	70.61	46.4035	55.916	42.0533	28.9584	32.656	41.8622
ENSMUSG00000030087	Klf15	6	Kruppel-like factor 15 [Source:MGI Symbol;Acc:MGI:1929988]	66277	0.591439	0.042373	10.1756	6.52589	15.3032	6.72731	5.94533	12.7264	5.95459	7.00474	7.51968	5.62454
ENSMUSG00000018189	Uchl5	1	ubiquitin carboxyl-terminal esterase L5 [Source:MGI Symbol;Acc:MGI:1914848]	56207	0.59106	0.0449212	7.42311	4.93102	5.41183	9.04997	9.14997	6.08066	5.18323	4.08245	4.00935	6.44905
ENSMUSG00000020936	Nmt1	11	N-myristoyltransferase 1 [Source:MGI Symbol;Acc:MGI:102579]	18107	0.590915	1.96157e-06	38.3249	26.4847	36.7048	42.6957	36.1655	37.7335	25.7012	26.246	26.6424	27.3493
ENSMUSG00000078812	Eif5a	11	eukaryotic translation initiation factor 5A [Source:MGI Symbol;Acc:MGI:106248]	276770	0.590827	0.000361215	96.1061	66.2203	85.9644	120.357	86.1229	91.98	59.9295	73.5613	60.149	71.2416
ENSMUSG00000027931	Npr1	3	natriuretic peptide receptor 1 [Source:MGI Symbol;Acc:MGI:97371]	18160	0.590765	0.000309214	23.134	15.9006	21.2744	26.2696	22.731	22.261	18.9918	16.6214	14.8063	13.183
ENSMUSG00000003033	Ap1m1	8	adaptor-related protein complex AP-1, mu subunit 1 [Source:MGI Symbol;Acc:MGI:102776]	11767	0.590544	0.000184549	48.3861	33.3714	49.0434	54.9605	39.1044	50.4359	33.2013	30.746	32.7377	36.8005
ENSMUSG00000036208	Nepro	16	nucleolus and neural progenitor protein [Source:MGI Symbol;Acc:MGI:2384836]	212547	0.590409	0.041538	5.59333	3.81551	5.92502	5.59279	4.94825	5.90726	4.22177	1.99854	4.22622	4.81551
ENSMUSG00000024816	Frmd8	19	FERM domain containing 8 [Source:MGI Symbol;Acc:MGI:1914707]	67457	0.590103	0.00189991	6.79257	4.67004	6.38327	6.9496	5.90537	7.93205	4.46221	5.30331	4.21964	4.69501
ENSMUSG00000001247	Lsr	7	lipolysis stimulated lipoprotein receptor [Source:MGI Symbol;Acc:MGI:1927471]	54135	0.589648	0.000172624	163.262	112.236	146.311	195.919	150.931	159.888	125.949	122.797	102.723	97.4747
ENSMUSG00000033257	Ttll4	1	tubulin tyrosine ligase-like family, member 4 [Source:MGI Symbol;Acc:MGI:1914784]	67534	0.58954	0.000566286	3.85409	2.64823	4.5773	3.74104	3.30933	3.78869	2.35816	2.64669	2.76019	2.82788
ENSMUSG00000057137	Tmem140	6	transmembrane protein 140 [Source:MGI Symbol;Acc:MGI:1915737]	68487	0.589374	0.0122694	10.3578	6.82193	14.0023	6.26843	7.87871	13.2818	7.37046	6.89864	4.97979	8.03884
ENSMUSG00000017421	Zfp207	11	zinc finger protein 207 [Source:MGI Symbol;Acc:MGI:1340045]	22680	0.588758	0.000390386	51.9907	35.5312	55.7908	46.0271	41.8356	64.3094	34.0617	34.0471	39.1841	34.8319
ENSMUSG00000052681	Rap1b	10	RAS related protein 1b [Source:MGI Symbol;Acc:MGI:894315]	215449	0.588412	7.44869e-06	98.7047	68.2988	102.542	105.851	84.4227	102.003	67.8667	63.8244	68.3074	73.1968
ENSMUSG00000000827	Tpd52l2	2	tumor protein D52-like 2 [Source:MGI Symbol;Acc:MGI:1913564]	66314	0.588284	0.000135835	27.0045	18.6488	26.8909	28.8845	21.725	30.5177	18.1394	18.3994	17.7355	20.3211
ENSMUSG00000016946	Kctd5	17	potassium channel tetramerisation domain containing 5 [Source:MGI Symbol;Acc:MGI:1916509]	69259	0.585824	0.011245	9.64225	6.60597	10.7415	9.87462	9.14736	8.8055	7.91269	5.575	5.1242	7.812
ENSMUSG00000061787	Rps17	7	ribosomal protein S17 [Source:MGI Symbol;Acc:MGI:1309526]	20068	0.585654	0.00159331	179.724	123.173	139.416	241.88	166.206	171.392	111.929	107.549	132.912	140.3
ENSMUSG00000003200	Sh3gl1	17	SH3-domain GRB2-like 1 [Source:MGI Symbol;Acc:MGI:700010]	20405	0.585574	0.000310534	21.0023	14.533	21.0725	20.6911	19.162	23.0836	15.5915	14.0275	15.5823	12.931
ENSMUSG00000040532	Abhd11	5	abhydrolase domain containing 11 [Source:MGI Symbol;Acc:MGI:1916008]	68758	0.585383	0.0450433	8.04837	5.46937	5.9148	10.3824	6.99584	8.90041	4.89815	5.04495	6.17422	5.76015
ENSMUSG00000041360	Pum3	19	pumilio RNA-binding family member 3 [Source:MGI Symbol;Acc:MGI:106253]	52874	0.585091	0.00167857	11.9037	8.16844	9.19156	15.4469	11.5826	11.3937	8.80934	6.8867	8.42498	8.55272
ENSMUSG00000020571	Pdia6	12	protein disulfide isomerase associated 6 [Source:MGI Symbol;Acc:MGI:1919103]	71853	0.584903	0.00142566	61.0895	41.7396	51.0285	86.6455	54.5273	52.1567	49.6581	41.8649	40.4723	34.9629
ENSMUSG00000046808	Atp10d	5	ATPase, class V, type 10D [Source:MGI Symbol;Acc:MGI:2450125]	231287	0.58479	0.0102289	5.11919	3.53861	4.51011	5.42732	4.20423	6.33511	3.87855	3.04322	4.11815	3.11452
ENSMUSG00000028413	B4galt1	4	UDP-Gal:betaGlcNAc beta 1,4- galactosyltransferase, polypeptide 1 [Source:MGI Symbol;Acc:MGI:95705]	14595	0.58452	0.000636358	18.0634	12.3725	21.176	16.9186	14.3467	19.8125	13.1861	13.4577	11.4147	11.4317
ENSMUSG00000004317	Clcn5	X	chloride channel, voltage-sensitive 5 [Source:MGI Symbol;Acc:MGI:99486]	12728	0.584481	0.00514596	2.43758	1.67649	2.85262	2.48915	2.14964	2.2589	1.57868	1.93692	1.51241	1.67794
ENSMUSG00000047547	Cltb	13	clathrin, light polypeptide (Lcb) [Source:MGI Symbol;Acc:MGI:1921575]	74325	0.584419	2.06352e-05	39.8567	27.6559	36.6748	46.7174	37.4799	38.5546	28.8565	24.6409	29.4191	27.7073
ENSMUSG00000017830	Dhx58	11	DEXH (Asp-Glu-X-His) box polypeptide 58 [Source:MGI Symbol;Acc:MGI:1931560]	80861	0.584037	0.0100911	9.71978	6.64967	9.54822	9.71224	10.7	8.91867	6.23341	8.61969	6.27526	5.4703
ENSMUSG00000019794	Katna1	10	katanin p60 (ATPase-containing) subunit A1 [Source:MGI Symbol;Acc:MGI:1344353]	23924	0.584016	0.013214	9.72293	6.66303	7.77359	10.5301	9.81872	10.7693	6.22316	7.23711	7.05263	6.13923
ENSMUSG00000030888	Rrp8	7	ribosomal RNA processing 8 [Source:MGI Symbol;Acc:MGI:1914251]	101867	0.583956	0.0151751	7.22124	4.93474	7.60924	7.96694	6.58374	6.72504	5.81244	5.79604	3.61578	4.51471
ENSMUSG00000050069	Grem2	1	gremlin 2, DAN family BMP antagonist [Source:MGI Symbol;Acc:MGI:1344367]	23893	0.583667	0.0106049	9.58484	6.47202	9.4053	7.34659	6.5509	15.0366	4.71111	7.16334	6.27517	7.73845
ENSMUSG00000043998	Mgat2	12	mannoside acetylglucosaminyltransferase 2 [Source:MGI Symbol;Acc:MGI:2384966]	217664	0.582862	0.00031198	30.285	21.0419	30.0589	33.8829	24.7177	32.4804	20.3071	23.0516	17.937	22.8718
ENSMUSG00000018040	Rrp7a	15	ribosomal RNA processing 7 homolog A [Source:MGI Symbol;Acc:MGI:1922028]	74778	0.582474	0.000123679	15.8989	11.0421	15.0996	18.3011	14.642	15.553	11.5688	9.62506	11.6204	11.3541
ENSMUSG00000028073	Pear1	3	platelet endothelial aggregation receptor 1 [Source:MGI Symbol;Acc:MGI:1920432]	73182	0.582195	0.000138182	22.2475	15.3463	24.1566	18.1204	21.7773	24.9357	15.4512	16.9923	14.6545	14.2871
ENSMUSG00000038828	Tmem214	5	transmembrane protein 214 [Source:MGI Symbol;Acc:MGI:1916046]	68796	0.58199	0.000361071	10.9303	7.56389	11.5871	12.1873	9.49147	10.4553	7.20639	8.52794	7.59934	6.92188
ENSMUSG00000058569	Tmed9	13	transmembrane p24 trafficking protein 9 [Source:MGI Symbol;Acc:MGI:1914761]	67511	0.58141	0.0011127	34.315	23.7335	29.591	41.8441	31.1886	34.6364	19.7742	25.6078	25.9747	23.5774
ENSMUSG00000016206	H2-M3	17	histocompatibility 2, M region locus 3 [Source:MGI Symbol;Acc:MGI:95915]	14991	0.580946	0.0381704	10.0397	6.81554	9.59535	10.225	11.0218	9.31658	6.43688	9.18428	6.7665	4.87448
ENSMUSG00000052852	Reep1	6	receptor accessory protein 1 [Source:MGI Symbol;Acc:MGI:1098827]	52250	0.580151	0.00124886	19.9986	13.9069	16.8656	24.5528	17.286	21.29	14.7137	11.3855	15.3131	14.2155
ENSMUSG00000002014	Ssr4	X	signal sequence receptor, delta [Source:MGI Symbol;Acc:MGI:1099464]	20832	0.580103	0.0259906	8.28425	5.71801	6.8971	9.45219	6.2901	10.4976	4.12222	6.36837	6.00484	6.37662
ENSMUSG00000015176	Nolc1	19	nucleolar and coiled-body phosphoprotein 1 [Source:MGI Symbol;Acc:MGI:1918019]	70769	0.579664	0.000322002	19.4296	13.4919	18.391	20.4499	17.312	21.5653	13.2141	13.9835	14.4838	12.2864
ENSMUSG00000024065	Ehd3	17	EH-domain containing 3 [Source:MGI Symbol;Acc:MGI:1928900]	57440	0.579463	5.73345e-05	45.5375	31.3229	52.6844	35.0082	41.0092	53.4482	30.3706	33.4439	28.8942	32.5828
ENSMUSG00000026663	Atf6	1	activating transcription factor 6 [Source:MGI Symbol;Acc:MGI:1926157]	226641	0.579301	0.00033831	23.7833	16.4648	27.9058	21.2755	21.6302	24.3215	18.6109	16.1548	16.8758	14.2178
ENSMUSG00000057530	Ece1	4	endothelin converting enzyme 1 [Source:MGI Symbol;Acc:MGI:1101357]	230857	0.578898	6.61411e-05	232.587	161.588	243.863	270.252	196.954	219.277	166.66	171.941	164.078	143.675
ENSMUSG00000072964	Bhlhb9	X	basic helix-loop-helix domain containing, class B9 [Source:MGI Symbol;Acc:MGI:1917487]	70237	0.578858	5.49685e-05	22.1373	15.3925	22.3466	22.2997	20.5206	23.3823	15.2726	16.1524	16.1971	13.948
ENSMUSG00000005102	Eif2ak4	2	eukaryotic translation initiation factor 2 alpha kinase 4 [Source:MGI Symbol;Acc:MGI:1353427]	27103	0.578516	0.000129232	10.65	7.41149	10.7017	11.835	10.0407	10.0224	7.61589	7.13766	8.06594	6.82648
ENSMUSG00000020021	Fgd6	10	FYVE, RhoGEF and PH domain containing 6 [Source:MGI Symbol;Acc:MGI:1261419]	13998	0.577937	5.20502e-05	14.6714	10.2052	13.8412	15.9491	13.9735	14.9217	10.6742	10.967	9.94581	9.23387
ENSMUSG00000033107	Rnf125	18	ring finger protein 125 [Source:MGI Symbol;Acc:MGI:1914914]	67664	0.577743	0.0108149	54.316	36.0884	70.5876	40.9799	34.0771	71.6196	36.8815	33.0234	38.0425	36.4062
ENSMUSG00000039501	Znfx1	2	zinc finger, NFX1-type containing 1 [Source:MGI Symbol;Acc:MGI:2138982]	98999	0.576784	0.000143784	49.9434	34.5664	50.1194	40.9691	46.4233	62.2619	35.5241	35.1437	33.315	34.2828
ENSMUSG00000017404	Rpl19	11	ribosomal protein L19 [Source:MGI Symbol;Acc:MGI:98020]	19921	0.576726	0.000230559	145.176	100.759	126.005	180.654	135.682	138.363	96.0821	102.493	98.4987	105.963
ENSMUSG00000049775	Tmsb4x	X	thymosin, beta 4, X chromosome [Source:MGI Symbol;Acc:MGI:99510]	19241	0.576715	0.000249862	591.736	412.087	509.473	721.791	551.871	583.81	400.474	386.506	367.031	494.339
ENSMUSG00000003228	Grk5	19	G protein-coupled receptor kinase 5 [Source:MGI Symbol;Acc:MGI:109161]	14773	0.576462	0.000110361	11.4024	7.87644	12.7878	9.68821	9.55181	13.582	7.61651	8.42843	7.09977	8.36107
ENSMUSG00000024587	Nars	18	asparaginyl-tRNA synthetase [Source:MGI Symbol;Acc:MGI:1917473]	70223	0.576396	3.02755e-05	43.2811	30.1694	39.9389	46.3743	42.8065	44.0047	28.1127	32.7957	30.9074	28.8616
ENSMUSG00000028577	Plaa	4	phospholipase A2, activating protein [Source:MGI Symbol;Acc:MGI:104810]	18786	0.575445	0.000296741	21.9566	15.297	24.0416	20.7912	19.9397	23.0538	14.9891	14.0989	17.791	14.309
ENSMUSG00000002325	Irf9	14	interferon regulatory factor 9 [Source:MGI Symbol;Acc:MGI:107587]	16391	0.574978	9.88677e-05	33.7878	23.5229	34.9759	32.3737	28.8952	38.9063	23.9637	26.695	19.5458	23.8872
ENSMUSG00000032092	Mpzl2	9	myelin protein zero-like 2 [Source:MGI Symbol;Acc:MGI:1289160]	14012	0.574375	0.0054537	18.6841	12.4871	23.7819	11.9376	14.2554	24.7616	11.3754	14.9833	12.0363	11.5532
ENSMUSG00000041153	Osgin2	4	oxidative stress induced growth inhibitor family member 2 [Source:MGI Symbol;Acc:MGI:2384798]	209212	0.573735	0.002818	6.41129	4.45481	6.43269	6.20125	6.75908	6.25215	4.03811	4.53966	4.65893	4.58252
ENSMUSG00000033323	Ctdp1	18	CTD (carboxy-terminal domain, RNA polymerase II, polypeptide A) phosphatase, subunit 1 [Source:MGI Symbol;Acc:MGI:1926953]	67655	0.573459	0.000804622	16.6377	11.4771	20.1349	15.8132	12.4297	18.173	11.5694	12.0464	10.7275	11.5649
ENSMUSG00000033917	Gde1	7	glycerophosphodiester phosphodiesterase 1 [Source:MGI Symbol;Acc:MGI:1891827]	56209	0.573346	0.000239838	46.624	32.0455	57.2794	38.6578	35.2377	55.3209	30.1923	33.1975	28.415	36.3772
ENSMUSG00000034708	Grn	11	granulin [Source:MGI Symbol;Acc:MGI:95832]	14824	0.57234	6.82712e-05	86.5088	60.4016	83.6678	94.7644	79.7217	87.8813	60.6242	67.4857	60.282	53.2145
ENSMUSG00000034875	Nudt19	7	nudix (nucleoside diphosphate linked moiety X)-type motif 19 [Source:MGI Symbol;Acc:MGI:94203]	110959	0.572049	0.0287896	5.39781	3.72329	6.24458	5.33561	5.84001	4.17103	3.78316	3.21033	4.23422	3.66544
ENSMUSG00000029171	Pgm2	5	phosphoglucomutase 2 [Source:MGI Symbol;Acc:MGI:97564]	66681	0.571658	0.00530398	22.7378	15.718	26.623	24.1112	17.9177	22.2991	17.9603	18.3363	12.8504	13.7251
ENSMUSG00000054690	Emcn	3	endomucin [Source:MGI Symbol;Acc:MGI:1891716]	59308	0.570807	8.99351e-06	83.9848	58.8124	88.394	87.4259	69.7283	90.3908	56.7748	61.48	54.9465	62.0485
ENSMUSG00000030922	Lyrm1	7	LYR motif containing 1 [Source:MGI Symbol;Acc:MGI:1921169]	73919	0.570695	0.00994202	2.78857	1.93689	2.72979	2.77139	2.50382	3.14929	1.82859	2.17127	1.75233	1.99536
ENSMUSG00000034681	Rnps1	17	RNA binding protein with serine rich domain 1 [Source:MGI Symbol;Acc:MGI:97960]	19826	0.570131	0.00110116	37.6467	26.25	38.7629	41.6536	31.4585	38.7118	24.2827	29.0775	29.1805	22.4594
ENSMUSG00000034974	Dapk3	10	death-associated protein kinase 3 [Source:MGI Symbol;Acc:MGI:1203520]	13144	0.569924	0.00103955	25.1742	17.5922	26.4216	27.8887	20.6046	25.7821	16.3764	19.7711	16.3799	17.8413
ENSMUSG00000033307	Mif	10	macrophage migration inhibitory factor (glycosylation-inhibiting factor) [Source:MGI Symbol;Acc:MGI:96982]	17319	0.569413	0.0245002	28.2023	19.2321	18.732	39.8739	30.0591	24.1441	19.6887	14.1872	23.6143	19.4381
ENSMUSG00000050088	1600012H06Rik	17	RIKEN cDNA 1600012H06 gene [Source:MGI Symbol;Acc:MGI:1915162]	67912	0.56934	0.00977363	7.09363	4.94091	6.96046	7.52673	6.97995	6.90737	4.1552	4.53941	5.23236	5.83665
ENSMUSG00000047215	Rpl9	5	ribosomal protein L9 [Source:MGI Symbol;Acc:MGI:1298373]	20005	0.56913	0.000129072	43.2136	30.2937	38.0882	49.7127	40.2504	44.8032	30.6456	26.984	31.1374	32.4078
ENSMUSG00000041355	Ssr2	3	signal sequence receptor, beta [Source:MGI Symbol;Acc:MGI:1913506]	66256	0.568975	0.00119676	50.936	35.5533	47.6008	62.4182	43.6161	50.109	34.7954	39.1371	33.4042	34.8764
ENSMUSG00000028018	Gstcd	3	glutathione S-transferase, C-terminal domain containing [Source:MGI Symbol;Acc:MGI:1914803]	67553	0.568855	0.0324385	4.42184	3.05604	4.5835	5.74831	3.48439	3.87114	2.64237	2.79819	3.62236	3.16125
ENSMUSG00000036281	Snapc4	2	small nuclear RNA activating complex, polypeptide 4 [Source:MGI Symbol;Acc:MGI:2443935]	227644	0.568588	0.018172	4.95161	3.43388	5.84006	5.74545	3.7996	4.42131	2.97042	3.27426	4.10909	3.38176
ENSMUSG00000028869	Gnl2	4	guanine nucleotide binding protein-like 2 (nucleolar) [Source:MGI Symbol;Acc:MGI:2385207]	230737	0.567501	0.000700362	24.844	17.3779	25.7661	24.1839	21.4824	27.9437	17.3779	15.0888	18.3981	18.6469
ENSMUSG00000030591	Psmd8	7	proteasome (prosome, macropain) 26S subunit, non-ATPase, 8 [Source:MGI Symbol;Acc:MGI:1888669]	57296	0.567222	0.00123262	32.4975	22.7284	28.9208	36.4455	28.2345	36.3893	23.1069	24.6892	22.3246	20.7929
ENSMUSG00000031309	Rps6ka3	X	ribosomal protein S6 kinase polypeptide 3 [Source:MGI Symbol;Acc:MGI:104557]	110651	0.566781	0.000896006	39.0533	26.9703	29.7559	52.4982	39.0307	34.9286	25.3932	29.078	27.1863	26.2236
ENSMUSG00000030452	Nipa2	7	non imprinted in Prader-Willi/Angelman syndrome 2 homolog (human) [Source:MGI Symbol;Acc:MGI:1913918]	93790	0.566603	0.0464051	3.50331	2.42741	3.17029	2.9461	4.45578	3.44106	2.46251	1.62984	2.85597	2.76133
ENSMUSG00000021102	Glrx5	12	glutaredoxin 5 [Source:MGI Symbol;Acc:MGI:1920296]	73046	0.566213	0.0383825	3.14143	2.16697	3.03623	3.44211	3.23869	2.84869	2.30783	2.04596	2.15936	2.15476
ENSMUSG00000048707	Tprn	2	taperin [Source:MGI Symbol;Acc:MGI:2139535]	97031	0.565763	0.0439732	5.57874	3.85926	5.38296	6.95683	3.87842	6.09674	3.39461	3.96133	4.59381	3.48729
ENSMUSG00000047881	Rell1	5	RELT-like 1 [Source:MGI Symbol;Acc:MGI:2140767]	100532	0.565632	0.00377777	35.5878	23.6844	53.875	24.4521	21.8469	42.1769	20.481	23.5903	21.8232	28.8429
ENSMUSG00000020184	Mdm2	10	transformed mouse 3T3 cell double minute 2 [Source:MGI Symbol;Acc:MGI:96952]	17246	0.565316	0.00042126	29.4648	20.6439	33.9499	28.384	25.4294	30.096	19.5614	17.4864	20.3182	25.2095
ENSMUSG00000066441	Rdh11	12	retinol dehydrogenase 11 [Source:MGI Symbol;Acc:MGI:102581]	17252	0.565014	0.00781898	10.4773	7.22843	11.2286	9.41229	7.91182	13.3563	7.43105	7.51231	7.36132	6.60903
ENSMUSG00000002984	Tomm40	7	translocase of outer mitochondrial membrane 40 [Source:MGI Symbol;Acc:MGI:1858259]	53333	0.565002	0.000869778	12.9892	9.10936	12.2807	14.9563	12.6896	12.0301	8.92998	8.26258	10.4711	8.77376
ENSMUSG00000070697	Utp3	5	UTP3 small subunit processome component [Source:MGI Symbol;Acc:MGI:1919230]	65961	0.563889	0.00246204	20.9429	14.683	21.0371	23.7126	18.8626	20.1593	17.2662	13.1746	13.9722	14.3191
ENSMUSG00000064145	Arih2	9	ariadne RBR E3 ubiquitin protein ligase 2 [Source:MGI Symbol;Acc:MGI:1344361]	23807	0.562269	0.00327223	10.0836	7.0109	11.8533	9.24701	8.18649	11.0475	7.23302	7.27043	7.2505	6.28964
ENSMUSG00000026672	Optn	2	optineurin [Source:MGI Symbol;Acc:MGI:1918898]	71648	0.561597	0.00091422	18.1948	12.7787	20.5959	16.8747	14.287	21.0216	12.3251	14.723	9.59975	14.4667
ENSMUSG00000001440	Kpnb1	11	karyopherin (importin) beta 1 [Source:MGI Symbol;Acc:MGI:107532]	16211	0.560915	1.66519e-05	65.3298	46.033	67.0135	65.5629	59.8498	68.8931	46.5148	48.8852	46.9678	41.7641
ENSMUSG00000028455	Stoml2	4	stomatin (Epb7.2)-like 2 [Source:MGI Symbol;Acc:MGI:1913842]	66592	0.560571	0.0456136	14.5072	9.97437	10.0136	19.0699	16.6234	12.3219	6.84951	11.3421	9.32172	12.3842
ENSMUSG00000029507	Pus1	5	pseudouridine synthase 1 [Source:MGI Symbol;Acc:MGI:1929237]	56361	0.560496	0.0497766	7.35521	5.07515	6.52704	9.41882	7.11932	6.35565	5.00991	6.4073	3.83814	5.04526
ENSMUSG00000006169	Clint1	11	clathrin interactor 1 [Source:MGI Symbol;Acc:MGI:2144243]	216705	0.560306	0.000258268	27.2686	19.2151	25.8965	32.532	22.5701	28.0759	18.2092	19.742	19.6861	19.2231
ENSMUSG00000060036	Rpl3	15	ribosomal protein L3 [Source:MGI Symbol;Acc:MGI:1351605]	27367	0.55993	0.00019262	89.1712	62.7305	78.0826	109.058	84.7634	84.7805	57.5693	61.8968	62.5103	68.9456
ENSMUSG00000027752	Exosc8	3	exosome component 8 [Source:MGI Symbol;Acc:MGI:1916889]	69639	0.559815	0.036472	4.78287	3.33056	4.76619	4.9498	4.1952	5.22029	2.95884	3.09628	3.8082	3.45892
ENSMUSG00000032294	Pkm	9	pyruvate kinase, muscle [Source:MGI Symbol;Acc:MGI:97591]	18746	0.559605	4.66096e-05	211.811	149.301	197.069	246.712	192.364	211.101	151.168	160.179	146.42	139.435
ENSMUSG00000022538	Lsg1	16	large 60S subunit nuclear export GTPase 1 [Source:MGI Symbol;Acc:MGI:107236]	224092	0.559587	0.0027968	13.3994	9.4241	14.1058	13.401	12.0305	14.0604	10.0349	9.49058	10.5394	7.63151
ENSMUSG00000063171	Rps4l	6	ribosomal protein S4-like [Source:MGI Symbol;Acc:MGI:1913434]	66184	0.559556	0.0424827	23.6592	16.4673	21.8152	33.193	15.777	23.8517	16.2149	14.2788	15.3871	19.9884
ENSMUSG00000046434	Hnrnpa1	15	heterogeneous nuclear ribonucleoprotein A1 [Source:MGI Symbol;Acc:MGI:104820]	15382	0.559396	0.000161043	21.2339	14.9471	23.8967	21.1007	17.7035	22.2348	13.9903	14.8581	14.6178	16.3222
ENSMUSG00000043059	Zfp513	5	zinc finger protein 513 [Source:MGI Symbol;Acc:MGI:2141255]	101023	0.557808	0.0159729	7.12251	5.0043	7.18394	7.58374	5.77819	7.94417	4.22336	5.67303	4.64818	5.47263
ENSMUSG00000028868	Wasf2	4	WASP family, member 2 [Source:MGI Symbol;Acc:MGI:1098641]	242687	0.557133	8.38455e-06	70.2081	49.5179	75.7427	66.3711	61.4682	77.2503	47.8763	54.653	47.0687	48.4737
ENSMUSG00000026767	Mindy3	2	MINDY lysine 48 deubiquitinase 3 [Source:MGI Symbol;Acc:MGI:1914210]	66960	0.556105	0.00661457	9.65789	6.79978	10.553	9.82388	8.93784	9.3168	6.50151	5.87649	6.57868	8.24246
ENSMUSG00000037960	Card19	13	caspase recruitment domain family, member 19 [Source:MGI Symbol;Acc:MGI:1915730]	68480	0.55554	0.0301137	19.4711	13.5244	13.6013	25.3201	18.7945	20.1683	12.662	13.8747	13.5423	14.0186
ENSMUSG00000056201	Cfl1	19	cofilin 1, non-muscle [Source:MGI Symbol;Acc:MGI:101757]	12631	0.554777	0.00016048	147.84	104.619	134.39	180.694	130.222	146.053	97.2822	103.662	104.304	113.228
ENSMUSG00000063888	Rpl7l1	17	ribosomal protein L7-like 1 [Source:MGI Symbol;Acc:MGI:1913479]	66229	0.554536	0.00123908	31.771	22.5321	26.57	36.3203	30.1297	34.0638	20.6834	22.5285	20.1318	26.7846
ENSMUSG00000021636	Marveld2	13	MARVEL (membrane-associating) domain containing 2 [Source:MGI Symbol;Acc:MGI:2446166]	218518	0.554025	0.0382862	4.22262	2.90421	5.87068	3.57276	3.12314	4.32392	2.95889	3.06786	2.56068	3.02943
ENSMUSG00000021360	Gcnt2	13	glucosaminyl (N-acetyl) transferase 2, I-branching enzyme [Source:MGI Symbol;Acc:MGI:1100870]	14538	0.554016	0.000869778	25.686	18.105	28.7999	24.6463	21.7674	27.5305	17.0974	17.9	21.1944	16.2282
ENSMUSG00000057123	Gja5	3	gap junction protein, alpha 5 [Source:MGI Symbol;Acc:MGI:95716]	14613	0.552878	0.0211604	4.97963	3.48856	4.5825	6.71269	4.28787	4.33545	4.12684	3.19272	3.58352	3.05116
ENSMUSG00000018379	Srsf1	11	serine and arginine-rich splicing factor 1 [Source:MGI Symbol;Acc:MGI:98283]	110809	0.552787	6.08125e-06	27.7831	19.7342	28.2878	27.7284	25.9459	29.1701	18.7505	20.9746	18.9107	20.3009
ENSMUSG00000000531	Tamalin	15	trafficking regulator and scaffold protein tamalin [Source:MGI Symbol;Acc:MGI:1860303]	56149	0.552645	0.000213639	38.9112	27.5581	43.4619	41.7519	34.3205	36.1104	26.3369	26.6196	28.9688	28.3073
ENSMUSG00000003746	Man1a	10	mannosidase 1, alpha [Source:MGI Symbol;Acc:MGI:104677]	17155	0.551896	0.000466508	24.1311	17.1433	26.03	25.1686	20.8999	24.426	18.7057	15.9178	18.9858	14.9638
ENSMUSG00000039286	Fndc3b	3	fibronectin type III domain containing 3B [Source:MGI Symbol;Acc:MGI:1919257]	72007	0.551842	0.00125319	22.7644	16.0231	26.297	22.7425	18.7662	23.252	17.9352	18.4078	12.8909	14.8584
ENSMUSG00000031604	Msmo1	8	methylsterol monoxygenase 1 [Source:MGI Symbol;Acc:MGI:1913484]	66234	0.551707	0.000970815	16.3779	11.6031	16.2236	17.7277	15.0331	16.527	10.5758	11.4683	13.3774	10.9911
ENSMUSG00000023959	Clic5	17	chloride intracellular channel 5 [Source:MGI Symbol;Acc:MGI:1917912]	224796	0.551616	0.000913116	80.2113	56.8645	68.7402	69.4494	86.147	96.5087	63.2656	52.9715	51.8349	59.3858
ENSMUSG00000033166	Dis3	14	DIS3 homolog, exosome endoribonuclease and 3'-5' exoribonuclease [Source:MGI Symbol;Acc:MGI:1919912]	72662	0.551147	0.00145428	8.98008	6.37038	8.29105	9.88137	8.94965	8.79825	5.97785	5.87022	5.85593	7.77754
ENSMUSG00000041445	Mmrn2	14	multimerin 2 [Source:MGI Symbol;Acc:MGI:2385618]	105450	0.550664	0.00324519	67.8195	46.3893	50.0361	105.743	67.6171	47.8823	56.8401	41.5159	44.6023	42.599
ENSMUSG00000026018	Ica1l	1	islet cell autoantigen 1-like [Source:MGI Symbol;Acc:MGI:1917625]	70375	0.550597	0.038375	5.30989	3.69686	5.49863	5.10714	3.85981	6.77397	3.09639	3.70316	4.59892	3.38896
ENSMUSG00000060636	Rpl35a	16	ribosomal protein L35A [Source:MGI Symbol;Acc:MGI:1928894]	57808	0.550231	0.0461001	5.84036	4.10011	4.96834	7.20255	5.03567	6.15489	4.31231	2.79791	4.24077	5.04945
ENSMUSG00000045983	Eif4g1	16	eukaryotic translation initiation factor 4, gamma 1 [Source:MGI Symbol;Acc:MGI:2384784]	208643	0.550112	4.34838e-06	111.6	79.3499	112.355	113.37	102.559	118.116	80.3192	82.4907	77.6119	76.9777
ENSMUSG00000028899	Taf12	4	TATA-box binding protein associated factor 12 [Source:MGI Symbol;Acc:MGI:1913714]	66464	0.54986	0.0145744	5.76422	4.06017	4.37226	6.34381	6.01322	6.32758	4.1322	3.54195	4.08696	4.47959
ENSMUSG00000035164	Zc3h12c	9	zinc finger CCCH type containing 12C [Source:MGI Symbol;Acc:MGI:3026959]	244871	0.549662	0.000781738	10.6515	7.42432	13.5452	8.37829	8.41215	12.2705	6.60034	7.5661	7.31885	8.212
ENSMUSG00000022637	Cblb	16	Casitas B-lineage lymphoma b [Source:MGI Symbol;Acc:MGI:2146430]	208650	0.549389	0.00642504	6.30699	4.34481	8.33985	4.09355	5.30709	7.48748	4.00007	4.53196	4.15124	4.69597
ENSMUSG00000025917	Cops5	1	COP9 signalosome subunit 5 [Source:MGI Symbol;Acc:MGI:1349415]	26754	0.54929	0.00351958	21.0685	14.8743	20.1019	23.5191	19.452	21.201	16.5205	16.9937	12.7539	13.2292
ENSMUSG00000021660	Btf3	13	basic transcription factor 3 [Source:MGI Symbol;Acc:MGI:1202875]	218490	0.548298	0.000695863	54.9375	38.9837	52.6584	60.1672	48.8699	58.0544	40.5928	41.4232	36.6655	37.2533
ENSMUSG00000031161	Hdac6	X	histone deacetylase 6 [Source:MGI Symbol;Acc:MGI:1333752]	15185	0.54797	0.00663536	5.43455	3.83422	6.17599	5.57103	5.35282	4.63837	3.87835	4.4451	3.41163	3.6018
ENSMUSG00000038023	Atp6v0a2	5	ATPase, H+ transporting, lysosomal V0 subunit A2 [Source:MGI Symbol;Acc:MGI:104855]	21871	0.547352	0.000312569	26.126	18.6135	25.5803	30.1292	22.3134	26.4813	18.5996	19.1302	16.1604	20.5639
ENSMUSG00000027845	Dclre1b	3	DNA cross-link repair 1B [Source:MGI Symbol;Acc:MGI:2156057]	140917	0.547074	0.0251073	2.68878	1.8818	3.27412	2.40578	2.31831	2.7569	1.66852	2.03028	2.12449	1.7039
ENSMUSG00000069565	Dazap1	10	DAZ associated protein 1 [Source:MGI Symbol;Acc:MGI:1917498]	70248	0.546542	0.0138534	18.7939	13.2798	19.8675	18.3466	16.5748	20.3866	16.3911	14.0068	13.0976	9.62382
ENSMUSG00000021149	Gtpbp4	13	GTP binding protein 4 [Source:MGI Symbol;Acc:MGI:1916487]	69237	0.545915	0.000241809	6.7287	4.79755	6.94669	7.13331	6.48532	6.34947	4.79195	4.3995	5.35784	4.64092
ENSMUSG00000019188	H13	2	histocompatibility 13 [Source:MGI Symbol;Acc:MGI:95886]	14950	0.545903	8.90541e-05	32.3294	22.9064	36.9081	30.5146	27.3288	34.5662	22.9263	24.298	22.2731	22.1284
ENSMUSG00000032733	Snx33	9	sorting nexin 33 [Source:MGI Symbol;Acc:MGI:2443239]	235406	0.545839	0.00728806	9.97168	6.90399	12.4367	6.41158	8.75478	12.2837	6.20922	7.65213	6.82176	6.93285
ENSMUSG00000020439	Smtn	11	smoothelin [Source:MGI Symbol;Acc:MGI:1354727]	29856	0.54517	0.006021	48.5727	33.4626	61.2147	35.5344	36.4066	61.1352	29.6023	35.1347	38.1307	30.9826
ENSMUSG00000022300	Dcaf13	15	DDB1 and CUL4 associated factor 13 [Source:MGI Symbol;Acc:MGI:2684929]	223499	0.543878	0.00158936	6.48247	4.62173	6.73957	6.87959	6.12224	6.18848	3.85302	4.40469	4.96366	5.26557
ENSMUSG00000042901	Aida	1	axin interactor, dorsalization associated [Source:MGI Symbol;Acc:MGI:1919737]	108909	0.543808	0.0107423	11.312	8.04587	10.2484	10.6697	10.6862	13.6437	8.10295	6.2935	6.99472	10.7923
ENSMUSG00000019726	Lyst	13	lysosomal trafficking regulator [Source:MGI Symbol;Acc:MGI:107448]	17101	0.543332	0.000277564	14.3662	10.2166	16.3684	14.8835	11.7065	14.5065	10.2387	10.3054	10.7233	9.59901
ENSMUSG00000075701	Selenos	7	selenoprotein S [Source:MGI Symbol;Acc:MGI:95994]	109815	0.543154	0.000499781	50.5979	36.3746	52.9554	49.382	43.033	57.021	28.5539	44.0961	32.3925	40.4559
ENSMUSG00000064373	Selenop	15	selenoprotein P [Source:MGI Symbol;Acc:MGI:894288]	20363	0.542678	0.00131608	465.636	325.381	512.627	341.916	376.236	631.766	322.46	301.522	284.455	393.085
ENSMUSG00000026104	Stat1	1	signal transducer and activator of transcription 1 [Source:MGI Symbol;Acc:MGI:103063]	20846	0.542514	0.00787828	9.58746	6.77247	9.30248	7.3733	9.63167	12.0424	7.0787	7.18111	6.83795	5.99212
ENSMUSG00000078515	Ddi2	4	DNA-damage inducible protein 2 [Source:MGI Symbol;Acc:MGI:1917244]	68817	0.542307	6.94245e-05	15.1591	10.8213	15.8829	14.4576	14.4361	15.8598	11.6593	10.7252	10.7514	10.1492
ENSMUSG00000022765	Snap29	16	synaptosomal-associated protein 29 [Source:MGI Symbol;Acc:MGI:1914724]	67474	0.542259	0.000194704	24.1821	17.2755	23.1442	25.1309	22.0212	26.4323	16.7052	17.2265	17.9108	17.2592
ENSMUSG00000005625	Psmd4	3	proteasome (prosome, macropain) 26S subunit, non-ATPase, 4 [Source:MGI Symbol;Acc:MGI:1201670]	19185	0.542223	0.000464075	58.7731	41.9484	53.8671	66.6054	50.7574	63.8624	43.8062	42.6103	39.6166	41.7603
ENSMUSG00000014769	Psmb1	17	proteasome (prosome, macropain) subunit, beta type 1 [Source:MGI Symbol;Acc:MGI:104884]	19170	0.54215	0.000815514	55.3264	39.3979	54.785	69.1721	46.7309	50.6177	39.3021	38.9412	38.4449	40.9035
ENSMUSG00000074221	Zfp568	7	zinc finger protein 568 [Source:MGI Symbol;Acc:MGI:2142347]	243905	0.541811	0.00813843	3.89677	2.75428	4.30363	3.58557	3.43112	4.26673	2.78522	3.35818	2.39474	2.47897
ENSMUSG00000042079	Hnrnpf	6	heterogeneous nuclear ribonucleoprotein F [Source:MGI Symbol;Acc:MGI:2138741]	98758	0.541196	0.00108588	18.8423	13.4365	16.5299	20.2815	18.6653	19.8924	14.1427	13.4293	13.319	12.8552
ENSMUSG00000043716	Rpl7	1	ribosomal protein L7 [Source:MGI Symbol;Acc:MGI:98073]	19989	0.541133	0.000797483	146.351	104.494	127.055	176.992	136.357	145	102.823	95.9758	93.9577	125.221
ENSMUSG00000020238	Ncln	10	nicalin [Source:MGI Symbol;Acc:MGI:1926081]	103425	0.541001	0.00163132	21.9173	15.6121	21.3541	25.7045	18.4631	22.1474	16.3029	16.9925	14.3989	14.7542
ENSMUSG00000017210	Med24	11	mediator complex subunit 24 [Source:MGI Symbol;Acc:MGI:1344385]	23989	0.540588	0.00049491	14.9999	10.7224	14.6567	15.899	14.2493	15.1946	11.8994	10.7192	10.9279	9.34322
ENSMUSG00000025134	Alyref	11	Aly/REF export factor [Source:MGI Symbol;Acc:MGI:1341044]	21681	0.540379	0.00924234	9.01332	6.46195	9.48872	10.4009	7.90275	8.26092	5.39378	6.27503	5.69503	8.48397
ENSMUSG00000018882	Mrpl45	11	mitochondrial ribosomal protein L45 [Source:MGI Symbol;Acc:MGI:1914286]	67036	0.539477	0.0494733	6.2421	4.37315	4.8916	8.93923	5.24573	5.89184	4.98562	4.22311	4.21322	4.07066
ENSMUSG00000039536	Stau1	2	staufen double-stranded RNA binding protein 1 [Source:MGI Symbol;Acc:MGI:1338864]	20853	0.538653	0.000279641	48.3213	34.5964	49.9362	46.0341	43.8148	53.5001	36.5547	32.444	37.5365	31.8504
ENSMUSG00000040188	Scamp2	9	secretory carrier membrane protein 2 [Source:MGI Symbol;Acc:MGI:1346518]	24044	0.538627	0.0163323	13.3041	9.30395	17.5827	12.0346	9.47214	14.1271	9.00403	11.6187	8.46234	8.13069
ENSMUSG00000020115	Tbk1	10	TANK-binding kinase 1 [Source:MGI Symbol;Acc:MGI:1929658]	56480	0.538499	0.000861498	30.8004	21.8192	33.898	27.2946	24.6396	37.3694	20.9191	20.9328	22.1285	23.2965
ENSMUSG00000028334	Nans	4	N-acetylneuraminic acid synthase (sialic acid synthase) [Source:MGI Symbol;Acc:MGI:2149820]	94181	0.538221	0.01297	8.36833	5.86845	6.97785	11.0101	8.74839	6.73693	6.6994	5.86653	5.77108	5.1368
ENSMUSG00000021338	Carmil1	13	capping protein regulator and myosin 1 linker 1 [Source:MGI Symbol;Acc:MGI:1915982]	68732	0.5382	0.0203977	9.25977	6.40256	10.7432	6.71493	7.13415	12.4468	6.48982	7.47784	6.41116	5.2314
ENSMUSG00000025358	Cdk2	10	cyclin-dependent kinase 2 [Source:MGI Symbol;Acc:MGI:104772]	12566	0.538076	0.00663384	7.20427	5.15296	6.62543	7.00908	7.10697	8.07561	4.76298	5.45297	4.58493	5.81094
ENSMUSG00000025198	Erlin1	19	ER lipid raft associated 1 [Source:MGI Symbol;Acc:MGI:2387613]	226144	0.537808	0.0126545	9.29829	6.63378	8.64228	10.932	7.90109	9.71783	5.60822	5.75351	7.50936	7.66402
ENSMUSG00000035529	Prdm4	10	PR domain containing 4 [Source:MGI Symbol;Acc:MGI:1920093]	72843	0.537785	0.00463127	7.91257	5.60729	10.0932	6.99454	6.85116	7.71132	5.62766	6.10692	4.92614	5.76843
ENSMUSG00000015027	Galns	8	galactosamine (N-acetyl)-6-sulfate sulfatase [Source:MGI Symbol;Acc:MGI:1355303]	50917	0.537612	0.0457844	5.82537	4.09252	4.70942	8.47925	4.91599	5.19684	4.45995	3.7729	4.42843	3.70882
ENSMUSG00000020392	Cdkn2aipnl	11	CDKN2A interacting protein N-terminal like [Source:MGI Symbol;Acc:MGI:1261797]	52626	0.537366	0.0479268	16.8387	11.6914	12.8724	26.2543	15.1482	13.08	9.63051	11.4613	11.4301	14.2436
ENSMUSG00000006392	Med8	4	mediator complex subunit 8 [Source:MGI Symbol;Acc:MGI:1915269]	80509	0.537329	0.0287547	9.81204	6.98599	10.7374	11.3525	8.22216	8.93612	7.92177	6.54122	7.76974	5.71123
ENSMUSG00000027852	Nras	3	neuroblastoma ras oncogene [Source:MGI Symbol;Acc:MGI:97376]	18176	0.537318	0.00212933	14.4213	10.3108	14.7719	15.9786	11.0719	15.8629	9.73593	9.72936	10.2474	11.5303
ENSMUSG00000003848	Nob1	8	NIN1/RPN12 binding protein 1 homolog [Source:MGI Symbol;Acc:MGI:1914869]	67619	0.537305	0.0301439	7.27386	5.15055	6.55069	6.81047	7.75764	7.97664	5.74331	5.52834	5.08576	4.2448
ENSMUSG00000047123	Ticam1	17	toll-like receptor adaptor molecule 1 [Source:MGI Symbol;Acc:MGI:2147032]	106759	0.537114	0.0188603	7.6252	5.4559	7.98238	8.64579	7.08329	6.78934	6.61462	5.2245	6.06675	3.91771
ENSMUSG00000045503	Sys1	2	SYS1 Golgi-localized integral membrane protein homolog (S. cerevisiae) [Source:MGI Symbol;Acc:MGI:1913710]	66460	0.537039	0.0226404	3.1635	2.24502	3.01919	3.15089	3.39813	3.08579	2.46657	2.05345	2.19827	2.2618
ENSMUSG00000030007	Cct7	6	chaperonin containing Tcp1, subunit 7 (eta) [Source:MGI Symbol;Acc:MGI:107184]	12468	0.536867	0.000216583	49.6283	35.5244	43.2766	56.4641	47.8737	50.8988	38.1439	36.7	32.5091	34.7445
ENSMUSG00000074825	Itpripl1	2	inositol 1,4,5-triphosphate receptor interacting protein-like 1 [Source:MGI Symbol;Acc:MGI:1920588]	73338	0.536113	0.00505636	9.29465	6.57343	10.4482	8.04989	7.62616	11.0543	6.64633	7.09662	6.08239	6.46837
ENSMUSG00000027195	Hsd17b12	2	hydroxysteroid (17-beta) dehydrogenase 12 [Source:MGI Symbol;Acc:MGI:1926967]	56348	0.535784	0.00228954	41.6241	29.858	39.5438	45.6495	38.9831	42.3199	35.3835	30.4602	30.4853	23.103
ENSMUSG00000030432	Rpl28	7	ribosomal protein L28 [Source:MGI Symbol;Acc:MGI:101839]	19943	0.535267	0.0127331	50.2412	35.7077	35.8393	64.9393	48.9757	51.2104	31.3957	28.7336	44.1427	38.5589
ENSMUSG00000041084	Ostc	3	oligosaccharyltransferase complex subunit (non-catalytic) [Source:MGI Symbol;Acc:MGI:1913607]	66357	0.535146	0.0497113	23.6598	16.4769	18.3197	37.034	19.5593	19.726	18.7313	17.6665	11.9759	17.534
ENSMUSG00000036745	Ttll7	3	tubulin tyrosine ligase-like family, member 7 [Source:MGI Symbol;Acc:MGI:1918142]	70892	0.534498	0.000107405	33.5151	24.11	35.4563	30.9071	31.1348	36.5622	21.1917	21.783	23.9182	29.5473
ENSMUSG00000003418	St8sia6	2	ST8 alpha-N-acetyl-neuraminide alpha-2,8-sialyltransferase 6 [Source:MGI Symbol;Acc:MGI:2386797]	241230	0.534064	1.22734e-05	18.0994	13.0198	17.5724	19.3337	17.9195	17.572	12.6204	12.8738	13.1387	13.4462
ENSMUSG00000029014	Dnajc2	5	DnaJ heat shock protein family (Hsp40) member C2 [Source:MGI Symbol;Acc:MGI:99470]	22791	0.533874	0.000873154	12.8566	9.22983	13.6052	13.9129	11.9092	11.9992	8.8589	8.42899	10.0388	9.59258
ENSMUSG00000007817	Zmiz1	14	zinc finger, MIZ-type containing 1 [Source:MGI Symbol;Acc:MGI:3040693]	328365	0.533709	0.000716401	61.4639	43.6066	76.1544	52.4671	51.6516	65.5824	48.3986	43.2535	40.49	42.2842
ENSMUSG00000030082	Sec61a1	6	Sec61 alpha 1 subunit (S. cerevisiae) [Source:MGI Symbol;Acc:MGI:1858417]	53421	0.533584	0.000699516	73.7497	52.7321	81.3524	73.6479	65.4159	74.5825	54.7024	61.6899	50.2287	44.3076
ENSMUSG00000055320	Tead1	7	TEA domain family member 1 [Source:MGI Symbol;Acc:MGI:101876]	21676	0.533357	0.000977724	11.1004	7.84944	15.0313	8.81896	9.32457	11.2266	7.32909	8.24278	7.54962	8.27628
ENSMUSG00000031948	Kars	8	lysyl-tRNA synthetase [Source:MGI Symbol;Acc:MGI:1934754]	85305	0.533149	0.000410327	47.267	33.9836	40.4055	52.8918	46.2408	49.5299	30.802	35.7013	33.6848	35.7463
ENSMUSG00000024451	Arap3	18	ArfGAP with RhoGAP domain, ankyrin repeat and PH domain 3 [Source:MGI Symbol;Acc:MGI:2147274]	106952	0.532847	0.00025706	56.627	40.576	46.2894	67.6346	55.5017	57.0822	43.2667	41.0582	39.8388	38.1405
ENSMUSG00000070002	Ell	8	elongation factor RNA polymerase II [Source:MGI Symbol;Acc:MGI:109377]	13716	0.532777	0.00325387	11.5505	8.22956	12.7724	9.76729	10.4372	13.2251	8.62311	8.21205	7.20536	8.8777
ENSMUSG00000034263	Ints14	9	integrator complex subunit 14 [Source:MGI Symbol;Acc:MGI:1917132]	69882	0.532413	0.0138403	9.94487	7.19537	10.1694	10.7169	8.96863	9.92456	6.30906	9.49238	5.21484	7.7652
ENSMUSG00000031939	Taf1d	9	TATA-box binding protein associated factor, RNA polymerase I, D [Source:MGI Symbol;Acc:MGI:1922566]	75316	0.532392	0.0438789	4.96677	3.53341	6.11639	3.9008	4.62813	5.22176	3.41558	2.57896	4.65148	3.48762
ENSMUSG00000020785	Camkk1	11	calcium/calmodulin-dependent protein kinase kinase 1, alpha [Source:MGI Symbol;Acc:MGI:1891766]	55984	0.530821	0.0380653	6.89562	4.82191	8.45024	5.32349	5.17891	8.62984	4.74659	4.33038	5.7101	4.50056
ENSMUSG00000026921	Egfl7	2	EGF-like domain 7 [Source:MGI Symbol;Acc:MGI:2449923]	353156	0.530497	0.0020278	56.6278	40.6117	51.1435	71.463	47.8966	56.008	42.5019	42.1847	37.6804	40.0796
ENSMUSG00000030966	Trim21	7	tripartite motif-containing 21 [Source:MGI Symbol;Acc:MGI:106657]	20821	0.530154	0.023033	10.6989	7.63184	10.5811	7.08465	11.6755	13.4542	6.04225	8.34895	7.72139	8.41478
ENSMUSG00000031918	Mtmr2	9	myotubularin related protein 2 [Source:MGI Symbol;Acc:MGI:1924366]	77116	0.527651	0.00118613	25.4144	18.3318	24.6769	25.158	23.4855	28.3372	19.3595	15.417	17.1847	21.3657
ENSMUSG00000027540	Ptpn1	2	protein tyrosine phosphatase, non-receptor type 1 [Source:MGI Symbol;Acc:MGI:97805]	19246	0.527252	0.00108499	22.1153	15.9319	23.4158	23.8064	17.3461	23.893	15.1679	14.7966	15.9357	17.8275
ENSMUSG00000016559	H3f3b	11	H3.3 histone B [Source:MGI Symbol;Acc:MGI:1101768]	15081	0.52692	0.00019149	120.958	86.5799	138.231	112.235	93.383	139.985	84.3983	86.1267	81.3241	94.4704
ENSMUSG00000020232	Hmg20b	10	high mobility group 20B [Source:MGI Symbol;Acc:MGI:1341190]	15353	0.526619	0.0478238	8.59273	6.08757	5.83803	11.3396	8.35249	8.84082	6.05248	6.72462	5.09638	6.47679
ENSMUSG00000027509	Rae1	2	ribonucleic acid export 1 [Source:MGI Symbol;Acc:MGI:1913929]	66679	0.526391	0.0361299	15.7488	11.3291	16.3025	16.4234	13.6998	16.5694	14.1499	11.5796	12.2493	7.33757
ENSMUSG00000001750	Tcirg1	19	T cell, immune regulator 1, ATPase, H+ transporting, lysosomal V0 protein A3 [Source:MGI Symbol;Acc:MGI:1350931]	27060	0.525979	0.00321527	9.22399	6.64511	10.1307	8.58843	8.32704	9.84978	6.22216	7.58325	5.76317	7.01185
ENSMUSG00000056962	Jmjd6	11	jumonji domain containing 6 [Source:MGI Symbol;Acc:MGI:1858910]	107817	0.525848	0.0227548	5.64243	4.04961	6.62292	5.19512	5.33924	5.41243	3.52724	3.69473	5.32907	3.64739
ENSMUSG00000026254	Eif4e2	1	eukaryotic translation initiation factor 4E member 2 [Source:MGI Symbol;Acc:MGI:1914440]	26987	0.52466	0.00141112	14.8768	10.7246	13.9271	16.7911	13.9705	14.8186	10.6755	11.5717	10.7971	9.85399
ENSMUSG00000035372	1810055G02Rik	19	RIKEN cDNA 1810055G02 gene [Source:MGI Symbol;Acc:MGI:1919306]	72056	0.524481	0.0219465	10.6304	7.6283	9.92975	8.8639	11.187	12.541	6.22627	9.17466	7.91386	7.19841
ENSMUSG00000038975	Rabggtb	3	Rab geranylgeranyl transferase, b subunit [Source:MGI Symbol;Acc:MGI:99537]	19352	0.523829	0.0461947	8.3206	5.96584	8.11061	8.5823	7.89554	8.69397	7.54768	4.37685	5.256	6.68282
ENSMUSG00000079481	Nhsl2	X	NHS-like 2 [Source:MGI Symbol;Acc:MGI:3645090]	100042480	0.523387	9.46913e-05	25.8408	18.6707	29.2903	25.0845	23.5533	25.4353	19.9653	18.7769	18.416	17.5244
ENSMUSG00000035382	Pcsk7	9	proprotein convertase subtilisin/kexin type 7 [Source:MGI Symbol;Acc:MGI:107421]	18554	0.523258	0.00280039	10.3422	7.49752	9.92415	11.6764	9.63996	10.1282	8.44661	6.838	8.21446	6.49103
ENSMUSG00000041870	Ankrd13a	5	ankyrin repeat domain 13a [Source:MGI Symbol;Acc:MGI:1915670]	68420	0.52299	0.000406647	78.7379	56.1536	95.2879	66.081	62.9474	90.6353	57.4132	58.0299	51.3296	57.8417
ENSMUSG00000027422	Rrbp1	2	ribosome binding protein 1 [Source:MGI Symbol;Acc:MGI:1932395]	81910	0.521881	0.00648741	33.9736	24.3663	30.481	45.9239	30.6971	28.7923	24.1917	19.9503	23.1147	30.2083
ENSMUSG00000026181	Ppm1f	16	protein phosphatase 1F (PP2C domain containing) [Source:MGI Symbol;Acc:MGI:1918464]	68606	0.52144	0.000852406	60.9169	43.7923	52.1832	80.9002	55.8028	54.7812	45.9132	43.8859	44.0348	41.3353
ENSMUSG00000027333	Smox	2	spermine oxidase [Source:MGI Symbol;Acc:MGI:2445356]	228608	0.521366	0.00252776	27.0706	19.3931	33.1081	22.699	23.0065	29.4687	19.8863	17.5706	17.6968	22.4187
ENSMUSG00000032504	Pdcd6ip	9	programmed cell death 6 interacting protein [Source:MGI Symbol;Acc:MGI:1333753]	18571	0.520875	0.00012604	50.3645	36.4954	51.6505	52.3466	45.8375	51.6234	37.5188	39.141	36.7075	32.6142
ENSMUSG00000037364	Srrt	5	serrate RNA effector molecule homolog (Arabidopsis) [Source:MGI Symbol;Acc:MGI:1933527]	83701	0.520475	0.000973305	30.1987	21.8834	30.2477	31.2009	25.8847	33.4614	23.5911	20.0115	21.9592	21.9719
ENSMUSG00000012405	Rpl15	14	ribosomal protein L15 [Source:MGI Symbol;Acc:MGI:1913730]	66480	0.520428	0.00663536	20.3566	14.6	16.9686	25.0249	21.3266	18.1062	14.5276	12.8304	14.033	17.0091
ENSMUSG00000032115	Hyou1	9	hypoxia up-regulated 1 [Source:MGI Symbol;Acc:MGI:108030]	12282	0.516986	0.00228183	41.9726	30.1861	36.4724	55.9651	39.2712	36.1816	33.6637	31.9909	30.2129	24.877
ENSMUSG00000040659	Efhd2	4	EF hand domain containing 2 [Source:MGI Symbol;Acc:MGI:106504]	27984	0.516957	0.00146626	47.9155	34.854	49.5428	52.5637	39.7611	49.7943	33.6347	31.2226	40.2209	34.3377
ENSMUSG00000031467	Agpat5	8	1-acylglycerol-3-phosphate O-acyltransferase 5 (lysophosphatidic acid acyltransferase, epsilon) [Source:MGI Symbol;Acc:MGI:1196345]	52123	0.5166	0.00973268	4.08726	2.88849	5.32984	3.12584	2.95205	4.94129	2.40064	2.80468	2.98789	3.36076
ENSMUSG00000018736	Ndel1	11	nudE neurodevelopment protein 1 like 1 [Source:MGI Symbol;Acc:MGI:1932915]	83431	0.516489	0.00143131	39.012	28.3281	40.8014	38.4803	33.6004	43.1659	26.8793	25.1235	32.1298	29.1797
ENSMUSG00000033099	Nol12	15	nucleolar protein 12 [Source:MGI Symbol;Acc:MGI:2146285]	97961	0.515988	0.0412379	5.34666	3.86412	4.96221	7.03232	4.35735	5.03476	3.21597	4.22867	3.54777	4.46406
ENSMUSG00000030750	Nsmce1	7	NSE1 homolog, SMC5-SMC6 complex component [Source:MGI Symbol;Acc:MGI:1914961]	67711	0.515484	0.0174115	22.3298	16.0299	20.742	28.0363	22.501	18.04	14.3373	17.4116	15.6988	16.6718
ENSMUSG00000020902	Ntn1	11	netrin 1 [Source:MGI Symbol;Acc:MGI:105088]	18208	0.515297	0.0255765	22.6203	16.4105	26.8898	21.0604	19.7973	22.7335	23.1146	15.9495	15.2765	11.3014
ENSMUSG00000059552	Trp53	11	transformation related protein 53 [Source:MGI Symbol;Acc:MGI:98834]	22059	0.515035	0.0383825	11.1111	7.86022	7.35389	15.1734	12.0895	9.8278	7.30786	8.99475	6.81086	8.32742
ENSMUSG00000028703	Lrrc41	4	leucine rich repeat containing 41 [Source:MGI Symbol;Acc:MGI:2441984]	230654	0.515035	0.0207512	15.0192	10.8195	16.6977	15.1722	13.5122	14.6945	12.4803	12.7923	10.4336	7.57193
ENSMUSG00000024732	Ccdc86	19	coiled-coil domain containing 86 [Source:MGI Symbol;Acc:MGI:1277220]	108673	0.515031	0.0192515	4.35892	3.13633	3.61742	4.77795	5.02668	4.01363	3.34557	2.93421	3.41867	2.84687
ENSMUSG00000034401	Spata6	4	spermatogenesis associated 6 [Source:MGI Symbol;Acc:MGI:1915196]	67946	0.514768	0.0174982	11.7544	8.51442	11.8418	13.0771	11.0567	11.0422	9.08315	6.56902	7.77614	10.6294
ENSMUSG00000034674	Tdg	10	thymine DNA glycosylase [Source:MGI Symbol;Acc:MGI:108247]	21665	0.514635	0.00779713	6.82349	4.96012	7.10645	6.70353	6.19047	7.29352	4.14723	5.68637	4.80953	5.19736
ENSMUSG00000074582	Arfgef2	2	ADP-ribosylation factor guanine nucleotide-exchange factor 2 (brefeldin A-inhibited) [Source:MGI Symbol;Acc:MGI:2139354]	99371	0.51375	0.00125667	21.5774	15.4638	26.1745	16.8282	18.4115	24.8953	15.406	16.177	15.2474	15.0247
ENSMUSG00000027787	Nmd3	3	NMD3 ribosome export adaptor [Source:MGI Symbol;Acc:MGI:2140103]	97112	0.512456	0.0107158	3.28787	2.37984	3.58118	2.99	3.16424	3.41607	2.58076	2.53572	2.41685	1.98602
ENSMUSG00000003868	Ruvbl2	7	RuvB-like protein 2 [Source:MGI Symbol;Acc:MGI:1342299]	20174	0.512137	0.0141361	12.0237	8.69661	10.9161	15.6296	10.69	10.8591	9.33427	8.65781	9.27856	7.51579
ENSMUSG00000040296	Ddx58	4	DEAD/H box helicase 58 [Source:MGI Symbol;Acc:MGI:2442858]	230073	0.51178	0.000457304	41.3414	30.1457	38.8811	42.8819	39.9246	43.6779	31.4044	33.7851	27.1731	28.2201
ENSMUSG00000000787	Ddx3x	X	DEAD box helicase 3, X-linked [Source:MGI Symbol;Acc:MGI:103064]	13205	0.510968	0.000412541	114.7	81.4885	147.958	85.5457	80.7991	144.496	68.0333	96.3846	73.0678	88.4681
ENSMUSG00000027905	Ddx20	3	DEAD box helicase 20 [Source:MGI Symbol;Acc:MGI:1858415]	53975	0.510492	0.044032	8.35024	6.03306	8.1869	10.0714	6.85644	8.28622	6.10856	7.97378	4.81855	5.23136
ENSMUSG00000027981	Rnpc3	3	RNA-binding region (RNP1, RRM) containing 3 [Source:MGI Symbol;Acc:MGI:1914475]	67225	0.510074	0.0203512	6.80172	4.94802	8.08547	5.91206	6.98233	6.22703	5.24619	3.66057	5.48467	5.40064
ENSMUSG00000023075	Akirin1	4	akirin 1 [Source:MGI Symbol;Acc:MGI:1915300]	68050	0.509482	0.0151751	6.82249	4.97178	6.19789	7.77358	6.98383	6.33467	4.85925	4.10758	6.13392	4.78639
ENSMUSG00000009621	Vav2	2	vav 2 oncogene [Source:MGI Symbol;Acc:MGI:102718]	22325	0.509019	0.0145268	5.65062	4.11845	5.93912	5.90929	4.85013	5.90395	4.39793	4.31809	3.00803	4.74973
ENSMUSG00000004356	Utp20	10	UTP20 small subunit processome component [Source:MGI Symbol;Acc:MGI:1917933]	70683	0.507666	0.000767205	8.21184	5.99067	8.31035	9.31755	8.56394	6.65551	6.27865	5.83098	6.63781	5.21523
ENSMUSG00000004789	Dlst	12	dihydrolipoamide S-succinyltransferase (E2 component of 2-oxo-glutarate complex) [Source:MGI Symbol;Acc:MGI:1926170]	78920	0.507294	0.000873154	34.0826	24.8401	39.0804	32.1034	30.6268	34.5197	27.5708	24.6894	23.0082	24.0919
ENSMUSG00000021178	Psmc1	12	protease (prosome, macropain) 26S subunit, ATPase 1 [Source:MGI Symbol;Acc:MGI:106054]	19179	0.505934	0.000495093	46.7336	34.2126	47.1474	52.0353	43.3208	44.4309	33.7501	35.4417	34.227	33.4317
ENSMUSG00000018425	Dhx40	11	DEAH (Asp-Glu-Ala-His) box polypeptide 40 [Source:MGI Symbol;Acc:MGI:1914737]	67487	0.50593	0.000668611	32.0471	23.3549	37.7398	30.5747	26.7237	33.1504	20.9359	24.7193	24.6232	23.1412
ENSMUSG00000024966	Stip1	19	stress-induced phosphoprotein 1 [Source:MGI Symbol;Acc:MGI:109130]	20867	0.505592	0.00459293	46.0947	33.3263	35.251	60.6479	46.5236	41.9561	30.7128	32.6719	34.7404	35.18
ENSMUSG00000024286	Ccny	18	cyclin Y [Source:MGI Symbol;Acc:MGI:1915224]	67974	0.505551	0.000606124	37.5892	27.3413	42.5838	32.7694	28.8491	46.1546	23.8242	26.2475	24.9768	34.3169
ENSMUSG00000042594	Sh2b3	5	SH2B adaptor protein 3 [Source:MGI Symbol;Acc:MGI:893598]	16923	0.505191	0.00151204	14.7557	10.7774	15.6819	14.9192	12.2211	16.2005	10.4223	11.3514	10.7788	10.557
ENSMUSG00000070319	Eif3g	9	eukaryotic translation initiation factor 3, subunit G [Source:MGI Symbol;Acc:MGI:1858258]	53356	0.505178	0.00901543	45.9019	33.5638	36.8679	54.7315	41.7522	50.2558	31.5383	31.8161	33.0765	37.8245
ENSMUSG00000022565	Plec	15	plectin [Source:MGI Symbol;Acc:MGI:1277961]	18810	0.50482	0.00505409	54.0815	39.51	43.0229	67.0864	51.3584	54.8585	40.6336	29.6754	40.4407	47.2904
ENSMUSG00000035891	Cerk	15	ceramide kinase [Source:MGI Symbol;Acc:MGI:2386052]	223753	0.50452	0.0291686	9.84161	7.08388	11.6164	9.45439	6.51879	11.7768	7.15363	5.69795	7.5441	7.93984
ENSMUSG00000029482	Aacs	5	acetoacetyl-CoA synthetase [Source:MGI Symbol;Acc:MGI:1926144]	78894	0.504493	0.0204838	7.38979	5.40151	7.23424	6.81697	7.3868	8.12113	5.05236	4.98537	6.65818	4.91014
ENSMUSG00000038900	Rpl12	2	ribosomal protein L12 [Source:MGI Symbol;Acc:MGI:98002]	269261	0.503417	0.00779784	18.1738	13.179	14.8615	23.2412	18.5379	16.0547	11.5925	13.3705	13.4951	14.2578
ENSMUSG00000033060	Lmo7	14	LIM domain only 7 [Source:MGI Symbol;Acc:MGI:1353586]	380928	0.502748	0.0248507	18.0882	13.1648	13.2603	24.0867	16.0984	18.9074	13.3473	9.9589	12.703	16.65
ENSMUSG00000050732	Vamp8	6	vesicle-associated membrane protein 8 [Source:MGI Symbol;Acc:MGI:1336882]	22320	0.502308	0.0129546	17.6426	12.9868	17.015	19.3031	14.1576	20.0947	10.8634	12.4004	12.1698	16.5134
ENSMUSG00000051236	Msrb3	10	methionine sulfoxide reductase B3 [Source:MGI Symbol;Acc:MGI:2443538]	320183	0.501814	0.000463591	46.8692	34.3505	51.3761	47.5208	38.8245	49.7554	35.8229	33.4938	33.5371	34.5481
ENSMUSG00000048277	Syngr2	11	synaptogyrin 2 [Source:MGI Symbol;Acc:MGI:1328324]	20973	0.501003	0.0219476	21.6175	15.8221	17.6273	24.4293	20.6946	23.7189	16.7885	16.6649	12.2414	17.5935
ENSMUSG00000046062	Ppp1r15b	1	protein phosphatase 1, regulatory subunit 15B [Source:MGI Symbol;Acc:MGI:2444211]	108954	0.50085	0.000365357	32.0359	23.4543	35.3485	30.8641	26.737	35.1938	22.5895	24.9557	23.5277	22.7443
ENSMUSG00000021385	Ippk	13	inositol 1,3,4,5,6-pentakisphosphate 2-kinase [Source:MGI Symbol;Acc:MGI:1922928]	75678	0.500672	0.0184773	7.08112	5.15014	8.8978	6.23452	6.31842	6.87375	4.56912	5.14615	6.06216	4.82313
ENSMUSG00000027829	Ccnl1	3	cyclin L1 [Source:MGI Symbol;Acc:MGI:1922664]	56706	0.500002	0.038721	10.9385	7.99457	13.9213	10.0312	8.69606	11.1055	7.84286	6.70144	10.7087	6.72531
ENSMUSG00000007891	Ctsd	7	cathepsin D [Source:MGI Symbol;Acc:MGI:88562]	13033	0.49972	0.00402114	77.5583	56.7984	79.0014	83.8205	71.5459	75.8655	61.2134	67.1129	54.2535	44.6137
ENSMUSG00000058600	Rpl30	15	ribosomal protein L30 [Source:MGI Symbol;Acc:MGI:98037]	19946	0.499538	0.0362138	10.2889	7.58813	10.5259	11.944	9.31528	9.37025	5.32172	7.63581	7.43122	9.96377
ENSMUSG00000038517	Tbkbp1	11	TBK1 binding protein 1 [Source:MGI Symbol;Acc:MGI:1920424]	73174	0.499464	0.00182586	19.2685	14.1155	20.1722	18.4557	16.5185	21.9277	14.156	14.7907	13.9101	13.6053
ENSMUSG00000020611	Gna13	11	guanine nucleotide binding protein, alpha 13 [Source:MGI Symbol;Acc:MGI:95768]	14674	0.498796	0.00229186	25.4467	18.4432	29.4615	21.7009	19.8048	30.8196	18.1894	18.4668	18.5947	18.5221
ENSMUSG00000025132	Arhgdia	11	Rho GDP dissociation inhibitor (GDI) alpha [Source:MGI Symbol;Acc:MGI:2178103]	192662	0.498214	0.000303656	261.435	192.756	243.897	305.939	230.644	265.26	191.214	194.626	184.283	200.902
ENSMUSG00000041771	Slc24a4	12	solute carrier family 24 (sodium/potassium/calcium exchanger), member 4 [Source:MGI Symbol;Acc:MGI:2447362]	238384	0.497532	0.0285167	5.20945	3.80149	6.00077	4.67726	4.48811	5.67168	3.45892	3.15432	4.37119	4.22152
ENSMUSG00000036966	Spryd3	15	SPRY domain containing 3 [Source:MGI Symbol;Acc:MGI:2446175]	223918	0.496654	0.0057509	21.5723	15.784	25.4827	20.8829	17.6983	22.2254	17.1296	15.8678	15.6448	14.4939
ENSMUSG00000017801	Mlx	11	MAX-like protein X [Source:MGI Symbol;Acc:MGI:108398]	21428	0.496503	0.0324537	10.0877	7.36956	8.57954	12.3021	9.79643	9.6726	7.54729	6.11727	7.21047	8.6032
ENSMUSG00000055401	Fbxo6	4	F-box protein 6 [Source:MGI Symbol;Acc:MGI:1354743]	50762	0.496418	0.00756774	18.5595	13.6702	17.1133	22.5294	16.6384	17.9567	14.4869	11.8726	14.8568	13.4645
ENSMUSG00000060098	Prmt7	8	protein arginine N-methyltransferase 7 [Source:MGI Symbol;Acc:MGI:2384879]	214572	0.496284	0.0151083	7.37178	5.42174	6.41638	8.28314	6.80364	7.98396	5.05208	5.45319	5.26081	5.92088
ENSMUSG00000021067	Sav1	12	salvador family WW domain containing 1 [Source:MGI Symbol;Acc:MGI:1927144]	64010	0.49612	0.000346443	28.5188	21.075	30.0154	26.1672	24.4709	33.4218	18.5989	21.7875	18.9673	24.9463
ENSMUSG00000093674	Rpl41	10	ribosomal protein L41 [Source:MGI Symbol;Acc:MGI:1915195]	67945	0.496043	0.032577	47.5312	34.5841	39.5624	66.5521	41.8526	42.1578	31.493	31.6962	34.5505	40.5968
ENSMUSG00000052906	Ubxn8	8	UBX domain protein 8 [Source:MGI Symbol;Acc:MGI:1337129]	108159	0.495761	0.0222005	9.32673	6.82955	10.471	9.17682	6.48777	11.1713	5.26328	7.14688	6.74799	8.16006
ENSMUSG00000041057	Wdr43	17	WD repeat domain 43 [Source:MGI Symbol;Acc:MGI:1919765]	72515	0.495413	0.00128534	17.5488	12.931	15.2997	19.4024	18.4289	17.0642	14.0374	11.3348	12.8978	13.4539
ENSMUSG00000066152	Slc31a2	4	solute carrier family 31, member 2 [Source:MGI Symbol;Acc:MGI:1333844]	20530	0.49539	0.00923432	22.5365	16.524	23.075	21.3062	20.4198	25.345	16.6063	20.0123	14.9133	14.564
ENSMUSG00000027889	Ampd2	3	adenosine monophosphate deaminase 2 [Source:MGI Symbol;Acc:MGI:88016]	109674	0.494902	0.00487795	7.29374	5.36929	6.89204	7.77625	7.53404	6.97265	5.55759	5.35389	5.79901	4.76667
ENSMUSG00000023110	Prmt5	14	protein arginine N-methyltransferase 5 [Source:MGI Symbol;Acc:MGI:1351645]	27374	0.494857	0.00852837	15.4544	11.31	16.1656	16.6326	16.6538	12.3654	10.6992	12.8447	11.7145	9.98141
ENSMUSG00000038366	Lasp1	11	LIM and SH3 protein 1 [Source:MGI Symbol;Acc:MGI:109656]	16796	0.494849	0.000443729	78.6674	58.0999	72.8954	94.1936	73.9513	73.6291	63.9098	57.1423	61.5955	49.7518
ENSMUSG00000042747	Krtcap2	3	keratinocyte associated protein 2 [Source:MGI Symbol;Acc:MGI:1913309]	66059	0.494596	0.015777	28.1261	20.4936	21.4485	35.9358	28.912	26.2079	20.159	18.6199	20.7799	22.4155
ENSMUSG00000026028	Trak2	1	trafficking protein, kinesin binding 2 [Source:MGI Symbol;Acc:MGI:1918077]	70827	0.494579	0.000535684	69.1447	51.1065	64.484	63.2593	64.6503	84.1852	46.8509	50.0811	50.7511	56.743
ENSMUSG00000016487	Ppfibp1	6	PTPRF interacting protein, binding protein 1 (liprin beta 1) [Source:MGI Symbol;Acc:MGI:1914783]	67533	0.494329	0.000202408	89.9776	66.6064	83.1544	101.136	82.1183	93.5019	61.3513	67.3349	67.4418	70.2974
ENSMUSG00000030662	Ipo5	14	importin 5 [Source:MGI Symbol;Acc:MGI:1917822]	70572	0.494289	0.00011819	38.9733	28.8245	39.6358	40.4431	35.9273	39.8869	29.3389	28.5126	29.5593	27.8872
ENSMUSG00000041134	Cyyr1	16	cysteine and tyrosine-rich protein 1 [Source:MGI Symbol;Acc:MGI:2152187]	224405	0.493769	0.000122841	110.843	82.1915	109.845	113.185	100.668	119.675	78.2534	76.8088	77.5008	96.2032
ENSMUSG00000014444	Piezo1	8	piezo-type mechanosensitive ion channel component 1 [Source:MGI Symbol;Acc:MGI:3603204]	234839	0.493768	0.00320659	33.1179	24.2588	28.4482	40.8794	33.1741	29.9701	29.7665	24.7812	20.8943	21.5934
ENSMUSG00000020205	Phlda1	10	pleckstrin homology like domain, family A, member 1 [Source:MGI Symbol;Acc:MGI:1096880]	21664	0.493154	0.00338411	23.9045	17.6593	26.3876	21.7629	19.1617	28.306	13.408	19.9583	16.9918	20.2792
ENSMUSG00000027108	Ola1	2	Obg-like ATPase 1 [Source:MGI Symbol;Acc:MGI:1914309]	67059	0.492607	0.0114752	23.2609	17.1151	20.5775	28.3471	22.0845	22.0345	13.8253	15.8209	19.8568	18.9574
ENSMUSG00000007589	Tinf2	14	Terf1 (TRF1)-interacting nuclear factor 2 [Source:MGI Symbol;Acc:MGI:107246]	28113	0.492408	0.0394404	6.36328	4.67109	7.04888	7.0317	4.62551	6.74701	4.77443	4.35777	3.89578	5.65641
ENSMUSG00000026377	Nifk	1	nucleolar protein interacting with the FHA domain of MKI67 [Source:MGI Symbol;Acc:MGI:1915199]	67949	0.491839	0.0417942	11.8781	8.70712	12.0856	14.301	10.8335	10.2924	9.58356	8.82134	6.4764	9.94717
ENSMUSG00000027361	Gabpb1	2	GA repeat binding protein, beta 1 [Source:MGI Symbol;Acc:MGI:95611]	14391	0.491619	0.00282076	10.1662	7.51218	11.2601	10.3453	8.56854	10.4908	6.96964	7.59003	7.23434	8.25471
ENSMUSG00000041459	Tardbp	4	TAR DNA binding protein [Source:MGI Symbol;Acc:MGI:2387629]	230908	0.49157	0.00274415	17.1944	12.7849	14.0184	17.5252	17.8595	19.3747	13.7544	11.1156	14.4291	11.8406
ENSMUSG00000038762	Abcf1	17	ATP-binding cassette, sub-family F (GCN20), member 1 [Source:MGI Symbol;Acc:MGI:1351658]	224742	0.491455	0.00181959	33.3813	24.6689	27.5081	37.8272	33.7151	34.4749	22.6172	25.7378	24.6797	25.641
ENSMUSG00000054252	Fgfr3	5	fibroblast growth factor receptor 3 [Source:MGI Symbol;Acc:MGI:95524]	14184	0.491142	0.00594745	10.3922	7.63265	12.1389	9.60449	8.86922	10.9562	6.9752	8.0818	8.23034	7.24325
ENSMUSG00000028796	Phc2	4	polyhomeotic 2 [Source:MGI Symbol;Acc:MGI:1860454]	54383	0.490994	0.00100738	24.5363	18.1186	25.9197	23.211	22.205	26.8095	18.6997	18.4595	18.4006	16.9148
ENSMUSG00000014905	Dnajb9	12	DnaJ heat shock protein family (Hsp40) member B9 [Source:MGI Symbol;Acc:MGI:1351618]	27362	0.490961	0.000224357	36.7635	27.2232	38.6353	34.673	34.4218	39.3238	25.8502	27.8598	26.844	28.3388
ENSMUSG00000025762	Larp1b	3	La ribonucleoprotein domain family, member 1B [Source:MGI Symbol;Acc:MGI:1914604]	214048	0.490562	0.0090009	7.7292	5.71868	7.34032	7.78337	7.39343	8.39968	5.48801	4.96534	6.28441	6.13696
ENSMUSG00000037070	Rbmxl1	8	RNA binding motif protein, X-linked like-1 [Source:MGI Symbol;Acc:MGI:1343045]	19656	0.490015	0.0370676	14.4314	10.6401	14.5641	15.5555	11.8943	15.7116	9.74515	8.24829	11.9175	12.6495
ENSMUSG00000040274	Cdk6	5	cyclin-dependent kinase 6 [Source:MGI Symbol;Acc:MGI:1277162]	12571	0.489982	0.0406739	2.63949	1.94277	1.88075	2.52564	2.87689	3.27471	2.05889	1.88902	1.73792	2.08526
ENSMUSG00000003527	Ess2	16	ess-2 splicing factor [Source:MGI Symbol;Acc:MGI:107854]	27886	0.489862	0.0157931	8.94357	6.57687	7.61251	9.78826	9.49307	8.88045	6.03666	7.16881	6.83791	6.2641
ENSMUSG00000038299	Wdr36	18	WD repeat domain 36 [Source:MGI Symbol;Acc:MGI:1917819]	225348	0.489745	0.00901543	8.79598	6.48379	9.1903	10.1475	8.20578	7.64034	6.68084	7.15657	5.64549	6.45227
ENSMUSG00000022711	Pmm2	16	phosphomannomutase 2 [Source:MGI Symbol;Acc:MGI:1859214]	54128	0.48956	0.0212603	13.0104	9.68596	12.1309	14.3218	11.7095	13.8793	9.94737	8.22825	12.3167	8.25145
ENSMUSG00000057863	Rpl36	17	ribosomal protein L36 [Source:MGI Symbol;Acc:MGI:1860603]	54217	0.489507	0.0485817	65.2354	48.002	47.0308	78.8629	65.7992	69.2485	42.1933	49.0305	42.3422	58.4421
ENSMUSG00000020572	Nampt	12	nicotinamide phosphoribosyltransferase [Source:MGI Symbol;Acc:MGI:1929865]	59027	0.489399	0.00326923	85.2794	62.932	67.4541	106.973	82.0941	84.5958	55.8952	64.6269	62.973	68.2327
ENSMUSG00000030047	Arhgap25	6	Rho GTPase activating protein 25 [Source:MGI Symbol;Acc:MGI:2443687]	232201	0.489098	0.0283272	7.14156	5.25678	8.63862	7.68011	6.11074	6.13678	4.30182	5.29958	6.05403	5.3717
ENSMUSG00000067367	Lyar	5	Ly1 antibody reactive clone [Source:MGI Symbol;Acc:MGI:107470]	17089	0.488432	0.0340587	12.281	9.05997	12.3913	13.8079	11.4613	11.4635	9.19397	10.0341	7.06268	9.94914
ENSMUSG00000008398	Elk3	10	ELK3, member of ETS oncogene family [Source:MGI Symbol;Acc:MGI:101762]	13713	0.488418	0.0209818	40.6619	28.892	31.2343	63.0366	41.0171	27.3595	29.807	30.7432	28.1673	26.8506
ENSMUSG00000076431	Sox4	13	SRY (sex determining region Y)-box 4 [Source:MGI Symbol;Acc:MGI:98366]	20677	0.487584	0.0296665	16.4626	11.7864	21.8803	10.1244	14.1967	19.6489	13.2781	12.0502	10.1225	11.6947
ENSMUSG00000002602	Axl	7	AXL receptor tyrosine kinase [Source:MGI Symbol;Acc:MGI:1347244]	26362	0.487415	0.00683305	32.8258	24.0271	38.6577	24.296	31.153	37.1965	23.3095	26.3695	25.2023	21.2273
ENSMUSG00000071660	Ttc9c	19	tetratricopeptide repeat domain 9C [Source:MGI Symbol;Acc:MGI:1917637]	70387	0.486736	0.0199561	7.08326	5.24206	6.06275	6.94583	7.57987	7.74457	5.02795	4.61647	5.44858	5.87524
ENSMUSG00000029594	Rbm19	5	RNA binding motif protein 19 [Source:MGI Symbol;Acc:MGI:1921361]	74111	0.486455	0.00740872	9.56697	7.06246	8.68365	11.4103	9.23755	8.93638	7.89409	7.16597	6.71187	6.47791
ENSMUSG00000036478	Btg1	10	BTG anti-proliferation factor 1 [Source:MGI Symbol;Acc:MGI:88215]	12226	0.486094	0.0182494	8.2288	6.09121	8.61834	8.60107	6.47205	9.22373	6.60589	4.98258	6.45139	6.32496
ENSMUSG00000052533	Nup188	2	nucleoporin 188 [Source:MGI Symbol;Acc:MGI:2446190]	227699	0.485971	0.0246732	9.03103	6.64777	8.8663	9.855	8.93335	8.46949	7.11115	8.10439	6.82624	4.54928
ENSMUSG00000043702	Pde12	14	phosphodiesterase 12 [Source:MGI Symbol;Acc:MGI:2443226]	211948	0.48587	0.0248507	3.94509	2.91218	3.63728	4.38742	3.56099	4.19468	3.51521	3.03862	2.56335	2.53151
ENSMUSG00000054408	Spcs3	8	signal peptidase complex subunit 3 homolog (S. cerevisiae) [Source:MGI Symbol;Acc:MGI:1923937]	76687	0.485646	0.00125667	24.494	18.19	24.769	28.5019	21.953	22.752	17.4694	18.1443	18.4693	18.6771
ENSMUSG00000025511	Tspan4	7	tetraspanin 4 [Source:MGI Symbol;Acc:MGI:1928097]	64540	0.485493	0.0135825	25.6119	18.9686	22.7601	27.6411	25.9305	26.1157	16.1511	22.9796	18.8638	17.88
ENSMUSG00000031758	Cdyl2	8	chromodomain protein, Y chromosome-like 2 [Source:MGI Symbol;Acc:MGI:1923046]	75796	0.484821	0.029591	9.5584	7.04143	10.447	10.2331	9.21839	8.33507	8.27224	7.29661	5.82944	6.76742
ENSMUSG00000022682	Rrn3	16	RRN3 RNA polymerase I transcription factor homolog (yeast) [Source:MGI Symbol;Acc:MGI:1925255]	106298	0.484734	0.0026487	18.7953	13.9395	19.6806	20.2041	17.1734	18.123	13.9199	15.5835	13.7569	12.4977
ENSMUSG00000032002	Dcun1d5	9	DCN1, defective in cullin neddylation 1, domain containing 5 (S. cerevisiae) [Source:MGI Symbol;Acc:MGI:1924113]	76863	0.484588	0.0181408	11.7672	8.74478	11.7717	12.3937	10.9361	11.9673	8.99851	6.73374	9.63643	9.61043
ENSMUSG00000039640	Mrpl12	11	mitochondrial ribosomal protein L12 [Source:MGI Symbol;Acc:MGI:1926273]	56282	0.484229	0.0479303	15.285	11.203	10.2561	18.6341	16.5657	15.6842	10.9196	10.5845	13.058	10.2499
ENSMUSG00000058558	Rpl5	5	ribosomal protein L5 [Source:MGI Symbol;Acc:MGI:102854]	100503670	0.483829	0.00493438	35.2251	26.1223	29.1972	42.4087	33.8222	35.4724	23.5066	25.2525	28.7988	26.9314
ENSMUSG00000018659	Pnpo	11	pyridoxine 5'-phosphate oxidase [Source:MGI Symbol;Acc:MGI:2144151]	103711	0.483477	0.0347441	6.69319	4.92935	7.41022	5.67579	6.49029	7.19647	4.49184	5.31337	5.21914	4.69304
ENSMUSG00000020413	Hus1	11	HUS1 checkpoint clamp component [Source:MGI Symbol;Acc:MGI:1277962]	15574	0.48307	0.0340243	5.72314	4.20302	4.58495	6.92852	6.08564	5.29345	3.47175	4.83655	4.37802	4.12578
ENSMUSG00000022865	Cxadr	16	coxsackie virus and adenovirus receptor [Source:MGI Symbol;Acc:MGI:1201679]	13052	0.482932	0.0088608	37.9988	27.6557	44.3378	25.1035	33.8316	48.7222	27.2352	33.5666	23.4366	26.3845
ENSMUSG00000035139	Secisbp2	13	SECIS binding protein 2 [Source:MGI Symbol;Acc:MGI:1922670]	75420	0.482554	0.0106773	10.5379	7.86614	9.81488	12.191	9.68908	10.4568	9.18911	6.58824	8.39509	7.29213
ENSMUSG00000035530	Eif1	11	eukaryotic translation initiation factor 1 [Source:MGI Symbol;Acc:MGI:105125]	20918	0.481707	0.00704538	62.4699	46.172	70.1766	55.5354	51.952	72.2155	46.1106	41.8728	51.4356	45.2692
ENSMUSG00000031967	Afg3l1	8	AFG3-like AAA ATPase 1 [Source:MGI Symbol;Acc:MGI:1928277]	114896	0.48062	0.0331464	7.78628	5.6947	6.57604	10.8599	7.49911	6.21005	6.43628	6.10242	6.00385	4.23625
ENSMUSG00000025743	Sdc3	4	syndecan 3 [Source:MGI Symbol;Acc:MGI:1349163]	20970	0.479993	0.000364953	41.9332	31.3251	41.7805	40.7218	36.4866	48.7438	28.6804	34.6595	29.2691	32.6912
ENSMUSG00000094410	Gm38394	1	predicted gene, 38394 [Source:MGI Symbol;Acc:MGI:5614057]	667118	0.479913	0.00011856	18.5521	13.8631	18.6946	19.1743	17.6568	18.6825	13.0769	14.5433	14.2143	13.6181
ENSMUSG00000028906	Epb41	4	erythrocyte membrane protein band 4.1 [Source:MGI Symbol;Acc:MGI:95401]	269587	0.479371	0.00343447	15.5522	11.5485	17.0493	14.5048	12.9102	17.7445	11.8085	10.4646	12.4126	11.5082
ENSMUSG00000011751	Sptbn4	7	spectrin beta, non-erythrocytic 4 [Source:MGI Symbol;Acc:MGI:1890574]	80297	0.47934	0.0273606	12.7168	9.39527	10.9218	15.9892	13.0726	10.8833	10.3366	5.79774	9.61485	11.8319
ENSMUSG00000004070	Hmox2	16	heme oxygenase 2 [Source:MGI Symbol;Acc:MGI:109373]	15369	0.479316	0.00877103	31.9924	23.6613	36.3986	27.6582	27.2387	36.6741	23.53	20.7552	25.0961	25.2638
ENSMUSG00000006304	Arpc2	1	actin related protein 2/3 complex, subunit 2 [Source:MGI Symbol;Acc:MGI:1923959]	76709	0.479106	0.000436451	225.697	168.74	219.947	243.012	196.103	243.728	171.649	162.083	162.718	178.511
ENSMUSG00000033047	Eif3l	15	eukaryotic translation initiation factor 3, subunit L [Source:MGI Symbol;Acc:MGI:2386251]	223691	0.477593	0.00119713	48.5179	36.1594	46.3664	55.2411	48.0366	44.4275	34.042	39.9739	36.7618	33.8601
ENSMUSG00000070738	Dgkd	1	diacylglycerol kinase, delta [Source:MGI Symbol;Acc:MGI:2138334]	227333	0.477394	0.00169849	14.3932	10.7707	13.9027	15.1846	12.9555	15.53	9.83277	10.3089	11.4603	11.4807
ENSMUSG00000024513	Mbd2	18	methyl-CpG binding domain protein 2 [Source:MGI Symbol;Acc:MGI:1333813]	17191	0.477354	0.00063569	53.1522	39.7572	58.6531	49.7658	51.1798	53.0103	37.4184	36.4536	39.9159	45.2407
ENSMUSG00000022091	Sorbs3	14	sorbin and SH3 domain containing 3 [Source:MGI Symbol;Acc:MGI:700013]	20410	0.476748	0.00274641	35.2005	26.3567	36.1765	40.9193	29.7775	33.9287	24.0076	29.4775	24.5007	27.4408
ENSMUSG00000024287	Thoc1	18	THO complex 1 [Source:MGI Symbol;Acc:MGI:1919668]	225160	0.476698	0.00403922	10.686	7.97639	11.9551	10.7425	9.66555	10.3809	8.05316	7.50012	8.24486	8.10742
ENSMUSG00000014077	Chp1	2	calcineurin-like EF hand protein 1 [Source:MGI Symbol;Acc:MGI:1927185]	56398	0.476317	0.00341172	33.8067	25.01	36.1187	27.5475	29.0287	42.5319	23.0947	26.8942	24.8511	25.1999
ENSMUSG00000005846	Rsl1d1	16	ribosomal L1 domain containing 1 [Source:MGI Symbol;Acc:MGI:1913659]	66409	0.476132	0.00483188	34.8395	26.0514	37.7409	37.4907	29.0983	35.0282	26.1087	23.8454	28.9337	25.3179
ENSMUSG00000032077	Bud13	9	BUD13 homolog [Source:MGI Symbol;Acc:MGI:2443443]	215051	0.475895	0.0291351	7.44332	5.55487	7.14475	8.04663	6.31631	8.26559	5.37915	4.68586	6.25204	5.90242
ENSMUSG00000034165	Ccnd3	17	cyclin D3 [Source:MGI Symbol;Acc:MGI:88315]	12445	0.475556	0.000816425	23.8244	17.8555	22.4994	25.9676	22.5084	24.3222	16.9404	17.0495	18.8051	18.6268
ENSMUSG00000035247	Hectd1	12	HECT domain E3 ubiquitin protein ligase 1 [Source:MGI Symbol;Acc:MGI:2384768]	207304	0.475339	0.00913955	65.3355	47.306	85.8965	45.6446	50.6787	79.1222	47.746	46.0885	46.2312	49.1581
ENSMUSG00000022533	Atp13a3	16	ATPase type 13A3 [Source:MGI Symbol;Acc:MGI:2685387]	224088	0.47475	0.00378113	37.9274	27.7494	49.1042	26.6667	32.1322	43.8067	26.3113	29.4295	26.4738	28.7829
ENSMUSG00000029231	Pdgfra	5	platelet derived growth factor receptor, alpha polypeptide [Source:MGI Symbol;Acc:MGI:97530]	18595	0.474587	0.0307939	92.2399	64.8706	139.38	53.241	64.8841	111.455	63.2021	81.1366	56.6022	58.5414
ENSMUSG00000021559	Dapk1	13	death associated protein kinase 1 [Source:MGI Symbol;Acc:MGI:1916885]	69635	0.47442	0.00535343	25.1959	18.6602	31.6164	22.0211	20.9128	26.2334	20.452	17.1371	17.6996	19.352
ENSMUSG00000028048	Gba	3	glucosidase, beta, acid [Source:MGI Symbol;Acc:MGI:95665]	14466	0.473489	0.0252978	27.9036	20.6417	21.7391	37.092	25.9112	26.8722	21.2779	23.265	21.2879	16.736
ENSMUSG00000015766	Eps8	6	epidermal growth factor receptor pathway substrate 8 [Source:MGI Symbol;Acc:MGI:104684]	13860	0.473318	0.00559624	21.7094	16.1906	22.3244	22.2419	17.0861	25.1851	16.0685	17.0573	16.5336	15.1031
ENSMUSG00000032604	Qars	9	glutaminyl-tRNA synthetase [Source:MGI Symbol;Acc:MGI:1915851]	97541	0.472622	0.00626219	18.5469	13.834	17.445	19.4265	19.7665	17.5495	15.1617	15.4635	12.4345	12.2764
ENSMUSG00000071379	Hpcal1	12	hippocalcin-like 1 [Source:MGI Symbol;Acc:MGI:1855689]	53602	0.472536	0.036232	22.2362	16.5896	19.0704	28.2527	19.4592	22.1624	15.8177	19.6082	13.8712	17.0612
ENSMUSG00000037458	Azin1	15	antizyme inhibitor 1 [Source:MGI Symbol;Acc:MGI:1859169]	54375	0.472082	0.00063125	27.9025	20.885	30.6344	26.4407	23.9112	30.6234	20.3466	20.0492	20.3497	22.7947
ENSMUSG00000039834	Zfp335	2	zinc finger protein 335 [Source:MGI Symbol;Acc:MGI:2682313]	329559	0.471624	0.00956867	8.59066	6.45421	8.69612	9.49689	7.92993	8.23969	7.63691	5.64598	6.54986	5.98409
ENSMUSG00000028649	Macf1	4	microtubule-actin crosslinking factor 1 [Source:MGI Symbol;Acc:MGI:108559]	11426	0.471355	0.00622523	106.382	78.9344	128.364	90.0239	86.582	120.557	72.6203	63.2846	79.2219	100.611
ENSMUSG00000006705	Pknox1	17	Pbx/knotted 1 homeobox [Source:MGI Symbol;Acc:MGI:1201409]	18771	0.471067	0.00992535	8.98298	6.71553	10.2427	8.75641	8.19766	8.73517	7.16818	7.26771	5.51355	6.9127
ENSMUSG00000028312	Smc2	4	structural maintenance of chromosomes 2 [Source:MGI Symbol;Acc:MGI:106067]	14211	0.47064	0.0455188	4.81805	3.56765	4.14101	6.17035	4.60723	4.3536	3.15126	4.03821	4.13813	2.94299
ENSMUSG00000032078	Zpr1	9	ZPR1 zinc finger [Source:MGI Symbol;Acc:MGI:1330262]	22687	0.470617	0.0126256	11.7064	8.74598	10.1056	11.8426	13.1056	11.7718	8.03766	9.30138	9.61078	8.03408
ENSMUSG00000047098	Rnf31	14	ring finger protein 31 [Source:MGI Symbol;Acc:MGI:1934704]	268749	0.470508	0.00622759	8.45253	6.35167	8.16778	8.79987	7.63526	9.2072	6.07792	6.00611	6.07154	7.25112
ENSMUSG00000034994	Eef2	10	eukaryotic translation elongation factor 2 [Source:MGI Symbol;Acc:MGI:95288]	13629	0.470398	0.000168346	392.898	295.257	378.692	428.267	379.372	385.26	307.73	311.994	289.133	272.169
ENSMUSG00000027637	Rab5if	2	RAB5 interacting factor [Source:MGI Symbol;Acc:MGI:1914638]	67388	0.470385	0.0447845	8.33483	6.24087	9.21377	7.36195	9.18155	7.58205	5.38444	6.66755	5.62205	7.28945
ENSMUSG00000034998	Foxn2	17	forkhead box N2 [Source:MGI Symbol;Acc:MGI:1347478]	14236	0.470246	0.00462551	10.2636	7.66858	11.4361	8.73344	9.55367	11.3312	7.85445	8.44105	6.49029	7.88854
ENSMUSG00000024947	Men1	19	multiple endocrine neoplasia 1 [Source:MGI Symbol;Acc:MGI:1316736]	17283	0.469439	0.0135638	17.7897	13.2413	18.7195	15.2748	15.7579	21.4068	13.9177	13.9887	13.3251	11.7336
ENSMUSG00000026520	Pycr2	1	pyrroline-5-carboxylate reductase family, member 2 [Source:MGI Symbol;Acc:MGI:1277956]	69051	0.468816	0.0493783	5.97567	4.45695	5.42931	6.75083	5.98986	5.73267	5.43956	3.96845	4.08387	4.33592
ENSMUSG00000026019	Wdr12	1	WD repeat domain 12 [Source:MGI Symbol;Acc:MGI:1927241]	57750	0.468662	0.0278775	2.59582	1.94604	2.5759	2.59368	2.29267	2.92101	1.86435	1.62828	1.93235	2.3592
ENSMUSG00000005483	Dnajb1	8	DnaJ heat shock protein family (Hsp40) member B1 [Source:MGI Symbol;Acc:MGI:1931874]	81489	0.468643	0.00889908	15.5825	11.6947	14.5367	17.0023	16.0124	14.7785	9.90015	10.6934	14.0546	12.1306
ENSMUSG00000027649	Ctnnbl1	2	catenin, beta like 1 [Source:MGI Symbol;Acc:MGI:1913892]	66642	0.468177	0.0121463	15.5571	11.6929	14.3005	16.3896	15.1689	16.3693	11.7692	11.8095	13.3517	9.84136
ENSMUSG00000022035	Ccdc25	14	coiled-coil domain containing 25 [Source:MGI Symbol;Acc:MGI:1914429]	67179	0.468024	0.00875595	10.5323	7.89852	11.6158	10.4311	9.78783	10.2946	7.9694	9.06994	6.86665	7.6881
ENSMUSG00000025613	Cct8	16	chaperonin containing Tcp1, subunit 8 (theta) [Source:MGI Symbol;Acc:MGI:107183]	12469	0.467925	0.00154107	54.3507	40.9412	52.2499	61.8762	49.59	53.6869	44.0687	40.384	43.0449	36.2672
ENSMUSG00000027865	Gdap2	3	ganglioside-induced differentiation-associated-protein 2 [Source:MGI Symbol;Acc:MGI:1338001]	14547	0.467066	0.00781852	20.6201	15.4546	21.3844	20.4804	15.8476	24.7679	14.604	14.8698	14.6227	17.7219
ENSMUSG00000049502	Dtx3l	16	deltex 3-like, E3 ubiquitin ligase [Source:MGI Symbol;Acc:MGI:2656973]	209200	0.466977	0.0178417	30.0165	22.3616	28.3528	21.7433	29.9224	40.0477	23.4842	23.5648	20.7179	21.6797
ENSMUSG00000052214	Opa3	7	optic atrophy 3 [Source:MGI Symbol;Acc:MGI:2686271]	403187	0.466106	0.0150692	9.47443	7.12818	9.61463	10.3357	8.35292	9.59447	6.28987	6.5905	7.81007	7.82229
ENSMUSG00000028670	Lypla2	4	lysophospholipase 2 [Source:MGI Symbol;Acc:MGI:1347000]	26394	0.466083	0.0209031	15.4762	11.6213	14.6884	17.8096	13.6315	15.7754	11.9199	11.1048	11.7233	11.7372
ENSMUSG00000046079	Lrrc8d	5	leucine rich repeat containing 8D [Source:MGI Symbol;Acc:MGI:1922368]	231549	0.466046	0.0372552	8.69907	6.41512	11.3104	6.89069	7.16722	9.42802	7.48903	6.56565	6.08105	5.52476
ENSMUSG00000055239	Kcmf1	6	potassium channel modulatory factor 1 [Source:MGI Symbol;Acc:MGI:1921537]	74287	0.465102	0.00253181	24.8489	18.7416	26.2219	27.1672	21.1633	24.843	17.4922	17.9477	19.2882	20.2384
ENSMUSG00000039662	Icmt	4	isoprenylcysteine carboxyl methyltransferase [Source:MGI Symbol;Acc:MGI:1888594]	57295	0.464879	0.00261764	12.4347	9.33873	11.6061	14.7312	12.4763	10.9251	8.95714	8.9735	10.0354	9.38885
ENSMUSG00000026029	Casp8	1	caspase 8 [Source:MGI Symbol;Acc:MGI:1261423]	12370	0.464877	0.0164171	26.1338	19.5885	24.5731	33.1833	23.562	23.2167	20.0007	22.0329	16.2451	20.075
ENSMUSG00000026090	Cracdl	1	capping protein inhibiting regulator of actin like [Source:MGI Symbol;Acc:MGI:1919347]	72097	0.464443	0.0305728	15.2885	11.5576	15.9382	17.9299	12.1608	15.1253	10.7488	8.63913	14.9193	11.9231
ENSMUSG00000064262	Gimap8	6	GTPase, IMAP family member 8 [Source:MGI Symbol;Acc:MGI:2685303]	243374	0.464396	0.0413918	13.0879	9.69986	10.2573	18.7382	11.8953	11.4608	8.57718	9.79554	10.1559	10.2708
ENSMUSG00000041130	Zfp598	17	zinc finger protein 598 [Source:MGI Symbol;Acc:MGI:2670965]	213753	0.463978	0.0188491	12.0564	9.04693	11.8103	11.5387	11.3589	13.5176	8.54357	11.0352	8.91215	7.69681
ENSMUSG00000028656	Cap1	4	CAP, adenylate cyclase-associated protein 1 (yeast) [Source:MGI Symbol;Acc:MGI:88262]	12331	0.463976	0.000965247	113.911	85.9856	104.392	128.207	105.348	117.696	91.2491	87.7661	79.083	85.8441
ENSMUSG00000014195	Dnajc7	11	DnaJ heat shock protein family (Hsp40) member C7 [Source:MGI Symbol;Acc:MGI:1928373]	56354	0.46321	0.00264714	27.8118	20.9884	26.358	30.975	27.7826	26.1316	19.8851	18.6211	22.4677	22.9799
ENSMUSG00000054792	Klhl18	9	kelch-like 18 [Source:MGI Symbol;Acc:MGI:2143315]	270201	0.46306	0.0147032	9.00846	6.79534	7.90813	9.20977	8.30099	10.6149	6.79212	6.31803	7.2385	6.8327
ENSMUSG00000032096	Arcn1	9	archain 1 [Source:MGI Symbol;Acc:MGI:2387591]	213827	0.462898	0.000814679	47.1566	35.6071	44.7163	53.5512	44.7388	45.6199	36.3451	37.4001	32.4615	36.2216
ENSMUSG00000030760	Acer3	7	alkaline ceramidase 3 [Source:MGI Symbol;Acc:MGI:1913440]	66190	0.462794	0.045321	3.58583	2.60265	4.85379	2.61958	2.49007	4.37988	2.39011	2.63863	2.7899	2.59196
ENSMUSG00000095567	Noc2l	4	NOC2 like nucleolar associated transcriptional repressor [Source:MGI Symbol;Acc:MGI:1931051]	57741	0.462695	0.0115743	21.1772	15.9285	17.7699	26.5544	18.9703	21.4143	15.5589	16.0988	17.2155	14.8409
ENSMUSG00000016619	Nup50	15	nucleoporin 50 [Source:MGI Symbol;Acc:MGI:1351502]	18141	0.462498	0.00100984	16.7689	12.667	15.6757	18.1968	16.6912	16.5118	13.1658	12.275	12.2376	12.9894
ENSMUSG00000024539	Ptpn2	18	protein tyrosine phosphatase, non-receptor type 2 [Source:MGI Symbol;Acc:MGI:97806]	19255	0.46249	0.0215259	10.153	7.65779	10.4602	11.6243	8.97107	9.55659	6.63451	7.67948	7.65947	8.65772
ENSMUSG00000041264	Uspl1	5	ubiquitin specific peptidase like 1 [Source:MGI Symbol;Acc:MGI:2442342]	231915	0.462236	0.0203476	7.78414	5.87554	7.74365	7.74009	7.40442	8.2484	5.32375	4.61895	6.51274	7.04673
ENSMUSG00000040236	Trappc5	8	trafficking protein particle complex 5 [Source:MGI Symbol;Acc:MGI:1913932]	66682	0.462183	0.0197491	10.4055	7.82132	11.3977	10.5651	9.60925	10.05	9.28648	8.31566	7.34011	6.34304
ENSMUSG00000033285	Wdr3	3	WD repeat domain 3 [Source:MGI Symbol;Acc:MGI:2443143]	269470	0.462162	0.00546056	9.91573	7.45747	9.77923	10.6485	10.4851	8.75012	7.78208	7.67015	7.18028	7.19735
ENSMUSG00000024387	Csnk2b	17	casein kinase 2, beta polypeptide [Source:MGI Symbol;Acc:MGI:88548]	13001	0.461818	0.00311877	88.7502	67.0594	83.799	94.5501	88.5291	88.1226	59.3345	77.5726	66.8494	64.4812
ENSMUSG00000038736	Nudcd1	15	NudC domain containing 1 [Source:MGI Symbol;Acc:MGI:1914679]	67429	0.461408	0.0214774	5.02997	3.75571	4.32867	5.92964	5.7532	4.10839	4.07947	3.01796	3.92273	4.0027
ENSMUSG00000062203	Gspt1	16	G1 to S phase transition 1 [Source:MGI Symbol;Acc:MGI:1316728]	14852	0.461406	0.000384438	45.4297	34.4064	43.7343	48.2597	42.9295	46.7954	33.3177	33.8749	36.337	34.0961
ENSMUSG00000051335	Gfod1	13	glucose-fructose oxidoreductase domain containing 1 [Source:MGI Symbol;Acc:MGI:2145304]	328232	0.461346	0.0229701	11.367	8.56792	13.6518	10.8131	9.28238	11.7206	9.89866	7.66997	9.53567	7.16738
ENSMUSG00000038467	Chmp4b	2	charged multivesicular body protein 4B [Source:MGI Symbol;Acc:MGI:1922858]	75608	0.461262	0.0012546	72.1059	54.3447	80.5718	69.0576	57.306	81.4883	51.4875	56.2189	48.8737	60.7988
ENSMUSG00000031751	Amfr	8	autocrine motility factor receptor [Source:MGI Symbol;Acc:MGI:1345634]	23802	0.461088	0.000443996	56.7567	42.7909	64.6326	51.2297	50.3177	60.8468	40.5293	48.7976	39.4354	42.4014
ENSMUSG00000075703	Selenoi	5	selenoprotein I [Source:MGI Symbol;Acc:MGI:107898]	28042	0.460663	0.00721209	6.11087	4.61878	6.35761	5.61945	6.15021	6.31621	4.47272	4.09503	4.61706	5.29031
ENSMUSG00000026750	Psmb7	2	proteasome (prosome, macropain) subunit, beta type 7 [Source:MGI Symbol;Acc:MGI:107637]	19177	0.460025	0.0207817	13.4145	10.2433	15.6742	14.2407	11.8723	11.8708	8.52622	12.3859	8.04896	12.0122
ENSMUSG00000002844	Adprh	16	ADP-ribosylarginine hydrolase [Source:MGI Symbol;Acc:MGI:1098234]	11544	0.459676	0.0183867	15.7886	11.9108	15.8002	14.5696	15.9287	16.8559	14.328	12.1234	11.2423	9.94964
ENSMUSG00000026457	Adipor1	1	adiponectin receptor 1 [Source:MGI Symbol;Acc:MGI:1919924]	72674	0.45958	0.00283825	33.1422	25.1426	32.7899	32.0808	29.1997	38.4984	24.9909	25.4506	20.5745	29.5543
ENSMUSG00000031400	G6pdx	X	glucose-6-phosphate dehydrogenase X-linked [Source:MGI Symbol;Acc:MGI:105979]	14381	0.459494	0.0109664	25.2022	19.0406	25.1442	26.5375	21.7531	27.3739	18.4156	23.5967	16.7144	17.4356
ENSMUSG00000026694	Eef1aknmt	1	EEF1A lysine and N-terminal methyltransferase [Source:MGI Symbol;Acc:MGI:1918699]	71449	0.459278	0.0494927	3.72295	2.80957	4.11035	3.87456	3.47691	3.43	3.01814	2.44259	3.17027	2.60727
ENSMUSG00000061315	Naca	10	nascent polypeptide-associated complex alpha polypeptide [Source:MGI Symbol;Acc:MGI:106095]	17938	0.458644	0.00727611	16.4213	12.4389	14.2231	19.3975	14.891	17.1738	12.2598	11.2893	11.701	14.5054
ENSMUSG00000001380	Hars	18	histidyl-tRNA synthetase [Source:MGI Symbol;Acc:MGI:108087]	15115	0.458397	0.0125349	26.0062	19.6688	22.1234	29.8453	23.9361	28.12	17.9464	21.2688	19.8256	19.6345
ENSMUSG00000032058	Ppp2r1b	9	protein phosphatase 2, regulatory subunit A, beta [Source:MGI Symbol;Acc:MGI:1920949]	73699	0.458327	0.0166124	8.94159	6.7173	9.83688	7.48934	8.37536	10.0648	6.95507	7.4407	5.8353	6.63814
ENSMUSG00000022237	Ankrd33b	15	ankyrin repeat domain 33B [Source:MGI Symbol;Acc:MGI:1917904]	67434	0.458164	0.00154927	12.1935	9.23134	11.4651	14.2931	11.8263	11.1897	9.37031	8.96223	10.1747	8.41816
ENSMUSG00000020794	Ube2g1	11	ubiquitin-conjugating enzyme E2G 1 [Source:MGI Symbol;Acc:MGI:1914378]	67128	0.457707	0.0164761	15.509	11.6497	19.3246	15.1645	12.8063	14.7407	13.2174	11.9296	9.95893	11.493
ENSMUSG00000027109	Sp3	2	trans-acting transcription factor 3 [Source:MGI Symbol;Acc:MGI:1277166]	20687	0.457494	0.000294834	43.4411	32.9866	43.6346	44.8355	40.9291	44.3654	31.5325	32.8714	34.759	32.7836
ENSMUSG00000071072	Ptges3	10	prostaglandin E synthase 3 [Source:MGI Symbol;Acc:MGI:1929282]	56351	0.456784	0.00536499	37.8836	28.5438	34.4451	45.0326	39.3805	32.6762	24.8026	28.0649	32.1211	29.1867
ENSMUSG00000046139	Patl1	19	protein associated with topoisomerase II homolog 1 (yeast) [Source:MGI Symbol;Acc:MGI:2147679]	225929	0.456653	0.00756601	14.3724	10.9033	14.8049	16.3028	12.5599	13.8218	11.2201	9.25093	11.3642	11.7779
ENSMUSG00000027287	Snap23	2	synaptosomal-associated protein 23 [Source:MGI Symbol;Acc:MGI:109356]	20619	0.456634	0.0140249	25.5254	19.3936	24.1502	29.3029	21.3985	27.2501	21.5048	15.7226	20.2596	20.0876
ENSMUSG00000024597	Slc12a2	18	solute carrier family 12, member 2 [Source:MGI Symbol;Acc:MGI:101924]	20496	0.454899	0.00159492	31.0981	23.5421	34.5838	28.9116	28.7887	32.1082	24.5265	25.1777	23.1884	21.2757
ENSMUSG00000009647	Mcu	10	mitochondrial calcium uniporter [Source:MGI Symbol;Acc:MGI:3026965]	215999	0.454852	0.017506	11.9231	8.97642	14.2034	11.5582	9.47251	12.4584	8.99213	9.07133	8.77701	9.06522
ENSMUSG00000034342	Cbl	9	Casitas B-lineage lymphoma [Source:MGI Symbol;Acc:MGI:88279]	12402	0.454789	0.00147699	17.0358	12.8739	20.5165	15.8793	14.8183	16.9291	12.7534	13.3057	12.8395	12.597
ENSMUSG00000045665	Mfsd5	15	major facilitator superfamily domain containing 5 [Source:MGI Symbol;Acc:MGI:2145901]	106073	0.454661	0.0257311	16.7187	12.6666	15.0754	19.2095	14.3332	18.2569	12.1872	12.5298	12.6845	13.265
ENSMUSG00000031639	Tlr3	8	toll-like receptor 3 [Source:MGI Symbol;Acc:MGI:2156367]	142980	0.454073	0.0175193	9.1917	6.97889	8.14048	10.6312	8.04713	9.94794	6.98569	6.50872	7.61791	6.80323
ENSMUSG00000039929	Urb1	16	URB1 ribosome biogenesis 1 homolog (S. cerevisiae) [Source:MGI Symbol;Acc:MGI:2146468]	207932	0.453617	0.0120932	6.32463	4.80199	7.17371	6.3321	5.91214	5.88059	5.10419	4.65742	5.29969	4.14666
ENSMUSG00000028041	Adam15	3	a disintegrin and metallopeptidase domain 15 (metargidin) [Source:MGI Symbol;Acc:MGI:1333882]	11490	0.453097	0.0178417	70.7653	52.0947	50.8929	106.167	71.2912	54.7108	59.5015	51.4976	50.1999	47.1799
ENSMUSG00000046768	Rhoj	12	ras homolog family member J [Source:MGI Symbol;Acc:MGI:1931551]	80837	0.452948	0.019807	12.7323	9.65012	14.6976	14.427	9.78163	12.0231	9.87873	8.65806	8.79351	11.2702
ENSMUSG00000031527	Eri1	8	exoribonuclease 1 [Source:MGI Symbol;Acc:MGI:1914526]	67276	0.451975	0.0484251	4.40432	3.34929	4.84066	4.71044	3.14448	4.92169	2.57761	3.80905	3.13694	3.87355
ENSMUSG00000017776	Crk	11	v-crk avian sarcoma virus CT10 oncogene homolog [Source:MGI Symbol;Acc:MGI:88508]	12928	0.451786	0.000498412	38.1088	29.0925	36.257	40.4548	37.0298	38.6935	26.571	29.7994	28.5571	31.4426
ENSMUSG00000025967	Eef1b2	1	eukaryotic translation elongation factor 1 beta 2 [Source:MGI Symbol;Acc:MGI:1929520]	55949	0.451381	0.00574829	43.1237	32.8923	37.9612	49.0455	40.2123	45.2759	35.0776	27.9633	34.687	33.8414
ENSMUSG00000032878	Ccdc85a	11	coiled-coil domain containing 85A [Source:MGI Symbol;Acc:MGI:2445069]	216613	0.450312	0.0234812	12.3429	9.34887	12.2504	10.9578	10.8011	15.3624	8.16385	8.01727	10.7916	10.4228
ENSMUSG00000002064	Sdf2	11	stromal cell derived factor 2 [Source:MGI Symbol;Acc:MGI:108019]	20316	0.450126	0.0388747	16.654	12.6061	16.936	15.3301	16.1392	18.2107	13.9948	12.6533	12.1163	11.6599
ENSMUSG00000037470	Uggt1	1	UDP-glucose glycoprotein glucosyltransferase 1 [Source:MGI Symbol;Acc:MGI:2443162]	320011	0.4501	0.00546056	23.2665	17.5714	18.3803	28.8968	23.7107	22.0783	18.2637	18.653	16.8318	16.537
ENSMUSG00000016757	Ttll12	15	tubulin tyrosine ligase-like family, member 12 [Source:MGI Symbol;Acc:MGI:3039573]	223723	0.44911	0.0392967	6.99105	5.27262	5.4775	8.88816	6.90282	6.6957	5.85379	4.78443	5.02076	5.43148
ENSMUSG00000001016	Ilf2	3	interleukin enhancer binding factor 2 [Source:MGI Symbol;Acc:MGI:1915031]	67781	0.448678	0.0101739	14.2331	10.8252	15.8747	15.5649	13.077	12.4156	10.7381	11.0119	11.2654	10.2853
ENSMUSG00000059878	Zfp422	6	zinc finger protein 422 [Source:MGI Symbol;Acc:MGI:1914505]	67255	0.448372	0.0352506	12.5437	9.50082	12.9098	13.6374	10.8799	12.7479	9.56356	11.5094	9.44497	7.48538
ENSMUSG00000031568	Rwdd4a	8	RWD domain containing 4A [Source:MGI Symbol;Acc:MGI:2681000]	192174	0.447884	0.0338833	9.82688	7.4856	8.93221	9.62379	10.6649	10.0866	5.74246	8.08906	8.06484	8.04604
ENSMUSG00000050390	C77080	4	expressed sequence C77080 [Source:MGI Symbol;Acc:MGI:2140651]	97130	0.447339	0.00755807	12.1002	9.22169	11.0275	13.7506	11.2858	12.3368	9.02112	9.76696	9.76339	8.33528
ENSMUSG00000039753	Fbxl5	5	F-box and leucine-rich repeat protein 5 [Source:MGI Symbol;Acc:MGI:2152883]	242960	0.44706	0.00242312	22.8925	17.4875	23.5066	24.88	20.2657	22.9178	18.5391	16.7177	17.1767	17.5167
ENSMUSG00000030551	Nr2f2	7	nuclear receptor subfamily 2, group F, member 2 [Source:MGI Symbol;Acc:MGI:1352452]	11819	0.446834	0.00746102	72.2901	55.565	63.7942	77.042	72.232	76.0922	41.9944	65.9475	54.759	59.5592
ENSMUSG00000061458	Nol10	12	nucleolar protein 10 [Source:MGI Symbol;Acc:MGI:2684913]	217431	0.446542	0.0129128	11.6578	8.88255	12.7887	11.5985	10.2918	11.9521	8.92104	8.11161	9.04102	9.45653
ENSMUSG00000020717	Pecam1	11	platelet/endothelial cell adhesion molecule 1 [Source:MGI Symbol;Acc:MGI:97537]	18613	0.446449	0.00892456	443.144	334.089	384.033	610.116	414.472	363.955	351.392	324.127	308.273	352.565
ENSMUSG00000042308	Setd1a	7	SET domain containing 1A [Source:MGI Symbol;Acc:MGI:2446244]	233904	0.446247	0.0382182	4.03785	3.07222	4.26955	3.99538	4.10017	3.78628	3.77613	3.02207	2.92097	2.5697
ENSMUSG00000030062	Rpn1	6	ribophorin I [Source:MGI Symbol;Acc:MGI:98084]	103963	0.446034	0.00530706	103.075	78.5193	101.524	123.927	90.7623	96.0888	85.3168	85.4434	73.1127	70.2042
ENSMUSG00000051695	Pcbp1	6	poly(rC) binding protein 1 [Source:MGI Symbol;Acc:MGI:1345635]	23983	0.445511	0.0109362	103.818	79.1551	93.5229	120.194	92.2497	109.308	75.3677	93.4819	79.6938	68.0769
ENSMUSG00000007739	Cct4	11	chaperonin containing Tcp1, subunit 4 (delta) [Source:MGI Symbol;Acc:MGI:104689]	12464	0.445281	0.0127089	38.6659	29.3762	35.2881	47.1135	36.3277	35.9342	28.1226	34.1648	29.9629	25.2545
ENSMUSG00000028521	Slc35d1	4	solute carrier family 35 (UDP-glucuronic acid/UDP-N-acetylgalactosamine dual transporter), member D1 [Source:MGI Symbol;Acc:MGI:2140361]	242585	0.445236	0.0437436	4.38577	3.34158	4.85381	4.20058	4.30609	4.18261	3.27876	3.85697	2.69427	3.53634
ENSMUSG00000002741	Ykt6	11	YKT6 v-SNARE homolog (S. cerevisiae) [Source:MGI Symbol;Acc:MGI:1927550]	56418	0.444149	0.0120225	18.2921	13.9731	19.4105	19.6349	16.2269	17.8962	12.9006	14.1309	15.8098	13.051
ENSMUSG00000029480	Dhx37	5	DEAH (Asp-Glu-Ala-His) box polypeptide 37 [Source:MGI Symbol;Acc:MGI:3028576]	208144	0.444071	0.0103944	7.54343	5.7676	7.78977	7.91614	7.48863	6.97916	5.96268	5.03976	5.90537	6.16259
ENSMUSG00000023980	Taf8	17	TATA-box binding protein associated factor 8 [Source:MGI Symbol;Acc:MGI:1926879]	63856	0.44302	0.0295961	11.7546	8.92438	13.0063	10.0648	10.6101	13.3372	9.88732	8.27506	8.71967	8.81548
ENSMUSG00000025809	Itgb1	8	integrin beta 1 (fibronectin receptor beta) [Source:MGI Symbol;Acc:MGI:96610]	16412	0.442562	0.000757731	214.195	164.179	219.652	223.252	193.478	220.397	174.035	167.873	162.756	152.053
ENSMUSG00000036814	Slc6a20a	9	solute carrier family 6 (neurotransmitter transporter), member 20A [Source:MGI Symbol;Acc:MGI:2143217]	102680	0.442394	0.0193734	147.471	109.138	172.713	102.386	108.383	206.401	98.4571	140.567	96.6339	100.895
ENSMUSG00000022982	Sod1	16	superoxide dismutase 1, soluble [Source:MGI Symbol;Acc:MGI:98351]	20655	0.442136	0.0051817	31.4994	24.1402	28.74	37.4132	28.6496	31.1947	23.6246	25.1712	21.8148	25.9502
ENSMUSG00000004880	Lbr	1	lamin B receptor [Source:MGI Symbol;Acc:MGI:2138281]	98386	0.44109	0.010225	30.073	22.9622	29.6618	28.9966	26.8161	34.8174	23.6756	26.2506	21.8854	20.0372
ENSMUSG00000021595	Nsun2	13	NOL1/NOP2/Sun domain family member 2 [Source:MGI Symbol;Acc:MGI:107252]	28114	0.440655	0.00183199	21.7683	16.675	20.7255	23.808	21.8752	20.6646	17.2061	17.4196	16.3299	15.7444
ENSMUSG00000020464	Pnpt1	11	polyribonucleotide nucleotidyltransferase 1 [Source:MGI Symbol;Acc:MGI:1918951]	71701	0.440556	0.0184992	10.3714	7.93523	10.1005	10.9363	9.97067	10.4781	8.74593	7.85795	6.70727	8.42977
ENSMUSG00000055681	Cope	8	coatomer protein complex, subunit epsilon [Source:MGI Symbol;Acc:MGI:1891702]	59042	0.440303	0.00710558	26.9936	20.6583	26.3359	32.2083	25.2563	24.1738	21.4923	21.1194	22.1986	17.8229
ENSMUSG00000016831	Tox4	14	TOX high mobility group box family member 4 [Source:MGI Symbol;Acc:MGI:1915389]	268741	0.439265	0.0078776	13.7922	10.5959	13.2237	14.1142	12.531	15.2998	10.9448	10.318	11.4761	9.64475
ENSMUSG00000000708	Kat2b	17	K(lysine) acetyltransferase 2B [Source:MGI Symbol;Acc:MGI:1343094]	18519	0.439198	0.00429493	14.7869	11.2857	17.0485	11.4296	13.3118	17.3575	10.2652	12.6729	9.70989	12.4947
ENSMUSG00000070426	Rnf121	7	ring finger protein 121 [Source:MGI Symbol;Acc:MGI:1922462]	75212	0.439146	0.042059	9.17883	7.01053	9.99556	9.98806	7.44454	9.28714	6.85208	7.05433	7.40061	6.73513
ENSMUSG00000001029	Icam2	11	intercellular adhesion molecule 2 [Source:MGI Symbol;Acc:MGI:96394]	15896	0.439083	0.0208415	62.2995	47.2998	44.6174	81.7228	62.6202	60.2377	51.0995	47.5254	50.5548	40.0194
ENSMUSG00000001229	Dpp9	17	dipeptidylpeptidase 9 [Source:MGI Symbol;Acc:MGI:2443967]	224897	0.438783	0.00302361	13.784	10.5945	13.605	13.4405	13.3537	14.7366	9.53979	11.066	11.1026	10.6698
ENSMUSG00000027671	Actl6a	3	actin-like 6A [Source:MGI Symbol;Acc:MGI:1861453]	56456	0.438767	0.0216078	19.9012	15.1782	21.5178	22.7638	19.8793	15.444	14.604	16.1699	15.3154	14.6233
ENSMUSG00000066129	Kndc1	7	kinase non-catalytic C-lobe domain (KIND) containing 1 [Source:MGI Symbol;Acc:MGI:1923734]	76484	0.438667	0.0419368	5.60332	4.29935	5.67124	6.33699	4.88367	5.52139	4.01464	3.19477	4.8958	5.09221
ENSMUSG00000034088	Hdlbp	1	high density lipoprotein (HDL) binding protein [Source:MGI Symbol;Acc:MGI:99256]	110611	0.438545	0.000742987	103.381	79.5281	102.468	112.667	93.2372	105.154	82.327	79.8893	80.8371	75.0591
ENSMUSG00000025995	Wdr75	1	WD repeat domain 75 [Source:MGI Symbol;Acc:MGI:1920924]	73674	0.438203	0.0129485	10.3921	7.98778	10.4985	11.1242	10.3907	9.55503	8.24318	6.8925	8.85455	7.96091
ENSMUSG00000109336	Samd4b	7	sterile alpha motif domain containing 4B [Source:MGI Symbol;Acc:MGI:2448542]	233033	0.438106	0.00146888	19.3475	14.8821	18.5914	20.2048	18.9603	19.6335	15.0239	14.745	15.084	14.6756
ENSMUSG00000021365	Nedd9	13	neural precursor cell expressed, developmentally down-regulated gene 9 [Source:MGI Symbol;Acc:MGI:97302]	18003	0.437585	0.00535397	31.1646	23.8933	33.2405	31.7718	27.938	31.708	26.4883	25.832	21.7281	21.525
ENSMUSG00000029407	Uso1	5	USO1 vesicle docking factor [Source:MGI Symbol;Acc:MGI:1929095]	56041	0.437352	0.00393426	58.8924	45.2458	63.2272	65.5188	48.0601	58.7635	45.6686	45.065	46.6689	43.5807
ENSMUSG00000041488	Stx3	19	syntaxin 3 [Source:MGI Symbol;Acc:MGI:103077]	20908	0.436623	0.0386672	15.933	11.9911	19.2326	11.7458	13.1031	19.6504	10.7513	10.7114	12.9087	13.5931
ENSMUSG00000021279	Cdc42bpb	12	CDC42 binding protein kinase beta [Source:MGI Symbol;Acc:MGI:2136459]	217866	0.436582	0.00119956	86.3685	66.5796	83.3111	98.059	78.5525	85.5515	64.0042	62.0015	65.7754	74.5373
ENSMUSG00000004530	Coro1c	5	coronin, actin binding protein 1C [Source:MGI Symbol;Acc:MGI:1345964]	23790	0.436269	0.00556348	29.5864	22.7039	25.7917	36.8134	26.9181	28.8226	23.3566	22.436	22.8162	22.2065
ENSMUSG00000022568	Scrib	15	scribbled planar cell polarity [Source:MGI Symbol;Acc:MGI:2145950]	105782	0.436247	0.0189909	12.7359	9.75568	14.0246	11.9732	11.2796	13.6661	11.2253	9.88675	9.72587	8.18483
ENSMUSG00000015776	Med22	2	mediator complex subunit 22 [Source:MGI Symbol;Acc:MGI:98446]	20933	0.43608	0.0101217	12.9947	9.97738	13.3666	13.2638	11.1197	14.2287	9.81655	10.3592	9.75415	9.97965
ENSMUSG00000026766	Mmadhc	2	methylmalonic aciduria (cobalamin deficiency) cblD type, with homocystinuria [Source:MGI Symbol;Acc:MGI:1923786]	109129	0.435947	0.0243811	23.2018	17.7816	23.2862	24.3125	20.9011	24.3076	18.3209	19.8187	16.6368	16.35
ENSMUSG00000022807	Osbpl11	16	oxysterol binding protein-like 11 [Source:MGI Symbol;Acc:MGI:2146553]	106326	0.435597	0.0226487	14.0343	10.7602	15.8482	12.4248	13.3244	14.5396	13.0874	10.1559	10.1822	9.61529
ENSMUSG00000017057	Il13ra1	X	interleukin 13 receptor, alpha 1 [Source:MGI Symbol;Acc:MGI:105052]	16164	0.434988	0.00667312	24.1411	18.5712	27.1421	23.6456	19.0749	26.702	16.5597	22.8763	16.1876	18.6612
ENSMUSG00000116564	Riok2	17	RIO kinase 2 [Source:MGI Symbol;Acc:MGI:1914295]	67045	0.434912	0.0186206	9.79937	7.53433	9.48961	10.1852	9.39171	10.131	7.7662	7.93073	6.55609	7.88428
ENSMUSG00000034973	Dop1a	9	DOP1 leucine zipper like protein A [Source:MGI Symbol;Acc:MGI:1289294]	320615	0.434717	0.00464359	14.3685	11.0129	17.1219	12.8417	13.0877	14.4228	11.6395	10.8099	10.8948	10.7074
ENSMUSG00000022255	Mtdh	15	metadherin [Source:MGI Symbol;Acc:MGI:1914404]	67154	0.434154	0.00110862	27.2319	20.9546	30.6242	24.5862	24.9169	28.8005	19.5053	19.938	21.1851	23.1902
ENSMUSG00000041560	Nop53	7	NOP53 ribosome biogenesis factor [Source:MGI Symbol;Acc:MGI:2154441]	68077	0.433874	0.00981153	27.3843	21.0364	29.7953	28.2011	23.0589	28.4819	22.7036	21.8152	20.7649	18.8617
ENSMUSG00000072872	Rybp	6	RING1 and YY1 binding protein [Source:MGI Symbol;Acc:MGI:1929059]	56353	0.432144	0.0209794	9.51873	7.31701	10.162	9.86222	7.44403	10.6066	6.53013	7.29796	7.68296	7.75699
ENSMUSG00000053819	Camk2d	3	calcium/calmodulin-dependent protein kinase II, delta [Source:MGI Symbol;Acc:MGI:1341265]	108058	0.432121	0.0254651	21.2893	16.1852	27.4128	18.3255	17.1381	22.281	18.645	15.5405	15.3071	15.2484
ENSMUSG00000009905	Kdsr	1	3-ketodihydrosphingosine reductase [Source:MGI Symbol;Acc:MGI:1918000]	70750	0.431681	0.0378285	12.5826	9.58017	15.0489	10.225	10.8839	14.1727	10.5467	9.88229	9.99239	7.89934
ENSMUSG00000046387	Pcdhb17	18	protocadherin beta 17 [Source:MGI Symbol;Acc:MGI:2136754]	93888	0.431401	0.0474945	6.0914	4.66394	6.4926	7.44427	5.5904	4.83832	4.75179	4.91543	4.27375	4.7148
ENSMUSG00000024999	Noc3l	19	NOC3 like DNA replication regulator [Source:MGI Symbol;Acc:MGI:1932610]	57753	0.430596	0.0465759	8.43377	6.47115	7.99873	9.65015	7.9247	8.16152	6.10792	7.48487	7.1968	5.09499
ENSMUSG00000027455	Nsfl1c	2	NSFL1 (p97) cofactor (p47) [Source:MGI Symbol;Acc:MGI:3042273]	386649	0.430069	0.040013	32.1702	24.7532	31.1632	41.0413	25.6901	30.7863	21.2584	27.0127	26.6891	24.0525
ENSMUSG00000046707	Csnk2a2	8	casein kinase 2, alpha prime polypeptide [Source:MGI Symbol;Acc:MGI:88547]	13000	0.429577	0.0107056	8.31273	6.40813	9.6886	7.9039	7.56046	8.09795	5.80118	6.19474	7.06763	6.56896
ENSMUSG00000000530	Acvrl1	15	activin A receptor, type II-like 1 [Source:MGI Symbol;Acc:MGI:1338946]	11482	0.428859	0.00696453	156.062	118.353	123.411	217.335	159.304	124.196	125.53	114.433	124.09	109.36
ENSMUSG00000058355	Abce1	8	ATP-binding cassette, sub-family E (OABP), member 1 [Source:MGI Symbol;Acc:MGI:1195458]	24015	0.428264	0.00983004	31.0174	24.0255	29.3007	36.5046	26.8486	31.4156	23.8102	23.4351	27.3483	21.5084
ENSMUSG00000037824	Tspan14	14	tetraspanin 14 [Source:MGI Symbol;Acc:MGI:1196325]	52588	0.427994	0.0149027	31.5148	24.3681	33.5243	35.1734	25.3493	32.0122	23.6806	28.4088	21.3411	24.0417
ENSMUSG00000070348	Ccnd1	7	cyclin D1 [Source:MGI Symbol;Acc:MGI:88313]	12443	0.426919	0.0261531	25.2687	18.8677	17.8966	36.4622	28.252	18.4641	20.1549	16.208	19.657	19.4507
ENSMUSG00000031885	Cbfb	8	core binding factor beta [Source:MGI Symbol;Acc:MGI:99851]	12400	0.426419	0.0348549	10.0268	7.76142	9.19846	10.2236	10.4185	10.2666	7.21718	6.79894	7.63679	9.39277
ENSMUSG00000019889	Ptprk	10	protein tyrosine phosphatase, receptor type, K [Source:MGI Symbol;Acc:MGI:103310]	19272	0.42568	0.00141701	32.009	24.8272	33.32	32.0098	30.7019	32.0044	24.5969	27.8871	22.9469	23.878
ENSMUSG00000025860	Xiap	X	X-linked inhibitor of apoptosis [Source:MGI Symbol;Acc:MGI:107572]	11798	0.425509	0.00254386	31.4247	24.3958	33.5087	32.0249	30.345	29.8201	25.4874	22.2997	21.715	28.0813
ENSMUSG00000028890	Mtf1	4	metal response element binding transcription factor 1 [Source:MGI Symbol;Acc:MGI:101786]	17764	0.42541	0.00887852	6.82228	5.28859	6.7724	7.30882	6.13542	7.07249	5.06636	5.30704	5.55523	5.22574
ENSMUSG00000005683	Cs	10	citrate synthase [Source:MGI Symbol;Acc:MGI:88529]	12974	0.425344	0.00100738	49.5174	38.4425	49.3897	52.2988	46.8535	49.5275	37.5158	39.9078	38.3325	38.0136
ENSMUSG00000023186	Vwa5a	9	von Willebrand factor A domain containing 5A [Source:MGI Symbol;Acc:MGI:1915026]	67776	0.425279	0.0033555	36.2762	28.1005	36.4997	31.9054	36.3886	40.3114	28.8605	28.9409	27.2533	27.3475
ENSMUSG00000022336	Eif3e	15	eukaryotic translation initiation factor 3, subunit E [Source:MGI Symbol;Acc:MGI:99257]	16341	0.424574	0.00773955	24.3064	18.8349	23.2681	28.4088	22.8291	22.7193	19.2005	19.8576	16.4233	19.8583
ENSMUSG00000058587	Tmod3	9	tropomodulin 3 [Source:MGI Symbol;Acc:MGI:1355315]	50875	0.424339	0.00299094	63.2182	49.0167	63.6856	67.9831	59.7801	61.4242	53.7107	52.0375	45.9079	44.4106
ENSMUSG00000018171	Vmp1	11	vacuole membrane protein 1 [Source:MGI Symbol;Acc:MGI:1923159]	75909	0.424216	0.0160388	21.2294	16.4563	20.5957	24.1254	18.1937	22.003	18.1658	15.9379	15.6802	16.0415
ENSMUSG00000053841	Txlna	4	taxilin alpha [Source:MGI Symbol;Acc:MGI:105968]	109658	0.423703	0.00479797	20.9038	16.2233	18.9151	23.4314	19.8303	21.4386	15.8576	17.0882	16.2213	15.7259
ENSMUSG00000028691	Prdx1	4	peroxiredoxin 1 [Source:MGI Symbol;Acc:MGI:99523]	18477	0.423689	0.0174384	67.9817	52.6834	55.5555	83.5197	63.055	69.7966	47.3942	58.6289	50.4031	54.3072
ENSMUSG00000053094	Tmem248	5	transmembrane protein 248 [Source:MGI Symbol;Acc:MGI:1918917]	71667	0.423535	0.0145268	21.1774	16.4753	23.3	21.5288	17.7614	22.1193	16.6731	16.5053	12.6203	20.1026
ENSMUSG00000026558	Uck2	1	uridine-cytidine kinase 2 [Source:MGI Symbol;Acc:MGI:1931744]	80914	0.422757	0.0233437	7.81511	6.06395	8.52688	7.56433	7.56021	7.60902	5.57766	5.59408	7.12026	5.9638
ENSMUSG00000014498	Ankrd52	10	ankyrin repeat domain 52 [Source:MGI Symbol;Acc:MGI:2444029]	237615	0.422629	0.00259983	17.4195	13.5373	17.5233	16.0369	17.97	18.148	12.7926	14.3859	13.8731	13.0976
ENSMUSG00000008305	Tle1	4	transducin-like enhancer of split 1 [Source:MGI Symbol;Acc:MGI:104636]	21885	0.42242	0.00535397	26.759	20.8092	29.3998	25.7597	24.4904	27.386	16.6563	23.6635	21.7501	21.1669
ENSMUSG00000052040	Klf13	7	Kruppel-like factor 13 [Source:MGI Symbol;Acc:MGI:1354948]	50794	0.422397	0.00498528	42.2994	32.7171	49.0061	39.0728	36.629	44.4896	31.5743	32.2477	35.8173	31.2291
ENSMUSG00000026923	Notch1	2	notch 1 [Source:MGI Symbol;Acc:MGI:97363]	18128	0.422107	0.00535397	43.4972	33.6738	49.6303	41.6264	39.6943	43.0379	33.9348	38.7522	32.6311	29.3772
ENSMUSG00000032803	Cdv3	9	carnitine deficiency-associated gene expressed in ventricle 3 [Source:MGI Symbol;Acc:MGI:2448759]	321022	0.422101	0.00281413	22.4059	17.4285	22.5635	23.0062	20.5412	23.5127	16.8799	18.2138	16.8888	17.7317
ENSMUSG00000032026	Rexo2	9	RNA exonuclease 2 [Source:MGI Symbol;Acc:MGI:1888981]	104444	0.421711	0.020943	45.2686	34.873	34.6433	57.4587	45.3736	43.5989	36.7457	32.6349	33.2141	36.8974
ENSMUSG00000026478	Lamc1	1	laminin, gamma 1 [Source:MGI Symbol;Acc:MGI:99914]	226519	0.421581	0.0138534	72.6888	56.2067	77.4677	70.3561	64.4063	78.5252	60.4119	66.1557	52.6093	45.6498
ENSMUSG00000025162	Csnk1d	11	casein kinase 1, delta [Source:MGI Symbol;Acc:MGI:1355272]	104318	0.421445	0.00647131	41.0285	31.7653	43.4713	39.7654	34.4194	46.458	33.6059	32.8911	29.7903	30.774
ENSMUSG00000028798	Eif3i	4	eukaryotic translation initiation factor 3, subunit I [Source:MGI Symbol;Acc:MGI:1860763]	54709	0.421187	0.0383825	18.7082	14.4938	15.9834	21.8208	18.5078	18.5207	14.9037	15.9678	11.6106	15.4929
ENSMUSG00000018574	Acadvl	11	acyl-Coenzyme A dehydrogenase, very long chain [Source:MGI Symbol;Acc:MGI:895149]	11370	0.420612	0.00622523	33.7191	26.2227	33.6737	35.4046	31.7352	34.0628	28.3767	26.5802	25.5901	24.3439
ENSMUSG00000031729	Ist1	8	increased sodium tolerance 1 homolog (yeast) [Source:MGI Symbol;Acc:MGI:1919205]	71955	0.420082	0.0249274	12.663	9.79414	14.0906	12.8706	9.7213	13.9696	9.78891	9.91204	10.7454	8.73018
ENSMUSG00000032802	Srxn1	2	sulfiredoxin 1 homolog (S. cerevisiae) [Source:MGI Symbol;Acc:MGI:104971]	76650	0.420081	0.0225234	17.6279	13.7094	17.2722	20.9331	15.2246	17.0818	14.1306	11.8517	13.9827	14.8725
ENSMUSG00000021939	Ctsb	14	cathepsin B [Source:MGI Symbol;Acc:MGI:88561]	13030	0.419977	0.00210438	79.7531	62.0848	84.8838	81.2526	70.5712	82.3048	57.0588	71.2664	60.825	59.1891
ENSMUSG00000039682	Lap3	5	leucine aminopeptidase 3 [Source:MGI Symbol;Acc:MGI:1914238]	66988	0.419644	0.0159773	20.3793	15.8474	17.7505	20.1172	21.8848	21.7649	16.8961	15.1788	15.3613	15.9536
ENSMUSG00000033075	Senp1	15	SUMO1/sentrin specific peptidase 1 [Source:MGI Symbol;Acc:MGI:2445054]	223870	0.418976	0.0394404	10.0009	7.71676	8.27982	13.1826	9.75303	8.7882	6.79785	7.8699	7.33018	8.86911
ENSMUSG00000036698	Ago2	15	argonaute RISC catalytic subunit 2 [Source:MGI Symbol;Acc:MGI:2446632]	239528	0.418828	0.00159564	15.1735	11.8092	16.136	14.2845	14.2749	15.9987	12.3105	12.2507	11.1124	11.563
ENSMUSG00000032667	Pon2	6	paraoxonase 2 [Source:MGI Symbol;Acc:MGI:106687]	330260	0.41869	0.0153892	28.6801	22.1906	29.6022	25.3785	24.5345	35.2051	23.3502	23.8107	18.5724	23.0293
ENSMUSG00000060073	Psma3	12	proteasome subunit alpha 3 [Source:MGI Symbol;Acc:MGI:104883]	19167	0.418576	0.0203011	17.5365	13.649	18.0179	20.2802	16.1949	15.653	13.1712	12.4896	12.9159	16.0194
ENSMUSG00000003032	Klf4	4	Kruppel-like factor 4 (gut) [Source:MGI Symbol;Acc:MGI:1342287]	16600	0.41843	0.0225234	96.3382	74.2314	84.1329	122.738	97.9146	80.5668	58.3654	78.9602	84.5169	75.0829
ENSMUSG00000048076	Arf1	11	ADP-ribosylation factor 1 [Source:MGI Symbol;Acc:MGI:99431]	11840	0.417584	0.00248391	138.498	108.14	130.692	158.014	126.88	138.407	106.003	110.901	101.429	114.227
ENSMUSG00000018417	Myo1b	1	myosin IB [Source:MGI Symbol;Acc:MGI:107752]	17912	0.417273	0.002947	31.6444	24.7022	30.5599	34.6391	29.5454	31.8332	22.4418	25.5396	26.4011	24.4265
ENSMUSG00000037235	Mxd4	5	Max dimerization protein 4 [Source:MGI Symbol;Acc:MGI:104991]	17122	0.41719	0.00125933	46.2812	36.1395	46.3254	45.0703	43.3885	50.3408	36.1192	34.9767	35.9711	37.4909
ENSMUSG00000014959	Gorasp2	2	golgi reassembly stacking protein 2 [Source:MGI Symbol;Acc:MGI:2135962]	70231	0.416738	0.0229974	34.3366	26.7522	31.2218	42.2124	29.3704	34.5419	25.9611	29.669	24.0839	27.2949
ENSMUSG00000021097	Clmn	12	calmin [Source:MGI Symbol;Acc:MGI:2136957]	94040	0.416727	0.0150692	7.69165	6.00588	7.81843	8.01023	6.88318	8.05477	6.03364	4.8216	6.24838	6.91989
ENSMUSG00000018572	Phf23	11	PHD finger protein 23 [Source:MGI Symbol;Acc:MGI:1925496]	78246	0.415481	0.0340096	19.0951	14.8575	20.1017	20.914	14.9482	20.4165	14.0899	17.15	13.9299	14.2603
ENSMUSG00000102918	Pcdhgc3	18	protocadherin gamma subfamily C, 3 [Source:MGI Symbol;Acc:MGI:1935201]	93706	0.415429	0.021538	50.6511	38.9504	61.9506	45.2909	39.1017	56.2613	39.2465	47.3852	35.4013	33.7686
ENSMUSG00000003099	Ppp5c	7	protein phosphatase 5, catalytic subunit [Source:MGI Symbol;Acc:MGI:102666]	19060	0.415299	0.00774011	41.5345	32.4601	36.5415	42.9145	40.7377	45.9443	32.1843	32.5175	32.8724	32.2661
ENSMUSG00000038074	Fkbp14	6	FK506 binding protein 14 [Source:MGI Symbol;Acc:MGI:2387639]	231997	0.414631	0.0400566	10.6882	8.30573	11.9334	10.696	10.2753	9.84794	7.87331	9.47874	8.4919	7.37897
ENSMUSG00000056999	Ide	19	insulin degrading enzyme [Source:MGI Symbol;Acc:MGI:96412]	15925	0.413628	0.0250479	31.6708	24.2698	27.2645	34.6503	40.3316	24.4366	27.8694	26.8096	21.9779	20.4223
ENSMUSG00000039474	Wfs1	5	wolframin ER transmembrane glycoprotein [Source:MGI Symbol;Acc:MGI:1328355]	22393	0.413264	0.0221411	14.5339	11.3385	14.137	16.6624	12.6679	14.6685	11.1002	12.6829	11.134	10.4368
ENSMUSG00000020917	Acly	11	ATP citrate lyase [Source:MGI Symbol;Acc:MGI:103251]	104112	0.413126	0.00200664	56.3793	44.0658	58.904	55.4392	50.4628	60.7111	42.7972	47.7783	43.3	42.3876
ENSMUSG00000020329	Polrmt	10	polymerase (RNA) mitochondrial (DNA directed) [Source:MGI Symbol;Acc:MGI:1915843]	216151	0.412891	0.0482489	5.77176	4.49857	5.09005	6.47439	5.69302	5.82959	4.93743	4.49967	4.71086	3.84631
ENSMUSG00000021819	Zswim8	14	zinc finger SWIM-type containing 8 [Source:MGI Symbol;Acc:MGI:1919156]	268721	0.412864	0.00861686	32.5153	25.2714	37.245	28.8565	29.3178	34.6419	26.0455	27.6341	24.9233	22.4828
ENSMUSG00000048787	Dcun1d3	7	DCN1, defective in cullin neddylation 1, domain containing 3 (S. cerevisiae) [Source:MGI Symbol;Acc:MGI:2679003]	233805	0.412714	0.00849483	11.2818	8.81039	12.0554	10.7013	10.0042	12.3662	7.88666	8.75777	9.3458	9.25133
ENSMUSG00000066150	Slc31a1	4	solute carrier family 31, member 1 [Source:MGI Symbol;Acc:MGI:1333843]	20529	0.412243	0.0117373	29.9294	23.3393	30.6437	26.565	28.1992	34.3097	25.9267	23.4477	21.8622	22.1207
ENSMUSG00000050029	Rap2c	X	RAP2C, member of RAS oncogene family [Source:MGI Symbol;Acc:MGI:1919315]	72065	0.412157	0.0433853	7.47117	5.81472	7.37409	7.38145	7.86263	7.2665	6.44832	6.22862	5.26483	5.31709
ENSMUSG00000027642	Rpn2	2	ribophorin II [Source:MGI Symbol;Acc:MGI:98085]	20014	0.412078	0.0154549	82.329	64.0847	80.9062	95.8507	79.1679	73.391	66.4849	75.2133	61.4648	53.1755
ENSMUSG00000030002	Dusp11	6	dual specificity phosphatase 11 (RNA/RNP complex 1-interacting) [Source:MGI Symbol;Acc:MGI:1919352]	72102	0.41204	0.00333069	20.9217	16.3535	23.3292	20.4946	18.6376	21.2256	16.6173	16.1384	16.4472	16.211
ENSMUSG00000017781	Pitpna	11	phosphatidylinositol transfer protein, alpha [Source:MGI Symbol;Acc:MGI:99887]	18738	0.411774	0.00264877	66.4879	52.1763	65.1434	72.8618	58.5135	69.4329	48.0528	52.9753	52	55.6771
ENSMUSG00000048878	Hexim1	11	hexamethylene bis-acetamide inducible 1 [Source:MGI Symbol;Acc:MGI:2385923]	192231	0.41153	0.0153981	23.4587	18.2355	25.3818	18.5394	22.5353	27.3782	16.9587	19.5436	18.6254	17.8143
ENSMUSG00000028330	Ncbp1	4	nuclear cap binding protein subunit 1 [Source:MGI Symbol;Acc:MGI:1891840]	433702	0.411276	0.0196893	19.8108	15.476	21.3535	21.7088	15.5546	20.6262	15.121	15.8883	15.1612	15.7337
ENSMUSG00000032120	C2cd2l	9	C2 calcium-dependent domain containing 2-like [Source:MGI Symbol;Acc:MGI:1919014]	71764	0.411243	0.00714978	22.4832	17.5571	23.867	21.3988	19.0004	25.6668	16.449	17.0459	17.8958	18.8377
ENSMUSG00000032423	Syncrip	9	synaptotagmin binding, cytoplasmic RNA interacting protein [Source:MGI Symbol;Acc:MGI:1891690]	56403	0.410583	0.00364593	8.68187	6.79776	9.24919	8.04335	8.34092	9.09401	6.80235	6.90594	6.54523	6.93752
ENSMUSG00000027630	Tbl1xr1	3	transducin (beta)-like 1X-linked receptor 1 [Source:MGI Symbol;Acc:MGI:2441730]	81004	0.410533	0.00636333	26.4288	20.4855	31.0175	21.5417	22.6698	30.4864	19.5878	19.9545	20.3029	22.0968
ENSMUSG00000071076	Jund	8	jun D proto-oncogene [Source:MGI Symbol;Acc:MGI:96648]	16478	0.409327	0.00690808	69.9579	54.8741	74.6755	70.1142	63.8219	71.2199	48.5011	52.5492	62.1928	56.2533
ENSMUSG00000033902	Mapkbp1	2	mitogen-activated protein kinase binding protein 1 [Source:MGI Symbol;Acc:MGI:1347004]	26390	0.408938	0.0113161	14.2471	11.1131	16.9852	12.3206	11.6867	15.9961	10.5638	10.4116	9.44267	14.0343
ENSMUSG00000001946	Esam	9	endothelial cell-specific adhesion molecule [Source:MGI Symbol;Acc:MGI:1916774]	69524	0.408051	0.0184092	172.71	134.952	202.852	185.312	138.155	164.52	132.441	146.36	143.704	117.302
ENSMUSG00000037926	Ssh2	11	slingshot protein phosphatase 2 [Source:MGI Symbol;Acc:MGI:2679255]	237860	0.407717	0.00632033	16.4821	13.0046	17.904	17.2097	14.5561	16.2586	11.0938	12.5124	12.4058	16.0062
ENSMUSG00000027722	Spata5	3	spermatogenesis associated 5 [Source:MGI Symbol;Acc:MGI:1927170]	57815	0.406747	0.0480161	6.81493	5.35326	6.70015	6.94314	7.02168	6.59474	6.0374	4.74407	5.73337	4.89819
ENSMUSG00000059146	Ntrk3	7	neurotrophic tyrosine kinase, receptor, type 3 [Source:MGI Symbol;Acc:MGI:97385]	18213	0.406666	0.0361299	13.3788	10.2704	17.146	9.13722	11.7395	15.4926	9.87333	9.90531	10.9859	10.317
ENSMUSG00000026970	Rbms1	2	RNA binding motif, single stranded interacting protein 1 [Source:MGI Symbol;Acc:MGI:1861774]	56878	0.40632	0.00779842	43.6825	33.9945	49.1231	36.3144	37.5086	51.784	34.85	36.5292	29.8491	34.7498
ENSMUSG00000056305	Usp39	6	ubiquitin specific peptidase 39 [Source:MGI Symbol;Acc:MGI:107622]	28035	0.405918	0.0461962	16.5919	13.0095	16.7026	19.1018	13.0165	17.5467	12.1695	13.1044	13.7183	13.0459
ENSMUSG00000044037	Als2cl	9	ALS2 C-terminal like [Source:MGI Symbol;Acc:MGI:2447532]	235633	0.405595	0.035663	10.0365	7.83299	9.53812	12.0493	10.2467	8.31181	9.90019	7.55315	7.01606	6.86254
ENSMUSG00000025794	Rpl14	9	ribosomal protein L14 [Source:MGI Symbol;Acc:MGI:1914365]	67115	0.405499	0.0139483	107.091	83.8729	96.5602	135.763	99.7599	96.2804	78.5398	75.4567	91.9116	89.5833
ENSMUSG00000032435	Dync1li1	9	dynein cytoplasmic 1 light intermediate chain 1 [Source:MGI Symbol;Acc:MGI:2135610]	235661	0.405179	0.00650494	37.8364	29.7608	39.2565	40.4718	35.394	36.2231	29.9444	32.7866	26.668	29.6442
ENSMUSG00000018001	Cyth3	5	cytohesin 3 [Source:MGI Symbol;Acc:MGI:1335107]	19159	0.404963	0.0143151	32.0299	24.9164	35.9818	24.9111	28.8348	38.3919	25.1961	24.0152	24.0863	26.3679
ENSMUSG00000005534	Insr	8	insulin receptor [Source:MGI Symbol;Acc:MGI:96575]	16337	0.404325	0.000630493	44.946	35.4271	48.3085	45.1698	45.1011	41.2047	33.7832	35.6965	35.3881	36.8406
ENSMUSG00000005802	Slc30a4	2	solute carrier family 30 (zinc transporter), member 4 [Source:MGI Symbol;Acc:MGI:1345282]	22785	0.404002	0.00772106	13.9305	10.9639	14.9477	14.7938	12.1607	13.8196	10.3441	11.4182	10.9884	11.1051
ENSMUSG00000032290	Ptpn9	9	protein tyrosine phosphatase, non-receptor type 9 [Source:MGI Symbol;Acc:MGI:1928376]	56294	0.40292	0.045439	12.7097	9.88868	15.2446	11.1693	10.2024	14.2226	9.58942	9.69904	11.0307	9.23553
ENSMUSG00000063952	Brpf3	17	bromodomain and PHD finger containing, 3 [Source:MGI Symbol;Acc:MGI:2146836]	268936	0.402601	0.0208386	8.02472	6.26287	9.02156	6.97334	6.69175	9.41224	5.80659	6.44063	6.45296	6.35128
ENSMUSG00000030738	Eif3c	7	eukaryotic translation initiation factor 3, subunit C [Source:MGI Symbol;Acc:MGI:1926966]	56347	0.402319	0.00254068	99.9013	78.7423	103.746	102.263	89.392	104.204	83.1563	79.5426	74.5797	77.6906
ENSMUSG00000029364	Wsb2	5	WD repeat and SOCS box-containing 2 [Source:MGI Symbol;Acc:MGI:2144041]	59043	0.402079	0.0232345	36.6171	28.745	41.0726	37.6676	28.9066	38.8214	27.4663	28.6303	32.4936	26.3899
ENSMUSG00000059714	Flot1	17	flotillin 1 [Source:MGI Symbol;Acc:MGI:1100500]	14251	0.402018	0.00981153	36.206	28.3642	32.5519	43.0966	37.6332	31.5422	28.526	28.438	29.9943	26.4985
ENSMUSG00000020152	Actr2	11	ARP2 actin-related protein 2 [Source:MGI Symbol;Acc:MGI:1913963]	66713	0.401948	0.00411505	64.7555	50.9722	60.1657	75.5666	62.515	60.7748	48.2522	53.6642	52.1536	49.8189
ENSMUSG00000024622	Hmgxb3	18	HMG box domain containing 3 [Source:MGI Symbol;Acc:MGI:2441817]	106894	0.401466	0.00616384	12.2899	9.69757	12.9178	12.5213	11.5036	12.2167	9.51825	9.57192	9.44854	10.2516
ENSMUSG00000030374	Strn4	7	striatin, calmodulin binding protein 4 [Source:MGI Symbol;Acc:MGI:2142346]	97387	0.400865	0.00437733	30.1129	23.7741	28.9293	32.4206	29.0786	30.0233	22.201	24.3026	25.6985	22.8942
ENSMUSG00000031422	Morf4l2	X	mortality factor 4 like 2 [Source:MGI Symbol;Acc:MGI:1927167]	56397	0.400661	0.00884422	41.8886	33.0531	41.4773	46.7709	38.2425	41.0635	31.1294	33.6264	35.3784	32.0782
ENSMUSG00000056050	Mia3	1	melanoma inhibitory activity 3 [Source:MGI Symbol;Acc:MGI:2443183]	338366	0.400661	0.00193007	53.4597	42.2214	54.4077	54.7164	47.7938	56.9209	40.144	44.7601	42.0697	41.9117
ENSMUSG00000015120	Ube2i	17	ubiquitin-conjugating enzyme E2I [Source:MGI Symbol;Acc:MGI:107365]	22196	0.400477	0.0296773	12.7669	10.085	13.9506	12.8269	12.4096	11.8805	8.27883	11.1419	10.0792	10.8399
ENSMUSG00000017264	Exosc10	4	exosome component 10 [Source:MGI Symbol;Acc:MGI:1355322]	50912	0.398746	0.0135312	26.4812	20.9291	25.7289	28.3726	24.8638	26.9594	23.7718	20.3721	20.3077	19.2649
ENSMUSG00000030203	Dusp16	6	dual specificity phosphatase 16 [Source:MGI Symbol;Acc:MGI:1917936]	70686	0.398674	0.0449807	11.8579	9.2933	12.18	10.947	9.91073	14.394	8.36626	10.2088	10.3235	8.27464
ENSMUSG00000029234	Tmem165	5	transmembrane protein 165 [Source:MGI Symbol;Acc:MGI:894407]	21982	0.39853	0.0323518	24.361	19.2036	26.7935	22.6485	24.7768	23.2253	15.7705	21.2397	21.267	18.5373
ENSMUSG00000020176	Grb10	11	growth factor receptor bound protein 10 [Source:MGI Symbol;Acc:MGI:103232]	14783	0.398122	0.0119302	38.4677	30.3902	39.4381	39.2259	34.8323	40.3745	27.4239	36.911	29.8283	27.3975
ENSMUSG00000071646	Mta2	19	metastasis-associated gene family, member 2 [Source:MGI Symbol;Acc:MGI:1346340]	23942	0.398106	0.0287362	36.2643	28.6635	37.9793	35.772	34.1303	37.1755	34.3702	29.1602	28.3511	22.7722
ENSMUSG00000036676	Tmtc3	10	transmembrane and tetratricopeptide repeat containing 3 [Source:MGI Symbol;Acc:MGI:3036255]	237500	0.397905	0.0249226	7.49177	5.92144	7.1248	8.17538	6.87	7.79692	5.41857	5.81924	6.57036	5.87757
ENSMUSG00000032553	Srprb	9	signal recognition particle receptor, B subunit [Source:MGI Symbol;Acc:MGI:102964]	20818	0.397733	0.0392967	14.0137	11.0708	12.3773	16.3098	12.5057	14.8622	9.99851	12.0094	10.9634	11.3118
ENSMUSG00000037012	Hk1	10	hexokinase 1 [Source:MGI Symbol;Acc:MGI:96103]	15275	0.397528	0.00289271	66.4037	52.4958	58.819	75.1131	65.8924	65.7903	53.064	52.5063	51.5815	52.8313
ENSMUSG00000031787	Katnb1	8	katanin p80 (WD40-containing) subunit B 1 [Source:MGI Symbol;Acc:MGI:1921437]	74187	0.396512	0.0405186	5.96262	4.71021	5.97557	6.43975	5.75098	5.68417	4.60715	4.99915	4.23858	4.99598
ENSMUSG00000030822	Prr14	7	proline rich 14 [Source:MGI Symbol;Acc:MGI:2384565]	233895	0.396397	0.0446332	17.9683	14.1737	19.2386	17.8661	15.2699	19.4987	16.3723	12.9726	13.7399	13.6101
ENSMUSG00000031924	Cyb5b	8	cytochrome b5 type B [Source:MGI Symbol;Acc:MGI:1913677]	66427	0.396044	0.00998553	68.8159	54.2116	58.336	82.6395	70.6166	63.6716	54.6111	53.8609	49.3344	59.0399
ENSMUSG00000022412	Mief1	15	mitochondrial elongation factor 1 [Source:MGI Symbol;Acc:MGI:2146020]	239555	0.39579	0.036232	7.40946	5.83821	8.07985	7.36792	6.3934	7.79667	5.8411	6.69425	5.39397	5.42351
ENSMUSG00000028034	Fubp1	3	far upstream element (FUSE) binding protein 1 [Source:MGI Symbol;Acc:MGI:1196294]	51886	0.395318	0.0111961	26.8488	21.3104	23.1222	28.3329	26.6436	29.2965	22.8297	18.5069	21.2935	22.6114
ENSMUSG00000030298	Sec13	6	SEC13 homolog, nuclear pore and COPII coat complex component [Source:MGI Symbol;Acc:MGI:99832]	110379	0.394964	0.0328155	36.4145	28.712	31.0966	43.7952	36.2302	34.5358	27.0569	31.8121	26.5827	29.3965
ENSMUSG00000027248	Pdia3	2	protein disulfide isomerase associated 3 [Source:MGI Symbol;Acc:MGI:95834]	14827	0.394464	0.00745592	271.368	214.605	264.514	317.966	250.707	252.287	225.696	232.154	208.421	192.149
ENSMUSG00000031586	Rbpms	8	RNA binding protein gene with multiple splicing [Source:MGI Symbol;Acc:MGI:1334446]	19663	0.394359	0.0185294	18.5802	14.6592	20.9801	17.3577	15.3066	20.6765	13.9745	14.8673	13.5832	16.2117
ENSMUSG00000036686	Cc2d1a	8	coiled-coil and C2 domain containing 1A [Source:MGI Symbol;Acc:MGI:2384831]	212139	0.394297	0.0221485	12.0651	9.55001	11.1018	13.3401	12.6315	11.187	10.9027	9.20026	9.93448	8.16265
ENSMUSG00000054766	Set	2	SET nuclear oncogene [Source:MGI Symbol;Acc:MGI:1860267]	56086	0.394073	0.0130927	37.1892	29.521	34.8605	41.5588	32.4627	39.8748	27.3742	31.5109	28.8325	30.3662
ENSMUSG00000057522	Spop	11	speckle-type BTB/POZ protein [Source:MGI Symbol;Acc:MGI:1343085]	20747	0.393822	0.0146662	34.6395	27.4076	36.4313	33.9768	32.2164	35.9335	28.4163	29.6435	28.0516	23.5191
ENSMUSG00000037110	Ralgapa2	2	Ral GTPase activating protein, alpha subunit 2 (catalytic) [Source:MGI Symbol;Acc:MGI:3036245]	241694	0.393436	0.0249058	5.83258	4.61483	6.41403	6.76013	5.07055	5.0856	4.61321	4.64917	4.67906	4.51789
ENSMUSG00000020708	Psmc5	11	protease (prosome, macropain) 26S subunit, ATPase 5 [Source:MGI Symbol;Acc:MGI:105047]	19184	0.393267	0.0112095	50.0841	39.774	46.9715	53.7039	46.5679	53.093	38.006	39.0069	40.1661	41.9169
ENSMUSG00000015937	Macroh2a1	13	macroH2A.1 histone [Source:MGI Symbol;Acc:MGI:1349392]	26914	0.393219	0.0176633	17.7149	14.0331	17.6199	18.1482	16.6852	18.4065	15.044	14.8683	13.9352	12.285
ENSMUSG00000022136	Dnajc3	14	DnaJ heat shock protein family (Hsp40) member C3 [Source:MGI Symbol;Acc:MGI:107373]	100037258	0.393195	0.0044242	53.5468	42.4949	53.5616	56.8519	48.7836	54.99	42.6344	44.475	43.7196	39.1506
ENSMUSG00000016534	Lamp2	X	lysosomal-associated membrane protein 2 [Source:MGI Symbol;Acc:MGI:96748]	16784	0.393065	0.0292624	66.2782	51.627	79.9681	49.7179	57.5747	77.8523	49.238	60.1356	51.0444	46.0898
ENSMUSG00000037815	Ctnna1	18	catenin (cadherin associated protein), alpha 1 [Source:MGI Symbol;Acc:MGI:88274]	12385	0.392902	0.00759358	185.522	146.747	201.614	175.016	167.78	197.679	161.021	153.719	138.33	133.917
ENSMUSG00000025277	Abhd6	14	abhydrolase domain containing 6 [Source:MGI Symbol;Acc:MGI:1913332]	66082	0.392414	0.0313031	15.2439	12.0987	16.7475	15.6961	13.8037	14.7283	11.8314	12.3528	10.5828	13.6277
ENSMUSG00000004264	Phb2	6	prohibitin 2 [Source:MGI Symbol;Acc:MGI:102520]	12034	0.391686	0.0404053	21.5369	17.0602	19.5583	25.2047	18.9623	22.4221	18.4041	17.6532	15.1307	17.053
ENSMUSG00000014349	Ube2z	11	ubiquitin-conjugating enzyme E2Z [Source:MGI Symbol;Acc:MGI:1343160]	268470	0.390548	0.0214034	22.0188	17.4611	22.3321	23.9672	20.3431	21.4326	17.554	19.3478	18.2792	14.6632
ENSMUSG00000009035	Tmem184b	15	transmembrane protein 184b [Source:MGI Symbol;Acc:MGI:2445179]	223693	0.390474	0.00579689	54.3232	42.9668	46.7857	64.725	55.7362	50.0458	42.7642	43.3827	43.7393	41.9811
ENSMUSG00000029063	Nadk	4	NAD kinase [Source:MGI Symbol;Acc:MGI:2183149]	192185	0.390289	0.0226487	23.7251	18.7066	20.3597	28.6372	24.9106	20.9928	19.0637	18.7079	17.0778	19.9771
ENSMUSG00000022451	Twf1	15	twinfilin actin binding protein 1 [Source:MGI Symbol;Acc:MGI:1100520]	19230	0.390188	0.00892804	28.472	22.6158	30.304	29.0322	24.7921	29.7596	21.7575	22.9212	23.0994	22.6851
ENSMUSG00000022175	Lrp10	14	low-density lipoprotein receptor-related protein 10 [Source:MGI Symbol;Acc:MGI:1929480]	65107	0.389846	0.0202745	29.0319	23.0202	29.2054	28.1513	27.5477	31.2232	24.4811	25.9413	22.1121	19.5462
ENSMUSG00000005374	Tbl2	5	transducin (beta)-like 2 [Source:MGI Symbol;Acc:MGI:1351652]	27368	0.389544	0.0360719	4.26934	3.3898	4.22815	4.39316	4.34681	4.10925	3.46939	3.50684	2.94085	3.64213
ENSMUSG00000079614	Seh1l	18	SEH1-like (S. cerevisiae [Source:MGI Symbol;Acc:MGI:1919374]	72124	0.389075	0.0410294	11.847	9.4297	11.9134	12.735	10.4238	12.3158	8.72055	8.22932	9.51043	11.2585
ENSMUSG00000001525	Tubb5	17	tubulin, beta 5 class I [Source:MGI Symbol;Acc:MGI:107812]	22154	0.388859	0.0101141	207.012	163.655	176.474	263.53	201.616	186.427	176.99	165.909	167.677	144.045
ENSMUSG00000033732	Sf3b3	8	splicing factor 3b, subunit 3 [Source:MGI Symbol;Acc:MGI:1289341]	101943	0.388666	0.018901	36.4401	28.896	38.1884	33.3751	35.563	38.6337	31.3278	32.6185	26.7093	24.9282
ENSMUSG00000037465	Klf10	15	Kruppel-like factor 10 [Source:MGI Symbol;Acc:MGI:1101353]	21847	0.388537	0.0246853	33.6133	26.7735	36.3455	37.087	29.9438	31.0767	28.7113	26.6932	29.5913	22.0985
ENSMUSG00000032212	Sltm	9	SAFB-like, transcription modulator [Source:MGI Symbol;Acc:MGI:1913910]	66660	0.38778	0.0256428	19.9308	15.8795	18.7605	23.4279	19.6812	17.8537	15.7163	12.2826	18.6087	16.9102
ENSMUSG00000024687	Osbp	19	oxysterol binding protein [Source:MGI Symbol;Acc:MGI:97447]	76303	0.387377	0.00498351	40.8567	32.5678	42.4609	40.7135	37.6964	42.5562	34.4804	30.0136	31.4431	34.3341
ENSMUSG00000026313	Hdac4	1	histone deacetylase 4 [Source:MGI Symbol;Acc:MGI:3036234]	208727	0.387036	0.0432825	20.6173	16.1258	23.5265	15.6788	17.2505	26.0132	17.3874	14.8655	15.3354	16.9147
ENSMUSG00000033287	Kctd17	15	potassium channel tetramerisation domain containing 17 [Source:MGI Symbol;Acc:MGI:1920094]	72844	0.386616	0.0234633	34.1669	27.227	32.5891	38.9394	32.6697	32.4693	23.7522	29.0509	27.2306	28.8742
ENSMUSG00000022841	Ap2m1	16	adaptor-related protein complex 2, mu 1 subunit [Source:MGI Symbol;Acc:MGI:1298405]	11773	0.386268	0.0259951	66	52.496	56.1201	82.0524	61.9661	63.8615	50.9305	50.7643	47.6411	60.6483
ENSMUSG00000022463	Srebf2	15	sterol regulatory element binding factor 2 [Source:MGI Symbol;Acc:MGI:107585]	20788	0.386164	0.00267538	42.9707	34.3144	43.178	43.2942	41.8273	43.5833	34.4589	33.9089	36.3693	32.5205
ENSMUSG00000029028	Lrrc47	4	leucine rich repeat containing 47 [Source:MGI Symbol;Acc:MGI:1920196]	72946	0.386131	0.0208415	11.3013	9.00208	12.1242	11.239	10.9439	10.8983	8.6412	9.58012	8.58123	9.20579
ENSMUSG00000015023	Ddx19a	8	DEAD box helicase 19a [Source:MGI Symbol;Acc:MGI:99526]	13680	0.385755	0.0450433	15.7648	12.5298	15.7991	15.1464	16.141	15.9725	13.4324	13.5912	12.7119	10.3838
ENSMUSG00000033542	Arhgef5	6	Rho guanine nucleotide exchange factor (GEF) 5 [Source:MGI Symbol;Acc:MGI:1858952]	54324	0.385313	0.0122726	26.5942	21.2104	25.0737	25.5819	24.6722	31.0491	19.7395	22.5263	21.7349	20.8408
ENSMUSG00000049792	Bag5	12	BCL2-associated athanogene 5 [Source:MGI Symbol;Acc:MGI:1917619]	70369	0.384882	0.02494	37.598	29.9431	37.813	38.0284	32.5914	41.9591	33.2561	28.5324	26.9213	31.0627
ENSMUSG00000034154	Ino80	2	INO80 complex subunit [Source:MGI Symbol;Acc:MGI:1915392]	68142	0.384827	0.00731326	13.9577	11.1492	13.7638	13.7745	13.1218	15.1707	10.8895	11.0097	10.9613	11.7362
ENSMUSG00000005575	Ube2m	7	ubiquitin-conjugating enzyme E2M [Source:MGI Symbol;Acc:MGI:108278]	22192	0.383229	0.0312861	33.1365	26.4621	33.1659	37.4495	29.3727	32.5578	26.1256	25.9702	29.2628	24.4897
ENSMUSG00000019969	Psen1	12	presenilin 1 [Source:MGI Symbol;Acc:MGI:1202717]	19164	0.383095	0.0121153	34.6101	27.5642	37.096	32.86	30.1117	38.3726	28.8262	27.2028	26.0134	28.2144
ENSMUSG00000034075	Zdhhc5	2	zinc finger, DHHC domain containing 5 [Source:MGI Symbol;Acc:MGI:1923573]	228136	0.382496	0.0235353	29.2817	23.3934	24.0746	32.5681	29.1111	31.3731	21.9293	26.058	22.4053	23.1809
ENSMUSG00000029169	Dhx15	5	DEAH (Asp-Glu-Ala-His) box polypeptide 15 [Source:MGI Symbol;Acc:MGI:1099786]	13204	0.381751	0.00495802	78.7521	62.9348	86.0976	77.2143	68.9568	82.7399	59.5494	60.2624	65.3333	66.5942
ENSMUSG00000020074	Ccar1	10	cell division cycle and apoptosis regulator 1 [Source:MGI Symbol;Acc:MGI:1914750]	67500	0.381555	0.0189067	28.2088	22.5184	30.7483	25.7801	25.6604	30.6464	21.4687	20.6027	25.5614	22.4407
ENSMUSG00000061607	Mdc1	17	mediator of DNA damage checkpoint 1 [Source:MGI Symbol;Acc:MGI:3525201]	240087	0.381284	0.0475629	12.4101	9.90245	10.9448	13.169	11.8057	13.7209	9.03567	11.7879	10.4184	8.36774
ENSMUSG00000020741	Cluh	11	clustered mitochondria (cluA/CLU1) homolog [Source:MGI Symbol;Acc:MGI:1921398]	74148	0.381218	0.0192336	14.9757	11.9659	14.1194	16.2817	14.3997	15.1021	12.1349	13.5954	10.8896	11.2436
ENSMUSG00000041483	Zfp281	1	zinc finger protein 281 [Source:MGI Symbol;Acc:MGI:3029290]	226442	0.380534	0.0231573	16.1799	12.8563	19.4114	14.033	14.5633	16.712	13.2173	12.9575	12.7704	12.4798
ENSMUSG00000053293	Pom121	5	nuclear pore membrane protein 121 [Source:MGI Symbol;Acc:MGI:2137624]	107939	0.380254	0.0305021	7.90935	6.33007	8.51536	8.60183	6.97582	7.54441	5.6455	6.61052	6.42441	6.63983
ENSMUSG00000028902	Sf3a3	4	splicing factor 3a, subunit 3 [Source:MGI Symbol;Acc:MGI:1922312]	75062	0.379884	0.0245249	28.8623	23.0922	29.4433	32.2058	25.7917	28.0082	24.2772	22.4217	21.9792	23.6908
ENSMUSG00000023944	Hsp90ab1	17	heat shock protein 90 alpha (cytosolic), class B member 1 [Source:MGI Symbol;Acc:MGI:96247]	15516	0.379809	0.00570192	631.109	504.823	543.084	760.512	606.605	614.235	514.215	477.882	530.024	497.173
ENSMUSG00000024781	Lipa	19	lysosomal acid lipase A [Source:MGI Symbol;Acc:MGI:96789]	16889	0.37979	0.0294593	25.3932	20.2786	26.0601	27.4741	22.7311	25.3076	20.7446	23.0201	20.3065	17.0434
ENSMUSG00000047539	Fbxo28	1	F-box protein 28 [Source:MGI Symbol;Acc:MGI:1261890]	67948	0.378068	0.0270572	8.98773	7.19194	8.87358	9.84703	8.59405	8.63625	7.5489	7.42684	7.08241	6.70961
ENSMUSG00000028793	Rnf19b	4	ring finger protein 19B [Source:MGI Symbol;Acc:MGI:1922484]	75234	0.377617	0.0312496	15.0673	12.0722	18.0527	12.0669	12.6631	17.4867	9.02816	13.9162	10.9444	14.4002
ENSMUSG00000040331	Nsmce4a	7	NSE4 homolog A, SMC5-SMC6 complex component [Source:MGI Symbol;Acc:MGI:1915122]	67872	0.375789	0.0415848	16.1432	12.9896	14.9427	16.0044	16.542	17.0837	11.1518	15.3823	12.2678	13.1566
ENSMUSG00000039234	Sec24d	3	Sec24 related gene family, member D (S. cerevisiae) [Source:MGI Symbol;Acc:MGI:1916858]	69608	0.37526	0.0406545	20.9676	16.7983	22.7671	21.6967	19.0905	20.3162	19.1036	17.9368	16.3285	13.8241
ENSMUSG00000047878	A4galt	15	alpha 1,4-galactosyltransferase [Source:MGI Symbol;Acc:MGI:3512453]	239559	0.37507	0.0459632	33.5127	26.8222	33.41	38.3824	31.1755	31.083	31.9743	27.9157	23.691	23.7078
ENSMUSG00000028277	Ube2j1	4	ubiquitin-conjugating enzyme E2J 1 [Source:MGI Symbol;Acc:MGI:1926245]	56228	0.374608	0.0224715	19.6355	15.7858	19.6862	20.8406	18.2521	19.7631	13.5164	17.1138	16.861	15.652
ENSMUSG00000060601	Nr1h2	7	nuclear receptor subfamily 1, group H, member 2 [Source:MGI Symbol;Acc:MGI:1352463]	22260	0.374465	0.0105372	46.9313	37.7351	48.0666	43.2848	43.9569	52.417	37.6063	38.6343	33.4466	41.253
ENSMUSG00000042423	Fbrs	7	fibrosin [Source:MGI Symbol;Acc:MGI:104648]	14123	0.374266	0.0159333	16.9656	13.6178	17.5359	16.1156	16.0924	18.1186	13.8467	14.3278	13.3172	12.9797
ENSMUSG00000021957	Tkt	14	transketolase [Source:MGI Symbol;Acc:MGI:105992]	21881	0.373225	0.0189383	32.0042	25.7192	29.7189	33.4808	31.5969	33.2203	26.0378	28.7162	24.8758	23.247
ENSMUSG00000020432	Tcn2	11	transcobalamin 2 [Source:MGI Symbol;Acc:MGI:98534]	21452	0.372757	0.0394513	80.953	64.7328	65.0022	96.1931	82.1757	80.4411	60.348	73.8088	67.9342	56.8402
ENSMUSG00000066232	Ipo7	7	importin 7 [Source:MGI Symbol;Acc:MGI:2152414]	233726	0.372154	0.00310899	42.4392	34.1798	40.9996	45.2171	43.0293	40.5108	33.4774	35.3211	34.4064	33.5142
ENSMUSG00000037331	Larp1	11	La ribonucleoprotein domain family, member 1 [Source:MGI Symbol;Acc:MGI:1890165]	73158	0.372082	0.00308118	37.5275	30.2464	38.6947	35.1465	36.5161	39.7527	28.8504	32.3947	29.3496	30.3909
ENSMUSG00000064210	Ano6	15	anoctamin 6 [Source:MGI Symbol;Acc:MGI:2145890]	105722	0.371715	0.0158906	74.0865	59.6145	70.2775	78.1474	71.8181	76.103	66.7916	64.1863	54.9848	52.4954
ENSMUSG00000022285	Ywhaz	15	tyrosine 3-monooxygenase/tryptophan 5-monooxygenase activation protein, zeta polypeptide [Source:MGI Symbol;Acc:MGI:109484]	22631	0.370721	0.00567058	78.7043	63.5436	80.344	84.8594	70.1262	79.4876	59.3671	62.3377	64.9492	67.5204
ENSMUSG00000039367	Sec24c	14	Sec24 related gene family, member C (S. cerevisiae) [Source:MGI Symbol;Acc:MGI:1919746]	218811	0.370137	0.00883014	39.5916	31.932	37.6115	41.809	38.1832	40.7628	32.0639	33.8844	32.3478	29.4319
ENSMUSG00000018583	G3bp1	11	GTPase activating protein (SH3 domain) binding protein 1 [Source:MGI Symbol;Acc:MGI:1351465]	27041	0.370124	0.0319216	21.3776	17.1862	18.6987	24.3747	20.6465	21.7906	16.6701	19.6415	17.5468	14.8862
ENSMUSG00000022772	Senp5	16	SUMO/sentrin specific peptidase 5 [Source:MGI Symbol;Acc:MGI:2443596]	320213	0.369095	0.0131379	11.705	9.45476	11.5929	12.5787	11.2781	11.3703	9.19088	8.95408	10.3344	9.33971
ENSMUSG00000027479	Mapre1	2	microtubule-associated protein, RP/EB family, member 1 [Source:MGI Symbol;Acc:MGI:891995]	13589	0.368872	0.007968	23.4022	18.8824	25.7988	23.9088	20.1232	23.7781	17.2533	19.9369	18.9647	19.3749
ENSMUSG00000003119	Cdk12	11	cyclin-dependent kinase 12 [Source:MGI Symbol;Acc:MGI:1098802]	69131	0.368788	0.0448891	21.203	17.1097	20.8949	21.2875	18.3656	24.264	16.3314	13.8224	17.6808	20.6042
ENSMUSG00000045624	Esf1	2	ESF1 nucleolar pre-rRNA processing protein homolog [Source:MGI Symbol;Acc:MGI:1913830]	66580	0.368267	0.0457548	12.8211	10.4118	12.4699	13.7962	12.4455	12.5727	8.8997	10.9226	9.23232	12.5924
ENSMUSG00000040043	Rbms2	10	RNA binding motif, single stranded interacting protein 2 [Source:MGI Symbol;Acc:MGI:1861776]	56516	0.368121	0.0164761	22.2658	18.0097	21.4209	21.618	21.775	24.2493	17.6567	19.308	16.0437	19.0303
ENSMUSG00000040940	Arhgef1	7	Rho guanine nucleotide exchange factor (GEF) 1 [Source:MGI Symbol;Acc:MGI:1353510]	16801	0.367998	0.0315572	35.711	28.5902	31.3727	42.1716	37.3398	31.96	30.1437	32.4883	27.1568	24.572
ENSMUSG00000016087	Fli1	9	Friend leukemia integration 1 [Source:MGI Symbol;Acc:MGI:95554]	14247	0.367863	0.0402282	56.501	45.311	45.1091	72.1347	55.3997	53.3606	40.2734	43.7845	47.727	49.459
ENSMUSG00000024571	Gm16286	18	predicted gene 16286 [Source:MGI Symbol;Acc:MGI:3833940]	27366	0.367808	0.0350393	30.1294	24.2893	32.9925	30.0758	26.2625	31.1867	25.2346	22.0763	22.7608	27.0855
ENSMUSG00000059981	Taok2	7	TAO kinase 2 [Source:MGI Symbol;Acc:MGI:1915919]	381921	0.366524	0.00531538	51.4611	41.6422	52.9026	53.8618	46.1928	52.8871	40.7782	41.3133	42.5537	41.9236
ENSMUSG00000024079	Eif2ak2	17	eukaryotic translation initiation factor 2-alpha kinase 2 [Source:MGI Symbol;Acc:MGI:1353449]	19106	0.365975	0.027624	30.2695	24.4666	28.2809	27.1111	29.9897	35.6966	23.9631	27.8822	22.2304	23.7908
ENSMUSG00000032554	Trf	9	transferrin [Source:MGI Symbol;Acc:MGI:98821]	22041	0.364847	0.0427289	38.8626	31.3474	35.5577	47.5354	36.1141	36.2433	29.9556	32.9685	36.164	26.3015
ENSMUSG00000035027	Map2k2	10	mitogen-activated protein kinase kinase 2 [Source:MGI Symbol;Acc:MGI:1346867]	26396	0.364729	0.037918	33.0336	26.6182	28.0813	40.993	31.3349	31.7251	25.0062	26.7924	28.3208	26.3535
ENSMUSG00000028757	Ddost	4	dolichyl-di-phosphooligosaccharide-protein glycotransferase [Source:MGI Symbol;Acc:MGI:1194508]	13200	0.364668	0.0331709	56.992	45.7144	49.9856	72.1774	56.1998	49.6051	46.0496	49.1563	47.642	40.0099
ENSMUSG00000043885	Slc36a4	9	solute carrier family 36 (proton/amino acid symporter), member 4 [Source:MGI Symbol;Acc:MGI:2442595]	234967	0.364309	0.0154798	14.6793	11.8483	15.9602	13.2247	13.3914	16.1407	11.9109	11.5345	11.6519	12.2959
ENSMUSG00000037270	4932438A13Rik	3	RIKEN cDNA 4932438A13 gene [Source:MGI Symbol;Acc:MGI:2444631]	229227	0.364149	0.00615031	27.4184	22.2483	27.4552	29.4542	24.6068	28.1577	21.8879	21.0965	21.5062	24.5026
ENSMUSG00000005566	Trim28	7	tripartite motif-containing 28 [Source:MGI Symbol;Acc:MGI:109274]	21849	0.363303	0.0302539	37.9255	30.7145	38.4082	38.1843	37.8014	37.3083	36.3255	31.4308	29.1261	25.9756
ENSMUSG00000029178	Klf3	5	Kruppel-like factor 3 (basic) [Source:MGI Symbol;Acc:MGI:1342773]	16599	0.363067	0.00779842	34.8681	28.254	37.6913	37.136	32.7995	31.8459	27.8568	29.5251	27.5191	28.1148
ENSMUSG00000013858	Tmem259	10	transmembrane protein 259 [Source:MGI Symbol;Acc:MGI:2177957]	216157	0.362564	0.0302538	18.7429	15.2169	19.3966	20.3114	16.1784	19.0853	13.7565	17.3396	14.1969	15.5747
ENSMUSG00000025006	Sorbs1	19	sorbin and SH3 domain containing 1 [Source:MGI Symbol;Acc:MGI:700014]	20411	0.362297	0.00638636	73.9058	60.0744	70.3397	75.4293	70.6973	79.1569	58.7126	56.3425	59.3526	65.8899
ENSMUSG00000028820	Sfpq	4	splicing factor proline/glutamine rich (polypyrimidine tract binding protein associated) [Source:MGI Symbol;Acc:MGI:1918764]	71514	0.361443	0.0322255	72.2022	58.4928	74.8932	69.6786	62.7585	81.4783	59.0797	57.9325	65.6712	51.2876
ENSMUSG00000061904	Slc25a3	10	solute carrier family 25 (mitochondrial carrier, phosphate carrier), member 3 [Source:MGI Symbol;Acc:MGI:1353498]	18674	0.360691	0.01022	37.1441	30.1635	37.3548	37.5638	34.3395	39.3182	28.4375	31.5874	31.3743	29.2548
ENSMUSG00000021583	Erap1	13	endoplasmic reticulum aminopeptidase 1 [Source:MGI Symbol;Acc:MGI:1933403]	80898	0.359894	0.0434369	28.6821	23.223	29.488	25.8661	31.4495	27.9249	26.6932	25.4841	21.0106	19.7041
ENSMUSG00000002881	Nab1	1	Ngfi-A binding protein 1 [Source:MGI Symbol;Acc:MGI:107564]	17936	0.359431	0.0336523	29.0611	23.7426	25.8775	31.0067	26.5067	32.8533	20.6855	24.1569	22.1057	28.0225
ENSMUSG00000022433	Csnk1e	15	casein kinase 1, epsilon [Source:MGI Symbol;Acc:MGI:1351660]	27373	0.359111	0.0418202	39.9443	32.2039	47.5192	35.5995	33.8831	42.7755	33.5773	31.6463	33.9547	29.6373
ENSMUSG00000002608	Ccdc97	7	coiled-coil domain containing 97 [Source:MGI Symbol;Acc:MGI:1196455]	52132	0.359012	0.0498269	16.2476	13.1845	16.3333	16.6525	15.4618	16.5429	11.3175	14.4458	14.6384	12.3363
[truncated: 1,666 more rows]

## Sheet: IPA Pathways
Ingenuity Canonical Pathways	Function	-log(p-value)	Ratio	z-score	Molecules		Totals	sum
[truncated: 369 more rows]

[truncated: 1 more sheets: raw BEC RNAseq (55416)]
