# Supplementary material for: Molecular profiling of brain endothelial cell to astrocyte endfoot communication in mouse and human
Source: Nat Commun. 2025 Nov 6;16:9750. doi: 10.1038/s41467-025-65487-4 (PMC12592424; doi:10.1038/s41467-025-65487-4)
Supplement: Supplementary file 7 — Supplementary Data 5 [file 41467_2025_65487_MOESM7_ESM.xlsx]

## Sheet: readme
METHODOLOGICAL INFORMATION
1. Description of methods used for collection/generation of data:
Mice were injected with astrocyte-TurboID AAV. Each mouse received 3 doses of biotin (24 mg/kg) over 24 hours. All mice also received a single injection of LPS or PBS (24 mg/kg) 24 hours before culling
Mice were culled by cervical dislocation and cortex hemispheres were dissected and flash frozen in liquid nitrogen. Samples were stored at -80C until proteins were isolated.
Biotinylated proteins from the cortex were isolated using streptavidin coated beads.
Isolated biotinylated proteins were digested into peptides via on-bead digestion with trypsin+Lys-C.
10% of each isolated peptide sample was injected into the mass spec.
2. Methods for processing the data:
Raw files were analyzed with DIANN software (1.8.1) using the following parameters:
Spectra were analysed with library-free DIA (double-pass) using a Uniprot mouse FASTA file that included tdTomato and streptavidin and a library of known contaminants for in-silico digest
"report.pg_matrix" file from DIANN output containing protein quantifications was used for downstream analysis
Custom R script was used to clean up the data:
a. Removed ambiguous proteins (contains ";" in Protein.Group)
b. Dropped proteins without a gene name
c. Removed keratins, other CRAP, and non-mouse proteins by searching against custom library of Crap_IDs (adapted from https://www.thegpm.org/crap/)
d. For Endfoot_LPSvPBS, excluded proteins found in fewer than 50% of either LPS or PBS samples. For Endfoot LPS+PBS, excluded proteins found in fewer than 2 samples.
e. Normalised proteins by quantile normalisation.
f. For Endfoot_LPSvPBS, no imputation was done. For Endfoot LPS+PBS, all NA values (i.e., no protein detected) were imputed as 1 for differential expression analysis.
3. Differential expression
The R package Limma was used for differential expression, resulting in a moderated two-sided t-test between groups. P-values < 0.05 were considered significant.
4. Instrument- or software-specific information needed to interpret the data:
Mass spec: Bruker TIMS-TOF SCP
Analysis Software: DIANN and custom analyses in R
5. Sample information
Mouse	Sex	Treatment
NI145	f	PBS
NI146	f	LPS
NI147	m	PBS
NI148	m	LPS
NI149	m	PBS
NI150	m	LPS
NI151	f	PBS
NI152	f	LPS
NI153	f	PBS
NI154	f	LPS
NI157	m	PBS
NI159	f	PBS
NI160	f	LPS
NI161	f	PBS
NI162	f	LPS
NI163	m	PBS
NI164	m	LPS
TABS
Endfoot_LPSvPBS (2756) compares endfoot proteomics data from LPS and PBS-injected mice injected with TurboID. These data are found in Figure 3e-f
IPA_sig_Endfoot_LPSvPBS (2756) contains the significant pathways from Ingenuity Pathway Analysis represented by the significant and unique proteins in Endfoot_LPSvPBS
Endfoot LPS+PBS (3849) contains the endfoot proteome when data from LPS and PBS-injected animals are combined. Data are comparing TurboID vs. tdTomato samples. These data are found in Supplementary figure 7k-l

## Sheet: Endfoot_LPSvPBS (2756)
Treatment					LPS	LPS	LPS	LPS	LPS	PBS	PBS	PBS	PBS	PBS	PBS
Sex					f	m	f	f	m	f	m	f	m	f	m
Mouse.Gene	Human.Gene	Uniprot ID	Protein Name	Protein description	NI146	NI148	NI152	NI160	NI164	NI145	NI147	NI151	NI157	NI159	NI163	LPS avg	PBS avg	Differentially Expressed?	logFC (LPS/PBS)	P.Value	adj.P.Value
Aaas	AAAS	P58742	AAAS_MOUSE	Aladin	6245.97	6718.52	4209.42	10477.9	6408.86	5878.88	4177.27	3806.88	4775.56	9801.18	7254.82	6812.14	5949.1	No	0.214429	0.468907	0.999933
Aak1	AAK1	Q3UHJ0	AAK1_MOUSE	AP2-associated protein kinase 1	29264.7	44133.8	33750.9	43099.2	32467.6	34936.8	35991.7	26526.6	38285.6	42762.5	31275.9	36543.2	34963.2	No	0.0608505	0.775064	0.999933
Aatk	AATK	Q80YE4	LMTK1_MOUSE	Serine/threonine-protein kinase LMTK1	24483.7	12005.1	12506.3	12439.3	15347.8	13348.9	34146.4	8937.6	14148.1	16188	13459.3	15356.5	16704.7	No	-0.0462118	0.883955	0.999933
Abat	ABAT	P61922	GABT_MOUSE	4-aminobutyrate aminotransferase, mitochondrial	13840.3	15290.5	11758.8	5745.02	14542.5	21371.5	22560.2	9664.78	NA	12631.9	NA	12235.4	16557.1	No	-0.428156	0.246398	0.999933
Abca1	ABCA1	P41233	ABCA1_MOUSE	Phospholipid-transporting ATPase ABCA1	11484.1	13231.4	18367.2	16454.8	15053.1	14625	11534.4	9180.3	13356.4	17441.5	15484.4	14918.1	13603.7	No	0.144214	0.529372	0.999933
Abca5	ABCA5	Q8K448	ABCA5_MOUSE	Cholesterol transporter ABCA5	7424.95	13525.6	8562.11	9813.48	9836.16	15143.1	8864.01	NA	10203.4	11399	11133.6	9832.46	11348.6	No	-0.213276	0.382107	0.999933
Abca7	ABCA7	Q91V24	ABCA7_MOUSE	ATP-binding cassette sub-family A member 7	9058.89	11515.9	NA	11278.2	9929.91	16955.5	11893.7	NA	20173.1	10664.6	8151.47	10445.7	13567.7	No	-0.308365	0.302772	0.999933
Abca9	ABCA9	Q8K449	ABCA9_MOUSE	ATP-binding cassette sub-family A member 9	8885.76	3146	3866.32	7246.44	6036.86	7626.92	2758.46	NA	NA	6658.48	7333.42	5836.28	6094.32	No	-0.0597519	0.877653	0.999933
Abcb10	ABCB10	Q9JI39	ABCBA_MOUSE	ATP-binding cassette sub-family B member 10, mitochondrial	13193.6	13486.7	11694.7	14857.9	10670.3	14714.6	10779.4	8194.01	12659.2	14912.9	10483.4	12780.6	11957.3	No	0.11724	0.595699	0.999933
Abcb11	ABCB11	Q9QY30	ABCBB_MOUSE	Bile salt export pump	38228.9	27225.2	52156.6	10446.6	12419.4	28242.3	145787	NA	19548.7	19985	NA	28095.4	53390.7	No	-0.60479	0.340007	0.999933
Abcb1a	ABCB1	P21447	MDR1A_MOUSE	ATP-dependent translocase ABCB1	62702	31956.3	34072	44032.6	37457.4	70067.5	41883.2	30794.5	33971.8	40932.9	47486.1	42044.1	44189.3	No	-0.0630777	0.808823	0.999933
Abcb6	ABCB6	Q9DC29	ABCB6_MOUSE	ATP-binding cassette sub-family B member 6	45441.3	41633	48322.7	89811	53283.7	34441.3	161818	51427.6	40853.9	58083.2	27212.8	55698.3	62306.1	No	0.0563599	0.884631	0.999933
Abcb7	ABCB7	Q61102	ABCB7_MOUSE	Iron-sulfur clusters transporter ABCB7, mitochondrial	38667.7	43366.5	55737.5	64886.6	47765.5	49776.5	46775.1	40990.7	58941.5	51236.6	62872.5	50084.7	51765.5	No	-0.0575165	0.789176	0.999933
Abcb8	ABCB8	Q9CXJ4	MITOS_MOUSE	Mitochondrial potassium channel ATP-binding subunit	31707.3	46818.8	55074.2	65824.9	54672	47821.5	35538.4	36037.4	51147.6	50259.5	55399.8	50819.4	46034	No	0.122796	0.606426	0.999933
Abcb9	ABCB9	Q9JJ59	ABCB9_MOUSE	ABC-type oligopeptide transporter ABCB9	10975.9	22451.2	13680.6	21305.4	17983.1	21163.3	14455.8	11447.7	14433.4	18178.3	17790.1	17279.2	16244.8	No	0.0663959	0.791028	0.999933
Abcc4	ABCC4	E9Q236	MRP4_MOUSE	ATP-binding cassette sub-family C member 4	7250.89	5125.67	5227.25	7764.39	6139.4	10069.4	5144.02	NA	5633.8	7987.76	8098.8	6301.52	7386.76	No	-0.205498	0.421543	0.999933
Abcd2	ABCD2	Q61285	ABCD2_MOUSE	ATP-binding cassette sub-family D member 2	17938.5	22582.8	25917	24322.3	20831.8	23165.6	20200.1	16195.6	18513	22178	20328.3	22318.5	20096.8	No	0.149465	0.458232	0.999933
Abcd3	ABCD3	P55096	ABCD3_MOUSE	ATP-binding cassette sub-family D member 3	42987	35285.9	49926.5	38144	41288.1	32199.9	30406.8	24929	41178.3	43600.8	35466.7	41526.3	34630.2	No	0.277	0.207755	0.999933
Abce1	ABCE1	P61222	ABCE1_MOUSE	ATP-binding cassette sub-family E member 1	6060.79	6595.72	4906.15	5470.93	8564.56	NA	9457.96	9199.95	8716.36	5378.68	8462.77	6319.63	8243.15	No	-0.381894	0.135841	0.999933
Abcg1	ABCG1	Q64343	ABCG1_MOUSE	ATP-binding cassette sub-family G member 1	NA	10208.7	11634.3	12103	11416.8	18569.5	NA	NA	10963	10390.6	11703.4	11340.7	12906.6	No	-0.148266	0.587351	0.999933
Abcg2	ABCG2	Q7TMS5	ABCG2_MOUSE	Broad substrate specificity ATP-binding cassette transporter ABCG2	49238.3	38413.9	32532.2	53648.4	45715.9	51937.8	38144.4	34316.1	38220.8	30833.5	39362.4	43909.7	38802.5	No	0.174765	0.427717	0.999933
Abhd12	ABHD12	Q99LR1	ABD12_MOUSE	Lysophosphatidylserine lipase ABHD12	12152.7	28563.4	20140.7	28467.9	27588.8	25350.4	15518.3	15212.4	18584.5	31495	23240.1	23382.7	21566.8	No	0.0979513	0.731395	0.999933
Abhd16a	ABHD16A	Q9Z1Q2	ABHGA_MOUSE	Phosphatidylserine lipase ABHD16A	33962.4	37265	50063.9	66709.4	52668	35845.3	27000.1	31029.3	53364.2	62645.1	52933.7	48133.7	43803	No	0.161462	0.562331	0.999933
Abhd3	ABHD3	Q91ZH7	ABHD3_MOUSE	Phospholipase ABHD3	6637.15	13145.6	7298.96	14783.9	13505.2	13074	6318.83	7162.03	6874.05	10157.6	9515.25	11074.1	8850.3	No	0.293805	0.310692	0.999933
Abhd6	ABHD6	Q8R2Y0	ABHD6_MOUSE	Monoacylglycerol lipase ABHD6	16001.2	33919	14870.5	21946.3	20776.9	29815.9	17011.4	15653.9	17071.5	28457.6	17703.8	21502.8	20952.3	No	0.0247425	0.927659	0.999933
Abi1	ABI1	Q8CBW3	ABI1_MOUSE	Abl interactor 1	12845.7	16959.4	15604	18016	15650.5	10182	13260.3	16912.8	13066.7	15000.6	12368.5	15815.1	13465.1	No	0.240685	0.252888	0.999933
Abi2	ABI2	P62484	ABI2_MOUSE	Abl interactor 2	NA	5192.94	7813.43	7108.9	4109.88	4456.63	NA	9427.7	5459.16	6296.35	6105.48	6056.29	6349.06	No	-0.0684239	0.815235	0.999933
Abl2	ABL2	Q4JIM5	ABL2_MOUSE	Tyrosine-protein kinase ABL2	NA	5920.81	4594.34	7354.3	4532.73	3646.95	NA	5986.09	5268.03	7651.23	NA	5600.54	5638.07	No	0.0108402	0.971633	0.999933
Ablim1	ABLIM1	Q8K4G5	ABLM1_MOUSE	Actin-binding LIM protein 1	11423.9	16992.3	18862.5	21575	19068.3	16910.6	12692.2	11492.9	14009.4	24724.9	19486	17584.4	16552.7	No	0.106364	0.677114	0.999933
Ablim2	ABLIM2	Q8BL65	ABLM2_MOUSE	Actin-binding LIM protein 2	26854.1	36880.6	49712.9	50185.4	49170.6	37599.8	33465.3	31198.3	40574.1	59496.7	49782	42560.7	42019.4	No	0.0153631	0.950928	0.999933
Abr	ABR	Q5SSL4	ABR_MOUSE	Active breakpoint cluster region-related protein	35811.2	35664	25510.3	33690.1	32351.3	22574.7	41984.1	24149.7	39338.4	36285	23751.5	32605.4	31347.2	No	0.0944417	0.69116	0.999933
Acaa2	ACAA2	Q8BWT1	THIM_MOUSE	3-ketoacyl-CoA thiolase, mitochondrial	12806.3	14433.4	15522.8	18331.8	10952.2	26309.3	15816.2	16640	15635.1	10303.9	18159.5	14409.3	17144	No	-0.218145	0.388956	0.999933
Acaca	ACACA	Q5SWU9	ACACA_MOUSE	Acetyl-CoA carboxylase 1	9299.36	13675.9	10731.4	12742.7	11866.5	9426.74	9889.51	10033.2	14192.2	11147.7	12717.2	11663.2	11234.4	No	0.0570149	0.782907	0.999933
Acacb	ACACB	E9Q4Z2	ACACB_MOUSE	Acetyl-CoA carboxylase 2	NA	4870.67	NA	3685.77	2563.46	3588.8	3533.95	NA	3949.88	5501.23	NA	3706.63	4143.46	No	-0.185192	0.572166	0.999933
Acad8	ACAD8	Q9D7B6	ACAD8_MOUSE	Isobutyryl-CoA dehydrogenase, mitochondrial	14179.9	21650.8	13764.1	19468.1	19988.9	17847.7	10340.2	11028.9	14915.9	21951.8	14201.3	17810.4	15047.6	No	0.26748	0.289287	0.999933
Acad9	ACAD9	Q8JZN5	ACAD9_MOUSE	Complex I assembly factor ACAD9, mitochondrial	16887.6	22904.4	8588.98	12172.7	18392.9	19030.8	13110.9	8918.53	10478.6	19687.5	10008	15789.3	13539	No	0.212346	0.485841	0.999933
Acadl	ACADL	P51174	ACADL_MOUSE	Long-chain specific acyl-CoA dehydrogenase, mitochondrial	31166.5	38771.7	20569.2	29136.4	40187.5	35395.6	22584.5	16081.5	22823.9	46150.1	18879.4	31966.3	26985.9	No	0.304011	0.310874	0.999933
Acadm	ACADM	P45952	ACADM_MOUSE	Medium-chain specific acyl-CoA dehydrogenase, mitochondrial	7377.21	9660.69	14451.2	9065.31	NA	17258.7	3971.68	13823.5	3732.77	8193.48	5668.34	10138.6	8774.76	No	0.409551	0.344362	0.999933
Acadsb	ACADSB	Q9DBL1	ACDSB_MOUSE	Short/branched chain specific acyl-CoA dehydrogenase, mitochondrial	11448.6	16237	12659.2	16329.1	15335.1	17008.7	10214.4	6157.25	9655.17	20119.8	13155.7	14401.8	12718.5	No	0.269964	0.357897	0.999933
Acadvl	ACADVL	P50544	ACADV_MOUSE	Very long-chain specific acyl-CoA dehydrogenase, mitochondrial	NA	6659.36	6033.39	6766.22	6046.73	8712.33	NA	NA	6469.68	6155.99	6316.15	6376.42	6913.54	No	-0.103733	0.677003	0.999933
Acan	ACAN	Q61282	PGCA_MOUSE	Aggrecan core protein	NA	3790.63	6167.18	NA	6373.17	3833.06	NA	8548.39	NA	NA	5753.75	5443.66	6045.07	No	-0.113197	0.77453	0.999933
Acat1	ACAT1	Q8QZT1	THIL_MOUSE	Acetyl-CoA acetyltransferase, mitochondrial	42592.1	56563.8	32876.2	40452	44566.1	63919.6	38216.5	36287.4	36073.5	53468.2	32959.2	43410.1	43487.4	No	0.01923	0.935847	0.999933
Acbd5	ACBD5	Q5XG73	ACBD5_MOUSE	Acyl-CoA-binding domain-containing protein 5	16021.2	33874.5	51893.9	64013.9	47664.9	28185.5	21600.1	22722.1	35262.7	55779.8	54961.6	42693.7	36418.6	No	0.191679	0.606807	0.999933
Ache	ACHE	P21836	ACES_MOUSE	Acetylcholinesterase	NA	10268.7	12460.2	13498.3	19665.9	7807	10557	21734	15194.2	13782	14093.3	13973.3	13861.2	No	0.0406278	0.892259	0.999933
Ackr1	ACKR1	Q9QUI6	ACKR1_MOUSE	Atypical chemokine receptor 1	48836.7	5244.47	12443.1	NA	21967.6	11454.8	7747.53	NA	6365.84	22694.6	NA	22123	12065.7	No	0.612258	0.324526	0.999933
Acly	ACLY	Q91V92	ACLY_MOUSE	ATP-citrate synthase	29059	35350.6	14231.4	22355.6	27206	18837.6	27840.3	15724.9	25563.4	34645.2	14999.6	25640.5	22935.1	No	0.165623	0.572617	0.999933
Aco1	ACO1	P28271	ACOC_MOUSE	Cytoplasmic aconitate hydratase	7184.71	5796.15	NA	NA	6763.36	4873.85	12950.4	7388.7	NA	6101.11	NA	6581.41	7828.52	No	-0.156007	0.666552	0.999933
Aco2	ACO2	Q99KI0	ACON_MOUSE	Aconitate hydratase, mitochondrial	90829.3	110197	76841.5	67259.4	94135.6	196193	98972.1	89358.8	71375.1	72950.1	67686.7	87852.5	99422.7	No	-0.0893668	0.75197	0.999933
Acot1	NA	O55137	ACOT1_MOUSE	Acyl-coenzyme A thioesterase 1	10277.1	11431.8	15862.5	12577.9	11917.4	11170.1	11677.3	11667	10709.8	15613	7563.98	12413.3	11400.2	No	0.138967	0.539314	0.999933
Acot11	ACOT11	Q8VHQ9	ACO11_MOUSE	Acyl-coenzyme A thioesterase 11	13870.5	22562.8	12127.2	18533.2	13001.7	14894	14855.8	5081.02	18738	21144.1	14156.9	16019.1	14811.6	No	0.195825	0.560381	0.999933
Acot13	ACOT13	Q9CQR4	ACO13_MOUSE	Acyl-coenzyme A thioesterase 13	13295.8	25259.8	21326.5	19773.8	23279.6	23364.8	19980.9	34581.6	22103.5	19810.3	17414.8	20587.1	22876	No	-0.148678	0.541926	0.999933
Acot7	ACOT7	Q91V12	BACH_MOUSE	Cytosolic acyl coenzyme A thioester hydrolase	103691	73888.8	53301.7	62043.5	65216.5	50572.8	78729.6	64403.6	100537	74555.5	46575.5	71628.4	69228.9	No	0.0607987	0.812662	0.999933
Acot8	ACOT8	P58137	ACOT8_MOUSE	Acyl-coenzyme A thioesterase 8	8936.63	7221.31	9388.15	10624.3	4814.51	11951.7	5735.81	6511.74	6319.52	7644.89	7473.71	8196.98	7606.23	No	0.10085	0.700975	0.999933
Acot9	ACOT9	Q9R0X4	ACOT9_MOUSE	Acyl-coenzyme A thioesterase 9, mitochondrial	11400.5	16559.9	7701.25	10274	12387.6	15259.3	11925	7986.3	10506.1	17796.8	9756.55	11664.6	12205	No	-0.0568577	0.82985	0.999933
Acox3	ACOX3	Q9EPL9	ACOX3_MOUSE	Peroxisomal acyl-coenzyme A oxidase 3	11874.4	13094.7	12430.4	17819.6	12909.3	15828.9	9896.85	NA	11887.3	13802.3	19648.1	13625.7	14212.7	No	-0.0367445	0.880381	0.999933
Acsbg1	ACSBG1	Q99PU5	ACBG1_MOUSE	Long-chain-fatty-acid--CoA ligase ACSBG1	40997.4	52338.2	43883.4	53270.1	62383.2	43038	35757.3	26383.7	43770.5	61594.1	37659.2	50574.5	41367.1	No	0.320769	0.192379	0.999933
Acsf2	ACSF2	Q8VCW8	ACSF2_MOUSE	Medium-chain acyl-CoA ligase ACSF2, mitochondrial	22418.4	25477.1	18451.4	23410.3	16568.3	28004.7	19042.9	20230.5	17962.5	24208.7	17145.2	21265.1	21099.1	No	0.0156749	0.942416	0.999933
Acsl1	ACSL1	P41216	ACSL1_MOUSE	Long-chain-fatty-acid--CoA ligase 1	162243	120738	81130.1	100601	94450.7	128959	101593	65748.7	78512.1	110387	83490.1	111833	94781.6	No	0.232596	0.355675	0.999933
Acsl3	ACSL3	Q9CZW4	ACSL3_MOUSE	Long-chain-fatty-acid--CoA ligase 3	35666.3	38954	50174.3	57381.4	49626.2	45659.4	38461.5	34509.9	46435.8	49729.7	56863.2	46360.5	45276.6	No	0.0312982	0.885953	0.999933
Acsl4	ACSL4	Q9QUJ7	ACSL4_MOUSE	Long-chain-fatty-acid--CoA ligase 4	14261.6	18063.1	16278.1	19196.1	14223.6	20153.9	14579.4	12227.7	16695.6	17473.7	20168.5	16404.5	16883.1	No	-0.0302096	0.886622	0.999933
Acsl5	ACSL5	Q8JZR0	ACSL5_MOUSE	Long-chain-fatty-acid--CoA ligase 5	16352.8	16915.5	8051.53	15180.8	21214	14943.7	11137.8	9743.79	10919.8	17275.4	11369.7	15542.9	12565	No	0.268758	0.320737	0.999933
Acsl6	ACSL6	Q91WC3	ACSL6_MOUSE	Long-chain-fatty-acid--CoA ligase 6	125433	143202	84663.8	122220	120821	110985	93681.8	59995	85310.6	166768	86776.7	119268	100586	No	0.296237	0.268341	0.999933
Acss1	ACSS1	Q99NB1	ACS2L_MOUSE	Acetyl-coenzyme A synthetase 2-like, mitochondrial	6104.17	13663.1	6501.37	8329.99	9938	6509.96	10366.1	4411.41	8595.62	13450	6183.22	8907.32	8252.71	No	0.140941	0.648192	0.999933
Acss2	ACSS2	Q9QXG4	ACSA_MOUSE	Acetyl-coenzyme A synthetase, cytoplasmic	5112.39	7672.08	7241.16	NA	6277.78	NA	4295.99	7204.8	6015.37	6830.51	NA	6575.85	6086.67	No	0.121874	0.66078	0.999933
Acta2	ACTA2	P62737	ACTA_MOUSE	Actin, aortic smooth muscle	108645	30409	82089	56595.1	65371.7	88368.8	69637.2	71989.6	50845	70530	52837.8	68622	67368.1	No	-0.0676666	0.821212	0.999933
Actbl2	ACTBL2	Q8BFZ3	ACTBL_MOUSE	Beta-actin-like protein 2	293873	293657	79935.7	46369.2	NA	599673	345193	129367	NA	21119.8	88278	178459	236726	No	-0.0445979	0.958335	0.999933
Actn1	ACTN1	Q7TPR4	ACTN1_MOUSE	Alpha-actinin-1	9006.02	16115.2	20373.7	14970.1	18291.1	40096.9	10926.5	14831.3	13215.5	18859.6	16294.8	15751.2	19037.4	No	-0.183523	0.572658	0.999933
Actn4	ACTN4	P57780	ACTN4_MOUSE	Alpha-actinin-4	3114.92	7565.6	9490.38	5901.42	16364.8	18629.5	3546.93	11596.8	7707.93	7328.07	5554.53	8487.43	9060.61	No	-0.099455	0.821331	0.999933
Actr1b	ACTR1B	Q8R5C5	ACTY_MOUSE	Beta-centractin	10392.3	10280.5	10851.9	NA	10588.5	9240.07	5591.71	11227.4	11904.7	7834.21	7898.13	10528.3	8949.37	No	0.278412	0.275199	0.999933
Actr2	ACTR2	P61161	ARP2_MOUSE	Actin-related protein 2	NA	10012	10566.6	6504.57	9804.72	7259.54	8100.14	13839.1	6211.96	9594.43	NA	9221.99	9001.04	No	0.0668587	0.816616	0.999933
Actr3	ACTR3	Q99JY9	ARP3_MOUSE	Actin-related protein 3	NA	8240.8	10212.3	5692.08	5767.9	9340.83	15936.7	14521.1	6272.83	4591.58	6583.25	7478.27	9541.05	No	-0.249465	0.493733	0.999933
Actr3b	ACTR3B	Q641P0	ARP3B_MOUSE	Actin-related protein 3B	NA	5469.53	8153.82	NA	7810.9	NA	NA	6398.68	11714.6	4827.42	NA	7144.75	7646.88	No	-0.0182914	0.963263	0.999933
Acvr1b	ACVR1B	Q61271	ACV1B_MOUSE	Activin receptor type-1B	NA	3697.07	NA	5211.49	2819.53	NA	NA	2817.81	4029.09	4855.72	3506.06	3909.36	3802.17	No	0.0225367	0.945172	0.999933
Adam11	ADAM11	Q9R1V4	ADA11_MOUSE	Disintegrin and metalloproteinase domain-containing protein 11	9800.14	18008.5	14090	16704.2	17593.8	20581.1	14056.2	12292.7	12061	22268.4	12884.7	15239.3	15690.7	No	-0.0296556	0.906387	0.999933
Adam22	ADAM22	Q9R1V6	ADA22_MOUSE	Disintegrin and metalloproteinase domain-containing protein 22	48097.3	90981.7	63823.3	98451.9	92861.2	95644.6	49291.5	50100.2	68759.9	114094	75888.4	78843.1	75629.8	No	0.0777824	0.784137	0.999933
Adam23	ADAM23	Q9R1V7	ADA23_MOUSE	Disintegrin and metalloproteinase domain-containing protein 23	12575.9	27755	14985.9	28511.7	29471.5	30836.8	20056.4	15038.7	15309.5	33842.3	20448.3	22660	22588.7	No	-0.0121949	0.968556	0.999933
Adam9	ADAM9	Q61072	ADAM9_MOUSE	Disintegrin and metalloproteinase domain-containing protein 9	3536.79	4916.03	7336.61	5138.6	3390.75	4818.99	NA	NA	6096.59	5613.62	4929.72	4863.75	5364.73	No	-0.193187	0.487869	0.999933
Adck1	ADCK1	Q9D0L4	ADCK1_MOUSE	AarF domain-containing protein kinase 1	9771.64	14915.6	6476.97	12962.7	14198.3	12330.8	5582.18	NA	8973.97	15393.9	8529.18	11665.1	10162	No	0.21983	0.494058	0.999933
Adck5	ADCK5	Q80V03	ADCK5_MOUSE	Uncharacterized aarF domain-containing protein kinase 5	4239.36	7927.41	10281.2	5709.44	4694.47	5016.07	7662.55	5507.11	7030.32	5728.68	6127.56	6570.37	6178.72	No	0.0232582	0.927805	0.999933
Adcy1	ADCY1	O88444	ADCY1_MOUSE	Adenylate cyclase type 1	13583.2	33486.4	39342.8	39384.8	36902.3	32944.4	22797.3	24187.2	32660.4	38708.1	40171	32539.9	31911.4	No	-0.0370086	0.901013	0.999933
Adcy2	ADCY2	Q80TL1	ADCY2_MOUSE	Adenylate cyclase type 2	10688.1	18465.8	12049.9	19818.3	19454	15577.5	10960.3	10098.6	13935.9	20662.3	16793.1	16095.2	14671.3	No	0.129427	0.620323	0.999933
Adcy3	ADCY3	Q8VHH7	ADCY3_MOUSE	Adenylate cyclase type 3	NA	11346.7	15226.2	17100	13223.3	10696	9085.4	38193	10047.5	10553.1	13049.4	14224	15270.7	No	0.098059	0.789392	0.999933
Adcy5	ADCY5	P84309	ADCY5_MOUSE	Adenylate cyclase type 5	18764.2	30663.8	24285	31792.3	30161.1	37281.1	17210	19002.9	21090.8	31019.2	29021.8	27133.3	25770.9	No	0.104054	0.685959	0.999933
Adcy6	ADCY6	Q01341	ADCY6_MOUSE	Adenylate cyclase type 6	4904.58	6543.23	6373.27	8394.07	NA	5191.27	NA	NA	NA	10055.5	12067.3	6553.79	9104.67	No	-0.413291	0.263377	0.999933
Adcy8	ADCY8	P97490	ADCY8_MOUSE	Adenylate cyclase type 8	10146.1	13363.3	15926.7	16010.5	14285.4	14176	10813.8	14046.7	14205.5	15917.7	16700.1	13946.4	14310	No	-0.0430726	0.838127	0.999933
Adcy9	ADCY9	P51830	ADCY9_MOUSE	Adenylate cyclase type 9	32010.9	47003.6	55555.6	59934.4	49476.9	58298.9	38920.2	33548.5	44613.1	54498.3	60015.1	48796.3	48315.7	No	0.0152076	0.949629	0.999933
Adcyap1r1	ADCYAP1R1	P70205	PACR_MOUSE	Pituitary adenylate cyclase-activating polypeptide type I receptor	11973.7	17486.9	27593.5	23768	25742.7	20227.4	7404.46	13763.7	21663.8	27080.1	25133.7	21312.9	19212.2	No	0.207766	0.546074	0.999933
Add1	ADD1	Q9QYC0	ADDA_MOUSE	Alpha-adducin	83451.3	111666	106551	120086	138000	87236	81829.8	74053.9	93426	171530	94953.6	111951	100505	No	0.196032	0.432361	0.999933
Add2	ADD2	Q9QYB8	ADDB_MOUSE	Beta-adducin	34194.1	50750.4	29121.7	34561.7	52327.1	45758.7	40264.1	21810.7	28160.5	59666.8	28215.6	40191	37312.7	No	0.151254	0.597193	0.999933
Add3	ADD3	Q9QYB5	ADDG_MOUSE	Gamma-adducin	132760	109459	105412	134968	127815	84836.8	106392	65375.9	114048	143437	117500	122083	105265	No	0.250102	0.289869	0.999933
Adgb	ADGB	G3UZ78	ADGB_MOUSE	Androglobin	68501.5	78353.2	34892.8	64252.6	136117	84468.9	66046.3	41844.5	73143.6	47376.7	97238.8	76423.4	68353.1	No	0.0893542	0.785935	0.999933
Adgra1	ADGRA1	Q8C4G9	AGRA1_MOUSE	Adhesion G protein-coupled receptor A1	11279.9	24973.9	29998.1	25895.2	35742.9	19208.4	NA	20413.6	22962.6	33692.7	25720.8	25578	24399.6	No	0.000692742	0.998216	0.999933
Adgrb1	ADGRB1	Q3UHD1	AGRB1_MOUSE	Adhesion G protein-coupled receptor B1	13603.6	18622.4	16298.1	20141.4	17110.8	18004.3	22272.3	12123.7	14954.4	25790.1	19222.1	17155.3	18727.8	No	-0.0957669	0.683675	0.999933
Adgrb2	ADGRB2	Q8CGM1	AGRB2_MOUSE	Adhesion G protein-coupled receptor B2	NA	3889.83	5193.48	6005.37	6228.37	5390.57	7311.66	3629.2	7164.6	6705.09	5512.07	5329.26	5952.2	No	-0.144458	0.583398	0.999933
Adgrb3	ADGRB3	Q80ZF8	AGRB3_MOUSE	Adhesion G protein-coupled receptor B3	12992.4	13853.3	12736.5	14066.9	13894.4	11072	8531.23	7862.75	10636.2	19174	12385	13508.7	11610.2	No	0.281475	0.251301	0.999933
Adgrl1	ADGRL1	Q80TR1	AGRL1_MOUSE	Adhesion G protein-coupled receptor L1	20668.6	19417.5	17469.6	25630.2	19305.3	21822.8	18200.6	15537.4	23231.7	25649.8	17446.9	20498.3	20314.9	No	0.0227015	0.914797	0.999933
Adgrl2	ADGRL2	Q8JZZ7	AGRL2_MOUSE	Adhesion G protein-coupled receptor L2	6081.21	4837.1	3495.22	NA	5666.14	7868.23	5982.25	4432.91	NA	3250.3	3893.9	5019.92	5085.52	No	0.0232079	0.939659	0.999933
Adgrl3	ADGRL3	Q80TS3	AGRL3_MOUSE	Adhesion G protein-coupled receptor L3	NA	5947.49	10816.7	12244.2	7798.38	5718.85	NA	NA	17121.9	6387.58	NA	9201.7	9742.77	No	0.0499141	0.907929	0.999933
Adh5	ADH5	P28474	ADHX_MOUSE	Alcohol dehydrogenase class-3	18201.8	19274.5	13320.5	15192.2	12823.9	15695.9	15130	12784.5	19379.3	19259.6	9309.1	15762.6	15259.7	No	0.0708154	0.768842	0.999933
Adipoq	ADIPOQ	Q60994	ADIPO_MOUSE	Adiponectin	6583.86	1627.46	8719.86	7471.18	6848.28	2537.05	NA	NA	NA	7867.4	8082.73	6250.13	6162.39	No	-4.0513e-05	0.999942	0.999942
Adra1b	ADRA1B	P97717	ADA1B_MOUSE	Alpha-1B adrenergic receptor	NA	9772.06	18504.7	14317.2	12491.2	10774.6	4253.48	9753.28	17038.5	19707.7	16719.9	13771.3	13041.3	No	0.202083	0.606433	0.999933
Afdn	AFDN	Q9QZQ1	AFAD_MOUSE	Afadin	39667.4	33018.1	34519.5	30640	30374.7	42239.5	40922.2	19777.9	34338.6	33974.6	39608.1	33643.9	35143.5	No	-0.027526	0.906003	0.999933
Afg3l2	AFG3L2	Q8JZQ2	AFG32_MOUSE	AFG3-like protein 2	13726.7	11006.2	10010.8	10428.1	11133.4	20385.3	NA	9816.16	9906.66	11435.2	10352.9	11261	12379.3	No	-0.083706	0.739772	0.999933
Agap2	AGAP2	Q3UHD9	AGAP2_MOUSE	Arf-GAP with GTPase, ANK repeat and PH domain-containing protein 2	9808.79	12088.9	8969.22	8147.59	12793.8	7365.77	9022.32	7320.64	7833.98	13095.7	6993.58	10361.7	8605.33	No	0.282832	0.231739	0.999933
Agap3	AGAP3	Q8VHH5	AGAP3_MOUSE	Arf-GAP with GTPase, ANK repeat and PH domain-containing protein 3	7624.03	15003.9	10059.8	12666.4	10315.2	9879.23	9356.16	10511.9	10700.5	14750.8	6480.38	11133.9	10279.8	No	0.119153	0.636095	0.999933
Agfg1	AGFG1	Q8K2K6	AGFG1_MOUSE	Arf-GAP domain and FG repeat-containing protein 1	27377.6	45016.4	32062.5	30555.1	19808.3	20460.2	36895.5	28758.8	45170	44731	24234.7	30964	33375.1	No	-0.0952948	0.732185	0.999933
Agk	AGK	Q9ESW4	AGK_MOUSE	Acylglycerol kinase, mitochondrial	7155.88	12150.5	8891.64	8520.59	9303.05	23302.3	8895.89	9418.16	NA	11727.8	11069.8	9204.34	12882.8	No	-0.409646	0.165733	0.999933
Ago1	AGO1	Q8CJG1	AGO1_MOUSE	Protein argonaute-1	9184.91	12016.1	11395.7	12530.1	8052.76	12881.5	13367.1	13669	11849.8	8768.66	10495.9	10635.9	11838.7	No	-0.15792	0.467146	0.999933
Ago2	AGO2	Q8CJG0	AGO2_MOUSE	Protein argonaute-2	8925.89	11523.7	7731.02	9134.64	8138.59	9733.67	9109.39	6649.59	8774.31	9677.71	9387.54	9090.77	8888.7	No	0.0298785	0.883485	0.999933
Agpat1	AGPAT1	O35083	PLCA_MOUSE	1-acyl-sn-glycerol-3-phosphate acyltransferase alpha	14242.7	40826.3	74185.4	81090.5	61489.5	37996.4	11370.9	45671.1	60698.8	68588.5	70643.8	54366.9	49161.6	No	0.130364	0.797608	0.999933
Agpat3	AGPAT3	Q9D517	PLCC_MOUSE	1-acyl-sn-glycerol-3-phosphate acyltransferase gamma	38093.5	39998	47972.2	49947.6	38759.9	47019.6	32684.9	30282.2	41401.7	41407.5	46658.7	42954.2	39909.1	No	0.116316	0.578573	0.999933
Agpat4	AGPAT4	Q8K4X7	PLCD_MOUSE	1-acyl-sn-glycerol-3-phosphate acyltransferase delta	39122.5	41222.4	38721.9	39989.2	27503.7	53190.8	47150.4	23038.8	33830.1	39842.9	34602.4	37311.9	38609.2	No	-0.014573	0.952307	0.999933
Agpat5	AGPAT5	Q9D1E8	PLCE_MOUSE	1-acyl-sn-glycerol-3-phosphate acyltransferase epsilon	32725.5	39640.5	46575.6	50650.7	43582.8	39777	33877.7	34784	44944.7	47871.9	49334.5	42635	41765	No	0.0294903	0.888092	0.999933
Agrn	AGRN	A2ASQ1	AGRIN_MOUSE	Agrin	13070.2	9927.68	6622.21	9506.63	9222.39	9565.7	6490.93	NA	NA	7196.15	NA	9669.83	7750.93	No	0.305704	0.310078	0.999933
Ahcy	AHCY	P50247	SAHH_MOUSE	Adenosylhomocysteinase	34042.8	21839.5	16317.4	11163.7	19345.1	17362.9	25379.1	18375.6	17894.4	18846.5	14399.6	20541.7	18709.7	No	0.0594172	0.827594	0.999933
Ahcyl1	AHCYL1	Q80SW1	SAHH2_MOUSE	S-adenosylhomocysteine hydrolase-like protein 1	393661	365377	303088	347817	393943	200824	325217	194644	386929	395531	297066	360777	300035	No	0.315342	0.205953	0.999933
Ahcyl2	AHCYL2	Q68FL4	SAHH3_MOUSE	Putative adenosylhomocysteinase 3	17067.2	17466.9	11972.4	21359.9	19092.3	14411.8	17798.3	8539.68	20485.9	20403.7	12112	17391.8	15625.2	No	0.194168	0.470992	0.999933
Ahi1	AHI1	Q8K3E5	AHI1_MOUSE	Jouberin	NA	6447.39	4709.92	NA	6087.74	4413.26	NA	NA	9038.19	5189.89	8889.93	5748.35	6882.82	No	-0.201331	0.564648	0.999933
Ahsa1	AHSA1	Q8BK64	AHSA1_MOUSE	Activator of 90 kDa heat shock protein ATPase homolog 1	NA	6944.01	8241.91	3945.83	NA	NA	2243.97	9561.42	4678.83	5706.31	NA	6377.25	5547.63	No	0.315862	0.508174	0.999933
Aifm1	AIFM1	Q9Z0X1	AIFM1_MOUSE	Apoptosis-inducing factor 1, mitochondrial	27638.5	37074.7	23838.8	30719.7	37302.6	32384	21983	17988	21065.1	46505.4	23449.3	31314.9	27229.1	No	0.259022	0.335758	0.999933
Aifm3	AIFM3	Q3TY86	AIFM3_MOUSE	Apoptosis-inducing factor 3	27687.4	26190.8	30735.9	28910.9	25537.3	31484.7	28834.7	17285	32898.1	33267.2	29109.7	27812.5	28813.2	No	-0.021777	0.920987	0.999933
Ajm1	NA	A2AJA9	AJM1_MOUSE	Apical junction component 1 homolog	8723.5	14047.2	12949.7	14105.1	18021.8	11192	7358.22	9280.84	10328.9	21797.1	11461.5	13569.5	11903.1	No	0.239123	0.40279	0.999933
Ak1	AK1	Q9R0Y5	KAD1_MOUSE	Adenylate kinase isoenzyme 1	4706.35	10622.9	18640.3	NA	NA	5467.51	10332.6	23261.1	6958.78	4296.56	2331.58	11323.2	8774.69	No	0.540825	0.38637	0.999933
Ak4	AK4	Q9WUR9	KAD4_MOUSE	Adenylate kinase 4, mitochondrial	NA	5911.7	5310.35	1890.24	NA	2925.73	6878.51	8376.67	3756.14	2486.08	2068.92	4370.76	4415.34	No	0.0187688	0.969658	0.999933
Akap1	AKAP1	O08715	AKAP1_MOUSE	A-kinase anchor protein 1, mitochondrial	2149.42	4877.1	3853.53	4073.06	4449.28	4563.64	2548.22	NA	11694.8	7993.59	11684.6	3880.48	7696.98	No	-0.823404	0.0586109	0.999933
Akap2	AKAP2	O54931	AKAP2_MOUSE	A-kinase anchor protein 2	NA	5611.27	12798	10037.1	5744.51	7107.47	8523.91	40091.2	9194.23	9220.85	9952.57	8547.74	14015	No	-0.490551	0.277667	0.999933
Akap5	AKAP5	D3YVF0	AKAP5_MOUSE	A-kinase anchor protein 5	4848.95	9035.87	7105.99	7035.98	9214.85	5796.5	4700.21	5551.87	7846.92	11601.7	9088.79	7448.33	7431	No	0.0379898	0.889942	0.999933
Akap7	AKAP7	Q7TN79	AKA7G_MOUSE	A-kinase anchor protein 7 isoform gamma	NA	4351.41	5857.61	4239.59	4893.5	5108.22	5781.02	NA	NA	4752.38	NA	4835.53	5213.87	No	-0.115952	0.678875	0.999933
Akap9	AKAP9	Q70FJ1	AKAP9_MOUSE	A-kinase anchor protein 9	4655.74	13616.9	14999.1	14622.8	NA	13322.9	NA	6880.4	8519.64	10081.3	11869.2	11973.6	10134.7	No	0.138446	0.707109	0.999933
Akr1b1	NA	P45376	ALDR_MOUSE	Aldo-keto reductase family 1 member B1	NA	12827.4	9885.11	NA	8703.17	NA	8241.23	12700.3	NA	6379.32	NA	10471.9	9106.95	No	0.241634	0.50967	0.999933
Akr1b8	AKR1B10	P45377	ALD2_MOUSE	Aldose reductase-related protein 2	NA	4204.27	NA	6915.61	5680.2	4619.39	NA	6455.16	9174.68	6477.23	NA	5600.03	6681.62	No	-0.241913	0.468896	0.999933
Alcam	ALCAM	Q61490	CD166_MOUSE	CD166 antigen	8173.13	6324.62	9308.07	11152.3	10741.2	17284.4	27886.9	10783.3	7348.6	11111.4	10928.6	9139.86	14223.9	No	-0.527912	0.106509	0.999933
Aldh18a1	ALDH18A1	Q9Z110	P5CS_MOUSE	Delta-1-pyrroline-5-carboxylate synthase	9070.55	14927.1	5454.25	9246.24	12121.1	10950.1	8909.28	6018.12	9587.58	16008.6	7557.89	10163.8	9838.6	No	0.0377796	0.899592	0.999933
Aldh1l1	ALDH1L1	Q8R0Y6	AL1L1_MOUSE	Cytosolic 10-formyltetrahydrofolate dehydrogenase	14609.3	18964.4	12998.1	13086.3	16313	8742.86	10476.3	13000.2	10942.5	17369.9	7489.41	15194.2	11336.9	No	0.46163	0.0726542	0.999933
Aldh2	ALDH2	P47738	ALDH2_MOUSE	Aldehyde dehydrogenase, mitochondrial	6703.42	14361.2	16349.7	13475.4	16635.4	28835.9	11445.7	15054.7	9185.44	11773.3	14049.9	13505	15057.5	No	-0.122265	0.70024	0.999933
Aldh3a2	ALDH3A2	P47740	AL3A2_MOUSE	Aldehyde dehydrogenase family 3 member A2	12495.7	8624.06	NA	6517.09	17756.5	13513.2	5187.28	4815.15	NA	14346.1	NA	11348.3	9465.44	No	0.341196	0.447636	0.999933
Aldh3b1	ALDH3B1	Q80VQ0	AL3B1_MOUSE	Aldehyde dehydrogenase family 3 member B1	NA	11088.4	NA	11256.7	10731.6	11974.8	NA	NA	NA	10017	11553.4	11025.6	11181.7	No	-0.0163576	0.956206	0.999933
Aldh5a1	ALDH5A1	Q8BWF0	SSDH_MOUSE	Succinate-semialdehyde dehydrogenase, mitochondrial	12816.8	27592.1	13480.5	15490.5	18079.1	26689.3	14677.7	15752.2	15083.8	26911.4	12668.2	17491.8	18630.4	No	-0.0835342	0.765591	0.999933
Aldh6a1	ALDH6A1	Q9EQ20	MMSA_MOUSE	Methylmalonate-semialdehyde dehydrogenase [acylating], mitochondrial	8807.81	10813.2	9365.84	7933.21	21996.4	17696	16289.3	12865.4	10377.2	6688.44	7374.97	11783.3	11881.9	No	-0.0264455	0.935723	0.999933
Aldh7a1	ALDH7A1	Q9DBF1	AL7A1_MOUSE	Alpha-aminoadipic semialdehyde dehydrogenase	NA	9107.5	11100.9	NA	7521.32	13446.5	9841.38	8490.37	10138.5	8218.43	NA	9243.23	10027	No	-0.112682	0.688818	0.999933
Aldh9a1	ALDH9A1	Q9JLJ2	AL9A1_MOUSE	4-trimethylaminobutyraldehyde dehydrogenase	9241.79	8406.53	19248	NA	26235.6	11197.2	11491.4	19343.6	18149.8	6558.85	15699.8	15783	13740.1	No	0.123388	0.748408	0.999933
Aldoa	ALDOA	P00883	ALDOA_RABIT	Fructose-bisphosphate aldolase A	53005.7	53090.5	79671.3	17995.2	39157.7	39707.7	64682.3	102209	34450.7	21734.5	43492.3	48584.1	51046	No	-0.0518049	0.899559	0.999933
Aldoc	ALDOC	P05063	ALDOC_MOUSE	Fructose-bisphosphate aldolase C	10355.9	16250	28021.1	7679.08	11891.7	11835.7	14810.9	33871.5	11761.2	10900.9	9393	14839.6	15428.9	No	-0.0517318	0.888607	0.999933
Alg10b	ALG10	Q3UGP8	AG10B_MOUSE	Putative Dol-P-Glc:Glc(2)Man(9)GlcNAc(2)-PP-Dol alpha-1,2-glucosyltransferase	NA	3825.92	11726.7	13271.4	8600.17	3785.65	NA	8184.46	10653	15965.6	9958.53	9356.04	9709.44	No	-0.0553523	0.900378	0.999933
Alg11	ALG11	Q3TZM9	ALG11_MOUSE	GDP-Man:Man(3)GlcNAc(2)-PP-Dol alpha-1,2-mannosyltransferase	11411.1	6965.95	4796.25	6531.84	4340.09	7621.15	NA	NA	4141.56	6330.85	3592.15	6809.05	5421.43	No	0.308103	0.368912	0.999933
Alg2	ALG2	Q9DBE8	ALG2_MOUSE	Alpha-1,3/1,6-mannosyltransferase ALG2	11172.6	18796.1	14468	19741	19323	15553.7	10440.7	13484.4	14561.6	31346.1	15102.5	16700.1	16748.2	No	0.0542878	0.846614	0.999933
Alg5	ALG5	Q9DB25	ALG5_MOUSE	Dolichyl-phosphate beta-glucosyltransferase	10561.6	8300.59	NA	10631.6	11065.3	10860.3	NA	NA	7457.57	9193.54	9144.39	10139.8	9163.96	No	0.149757	0.557937	0.999933
Alg9	ALG9	Q8VDI9	ALG9_MOUSE	Alpha-1,2-mannosyltransferase ALG9	8492.27	6034.32	NA	6426.91	3715.85	10361.3	11013.8	NA	NA	6912.53	6814.99	6167.34	8775.67	No	-0.533787	0.113602	0.999933
Aloxe3	ALOXE3	Q9WV07	LOXE3_MOUSE	Hydroperoxide isomerase ALOXE3	NA	1869.54	6929.36	NA	3614.57	NA	NA	8421.31	2731.98	NA	3605.59	4137.82	4919.63	No	-0.275	0.620602	0.999933
Als2	ALS2	Q920R0	ALS2_MOUSE	Alsin	NA	4067.88	2207.19	5286.73	6729.39	6033.96	4827.82	2240.61	4845.33	5195.3	3427.18	4572.8	4428.37	No	0.00330303	0.992472	0.999933
Amer2	AMER2	Q8CCJ4	AMER2_MOUSE	APC membrane recruitment protein 2	NA	10514.6	11894.5	8783.03	9115.28	9995.81	6838.89	9079.58	9732.8	12309.2	12300.7	10076.9	10042.8	No	0.0219038	0.926828	0.999933
Amfr	AMFR	Q9R049	AMFR_MOUSE	E3 ubiquitin-protein ligase AMFR	14946.4	15860.5	23071.4	28049.2	20178.1	17410.3	13587	11402.2	17629.2	23434.7	22828.6	20421.1	17715.3	No	0.212265	0.414337	0.999933
Amot	AMOT	Q8VHG2	AMOT_MOUSE	Angiomotin	27950.7	49339.3	62920.6	71934.7	63324.6	36302.1	40474	33638.3	52537.8	72210.4	60849.1	55094	49335.3	No	0.143395	0.623358	0.999933
Amotl1	AMOTL1	Q9D4H4	AMOL1_MOUSE	Angiomotin-like protein 1	21450	29806.2	48792.5	38325.7	39436.5	27579.3	16902.2	NA	30224.6	37000.7	27911.5	35562.2	27923.7	No	0.339232	0.243826	0.999933
Ampd2	AMPD2	Q9DBT5	AMPD2_MOUSE	AMP deaminase 2	4334.94	8150.82	9850.82	9883.53	7244.3	5631.96	6715.04	9447.85	6952.22	11743.8	7523.27	7892.88	8002.35	No	-0.0362651	0.893179	0.999933
Ampd3	AMPD3	O08739	AMPD3_MOUSE	AMP deaminase 3	NA	3769.8	NA	11532.5	21844.2	NA	2375.76	NA	7522.63	7322.02	NA	12382.2	5740.14	No	0.953143	0.167472	0.999933
Amph	AMPH	Q7TQF7	AMPH_MOUSE	Amphiphysin	20336.3	30923.2	31822.6	22664.6	14685.4	17390	33696.5	37430.1	26469.9	22660.8	25380.7	24086.4	27171.3	No	-0.185699	0.492575	0.999933
Anapc4	ANAPC4	Q91W96	APC4_MOUSE	Anaphase-promoting complex subunit 4	NA	6493.26	NA	4065.73	4125.94	4197.33	6674.49	NA	NA	3808.72	NA	4894.98	4893.51	No	0.0099148	0.978189	0.999933
Angptl1	ANGPTL1	Q640P2	ANGL1_MOUSE	Angiopoietin-related protein 1	78646.1	105297	47035	44890.4	55154.4	347320	87480.8	49184.2	59670.9	NA	29356.9	66204.5	114603	No	-0.288141	0.58719	0.999933
Ank1	ANK1	Q02357	ANK1_MOUSE	Ankyrin-1	20063.7	22833.1	17968.9	25310.7	29664.2	23116.3	18991.8	16179.5	16511.3	26215.7	20361.9	23168.1	20229.4	No	0.195234	0.381322	0.999933
Ank2	ANK2	Q8C8R3	ANK2_MOUSE	Ankyrin-2	105149	140733	99948.6	115950	155497	102744	82966.1	70415.7	96503.5	153198	104897	123456	101787	No	0.300237	0.218094	0.999933
Ank3	ANK3	G5E8K5	ANK3_MOUSE	Ankyrin-3	61724.4	82657.7	54129.1	64484.3	92329	76043.5	55946.8	40864.1	45050.9	93122.9	60386.1	71064.9	61902.4	No	0.229921	0.377841	0.999933
Ankfy1	ANKFY1	Q810B6	ANFY1_MOUSE	Rabankyrin-5	11563.8	8400.39	12184.6	20092.4	33145.3	6398.51	NA	16232	12816.3	8763.16	20638.4	17077.3	12969.7	No	0.342233	0.398327	0.999933
Ankle2	ANKLE2	Q6P1H6	ANKL2_MOUSE	Ankyrin repeat and LEM domain-containing protein 2	23631.1	24617.7	26964.8	26577	29261.1	25773.8	32299.9	19205.1	20853.7	30266.6	28800.4	26210.3	26199.9	No	0.0222839	0.915548	0.999933
Ankrd28	ANKRD28	Q505D1	ANR28_MOUSE	Serine/threonine-protein phosphatase 6 regulatory ankyrin repeat subunit A	NA	4244.78	5751.41	NA	6545.22	4441.29	NA	NA	NA	4956.14	10146.8	5513.8	6514.73	No	-0.161033	0.685678	0.999933
Anks1a	NA	P59672	ANS1A_MOUSE	Ankyrin repeat and SAM domain-containing protein 1A	NA	10239.7	5721.16	8788.67	NA	2789.43	4707.8	NA	6389.92	11019.9	10790.4	8249.84	7139.48	No	0.345777	0.446555	0.999933
Anks1b	ANKS1B	Q8BIZ1	ANS1B_MOUSE	Ankyrin repeat and sterile alpha motif domain-containing protein 1B	18597.2	26308.1	18961.4	19996.1	28973.1	26115.9	23709	17099.5	16751	37717	22705	22567.2	24016.2	No	-0.0581797	0.817087	0.999933
Ano10	ANO10	Q8BH79	ANO10_MOUSE	Anoctamin-10	21690.4	15328.4	10628	15222	10835.9	20725.9	10163.8	6946.22	10492.7	16425.9	10939.5	14741	12615.7	No	0.264613	0.378306	0.999933
Ano6	ANO6	Q6P9J9	ANO6_MOUSE	Anoctamin-6	NA	3278.52	3083.95	6552.14	5101.8	3241.57	NA	3720.97	3438.6	6942.03	4923.28	4504.1	4453.29	No	0.0063635	0.984118	0.999933
Ano8	ANO8	Q6PB70	ANO8_MOUSE	Anoctamin-8	13330.5	12132.5	11485.2	16184	11285.1	12527.9	7275.07	5727.91	12569.3	14988	14241.3	12883.4	11221.6	No	0.271463	0.333348	0.999933
Anxa1	ANXA1	P10107	ANXA1_MOUSE	Annexin A1	10875.3	6282.73	12073.6	NA	18725.3	5624.65	NA	12474.1	10932.4	2940.69	8783.29	11989.3	8151.03	No	0.623954	0.167469	0.999933
Anxa11	ANXA11	P97384	ANX11_MOUSE	Annexin A11	NA	4390.47	7459.48	NA	4049.18	7051.43	NA	9345.13	NA	3460.29	9193.4	5299.71	7262.56	No	-0.408046	0.327421	0.999933
Anxa2	ANXA2	P07356	ANXA2_MOUSE	Annexin A2	40864.9	20725	59079.5	19559.2	58171.8	32254.5	23268.7	72821.1	46218.8	12199.1	39915.6	39680.1	37779.6	No	0.11987	0.783008	0.999933
Anxa5	ANXA5	P08758	ANXA5_HUMAN	Annexin A5	13619.7	17450.6	16370.5	12802.8	14031.8	18649.1	16267.4	25864.5	15844.3	10499.3	14669.9	14855.1	16965.7	No	-0.148815	0.536992	0.999933
Anxa6	ANXA6	P14824	ANXA6_MOUSE	Annexin A6	10901.7	20045	16917.8	15397.7	14360.3	24242.9	14501.3	13276.1	16368.5	24693	11245.1	15524.5	17387.8	No	-0.128253	0.625814	0.999933
Anxa7	ANXA7	Q07076	ANXA7_MOUSE	Annexin A7	8021.4	7192.11	10290.3	3822.19	13134.6	9614.37	8961.79	12282.8	11125.2	6011.1	9588.68	8492.13	9597.32	No	-0.256073	0.402891	0.999933
Aoc3	AOC3	O70423	AOC3_MOUSE	Membrane primary amine oxidase	91468.6	11568.3	21393.6	25279.7	33830.7	47619.9	25882.4	24067.4	18969.1	32462.4	43961	36708.2	32160.4	No	-0.088821	0.835683	0.999933
Ap1b1	AP1B1	O35643	AP1B1_MOUSE	AP-1 complex subunit beta-1	NA	10675.5	10514.6	9606.61	11884	11283.3	8012.08	12851.5	9853.37	8394.9	7310.32	10670.2	9617.57	No	0.174346	0.459159	0.999933
Ap1g1	AP1G1	P22892	AP1G1_MOUSE	AP-1 complex subunit gamma-1	8043.67	12586.8	4174.36	3575.54	6500.12	7320.62	5797.86	3993.77	4210.75	9226.86	5701.89	6976.11	6041.96	No	0.11961	0.719972	0.999933
Ap1m1	AP1M1	P35585	AP1M1_MOUSE	AP-1 complex subunit mu-1	24009.1	29234.3	13947.7	17204.4	17647.9	20057.4	19951.1	11864.5	19780.6	21926.4	16178	20408.7	18293	No	0.135701	0.588417	0.999933
Ap1s1	AP1S1	P61967	AP1S1_MOUSE	AP-1 complex subunit sigma-1A	5673.86	12992	7058.74	11097	8939.02	9508.63	4229.36	4259.63	16021.6	13629.4	8207.68	9152.13	9309.38	No	0.0931078	0.801373	0.999933
Ap1s2	AP1S2	Q9DB50	AP1S2_MOUSE	AP-1 complex subunit sigma-2	27447	33324.7	31198.2	48097.6	39807.5	NA	NA	NA	36133.5	33095.2	45004.7	35975	38077.8	No	-0.0979379	0.729707	0.999933
Ap2a1	AP2A1	P17426	AP2A1_MOUSE	AP-2 complex subunit alpha-1	64793.1	95498.5	38557.5	44483.2	94924.9	67965.7	48884.9	36348	43222.5	92171.1	34050.8	67651.4	53773.8	No	0.326365	0.32353	0.999933
Ap2a2	AP2A2	P17427	AP2A2_MOUSE	AP-2 complex subunit alpha-2	39933	53004.5	21594.5	21095.5	47099.6	36536.6	24603.2	29274.1	18090	39917.2	17075.9	36545.4	27582.8	No	0.375072	0.25276	0.999933
Ap2b1	AP2B1	Q9DBG3	AP2B1_MOUSE	AP-2 complex subunit beta	86641	96961.9	44698.8	44576.5	68394	83496.1	58622.7	40167.9	43308.8	65318.3	39231.1	68254.4	55024.1	No	0.294346	0.314336	0.999933
Ap2m1	AP2M1	P84091	AP2M1_MOUSE	AP-2 complex subunit mu	824658	708680	821036	797878	826818	585905	769687	681876	1.02802e+06	604314	820303	795814	748351	No	0.113739	0.588134	0.999933
Ap2s1	AP2S1	P62743	AP2S1_MOUSE	AP-2 complex subunit sigma	686903	752164	500030	533262	550806	515303	554934	438729	659327	559305	552311	604633	546652	No	0.137715	0.505956	0.999933
Ap3b1	AP3B1	Q9Z1T1	AP3B1_MOUSE	AP-3 complex subunit beta-1	29844.6	20270.8	29900.8	22118	20226.1	19830.8	10009.5	12675.6	30556.9	20484.2	29631.4	24472.1	20531.4	No	0.343649	0.265766	0.999933
Ap3b2	AP3B2	Q9JME5	AP3B2_MOUSE	AP-3 complex subunit beta-2	17316.3	17062.9	7760.11	13175.2	13038.8	10209.7	12896.8	7562.15	11463	14125.3	10198.6	13670.7	11075.9	No	0.275983	0.289944	0.999933
Ap3d1	AP3D1	O54774	AP3D1_MOUSE	AP-3 complex subunit delta-1	21193.5	26339.1	16940.4	20259.9	17861.6	18105.7	24807.6	14274.4	30170.6	19733	18078.3	20518.9	20861.6	No	0.0012436	0.995786	0.999933
Ap3m1	AP3M1	Q9JKC8	AP3M1_MOUSE	AP-3 complex subunit mu-1	NA	8970.47	4645.3	8002.2	7553.83	5504.22	NA	NA	8235.8	9031.85	5259.06	7292.95	7007.73	No	0.0565716	0.855215	0.999933
Ap3m2	AP3M2	Q8R2R9	AP3M2_MOUSE	AP-3 complex subunit mu-2	17100.3	24213.5	16765.8	19279.9	16198.7	15059.2	18247	13042.7	24657.1	21598	16472.7	18711.6	18179.4	No	0.0585783	0.79569	0.999933
Ap3s2	AP3S2	Q8BSZ2	AP3S2_MOUSE	AP-3 complex subunit sigma-2	3284.98	10710.8	5865.81	8702.63	7843.09	3733.54	5742.6	NA	NA	9991.25	NA	7281.45	6489.13	No	0.175443	0.681835	0.999933
Apbb1	APBB1	Q9QXJ1	APBB1_MOUSE	Amyloid-beta A4 precursor protein-binding family B member 1	8106.18	8664.01	9699.12	17487.1	7986.91	6781.3	9644.57	NA	9466.36	8557.32	3848.79	10388.7	7659.67	No	0.444424	0.169712	0.999933
Apeh	APEH	Q8R146	APEH_MOUSE	Acylamino-acid-releasing enzyme	7148.15	3370.34	7327.99	5386.3	9697.03	4773.37	NA	10351.9	NA	3066.1	8953.35	6585.96	6786.19	No	0.0327263	0.935108	0.999933
Apmap	APMAP	Q9D7N9	APMAP_MOUSE	Adipocyte plasma membrane-associated protein	9148.32	12505.1	10785.6	9467.45	12781.9	11568.2	7755.73	6121.65	8665.15	13574.8	7501.84	10937.7	9197.9	No	0.28983	0.242425	0.999933
Apoo	APOO	Q9DCZ4	MIC26_MOUSE	MICOS complex subunit Mic26	12458.5	23367.5	17563.5	21378.7	15658.2	25470.6	9665.92	16804.9	15898.2	22371.1	19903.8	18085.3	18352.4	No	0.00742171	0.978271	0.999933
Apool	APOOL	Q78IK4	MIC27_MOUSE	MICOS complex subunit Mic27	5422.68	12732.2	7255.11	13098.9	11113.8	14292.4	6531.62	4555.07	7245.64	15015.4	12061.4	9924.53	9950.26	No	0.0491623	0.88849	0.999933
Appl1	APPL1	Q8K3H0	DP13A_MOUSE	DCC-interacting protein 13-alpha	24677	7911.74	25174.9	29458.1	27545	34243.1	12788.4	15503.4	9576.68	8903.86	50507.3	22953.4	21920.5	No	0.251898	0.595072	0.999933
Appl2	APPL2	Q8K3G9	DP13B_MOUSE	DCC-interacting protein 13-beta	16535.2	25140.6	25960.1	27356.2	25310.6	21915.5	15841.2	13054.6	26315.7	31077.1	25887.9	24060.5	22348.7	No	0.147319	0.575419	0.999933
Aqp4	AQP4	P55088	AQP4_MOUSE	Aquaporin-4	877662	523344	544964	437342	450356	450961	592287	355408	355280	269451	430702	566734	409015	No	0.464407	0.0855301	0.999933
Araf	ARAF	P04627	ARAF_MOUSE	Serine/threonine-protein kinase A-Raf	9711.76	9437.89	5684.92	7738.99	5907.99	NA	9372.42	9244.92	14176.1	12071.7	7677.21	7696.31	10508.5	No	-0.451291	0.0953505	0.999933
Arap2	ARAP2	Q8BZ05	ARAP2_MOUSE	Arf-GAP with Rho-GAP domain, ANK repeat and PH domain-containing protein 2	NA	7423.46	5877.31	3754.43	6689.93	NA	7481.82	5171.02	NA	9659.98	8029.85	5936.28	7585.67	No	-0.36335	0.253082	0.999933
Arcn1	ARCN1	Q5XJY5	COPD_MOUSE	Coatomer subunit delta	NA	6998.35	4240.87	4410.98	4909.04	7509.66	NA	3855.3	3138.62	7249.91	5459.48	5139.81	5442.59	No	-0.0305112	0.922832	0.999933
Arf1	ARF1	P84078	ARF1_MOUSE	ADP-ribosylation factor 1	6520	23282.9	40482.1	30871.9	26580.1	18942.6	26508.7	59795.7	34591	32226.1	24428.4	25547.4	32748.8	No	-0.481328	0.259182	0.999933
Arf2	NA	Q8BSL7	ARF2_MOUSE	ADP-ribosylation factor 2	14113.9	32098.8	19479.8	9102.56	15670.2	17331.2	14663.7	21287	13316.3	29626.3	5234.27	18093.1	16909.8	No	0.150509	0.711139	0.999933
Arf4	ARF4	P61750	ARF4_MOUSE	ADP-ribosylation factor 4	NA	7635.47	7565.88	3773.42	4458.46	2713.43	4593.49	5301.36	5706.3	7758.62	NA	5858.31	5214.64	No	0.178276	0.603785	0.999933
Arf5	ARF5	P84084	ARF5_MOUSE	ADP-ribosylation factor 5	25910.4	49745.7	37574.4	24954.7	33527.7	22159.5	36242.5	49810.8	32405.8	40829.9	10801.1	34342.6	32041.6	No	0.205985	0.564331	0.999933
Arfgap1	ARFGAP1	Q9EPJ9	ARFG1_MOUSE	ADP-ribosylation factor GTPase-activating protein 1	12675.9	25908.2	22873.6	23807.4	21706	17496.7	18969.9	15562.7	24795.5	34818.1	21198.3	21394.2	22140.2	No	-0.0380534	0.885174	0.999933
Arg1	ARG1	Q61176	ARGI1_MOUSE	Arginase-1	59468.4	40255.1	85649.7	19611.6	78579.9	30197.5	21136.5	118700	65581.9	14271	87778.6	56712.9	56277.6	No	0.224511	0.677501	0.999933
Arglu1	ARGLU1	Q3UL36	ARGL1_MOUSE	Arginine and glutamate-rich protein 1	37832.9	36186.2	16100.1	16051.6	20475	22194.3	16881.9	16135.4	24705.5	21777.7	14429.3	25329.2	19354	No	0.310314	0.282712	0.999933
Arhgap1	ARHGAP1	Q5FWK3	RHG01_MOUSE	Rho GTPase-activating protein 1	NA	10142.9	10521.6	7960.12	4637.74	9923.42	6800.98	10153.2	10322.5	12734.2	5129.47	8315.59	9177.3	No	-0.150295	0.635895	0.999933
Arhgap12	ARHGAP12	Q8C0D4	RHG12_MOUSE	Rho GTPase-activating protein 12	NA	7118.69	5690.73	3546.46	5721.87	NA	6913.48	5457.94	NA	6162.73	5273.3	5519.44	5951.86	No	-0.144237	0.613012	0.999933
Arhgap21	ARHGAP21	Q6DFV3	RHG21_MOUSE	Rho GTPase-activating protein 21	20403.5	21953.1	25883.5	24100.1	23802.3	21062.7	27306.5	19592.9	23877.6	29337	23554.9	23228.5	24121.9	No	-0.0453611	0.818549	0.999933
Arhgap23	ARHGAP23	Q69ZH9	RHG23_MOUSE	Rho GTPase-activating protein 23	4033.19	9112.4	6725.98	12404.3	12246.8	8974.51	7981.28	6803.76	6890.32	12759.9	10093.1	8904.53	8917.15	No	-0.0810479	0.789654	0.999933
Arhgap26	ARHGAP26	Q6ZQ82	RHG26_MOUSE	Rho GTPase-activating protein 26	2224.1	7559.84	3354.63	3858.75	2387.43	4706.14	NA	2199.7	2501.76	5822	NA	3876.95	3807.4	No	-0.00481375	0.990511	0.999933
Arhgap31	ARHGAP31	A6X8Z5	RHG31_MOUSE	Rho GTPase-activating protein 31	2708.6	NA	NA	3645.35	5559.82	2007.96	2493.02	NA	4830.25	11562.3	5535.68	3971.26	5285.84	No	-0.192951	0.70781	0.999933
Arhgap32	ARHGAP32	Q811P8	RHG32_MOUSE	Rho GTPase-activating protein 32	15184	20938	16232.7	19656.2	21616.9	13294	14843.1	13194.3	21453.1	23773.2	15612.5	18725.6	17028.4	No	0.161992	0.483641	0.999933
Arhgap35	ARHGAP35	Q91YM2	RHG35_MOUSE	Rho GTPase-activating protein 35	10667.2	14847.7	9212.32	12128.9	13882.8	8817.45	12703.3	7373.34	15363	15495.4	9733.49	12147.8	11581	No	0.103303	0.682617	0.999933
Arhgap5	ARHGAP5	P97393	RHG05_MOUSE	Rho GTPase-activating protein 5	5189.02	8229.51	5420.14	7183.48	5792.76	5078.86	7155.48	NA	8559.27	7163.01	4071.1	6362.98	6405.55	No	0.0173014	0.947068	0.999933
Arhgdia	ARHGDIA	Q99PT1	GDIR1_MOUSE	Rho GDP-dissociation inhibitor 1	7996.38	16578.5	19918.3	8247.92	9828.79	6199.86	13925.4	31603.4	9294.2	15056	8009.77	12514	14014.8	No	-0.0491759	0.90029	0.999933
Arhgef12	ARHGEF12	Q8R4H2	ARHGC_MOUSE	Rho guanine nucleotide exchange factor 12	8188.16	13319.5	13255.1	14749.3	12851.2	9835.64	10155.5	8037.66	10719.7	15409.2	11103.8	12472.6	10876.9	No	0.197794	0.400055	0.999933
Arhgef17	ARHGEF17	Q80U35	ARHGH_MOUSE	Rho guanine nucleotide exchange factor 17	6767.53	7452.73	10153.3	10198.8	12580.1	5712.31	5775.13	8428.84	NA	8550.85	14278.1	9430.48	8549.04	No	0.190521	0.519229	0.999933
Arhgef18	ARHGEF18	Q6P9R4	ARHGI_MOUSE	Rho guanine nucleotide exchange factor 18	NA	11939.7	18224.2	13399.3	NA	NA	NA	11956.3	10005.2	9719.69	NA	14521.1	10560.4	No	0.442092	0.187867	0.999933
Arhgef2	ARHGEF2	Q60875	ARHG2_MOUSE	Rho guanine nucleotide exchange factor 2	11217.9	10033.6	5980	9056.99	6518.43	10304.2	17530.6	NA	NA	8857.47	5726.65	8561.38	10604.7	No	-0.234749	0.489458	0.999933
Arhgef7	ARHGEF7	Q9ES28	ARHG7_MOUSE	Rho guanine nucleotide exchange factor 7	NA	9375.9	19890.3	14941.7	NA	7304.39	10638.7	NA	17836.6	10607.9	NA	14736	11596.9	No	0.353781	0.363777	0.999933
Arl1	ARL1	P61211	ARL1_MOUSE	ADP-ribosylation factor-like protein 1	5618.83	6296.17	4533.38	4729.98	2852.46	7099.47	7873.1	4536.81	6441.48	4598.5	4378.79	4806.16	5821.36	No	-0.285027	0.282209	0.999933
Arl15	ARL15	Q8BGR6	ARL15_MOUSE	ADP-ribosylation factor-like protein 15	17463.1	31821.9	38417.4	49473.8	25195.3	29739	24199.1	25633.1	29178.3	43122.2	36150.3	32474.3	31337	No	-0.00759483	0.978062	0.999933
Arl6ip1	ARL6IP1	Q9JKW0	AR6P1_MOUSE	ADP-ribosylation factor-like protein 6-interacting protein 1	5430.99	18773.4	10186	13578.4	8881.35	12437.8	7988.13	7418.65	10466.5	23606.6	12344.5	11370	12377	No	-0.129843	0.709036	0.999933
Arl6ip5	ARL6IP5	Q8R5J9	PRAF3_MOUSE	PRA1 family protein 3	130945	194259	178549	162456	137084	171959	52174.2	74807.9	154079	198773	147314	160659	133184	No	0.401272	0.23672	0.999933
Arl8a	ARL8A	Q8VEH3	ARL8A_MOUSE	ADP-ribosylation factor-like protein 8A	11304.8	13829.2	NA	18714.2	14660.4	16976.9	17816.9	NA	8313.98	11244.6	22106.9	14627.1	15291.9	No	-0.00365663	0.990738	0.999933
Arl8b	ARL8B	Q9CQW2	ARL8B_MOUSE	ADP-ribosylation factor-like protein 8B	51136.8	38701.2	65364.1	47899.7	52514.6	49864.1	54333.3	64885	56473.7	55605.8	59566.5	51123.3	56788.1	No	-0.167245	0.412309	0.999933
Armc10	ARMC10	Q9D0L7	ARM10_MOUSE	Armadillo repeat-containing protein 10	NA	4521.48	NA	3399.09	3020.91	8021.93	4741.47	4846.04	NA	5042.79	3365.4	3647.16	5203.53	No	-0.476576	0.151954	0.999933
Arpc1a	ARPC1A	Q9R0Q6	ARC1A_MOUSE	Actin-related protein 2/3 complex subunit 1A	141465	142194	101077	127250	145718	90861.3	105118	80997.1	141917	150192	103478	131541	112094	No	0.254442	0.271657	0.999933
Arpc1b	ARPC1B	Q9WV32	ARC1B_MOUSE	Actin-related protein 2/3 complex subunit 1B	12001.4	8594.25	5295.67	7298.51	8488.1	9822.36	8553.55	5348.14	6158.4	7300.74	6297.16	8335.59	7246.72	No	0.183118	0.468387	0.999933
Arpc2	ARPC2	Q9CVB6	ARPC2_MOUSE	Actin-related protein 2/3 complex subunit 2	10336	15694.7	14763.7	8710.79	12262.7	9258.66	12731.7	16521.9	8685.22	15261.4	6077.91	12353.6	11422.8	No	0.162724	0.570351	0.999933
Arpc4	ARPC4	P59999	ARPC4_MOUSE	Actin-related protein 2/3 complex subunit 4	18743.8	44228.6	38102.8	19082.4	40709.9	19511.9	25654.2	64137	30852.6	32553.9	19371.7	32173.5	32013.5	No	0.0399696	0.907951	0.999933
Arpc5l	ARPC5L	Q9D898	ARP5L_MOUSE	Actin-related protein 2/3 complex subunit 5-like protein	6323.26	12678.1	15278.7	13957.3	13180	9359.02	13128.9	21980.2	14131.6	12700	NA	12283.5	14260	No	-0.221035	0.464764	0.999933
Arrb1	ARRB1	Q8BWG8	ARRB1_MOUSE	Beta-arrestin-1	9348.8	10944.5	10749.4	10903.2	8285.87	7445.09	9468.36	8238.47	13805.5	11129.3	8477.85	10046.4	9760.75	No	0.0652644	0.765511	0.999933
Asah1	ASAH1	Q9WV54	ASAH1_MOUSE	Acid ceramidase	NA	2531.49	15342.1	NA	11561.1	5590.97	NA	17384.8	NA	3739.86	11754.5	9811.54	9617.51	No	-0.0783722	0.906301	0.999933
Asap1	ASAP1	Q9QWY8	ASAP1_MOUSE	Arf-GAP with SH3 domain, ANK repeat and PH domain-containing protein 1	NA	9070.57	7822.04	6046.48	22019.4	6850.6	15654.2	NA	NA	8537.85	NA	11239.6	10347.5	No	0.0218579	0.962465	0.999933
Asrgl1	ASRGL1	Q8C0M9	ASGL1_MOUSE	Isoaspartyl peptidase/L-asparaginase	10785.4	21166.1	18128.1	16243	18315.7	11653.4	25072.9	22684.3	16910.2	18627.9	10780.5	16927.7	17621.5	No	-0.024332	0.929404	0.999933
Ass1	ASS1	P16460	ASSY_MOUSE	Argininosuccinate synthase	13694.3	16147.2	22739.5	8966.27	14156.6	5355.73	10666.7	16030.5	7053.2	13741	NA	15140.8	10569.4	No	0.569236	0.108137	0.999933
Astn1	ASTN1	Q61137	ASTN1_MOUSE	Astrotactin-1	5456.34	8374.56	9841.54	9578.03	9538.32	11642.5	9783.76	9578.34	6515.47	10492.7	9363	8557.76	9562.64	No	-0.17035	0.467339	0.999933
Atad1	ATAD1	Q9D5T0	ATAD1_MOUSE	Outer mitochondrial transmembrane helix translocase	10044.9	18442.5	13842.4	16946.7	11955.8	18490.9	10376.5	10257.3	11002.7	17685.4	14838.7	14246.5	13775.2	No	0.0577008	0.818356	0.999933
Atad3	NA	Q925I1	ATAD3_MOUSE	ATPase family AAA domain-containing protein 3	5855.61	7018.1	6315.45	7498.44	9136.14	9350.23	NA	4930.19	5376.2	8517.84	8116.8	7164.74	7258.25	No	0.0106654	0.966391	0.999933
Atcay	ATCAY	Q8BHE3	ATCAY_MOUSE	Caytaxin	NA	7698.83	4081.6	10384	5365.21	4825.24	5729.03	2373.71	6036.22	7272.42	6676.34	6882.4	5485.49	No	0.321562	0.363762	0.999933
Atg2b	ATG2B	Q80XK6	ATG2B_MOUSE	Autophagy-related protein 2 homolog B	9035.29	6831.66	7878.16	6899.5	4964.33	4084.33	4786.33	5371.45	6803.97	5783.73	4701.81	7121.79	5255.27	No	0.430431	0.0684003	0.999933
Atg9a	ATG9A	Q68FE2	ATG9A_MOUSE	Autophagy-related protein 9A	NA	8576.42	10637.1	11773.1	10362.8	NA	NA	NA	9747.46	8542.73	11992.6	10337.4	10094.3	No	0.0392789	0.890127	0.999933
Atl1	ATL1	Q8BH66	ATLA1_MOUSE	Atlastin-1	45311.3	61911.5	22361.8	34182.5	43340.2	51825.9	41680	22172.2	26440.2	53882.7	27663	41421.5	37277.3	No	0.1583	0.614057	0.999933
Atl2	ATL2	Q6PA06	ATLA2_MOUSE	Atlastin-2	4741.48	8354.15	7528.03	9356.59	5053.82	9201.58	NA	9290.55	10620.9	8675.69	10440.3	7006.82	9645.8	No	-0.508817	0.0542424	0.999933
Atl3	ATL3	Q91YH5	ATLA3_MOUSE	Atlastin-3	3642.26	4858.39	4931.59	NA	4433.72	6204.69	NA	NA	3501.93	6349.03	NA	4466.49	5351.88	No	-0.220377	0.49149	0.999933
Atp11b	ATP11B	Q6DFW5	AT11B_MOUSE	Phospholipid-transporting ATPase IF	22451.7	54153.4	29737	46175.4	44882	56902.4	10901.6	21376.3	49114.8	67652	36030.8	39479.9	40329.6	No	0.137788	0.746864	0.999933
Atp11c	ATP11C	Q9QZW0	AT11C_MOUSE	Phospholipid-transporting ATPase 11C	5053.28	4278.43	NA	4446.42	6321.95	5324.15	NA	4399.9	NA	6900.95	6239.83	5025.02	5716.21	No	-0.182752	0.499994	0.999933
Atp13a1	ATP13A1	Q9EPE9	AT131_MOUSE	Endoplasmic reticulum transmembrane helix translocase	16492.4	19136.2	14108.1	17839.4	16655.5	19970.4	14765.4	11569.2	14390.3	19764.4	15717.3	16846.3	16029.5	No	0.0900146	0.672598	0.999933
Atp1a1	ATP1A1	Q8VDN2	AT1A1_MOUSE	Sodium/potassium-transporting ATPase subunit alpha-1	511269	1.00351e+06	860358	942590	1.02354e+06	1.23136e+06	678611	772862	937755	1.31331e+06	862060	868253	965993	No	-0.15556	0.5466	0.999933
Atp1a2	ATP1A2	Q6PIE5	AT1A2_MOUSE	Sodium/potassium-transporting ATPase subunit alpha-2	483080	794195	581995	644168	585553	869323	487308	489193	589536	927652	572030	617798	655840	No	-0.0560642	0.816942	0.999933
Atp1a3	ATP1A3	Q6PIC6	AT1A3_MOUSE	Sodium/potassium-transporting ATPase subunit alpha-3	2.16787e+06	4.51625e+06	2.6068e+06	2.64376e+06	3.15474e+06	4.25448e+06	2.71348e+06	2.27807e+06	1.79469e+06	5.88566e+06	2.93541e+06	3.01789e+06	3.3103e+06	No	-0.0651469	0.832615	0.999933
Atp1a4	ATP1A4	Q9WV27	AT1A4_MOUSE	Sodium/potassium-transporting ATPase subunit alpha-4	22346.1	43604.7	14243.3	21402.6	23500.3	153903	52589.3	NA	11419.5	36198.1	21580.3	25019.4	55138.1	No	-0.674121	0.235237	0.999933
Atp1b1	ATP1B1	P14094	AT1B1_MOUSE	Sodium/potassium-transporting ATPase subunit beta-1	724833	1.18616e+06	1.09091e+06	1.02657e+06	1.10855e+06	1.35308e+06	855807	1.13797e+06	822167	1.81065e+06	933672	1.0274e+06	1.15222e+06	No	-0.1267	0.615737	0.999933
Atp1b2	ATP1B2	P14231	AT1B2_MOUSE	Sodium/potassium-transporting ATPase subunit beta-2	37265.4	57923.1	30602.5	42143	31813.4	68206.3	45742.1	30112.3	49925.8	57417	45119.7	39949.5	49420.5	No	-0.303356	0.243533	0.999933
Atp1b3	ATP1B3	P97370	AT1B3_MOUSE	Sodium/potassium-transporting ATPase subunit beta-3	14390.8	10529	11515	16434.8	7295.14	21966.9	10223.6	6908.99	12757.1	16273.5	13685.3	12032.9	13635.9	No	-0.143747	0.636879	0.999933
Atp2a2	ATP2A2	O55143	AT2A2_MOUSE	Sarcoplasmic/endoplasmic reticulum calcium ATPase 2	93279.1	128253	86302.4	128120	117025	162269	95828.9	69928.5	109845	128500	114497	110596	113478	No	-0.00949093	0.968848	0.999933
Atp2a3	ATP2A3	Q64518	AT2A3_MOUSE	Sarcoplasmic/endoplasmic reticulum calcium ATPase 3	7447.66	3162.98	11030.9	2624.77	3891.39	3823.62	8590.66	NA	NA	6506.48	2172.6	5631.54	5273.34	No	0.0600534	0.900981	0.999933
Atp2b1	ATP2B1	G5E829	AT2B1_MOUSE	Plasma membrane calcium-transporting ATPase 1	283189	414866	283427	330972	346946	426144	234952	218306	283403	448780	309888	331880	320245	No	0.0906508	0.710936	0.999933
Atp2b2	ATP2B2	Q9R0K7	AT2B2_MOUSE	Plasma membrane calcium-transporting ATPase 2	357125	488700	410581	466238	464946	503901	375771	308295	445424	524390	459533	437518	436219	No	0.0180192	0.932284	0.999933
Atp2b4	ATP2B4	Q6Q477	AT2B4_MOUSE	Plasma membrane calcium-transporting ATPase 4	63112.8	77392.4	83657.3	110614	99380.6	96158.9	50307.7	57454	77112.7	117435	92678.7	86831.4	81857.8	No	0.119074	0.649966	0.999933
Atp2c1	ATP2C1	Q80XR2	AT2C1_MOUSE	Calcium-transporting ATPase type 2C member 1	NA	4543.46	3885.58	4779.27	2658.96	6241.45	4523.92	NA	3998.42	5924.89	3989.21	3966.82	4935.58	No	-0.323961	0.244182	0.999933
Atp4a	ATP4A	Q64436	ATP4A_MOUSE	Potassium-transporting ATPase alpha chain 1	85874.7	384895	358759	NA	NA	384055	76555.2	116664	223988	NA	NA	276510	200315	No	0.453847	0.478037	0.999933
Atp5f1a	NA	Q03265	ATPA_MOUSE	ATP synthase subunit alpha, mitochondrial	465951	603472	510514	494530	795824	677621	364183	535279	375533	623239	490298	574058	511026	No	0.178148	0.463141	0.999933
Atp5f1b	NA	P56480	ATPB_MOUSE	ATP synthase subunit beta, mitochondrial	80103	97911	131165	115354	110382	139246	94164.9	197094	113084	124850	145131	106983	135595	No	-0.322904	0.180389	0.999933
Atp5f1c	NA	Q91VR2	ATPG_MOUSE	ATP synthase subunit gamma, mitochondrial	83093.7	156065	89611.4	97282	141016	149459	87161	87736.7	84427.6	139289	87417.7	113414	105915	No	0.0957948	0.709603	0.999933
Atp5f1d	NA	Q9D3D9	ATPD_MOUSE	ATP synthase subunit delta, mitochondrial	9904.86	17858.1	21352.7	6400.62	5326.82	11529.6	8450.36	37127.4	10077.2	7828.72	13942.5	12168.6	14826	No	-0.259093	0.556679	0.999933
Atp5f1e	NA	P56382	ATP5E_MOUSE	ATP synthase subunit epsilon, mitochondrial	41458	87396	77819.9	58923	56611.3	61381.1	49513.1	73844.1	60848.9	49098	52118.7	64441.6	57800.6	No	0.124392	0.59928	0.999933
Atp5if1	NA	O35143	ATIF1_MOUSE	ATPase inhibitor, mitochondrial	12310.4	28939.3	24844	15659.1	8449.74	11592.6	33642.9	54603.6	17799	9385.8	21171.7	18040.5	24699.3	No	-0.329208	0.46049	0.999933
Atp5me	NA	Q06185	ATP5I_MOUSE	ATP synthase subunit e, mitochondrial	16467.4	29059	35555.2	22144.1	14395.7	24426.4	25739.6	50788	26600.4	19140.7	32087.4	23524.3	29797.1	No	-0.352258	0.248074	0.999933
Atp5mf	NA	P56135	ATPK_MOUSE	ATP synthase subunit f, mitochondrial	33416.3	63920.3	103602	173977	63108.9	80739.3	60382.3	138758	146426	131219	186308	87604.9	123972	No	-0.620891	0.129774	0.999933
Atp5mg	NA	Q9CPQ8	ATP5L_MOUSE	ATP synthase subunit g, mitochondrial	28422.7	51916.6	38211.6	71466.2	33669.8	53909.4	33988.3	54139.4	45735.7	61441.6	64760.3	44737.4	52329.1	No	-0.275458	0.316902	0.999933
Atp5mj	NA	P56379	ATP68_MOUSE	ATP synthase subunit ATP5MJ, mitochondrial	5795.25	21069.6	12891.8	32131.6	13573.5	31929.1	13607.1	10680.8	20124.7	34735	17125.4	17092.3	21367	No	-0.410087	0.32975	0.999933
Atp5mk	NA	Q78IK2	ATPMK_MOUSE	ATP synthase membrane subunit K, mitochondrial	10742.4	22878	32232.4	40549.7	39669	15479.7	12284.1	31551.2	33370.2	40651	34185.5	29214.3	27920.3	No	0.0453486	0.908687	0.999933
Atp5pb	NA	Q9CQQ7	AT5F1_MOUSE	ATP synthase F(0) complex subunit B1, mitochondrial	43815.9	88619.4	70048.9	101232	103443	86571.8	66329.2	70670.7	88658	126787	96727.3	81431.8	89290.7	No	-0.165635	0.538148	0.999933
Atp5pd	NA	Q9DCX2	ATP5H_MOUSE	ATP synthase subunit d, mitochondrial	62918.6	36068.2	24402.5	20960.8	19859.7	48999.5	63883.8	38336	15699	16035.9	24269	32842	34537.2	No	-0.0165786	0.967747	0.999933
Atp5pf	NA	P97450	ATP5J_MOUSE	ATP synthase-coupling factor 6, mitochondrial	NA	10475.1	23888.9	11009	7267.37	11035.4	5805.97	43416.9	12167.5	7471.06	18597.1	13160.1	16415.7	No	-0.121879	0.806442	0.999933
Atp5po	NA	Q9DB20	ATPO_MOUSE	ATP synthase subunit O, mitochondrial	27870.5	59876.2	59257.7	61894.8	61930	78652.8	42252.7	80012	44280.9	42123.3	68822.9	54165.8	59357.4	No	-0.132189	0.645884	0.999933
Atp6ap1	ATP6AP1	Q9R1Q9	VAS1_MOUSE	V-type proton ATPase subunit S1	NA	29876.2	3154.71	4770.59	3834.93	NA	NA	3869.59	4724.38	11207.5	3793.69	10409.1	5898.8	No	0.287373	0.653745	0.999933
Atp6v0a1	ATP6V0A1	Q9Z1G4	VPP1_MOUSE	V-type proton ATPase 116 kDa subunit a1	432398	681021	786894	708469	676681	532423	412597	502148	573867	754346	604263	657093	563274	No	0.218459	0.34878	0.999933
Atp6v0c	ATP6V0C	P63082	VATL_MOUSE	V-type proton ATPase 16 kDa proteolipid subunit	29544.7	61647.1	44042.2	52313.2	33081.9	79601.8	48190.9	22846	43035.9	46323.7	32768.6	44125.8	45461.2	No	0.00728857	0.981201	0.999933
Atp6v0d1	ATP6V0D1	P51863	VA0D1_MOUSE	V-type proton ATPase subunit d 1	65342.4	93777.3	32477.4	36291.8	55843.6	72804.9	51081.3	32124	25661.5	59381.5	28590	56746.5	44940.5	No	0.337944	0.332622	0.999933
Atp6v1a	ATP6V1A	P50516	VATA_MOUSE	V-type proton ATPase catalytic subunit A	25719.4	40349.7	40223.7	26037.4	30315	37923.9	30574.9	44836.4	24926.9	29382.9	22425.2	32529	31678.4	No	0.0498279	0.837215	0.999933
Atp6v1b2	ATP6V1B2	P62814	VATB2_MOUSE	V-type proton ATPase subunit B, brain isoform	56943.8	82047.6	64935.4	61060.5	81836.9	62997.3	71736.2	68083.7	54695.5	83368.3	51974.1	69364.9	65475.8	No	0.0852639	0.689191	0.999933
Atp6v1c1	ATP6V1C1	Q9Z1G3	VATC1_MOUSE	V-type proton ATPase subunit C 1	18271	19790.4	16522.1	13127.6	20753.1	20753.8	20118.1	19399.5	15118.8	12368.6	26037.7	17692.9	18966.1	No	-0.078649	0.739613	0.999933
Atp6v1e1	ATP6V1E1	P50518	VATE1_MOUSE	V-type proton ATPase subunit E 1	29902.7	19392.6	19650	16634.4	15789.8	16234	22458.8	32193.8	19993.4	11002.7	41514.8	20273.9	23899.6	No	-0.14332	0.655621	0.999933
Atp6v1g2	ATP6V1G2	Q9WTT4	VATG2_MOUSE	V-type proton ATPase subunit G 2	NA	7154.93	8882.94	NA	6980.64	3422.24	5239.63	18854.1	7662.41	4617.1	6453.75	7672.84	7708.21	No	0.225088	0.610577	0.999933
Atp6v1h	ATP6V1H	Q8BVE3	VATH_MOUSE	V-type proton ATPase subunit H	54154.1	95971.6	61755.3	76867.5	72216.7	78070.2	71012	58630.9	81678.1	97593.4	63041.4	72193	75004.3	No	-0.0620653	0.781528	0.999933
Atp7a	ATP7A	Q64430	ATP7A_MOUSE	Copper-transporting ATPase 1	NA	8062.75	9814.02	13446.6	9148.06	8009.01	5873.31	4710.26	9600.64	9236.78	7829.24	10117.9	7543.21	No	0.440355	0.114803	0.999933
Atp8a1	ATP8A1	P70704	AT8A1_MOUSE	Phospholipid-transporting ATPase IA	59302.6	81446.9	67060.7	74266	74065.3	77045.1	64422.2	53993.4	66017.6	72031.5	76580.2	71228.3	68348.4	No	0.0617681	0.754804	0.999933
Atp8a2	ATP8A2	P98200	AT8A2_MOUSE	Phospholipid-transporting ATPase IB	5595.9	9614.26	7970.17	12846.2	8631.29	9096.99	6425.68	6901.13	8629.25	10773.2	11383.8	8931.56	8868.34	No	-0.00986463	0.968847	0.999933
Atp9a	ATP9A	O70228	ATP9A_MOUSE	Probable phospholipid-transporting ATPase IIA	31287.2	28203.5	26766.4	31275.9	29797.8	29900.8	29531.2	21354.9	25780.1	31248.1	31600.2	29466.2	28235.9	No	0.0719348	0.713356	0.999933
Atp9b	ATP9B	P98195	ATP9B_MOUSE	Probable phospholipid-transporting ATPase IIB	8381.6	8288.91	9093.04	10562.1	9879.93	8822.6	NA	5899.36	8966.91	10074.8	9502.42	9241.11	8653.22	No	0.112228	0.617696	0.999933
Atpaf1	ATPAF1	Q811I0	ATPF1_MOUSE	ATP synthase mitochondrial F1 complex assembly factor 1	6054.04	5397.81	6379.34	1831.3	11467.2	NA	NA	NA	5492.15	5978.66	9158.59	6225.95	6876.47	No	-0.324907	0.509684	0.999933
Atrn	ATRN	Q9WU60	ATRN_MOUSE	Attractin	NA	6884.97	6123.82	5778.67	6525.06	6211.52	NA	4822.3	4628.59	8833.62	4800.06	6328.13	5859.22	No	0.154394	0.555582	0.999933
Atxn2l	ATXN2L	Q7TQH0	ATX2L_MOUSE	Ataxin-2-like protein	NA	15318.6	11221.8	11457.7	11711.5	12703.3	30717.9	NA	9637.32	14642.8	20090.1	12427.4	17558.3	No	-0.392076	0.243808	0.999933
Auh	AUH	Q9JLZ3	AUHM_MOUSE	Methylglutaconyl-CoA hydratase, mitochondrial	9862.35	23185	15405.1	17249.6	16068	21266.8	14870.5	12086.6	15437.2	19372.6	14654.6	16354	16281.4	No	-0.0202373	0.935064	0.999933
Avl9	AVL9	Q80U56	AVL9_MOUSE	Late secretory pathway protein AVL9 homolog	4360.3	7399.67	3933.7	NA	16987.4	NA	7608.72	NA	4793.79	7450.76	NA	8170.26	6617.75	No	0.0731386	0.880005	0.999933
Baalc	BAALC	Q8VHV1	BAALC_MOUSE	Brain and acute leukemia cytoplasmic protein	NA	8361.38	NA	9010.22	6237.62	5898.92	6132.29	NA	NA	10878.4	10981.2	7869.74	8472.68	No	-0.0605393	0.85961	0.999933
Bag3	BAG3	Q9JLV1	BAG3_MOUSE	BAG family molecular chaperone regulator 3	NA	2942.43	4395.23	4194.1	6093.57	5885.58	NA	NA	37286.5	4251.01	NA	4406.33	15807.7	No	-1.19637	0.0806951	0.999933
Baiap2	BAIAP2	Q8BKX1	BAIP2_MOUSE	Brain-specific angiogenesis inhibitor 1-associated protein 2	15051.9	10315.6	10925.1	9949.27	8510.43	13753.3	9745.37	9568.86	8121.48	9824.44	9547.39	10950.5	10093.5	No	0.110073	0.617352	0.999933
Basp1	BASP1	Q91XV3	BASP1_MOUSE	Brain acid soluble protein 1	32270.8	51020.4	59517.3	23283.2	22247.1	24535.3	76032.4	58795.6	40754.5	22051.4	37301.6	37667.7	43245.1	No	-0.176538	0.62888	0.999933
Bcan	BCAN	Q61361	PGCB_MOUSE	Brevican core protein	14880.6	33788	25688.1	22388.4	39520.2	34645.9	40721.3	21917.8	19974.1	31585.9	20467.5	27253.1	28218.8	No	-0.0729419	0.80285	0.999933
Bcap31	BCAP31	Q61335	BAP31_MOUSE	B-cell receptor-associated protein 31	23960.4	10494.3	6256.55	8361.76	8517.18	9059.31	4914.83	4675.04	15001.3	4140.89	9370.47	11518	7860.3	No	0.540299	0.178743	0.999933
Bcar1	BCAR1	Q61140	BCAR1_MOUSE	Breast cancer anti-estrogen resistance protein 1	NA	6846.32	8702.13	6265.42	NA	NA	NA	8096.8	7017.73	7464.48	2479.9	7271.29	6264.73	No	0.338367	0.431134	0.999933
Bcas1	BCAS1	Q80YN3	BCAS1_MOUSE	Breast carcinoma-amplified sequence 1 homolog	NA	12707.9	13099.2	13887.5	8795.75	14512.6	13445.2	14422.1	13450.6	9863.16	12421	12122.6	13019.1	No	-0.112906	0.624574	0.999933
Bcas3	BCAS3	Q8CCN5	BCAS3_MOUSE	BCAS3 microtubule associated cell migration factor	10327.7	13082.9	9127.87	12940.7	9327.04	10876.5	9427.83	7337.18	13344.6	10120.9	9173.88	10961.2	10046.8	No	0.131674	0.549084	0.999933
Bcr	BCR	Q6PAJ1	BCR_MOUSE	Breakpoint cluster region protein	9133.54	11755.5	11405.4	12076	12219.8	7078.22	10077.4	7358.28	10874.9	12338.8	11213.8	11318	9823.57	No	0.227481	0.308375	0.999933
Bcs1l	BCS1L	Q9CZP5	BCS1_MOUSE	Mitochondrial chaperone BCS1	9977.12	15139.8	7780.34	13725	20517.6	10001.6	9447.98	8814.74	10056.8	21490.2	11954.9	13428	11961	No	0.161031	0.589608	0.999933
Bdh1	BDH1	Q80XN0	BDH_MOUSE	D-beta-hydroxybutyrate dehydrogenase, mitochondrial	NA	18870.5	17342.7	20625.4	18786.7	23860.6	8234.59	12772.2	17504.2	28542.2	14825.1	18906.3	17623.1	No	0.213442	0.507123	0.999933
Begain	BEGAIN	Q68EF6	BEGIN_MOUSE	Brain-enriched guanylate kinase-associated protein	NA	8914.3	9584.83	6880.67	10706.6	5765.18	6093.95	5541.96	8843.46	13753	9321.35	9021.59	8219.81	No	0.196301	0.504074	0.999933
Bin1	BIN1	O08539	BIN1_MOUSE	Myc box-dependent-interacting protein 1	9425.21	10403.7	8530.34	9776.94	8683.31	10371.5	10233.7	7754.38	7946.64	9348	10109.9	9363.91	9294.02	No	0.0169036	0.930132	0.999933
Birc6	BIRC6	O88738	BIRC6_MOUSE	Baculoviral IAP repeat-containing protein 6	31222	44347.3	31698.8	36401.1	31100.9	26341.8	36363.9	22971.3	54278.9	36388.8	35559.9	34954	35317.4	No	0.0257167	0.915926	0.999933
Blmh	BLMH	Q8R016	BLMH_MOUSE	Bleomycin hydrolase	36857.6	19633.3	43093.9	10571.4	29015.5	27198.4	24706.5	75429.8	27636.5	6167.07	53044.3	27834.3	35697.1	No	-0.157384	0.769377	0.999933
Bmp2k	BMP2K	Q91Z96	BMP2K_MOUSE	BMP-2-inducible protein kinase	12197.2	8259.14	7306.26	9759.09	6698.95	8306.83	NA	5928.46	5580.72	7954.47	7294.05	8844.12	7012.91	No	0.318678	0.199243	0.999933
Bmpr2	BMPR2	O35607	BMPR2_MOUSE	Bone morphogenetic protein receptor type-2	NA	5561.69	8556.49	9206.27	7972.51	6724.91	12244.8	NA	3811.28	9015.6	7080.92	7824.24	7775.5	No	0.0844987	0.798905	0.999933
Borcs5	BORCS5	Q9D920	BORC5_MOUSE	BLOC-1-related complex subunit 5	NA	7749.39	7022.54	9292.81	5240.58	10193.7	NA	NA	NA	9162.46	7994.26	7326.33	9116.82	No	-0.338457	0.275017	0.999933
Bphl	BPHL	Q8R164	BPHL_MOUSE	Valacyclovir hydrolase	2692.09	8946.19	NA	4918.82	3882.8	9309.18	7336.98	7623.46	3273.49	6542.62	NA	5109.98	6817.15	No	-0.477645	0.226123	0.999933
Bpnt1	BPNT1	Q9Z0S1	BPNT1_MOUSE	3'(2'),5'-bisphosphate nucleotidase 1	7697.98	9132.01	3399.42	NA	6897.01	6775.54	5281.79	3643.38	5904.7	8085.53	7613.41	6781.61	6217.39	No	0.0829368	0.793903	0.999933
Braf	BRAF	P28028	BRAF_MOUSE	Serine/threonine-protein kinase B-raf	7801.93	9761.56	5841.78	5535.73	7132.54	6799.07	6078.49	2735.93	8498.8	8640.79	NA	7214.71	6550.62	No	0.216207	0.50352	0.999933
Brcc3	BRCC3	P46737	BRCC3_MOUSE	Lys-63-specific deubiquitinase BRCC36	NA	7296.23	2693.19	6036.49	4707.65	3462.6	4766.91	NA	5567.93	7915.67	6764.69	5183.39	5695.56	No	-0.171662	0.615309	0.999933
Bri3bp	BRI3BP	Q8BXV2	BRI3B_MOUSE	BRI3-binding protein	NA	6172.71	12722.5	11330.9	3589.9	8559.14	NA	4645.45	10804.8	12508.1	8582.02	8454.01	9019.9	No	-0.18826	0.641053	0.999933
Brinp1	BRINP1	Q920P3	BRNP1_MOUSE	BMP/retinoic acid-inducible neural-specific protein 1	4935.4	10369.5	7653.09	8464.38	12697.8	8115.51	4672.07	5337.95	7871.16	13170	4459.46	8824.03	7271.03	No	0.320002	0.324648	0.999933
Brsk2	BRSK2	Q69Z98	BRSK2_MOUSE	Serine/threonine-protein kinase BRSK2	NA	4059.52	2394.9	30456.7	15458.7	NA	11003.6	10435.7	NA	4977.29	1403.89	13092.5	6955.11	No	0.628042	0.445611	0.999933
Bscl2	BSCL2	Q9Z2E9	BSCL2_MOUSE	Seipin	NA	3984.26	5896.85	7673.31	6599.77	NA	NA	7721.13	7445.44	6666.01	7164.06	6038.54	7249.16	No	-0.301563	0.283871	0.999933
Bsg	BSG	P18572	BASI_MOUSE	Basigin	10834.9	16040.2	22003.6	26428.1	16740.7	16157.1	15071.2	18751.9	15525.1	20938.9	20659.9	18409.5	17850.7	No	-0.00699495	0.977341	0.999933
Bsn	BSN	O88737	BSN_MOUSE	Protein bassoon	14644.3	16640.3	20064.5	15313.9	21420.7	14074	11781.8	13353.3	13578.3	18875.1	15973.9	17616.7	14606.1	No	0.270652	0.209015	0.999933
C1qb	C1QB	P14106	C1QB_MOUSE	Complement C1q subcomponent subunit B	5367.52	10392.5	4339.14	5686.51	8742.31	3657.56	NA	2755.89	3778.58	8596.3	4751.7	6905.59	4708.01	No	0.590257	0.0944047	0.999933
C1qc	C1QC	Q02105	C1QC_MOUSE	Complement C1q subcomponent subunit C	14405	27101.3	8747.01	14023.1	23889.9	10677.2	8655.65	9949.31	10661.6	25131	14505.1	17633.3	13263.3	No	0.396972	0.247521	0.999933
C2cd2	C2CD2	E9Q3C1	C2CD2_MOUSE	C2 domain-containing protein 2	6356.12	6824.26	5116.97	5761.16	5727.09	6418.92	4488.74	3890.62	NA	6324.69	5341.41	5957.12	5292.88	No	0.190283	0.405331	0.999933
C2cd2l	C2CD2L	Q80X80	C2C2L_MOUSE	Phospholipid transfer protein C2CD2L	5227.13	7971.19	12243.6	11057.1	9029.95	7325.94	14188.7	6051.35	8079.14	13056.2	9902.58	9105.79	9767.32	No	-0.0936573	0.74553	0.999933
C2cd5	C2CD5	Q7TPS5	C2CD5_MOUSE	C2 domain-containing protein 5	8949.03	13714.6	13587.3	17059.9	14481	12665.4	8788.18	9170.72	11156.4	16670	14576.6	13558.4	12171.2	No	0.163774	0.505877	0.999933
C3	C3	P01027	CO3_MOUSE	Complement C3	NA	3437.48	12066.6	NA	8235.58	3669.87	NA	11373.5	NA	3603.27	NA	7913.22	6215.55	No	0.394509	0.494723	0.999933
Ca2	NA	P00920	CAH2_MOUSE	Carbonic anhydrase 2	33295.9	19062.4	21080.9	7531.19	7768.63	19625.6	22176.6	34370.6	47525.7	12228	NA	17747.8	27185.3	No	-0.69463	0.141513	0.999933
Ca4	NA	Q64444	CAH4_MOUSE	Carbonic anhydrase 4	7911.69	9050.04	4091.74	4366.86	6119.36	10424.7	4868.79	3617.48	40142.9	9275.21	NA	6307.94	13665.8	No	-0.625265	0.244896	0.999933
Cables2	CABLES2	Q8K3M5	CABL2_MOUSE	CDK5 and ABL1 enzyme substrate 2	NA	1515.17	1753.44	2079.28	1643.8	3281.34	NA	NA	2140.47	2693.56	NA	1747.92	2705.13	No	-0.618214	0.0519714	0.999933
Cacna1a	CACNA1A	P97445	CAC1A_MOUSE	Voltage-dependent P/Q-type calcium channel subunit alpha-1A	17631.1	29287.8	23017	27112.4	35062.5	19457.4	22763.2	15839.4	29852.3	34211.1	25344.7	26422.2	24578	No	0.113245	0.659617	0.999933
Cacna1b	CACNA1B	O55017	CAC1B_MOUSE	Voltage-dependent N-type calcium channel subunit alpha-1B	6898.98	13912.2	13830.9	16364.2	15088.2	13638.9	11595.6	8066.44	13956.9	17956.9	14880.1	13218.9	13349.1	No	-0.0325011	0.905745	0.999933
Cacna1c	CACNA1C	Q01815	CAC1C_MOUSE	Voltage-dependent L-type calcium channel subunit alpha-1C	NA	5928.32	6906.79	7634.86	6708.99	6247.46	NA	3690.65	5226.94	10179.4	6782.42	6794.74	6425.38	No	0.154085	0.603543	0.999933
Cacna1e	CACNA1E	Q61290	CAC1E_MOUSE	Voltage-dependent R-type calcium channel subunit alpha-1E	19310.5	24306.1	31300.1	30778.1	31297.1	26960.3	29824.4	18867.8	24257	33586.4	32030.9	27398.4	27587.8	No	-0.00920646	0.967957	0.999933
Cacna2d1	CACNA2D1	O08532	CA2D1_MOUSE	Voltage-dependent calcium channel subunit alpha-2/delta-1	7416.71	10445.3	16052	12259.5	19526.9	19290.6	12762.9	9616.2	NA	10170.9	12897	13140.1	12947.5	No	-0.012212	0.967348	0.999933
Cacna2d3	CACNA2D3	Q9Z1L5	CA2D3_MOUSE	Voltage-dependent calcium channel subunit alpha-2/delta-3	11667.1	12438.7	15667.4	9634.52	14819.5	14547.6	11769.9	NA	12702.2	8809.11	17727.1	12845.4	13111.2	No	-0.0130312	0.958284	0.999933
Cacnb4	CACNB4	Q8R0S4	CACB4_MOUSE	Voltage-dependent L-type calcium channel subunit beta-4	NA	11638.1	8377.7	9694.61	10090.7	8162.92	6028.55	6215.17	7616.89	9477.9	6385.53	9950.28	7314.49	No	0.453992	0.0614611	0.999933
Cacng2	CACNG2	O88602	CCG2_MOUSE	Voltage-dependent calcium channel gamma-2 subunit	46867.5	52818.8	63558.7	95773.1	56993.4	63170.1	47444.8	56133.7	80496.1	94276.7	97786.9	63202.3	73218	No	-0.208008	0.433123	0.999933
Cacng3	CACNG3	Q9JJV5	CCG3_MOUSE	Voltage-dependent calcium channel gamma-3 subunit	41559.2	56084.9	78745.5	83288.3	80069.2	57676.8	43634.8	53037.2	76226	108229	96161.7	67949.4	72494.3	No	-0.066172	0.818227	0.999933
Cacng7	CACNG7	P62956	CCG7_MOUSE	Voltage-dependent calcium channel gamma-7 subunit	10428.6	9206.56	18576.1	6118.63	5566.09	11120.7	4542	20947.4	11011.9	7441.33	6282.64	9979.19	10224.3	No	0.00222247	0.995466	0.999933
Cacng8	CACNG8	Q8VHW2	CCG8_MOUSE	Voltage-dependent calcium channel gamma-8 subunit	29471.9	54954.9	73929	103760	72472.6	56182.8	29687.5	55399.7	64990.3	95131.8	80578.9	66917.8	63661.8	No	0.0455337	0.89501	0.999933
Cad	CAD	B2RQC6	PYR1_MOUSE	CAD protein	6542.01	4049.74	NA	5799.12	6767.64	5171.3	NA	NA	3294.53	4285.77	NA	5789.63	4250.53	No	0.442129	0.176828	0.999933
Cadm1	CADM1	Q8R5M8	CADM1_MOUSE	Cell adhesion molecule 1	13013	16772.1	10723.5	12870.5	7397.15	20947.9	12838.7	9058.15	8604.77	17562.6	12498.1	12155.2	13585	No	-0.135823	0.637138	0.999933
Cadm2	CADM2	Q8BLQ9	CADM2_MOUSE	Cell adhesion molecule 2	16847.4	16098.6	24506.8	25831.2	19968.9	26033	27779.7	23697.9	20675.8	23811.3	30848	20650.6	25474.3	No	-0.317414	0.151924	0.999933
Cadm3	CADM3	Q99N28	CADM3_MOUSE	Cell adhesion molecule 3	25870.6	8631.56	7194.07	8510.46	9862.76	16220.8	11171.8	9320.5	30597	9461.2	11429.1	12013.9	14700.1	No	-0.327479	0.384352	0.999933
Cadm4	CADM4	Q8R464	CADM4_MOUSE	Cell adhesion molecule 4	67398.2	114612	198515	235732	153749	96686.5	83675.2	106792	156196	218728	197234	154001	143219	No	0.0713253	0.838677	0.999933
Cadps	CADPS	Q80TJ1	CAPS1_MOUSE	Calcium-dependent secretion activator 1	38301.2	42630.8	20794.1	19675.6	28672.3	24495.1	34798.1	21500	32444.4	33152.8	17184.2	30014.8	27262.4	No	0.115635	0.678118	0.999933
Cadps2	CADPS2	Q8BYR5	CAPS2_MOUSE	Calcium-dependent secretion activator 2	6469.04	11898.8	14309.7	12119.3	7186.24	5517.64	8544.14	NA	8472.3	10545.1	8350.96	10396.6	8286.03	No	0.289503	0.31465	0.999933
Calb2	CALB2	Q08331	CALB2_MOUSE	Calretinin	5010.25	13006.4	15892.8	NA	NA	NA	8826.12	21631.2	7063.49	3591.56	3009.1	11303.2	8824.29	No	0.57255	0.350244	0.999933
Calr	CALR	P14211	CALR_MOUSE	Calreticulin	13146.6	15414.6	10430.6	12216.2	14384.8	23331.1	13677.1	16346.6	10514.9	13616.6	12214.2	13118.6	14950.1	No	-0.152932	0.519901	0.999933
Camk2a	CAMK2A	P11798	KCC2A_MOUSE	Calcium/calmodulin-dependent protein kinase type II subunit alpha	87815.3	79766.5	114659	47477.8	131770	50714.1	54755.1	140759	53616.7	65122.8	49885.3	92297.8	69142.2	No	0.447516	0.179137	0.999933
Camk2b	CAMK2B	P28652	KCC2B_MOUSE	Calcium/calmodulin-dependent protein kinase type II subunit beta	34598.5	39492.5	49045.1	24161.6	49951.8	28289.6	21074.7	48391.1	25256.3	36632.6	21483.4	39449.9	30187.9	No	0.404677	0.158273	0.999933
Camk2d	CAMK2D	Q6PHZ2	KCC2D_MOUSE	Calcium/calmodulin-dependent protein kinase type II subunit delta	5243.97	10397.5	19229.2	NA	15569.6	6581.32	6251.37	13399.6	10254	7982.2	7663.52	12610.1	8688.67	No	0.432084	0.235415	0.999933
Camk2g	CAMK2G	Q923T9	KCC2G_MOUSE	Calcium/calmodulin-dependent protein kinase type II subunit gamma	14197.6	15122.9	14164.4	10742.7	13733	10668.8	8619.38	12799	11237.7	17724.1	5562.58	13592.1	11101.9	No	0.369302	0.187965	0.999933
Camkv	CAMKV	Q3UHL1	CAMKV_MOUSE	CaM kinase-like vesicle-associated protein	20583.4	44450.8	30201.4	26384.1	33869.1	37088.8	28414.3	28637.5	26895.6	38966.5	22553.9	31097.8	30426.1	No	0.00984113	0.967726	0.999933
Camlg	NA	P49070	CAMLG_MOUSE	Guided entry of tail-anchored proteins factor CAMLG	NA	7886.37	10697.4	10006.7	8175.27	7730.82	9034.69	NA	9376.68	14115.2	7222.89	9191.43	9496.06	No	-0.0172097	0.947893	0.999933
Camsap2	CAMSAP2	Q8C1B1	CAMP2_MOUSE	Calmodulin-regulated spectrin-associated protein 2	101502	18889.6	41961.9	15750.5	29749.6	46301	15168.8	29199.2	42202.5	12138	43367.1	41570.7	31396.1	No	0.239752	0.619557	0.999933
Cand1	CAND1	Q6ZQ38	CAND1_MOUSE	Cullin-associated NEDD8-dissociated protein 1	NA	7864.03	8043.86	4597.05	4497.44	7232.63	9882.09	9266.27	NA	2995.93	5478.96	6250.6	6971.18	No	-0.0934031	0.800458	0.999933
Canx	CANX	P35564	CALX_MOUSE	Calnexin	36304	19826.8	15160.6	26538.7	36711.8	18465.4	17707.8	18255.8	31980.4	12549.5	33243.6	26908.4	22033.7	No	0.293876	0.356949	0.999933
Cap1	CAP1	P40124	CAP1_MOUSE	Adenylyl cyclase-associated protein 1	30627.4	38337.4	19994.4	22838.9	26616	19586.3	25843.7	22010.8	20019.3	25278	15988.2	27682.8	21454.4	No	0.349032	0.143368	0.999933
Cap2	CAP2	Q9CYT6	CAP2_MOUSE	Adenylyl cyclase-associated protein 2	20007.4	24238.4	14418	15652.1	17735.6	14253.6	16483.2	15705.2	15612	27975.3	11781.7	18410.3	16968.5	No	0.14792	0.553574	0.999933
Capn1	CAPN1	O35350	CAN1_MOUSE	Calpain-1 catalytic subunit	8582.29	3484.68	8262.06	NA	8495.01	4019.54	NA	10476.5	NA	2061	2367.07	7206.01	4731.02	No	0.838237	0.111689	0.999933
Capn2	CAPN2	O08529	CAN2_MOUSE	Calpain-2 catalytic subunit	NA	10905.2	18181.5	10640.1	8031.36	8862.35	NA	19369.6	NA	8454.05	NA	11939.5	12228.7	No	0.0110903	0.977605	0.999933
Capn5	CAPN5	O08688	CAN5_MOUSE	Calpain-5	16130	17604.7	9890.97	11144.2	21266.7	14121	12438.1	7581.33	10908.9	19029.8	10565.8	15207.3	12440.8	No	0.289243	0.306126	0.999933
Capns1	CAPNS1	O88456	CPNS1_MOUSE	Calpain small subunit 1	6883.14	4338.11	5491.68	NA	3764.91	6588.89	5815.39	9931.02	4837.63	2418.56	6607.06	5119.46	6033.09	No	-0.156552	0.654116	0.999933
Capza2	CAPZA2	P47754	CAZA2_MOUSE	F-actin-capping protein subunit alpha-2	19364.6	34712.6	26608.9	16858.8	28615.8	22502.9	15797	34060.8	15740.7	25379.8	17164.8	25232.1	21774.3	No	0.223636	0.416097	0.999933
Capzb	CAPZB	P47757	CAPZB_MOUSE	F-actin-capping protein subunit beta	20693.2	39151.7	34247.4	28105.8	30570.4	30781.6	20409.1	33333.3	25323.1	30226.7	24461.5	30553.7	27422.5	No	0.143607	0.530908	0.999933
Carmil1	CARMIL1	Q6EDY6	CARL1_MOUSE	F-actin-uncapping protein LRRC16A	4087.35	9175.31	7500.96	10213.4	8995.83	7297.64	NA	3373.35	11095.9	10688.9	6275.68	7994.56	7746.29	No	0.0992529	0.77965	0.999933
Cask	CASK	O70589	CSKP_MOUSE	Peripheral plasma membrane protein CASK	16418.2	24513	28492.4	24895.3	23763.5	25737.6	20883.7	15195	24094.1	31913.2	21780.2	23616.5	23267.3	No	0.0341918	0.885014	0.999933
Caskin1	CASKIN1	Q6P9K8	CSKI1_MOUSE	Caskin-1	16247.8	21322.1	18086.9	24502.4	19006.8	14561.6	18437.7	14666.8	22628.6	27129.6	19969.2	19833.2	19565.6	No	0.0411988	0.856518	0.999933
Cat	CAT	P04040	CATA_HUMAN	Catalase	NA	4648.54	5498.67	3198.65	4933.06	3847.39	NA	40331.5	6170.56	5202.47	8841.12	4569.73	12878.6	No	-0.921358	0.11253	0.999933
Cav1	CAV1	P49817	CAV1_MOUSE	Caveolin-1	48419.6	23687.5	25798	22512.5	20614.8	44307	29162.4	17790.3	19525.1	30474.7	25972.8	28206.5	27872	No	0.00816385	0.977458	0.999933
Cav2	CAV2	Q9WVC3	CAV2_MOUSE	Caveolin-2	6625.14	5216.75	9045.44	8670.1	2869.92	15239.2	NA	NA	6828.24	9381.11	6906.68	6485.47	9588.81	No	-0.594674	0.128529	0.999933
Cbln4	CBLN4	Q8BME9	CBLN4_MOUSE	Cerebellin-4	4767.88	10555.7	8287.05	10648	6673.1	9552.15	6969.41	5018.23	8491.46	12588.8	7184.03	8186.35	8300.68	No	-0.0238142	0.932984	0.999933
Cbr1	CBR1	P48758	CBR1_MOUSE	Carbonyl reductase [NADPH] 1	NA	8693.26	9118.51	2684.63	3578.45	3763.8	6442.94	13382.8	NA	2839.66	NA	6018.71	6607.3	No	-0.0687945	0.89635	0.999933
Cc2d1a	CC2D1A	Q8K1A6	C2D1A_MOUSE	Coiled-coil and C2 domain-containing protein 1A	NA	10719.5	NA	15993.7	4510.59	6894.38	NA	NA	10591.6	11680.3	NA	10407.9	9722.08	No	-0.04712	0.921197	0.999933
Cc2d1b	CC2D1B	Q8BRN9	C2D1B_MOUSE	Coiled-coil and C2 domain-containing protein 1B	NA	10868.3	21897	20237.1	23219.3	28602.7	NA	15878.5	47627.3	10716.9	16643	19055.4	23893.7	No	-0.18317	0.658416	0.999933
Ccdc88a	CCDC88A	Q5SNZ0	GRDN_MOUSE	Girdin	12875.4	15432.7	13978	13373.4	16400.2	16041.3	15921.3	9234.85	15786.7	16604.7	14332.1	14411.9	14653.5	No	-0.00320743	0.988096	0.999933
Ccdc88b	CCDC88B	Q4QRL3	CC88B_MOUSE	Coiled-coil domain-containing protein 88B	52109.1	39066.2	53437	12756.1	62949.6	25023.4	34322.5	79460.4	41473.5	11929.4	38795.5	44063.6	38500.8	No	0.228255	0.626525	0.999933
Cct2	CCT2	P80314	TCPB_MOUSE	T-complex protein 1 subunit beta	13178.6	7373.93	8761.67	5733.04	8903	10705	10462.3	9782.38	5208.09	5304.3	NA	8790.05	8292.41	No	0.104383	0.731498	0.999933
Cct3	CCT3	P80318	TCPG_MOUSE	T-complex protein 1 subunit gamma	21484.1	9076.2	6841.55	6256.9	6244.62	11608.6	6860.97	7853.68	5003.93	5352.03	6949.61	9980.67	7271.46	No	0.329104	0.331449	0.999933
Cct4	CCT4	P80315	TCPD_MOUSE	T-complex protein 1 subunit delta	9882.74	16493	12270.2	12009.9	11693.5	16121.5	15635.5	15152.4	NA	10872.8	16392.8	12469.9	14835	No	-0.255443	0.272775	0.999933
Cct5	CCT5	P80316	TCPE_MOUSE	T-complex protein 1 subunit epsilon	NA	7554.29	6182.94	5379.85	5423.14	8148.06	4978.91	9024.41	NA	5745.42	4614.51	6135.05	6502.26	No	-0.0458715	0.867952	0.999933
Cct6a	CCT6A	P80317	TCPZ_MOUSE	T-complex protein 1 subunit zeta	7245.49	15540.7	10873.1	9048.52	10804.3	12313.7	10307.3	10819.1	7655.63	10487.9	8437.37	10702.4	10003.5	No	0.0692533	0.768931	0.999933
Cct7	CCT7	P80313	TCPH_MOUSE	T-complex protein 1 subunit eta	12111.8	19521.2	9610.35	11734	14868	15339.4	10738.6	10722.7	10263.3	14589.2	11941.4	13569.1	12265.8	No	0.120891	0.604055	0.999933
Cct8	CCT8	P42932	TCPQ_MOUSE	T-complex protein 1 subunit theta	107545	184576	147597	239858	128771	106491	124386	115264	169757	186851	167603	161669	145059	No	0.132078	0.60846	0.999933
Cd151	CD151	O35566	CD151_MOUSE	CD151 antigen	4312.28	7057.12	5642.34	8960.44	3808.77	11275.5	3884.59	NA	2966.22	7675.27	4641.77	5956.19	6088.67	No	0.0680637	0.853658	0.999933
Cd47	CD47	Q61735	CD47_MOUSE	Leukocyte surface antigen CD47	90056	147312	72098	51323.1	69786.1	216897	95180	65557.7	66979.3	50164.6	94441.1	86115	98203.3	No	-0.105867	0.769393	0.999933
Cd81	CD81	P35762	CD81_MOUSE	CD81 antigen	30024.8	16210.5	10197.3	11543.2	7958.82	19792	36830.1	7692.86	10952.2	21386.5	13634.6	15186.9	18381.4	No	-0.255976	0.5308	0.999933
Cd82	CD82	P40237	CD82_MOUSE	CD82 antigen	3298.08	8754.8	10299.1	10546.1	25418.9	13240.4	NA	3702.17	4352.9	7258.58	16983.9	11663.4	9107.59	No	0.319922	0.542102	0.999933
Cd9	CD9	P40240	CD9_MOUSE	CD9 antigen	11763.7	21598.3	12626.2	13923.6	NA	37165.6	21019.3	NA	13978.9	11672.4	11979.6	14977.9	19163.2	No	-0.246719	0.499103	0.999933
Cdc37l1	CDC37L1	Q9CZP7	CD37L_MOUSE	Hsp90 co-chaperone Cdc37-like 1	NA	6953.97	4119.31	4144.63	5284.32	NA	NA	4047.75	4766.33	6619.54	NA	5125.56	5144.54	No	-0.00894396	0.977785	0.999933
Cdc42	NA	P60766	CDC42_MOUSE	Cell division control protein 42 homolog	60082.1	107936	65884.8	88977.6	89642.5	93819.3	56528.3	59405.6	69914.7	127641	67019.4	82504.6	79054.8	No	0.0907126	0.729116	0.999933
Cdc42bpa	CDC42BPA	Q3UU96	MRCKA_MOUSE	Serine/threonine-protein kinase MRCK alpha	7100.77	12289.9	9705.71	10324.2	11532.7	8533.58	7556.18	6934.53	8798.57	10512	10390.1	10190.6	8787.49	No	0.205535	0.354626	0.999933
Cdc42bpb	CDC42BPB	Q7TT50	MRCKB_MOUSE	Serine/threonine-protein kinase MRCK beta	10885.5	15676.3	11532	15727	10911.9	12160.2	10994.8	8360.43	13431.2	11818.1	12592.4	12946.5	11559.5	No	0.157859	0.466075	0.999933
Cdc42ep1	CDC42EP1	Q91W92	BORG5_MOUSE	Cdc42 effector protein 1	NA	5899.76	6676.35	8517.19	6786.25	5904.99	4129.9	3816.09	5389.98	10481	8778.2	6969.89	6416.7	No	0.205836	0.504581	0.999933
Cdc42ep4	CDC42EP4	Q9JM96	BORG4_MOUSE	Cdc42 effector protein 4	22198.2	25995.3	23490.9	27752.9	27707	9653.75	28136.6	24008	29479.9	35245	18443.9	25428.9	24161.2	No	0.179834	0.549729	0.999933
Cdh2	CDH2	P15116	CADH2_MOUSE	Cadherin-2	NA	5744.1	7233.11	9095	12806.6	5817.65	6707.73	5599.68	5452.3	9143.35	5390.12	8719.71	6351.81	No	0.419895	0.136315	0.999933
Cdip1	CDIP1	Q9DB75	CDIP1_MOUSE	Cell death-inducing p53-target protein 1	12776.9	43123.9	25609.4	33173.4	21393.6	46035.6	22311.8	16409.2	25906.3	37951.2	30330.2	27215.4	29824.1	No	-0.166364	0.61873	0.999933
Cdipt	CDIPT	Q8VDP6	CDIPT_MOUSE	CDP-diacylglycerol--inositol 3-phosphatidyltransferase	27057.3	38056.9	104912	106644	73692.2	39564	25292.7	50953.3	90752.6	89204.4	80818.5	70072.4	62764.3	No	0.106	0.802552	0.999933
Cdk17	CDK17	Q8K0D0	CDK17_MOUSE	Cyclin-dependent kinase 17	2117.35	6162.31	NA	4641.21	NA	8796.41	3773.86	NA	NA	3694.96	NA	4306.96	5421.74	No	-0.339427	0.495312	0.999933
Cdk5	CDK5	P49615	CDK5_MOUSE	Cyclin-dependent-like kinase 5	11253.8	20321.2	16333.1	11898.4	18646.6	11740.2	18908.5	19615.1	12319.4	15534.3	12412.3	15690.6	15088.3	No	0.0484062	0.842483	0.999933
Cdkl5	CDKL5	Q3UTQ8	CDKL5_MOUSE	Cyclin-dependent kinase-like 5	4135.23	6366.6	5241.51	7100.86	29049.4	6103.21	NA	3399.71	4711.15	8578.89	NA	10378.7	5698.24	No	0.531419	0.297552	0.999933
Cds1	CDS1	P98191	CDS1_MOUSE	Phosphatidate cytidylyltransferase 1	26069.5	25695.2	28127.4	37978.9	17898.1	28760.5	22881.2	24114.3	21579.4	26297.1	34395.3	27153.8	26338	No	0.0210167	0.927745	0.999933
Cds2	CDS2	Q99L43	CDS2_MOUSE	Phosphatidate cytidylyltransferase 2	62240.6	94157.6	64723.5	73968.8	58965.4	82597.2	52385	41744.6	54094.7	64504.2	65787.5	70811.2	60185.5	No	0.246213	0.292599	0.999933
Cdsn	CDSN	Q7TPC1	CDSN_MOUSE	Corneodesmosin	114488	61493.6	123186	35385.7	338881	61704.4	67382.3	183037	144373	22447.8	95608.5	134687	95758.7	No	0.3587	0.530215	0.999933
Celf2	CELF2	Q9Z0H4	CELF2_MOUSE	CUGBP Elav-like family member 2	6368.01	7653.69	3997.97	5431.27	4668.79	6885.71	NA	4421.83	NA	9112.83	NA	5623.95	6806.79	No	-0.251262	0.447043	0.999933
Celsr2	CELSR2	Q9R0M0	CELR2_MOUSE	Cadherin EGF LAG seven-pass G-type receptor 2	8164.67	13449.9	23043.5	20120.7	19183.2	16188.1	9298.78	11902.8	15951.6	25867.5	19851.1	16792.4	16510	No	0.011686	0.970712	0.999933
Cemip2	NA	Q5FWI3	CEIP2_MOUSE	Cell surface hyaluronidase	NA	7615.01	4458.3	10554.5	NA	10550.9	5988.68	NA	7294.36	9968.69	NA	7542.6	8450.64	No	-0.213052	0.564873	0.999933
Cend1	CEND1	Q9JKC6	CEND_MOUSE	Cell cycle exit and neuronal differentiation protein 1	29345.9	40536.9	17039.7	31328.8	26734.3	36762.7	19637.8	26255.9	27024.6	47658.6	25299.9	28997.1	30439.9	No	-0.0636153	0.819025	0.999933
Cenpe	CENPE	Q6RT24	CENPE_MOUSE	Centromere-associated protein E	150010	243533	NA	208933	162140	213881	157421	191896	432122	169715	282152	191154	241198	No	-0.269768	0.381485	0.999933
Cenpv	CENPV	Q9CXS4	CENPV_MOUSE	Centromere protein V	16602.5	22787.1	12616.6	15529.6	14081.3	18889	NA	6603.38	NA	22140.6	16665.8	16323.4	16074.7	No	0.126145	0.720822	0.999933
Cep170	CEP170	Q6A065	CE170_MOUSE	Centrosomal protein of 170 kDa	4994.23	5850.87	4946.21	6591.07	7890.19	5036.9	11224.9	4652.67	5191.71	7552.05	7777.17	6054.51	6905.91	No	-0.140097	0.59619	0.999933
Cept1	CEPT1	Q8BGS7	CEPT1_MOUSE	Choline/ethanolaminephosphotransferase 1	59922.2	60149.4	57517.4	84964.4	72733.1	65738.7	47795.2	43205.8	53208.3	77237.1	76077.1	67057.3	60543.7	No	0.166815	0.470627	0.999933
Cerk	CERK	Q8K4Q7	CERK1_MOUSE	Ceramide kinase	4865.92	8143.72	13219.7	14388.1	11308.2	NA	NA	7837.44	9706.42	11855	13561	10385.1	10740	No	-0.118708	0.726022	0.999933
Cers2	CERS2	Q924Z4	CERS2_MOUSE	Ceramide synthase 2	17124.3	17048.3	19345.7	22003.5	12430.8	20866.9	14070	11150.7	17085.8	21322.3	19685.6	17590.5	17363.6	No	0.0309897	0.897244	0.999933
Cers4	CERS4	Q9D6J1	CERS4_MOUSE	Ceramide synthase 4	NA	8480.52	4517.85	8955.28	5378.77	9489.17	8209	NA	6761.71	8965.41	5739.1	6833.1	7832.88	No	-0.232763	0.422658	0.999933
Cers6	CERS6	Q8C172	CERS6_MOUSE	Ceramide synthase 6	NA	7310.75	14685.8	18246.8	13692.2	11252.8	NA	11389.3	13644.4	15227.4	14228.6	13483.9	13148.5	No	-0.0284683	0.921643	0.999933
Cfap300	NA	Q8CC70	CF300_MOUSE	Cilia- and flagella-associated protein 300	6218.8	10137.3	NA	8532.77	NA	13593.5	6742.82	NA	8130.26	7563.01	NA	8296.28	9007.4	No	-0.0913659	0.787506	0.999933
Cfl1	CFL1	P18760	COF1_MOUSE	Cofilin-1	26182.6	26772.7	42046.4	23224.8	11757.6	16592	33555.7	60384	21539.5	9370.56	14361.8	25996.8	25967.3	No	0.165016	0.703823	0.999933
Cfl2	CFL2	P45591	COF2_MOUSE	Cofilin-2	NA	2247.26	10228.4	NA	3670.69	NA	2459.8	15664.1	NA	1386.33	NA	5382.13	6503.41	No	0.219846	0.794482	0.999933
Chchd3	CHCHD3	Q9CRB9	MIC19_MOUSE	MICOS complex subunit Mic19	8740.41	7499.16	8436.97	9166.75	10425.8	6633.15	NA	11875.7	7023.92	5810.88	NA	8853.82	7835.91	No	0.225265	0.402106	0.999933
Chchd6	CHCHD6	Q91VN4	MIC25_MOUSE	MICOS complex subunit Mic25	NA	11404	10237.2	12474.3	13170.3	14956.8	12229.6	10520.2	6678.8	13603.4	NA	11821.4	11597.8	No	0.0737061	0.790057	0.999933
Chd4	CHD4	Q6PDQ2	CHD4_MOUSE	Chromodomain-helicase-DNA-binding protein 4	11060.7	10182.3	6814.01	9563.37	9050.06	10327.3	8537.6	7472	7550.9	11139.1	8634.64	9334.09	8943.59	No	0.0591855	0.780976	0.999933
Chd5	CHD5	A2A8L1	CHD5_MOUSE	Chromodomain-helicase-DNA-binding protein 5	NA	1729.26	NA	5819.98	4726.79	NA	3076.42	NA	5744.1	4687.67	4357.08	4092.01	4466.32	No	-0.26655	0.539825	0.999933
Chm	CHM	Q9QXG2	RAE1_MOUSE	Rab proteins geranylgeranyltransferase component A 1	NA	5115.01	NA	3364.27	4916.32	6926.1	NA	NA	NA	4694.77	5191.3	4465.2	5604.05	No	-0.332194	0.3339	0.999933
Chmp4b	CHMP4B	Q9D8B3	CHM4B_MOUSE	Charged multivesicular body protein 4b	4944.94	10463.2	9965.03	8449.91	NA	NA	5135.34	11677.9	8706.92	12620.1	7670.85	8455.77	9162.22	No	-0.102819	0.755166	0.999933
Chpt1	CHPT1	Q8C025	CHPT1_MOUSE	Cholinephosphotransferase 1	16037.1	15458.9	17150.3	14985	18358.2	15931.4	NA	9256.04	11315.3	19964.1	14387.4	16397.9	14170.9	No	0.257437	0.301938	0.999933
Chrm1	CHRM1	P12657	ACM1_MOUSE	Muscarinic acetylcholine receptor M1	7513.06	15499	14530.5	15107.8	10516.8	16333.5	10269.7	19958.6	13918.4	20047.4	16023.2	12633.4	16091.8	No	-0.365291	0.173591	0.999933
Chrm2	CHRM2	Q9ERZ4	ACM2_MOUSE	Muscarinic acetylcholine receptor M2	NA	3626.32	5209.69	4490.02	5552.1	2512.91	NA	1810.55	4173.63	8296.73	7069.76	4719.53	4772.71	No	0.195606	0.643186	0.999933
Chrm3	CHRM3	Q9ERZ3	ACM3_MOUSE	Muscarinic acetylcholine receptor M3	3905.9	10172.5	14151.2	12368.5	15311.9	10112.2	4156.68	NA	13751.1	14097.7	17103.7	11182	11844.3	No	-0.0776502	0.857456	0.999933
Cisd1	CISD1	Q91WS0	CISD1_MOUSE	CDGSH iron-sulfur domain-containing protein 1	22806.6	47763.3	34659.4	52000.2	43772.4	54158.7	26637.6	34923.9	28505.6	48544.7	39309.5	40200.4	38680	No	0.0460435	0.866226	0.999933
Cit	CIT	P49025	CTRO_MOUSE	Citron Rho-interacting kinase	9043.62	12811.5	12287.9	12778.4	14762.2	10473.3	10524.9	8289.47	14245.1	13416.6	13421.3	12336.7	11728.4	No	0.0802397	0.718329	0.999933
Ckap5	CKAP5	A2AGT5	CKAP5_MOUSE	Cytoskeleton-associated protein 5	9164.74	11202.8	9509.6	11506	9702.71	12029.4	6210.3	7443.23	9528.19	10730.5	9243.11	10217.2	9197.45	No	0.179576	0.420463	0.999933
Ckb	CKB	Q04447	KCRB_MOUSE	Creatine kinase B-type	30460.3	101186	194141	26485.3	38587.9	65573.9	92635.8	205189	65414.8	28497.4	46400.4	78172.1	83951.8	No	-0.270711	0.621743	0.999933
Ckmt1	NA	P30275	KCRU_MOUSE	Creatine kinase U-type, mitochondrial	15505.5	28032.1	52836.9	20878.2	25930.6	55221.3	18115.4	63869.3	30117.1	20209.1	28978.6	28636.6	36085.1	No	-0.298079	0.433759	0.999933
Clasp1	CLASP1	Q80TV8	CLAP1_MOUSE	CLIP-associating protein 1	9780.09	10346.9	10113.3	7450.02	NA	9608.6	5694.71	7019.06	NA	8167.74	NA	9422.57	7622.53	No	0.320308	0.248774	0.999933
Clasp2	CLASP2	Q8BRT1	CLAP2_MOUSE	CLIP-associating protein 2	18822.3	31703.2	28636.9	34057.9	32398.6	22910.5	24263.2	18639.7	30502.4	37785.7	27872.9	29123.8	26995.7	No	0.115308	0.635672	0.999933
Clcc1	CLCC1	Q99LI2	CLCC1_MOUSE	Chloride channel CLIC-like protein 1	6831.58	13416.4	13454.2	13366.6	14116.4	12394.4	9034.69	6406.64	8458.38	18251.9	8409.38	12237	10492.6	No	0.260762	0.379247	0.999933
Clcn2	CLCN2	Q9R0A1	CLCN2_MOUSE	Chloride channel protein 2	16288.7	16084.2	16186	18283.3	15804.3	20132.9	11626.8	10905.7	11440.4	17350.6	18529	16529.3	14997.5	No	0.184524	0.423212	0.999933
Clcn3	CLCN3	P51791	CLCN3_MOUSE	H(+)/Cl(-) exchange transporter 3	9514.09	18857.4	16084.6	22537.6	13630.6	18195.5	9862.51	11982.9	15265.2	15287.4	15954	16124.9	14424.6	No	0.129445	0.617191	0.999933
Clcn4	CLCN4	Q61418	CLCN4_MOUSE	H(+)/Cl(-) exchange transporter 4	24533	41885.4	36647.8	34497.3	25123.5	41762.6	20751.8	24549.1	35200	30677.4	33924.3	32537.4	31144.2	No	0.0690524	0.777897	0.999933
Clcn6	CLCN6	O35454	CLCN6_MOUSE	Chloride transport protein 6	6691.63	11748.6	9826.43	13767.6	9637.62	13622.8	5507.69	7502.32	12615.4	13262.6	14985.5	10334.4	11249.4	No	-0.0757094	0.79899	0.999933
Clcn7	CLCN7	O70496	CLCN7_MOUSE	H(+)/Cl(-) exchange transporter 7	NA	5074.22	5136.02	7062.9	5039.02	6845.13	5848.85	5871.58	4810.96	4261.38	5804.04	5578.04	5573.66	No	0.00236233	0.991752	0.999933
Cldn10	CLDN10	Q9Z0S6	CLD10_MOUSE	Claudin-10	61072.9	118028	90700.2	83926.9	59553.3	78967.1	144609	52033.2	87315.8	80197.6	71396.5	82656.3	85753.2	No	-0.0308686	0.911368	0.999933
Cldn11	CLDN11	Q60771	CLD11_MOUSE	Claudin-11	39580.4	74700.2	153524	196458	98767	85901.1	62219.4	111703	127580	105493	115935	112606	101472	No	-0.0195866	0.956776	0.999933
Cldn5	CLDN5	O54942	CLD5_MOUSE	Claudin-5	NA	2582.74	6611.35	5320.32	6475.72	5051.7	NA	NA	5398.97	7190.65	6871.83	5247.53	6128.29	No	-0.298967	0.381896	0.999933
Cldnd1	CLDND1	Q9CQX5	CLDN1_MOUSE	Claudin domain-containing protein 1	NA	14005.5	5919.82	10700.2	NA	9267.2	NA	NA	8140.03	9006.9	NA	10208.5	8804.71	No	0.128283	0.734522	0.999933
Clint1	CLINT1	Q99KN9	EPN4_MOUSE	Clathrin interactor 1	7760.07	20661.5	19421	19923.4	13986.4	13768.1	14485.8	11470.3	16840.1	23681.7	15180.7	16350.5	15904.4	No	-0.00852209	0.976254	0.999933
Clip1	CLIP1	Q922J3	CLIP1_MOUSE	CAP-Gly domain-containing linker protein 1	12748.5	5188.13	18045.6	7189.3	NA	NA	23077.4	NA	6552.27	5998.17	NA	10792.9	11875.9	No	-0.00824903	0.988019	0.999933
Clip2	CLIP2	Q9Z0H8	CLIP2_MOUSE	CAP-Gly domain-containing linker protein 2	NA	7330.58	11167.7	8021.68	20894	6749.59	5501.79	NA	NA	6638.63	5305.48	11853.5	6048.87	Up with LPS	0.84776	0.0261813	0.999933
Clmn	CLMN	Q8C5W0	CLMN_MOUSE	Calmin	40618.9	35597.5	64048.2	55309.6	46258.4	38427	39594.3	31715.8	37537.5	55119.1	44355.5	48366.5	41124.9	No	0.223297	0.333254	0.999933
Clptm1	CLPTM1	Q8VBZ3	CLPT1_MOUSE	Cleft lip and palate transmembrane protein 1 homolog	17736.6	32649.5	26848	33051	24782	28658.1	29028.6	25278	26394.2	25519.7	27286.6	27013.4	27027.5	No	-0.0338685	0.87393	0.999933
Clptm1l	CLPTM1L	Q8BXA5	CLP1L_MOUSE	Cleft lip and palate transmembrane protein 1-like protein	10320.4	10962.8	10136.4	11655.9	9168.52	11103.6	11114.7	9991.35	9393.02	8225.52	10459.9	10448.8	10048	No	0.0595352	0.755473	0.999933
Clta	CLTA	O08585	CLCA_MOUSE	Clathrin light chain A	NA	10068.2	10268.5	NA	5187.96	14400.7	4944.49	11628.1	6816.71	3911.49	NA	8508.2	8340.3	No	0.136303	0.76135	0.999933
Cltb	CLTB	Q6IRU5	CLCB_MOUSE	Clathrin light chain B	NA	9315.24	5947.78	NA	3527.51	11513.2	6013.89	9685.32	3375.48	3216.49	3549.98	6263.51	6225.73	No	0.093913	0.840406	0.999933
Cltc	CLTC	Q68FD5	CLH1_MOUSE	Clathrin heavy chain 1	613986	824243	739895	678871	642486	707662	813620	556877	735619	590013	695171	699896	683160	No	0.0387724	0.845152	0.999933
Clu	CLU	Q06890	CLUS_MOUSE	Clusterin	NA	3424	8695	4470.61	3423.33	7982.24	15020.7	10147.2	NA	5773.33	NA	5003.23	9730.87	Down with LPS	-0.986586	0.0220351	0.999933
Cluh	CLUH	Q5SW19	CLU_MOUSE	Clustered mitochondria protein homolog	2984.32	5710.25	3959.37	4514.38	4556.74	5416.14	3430.06	NA	NA	5689.73	NA	4345.01	4845.31	No	-0.153536	0.616593	0.999933
Cmas	CMAS	Q99KK2	NEUA_MOUSE	N-acylneuraminate cytidylyltransferase	9749.2	14070.4	4566.58	5997.62	6315.91	6308.89	6334.22	3964.27	6083.57	7017.03	NA	8139.93	5941.6	No	0.362195	0.254275	0.999933
Cmpk1	CMPK1	Q9DBP5	KCY_MOUSE	UMP-CMP kinase	NA	7268.99	11911.9	NA	12063.8	NA	8916.64	17748.7	NA	3870.4	NA	10414.9	10178.6	No	0.256689	0.626121	0.999933
Cmtm4	CMTM4	Q8CJ61	CKLF4_MOUSE	CKLF-like MARVEL transmembrane domain-containing protein 4	NA	8548.84	10596.2	12905.1	NA	9050.51	NA	NA	10182.2	15992.5	NA	10683.4	11741.7	No	-0.111409	0.751924	0.999933
Cnn3	CNN3	Q9DAW9	CNN3_MOUSE	Calponin-3	3670.03	9922.36	5037.68	10081	3411.24	NA	10045.5	8413.58	7725.06	8689.09	8035.27	6424.46	8581.7	No	-0.570639	0.0953831	0.999933
Cnnm1	CNNM1	Q0GA42	CNNM1_MOUSE	Metal transporter CNNM1	NA	6552.18	4844.34	5278.53	5983.29	6344.33	NA	NA	5802.22	8290.95	4021.85	5664.58	6114.84	No	-0.0730309	0.798903	0.999933
Cnnm2	CNNM2	Q3TWN3	CNNM2_MOUSE	Metal transporter CNNM2	8732.36	14870	13521.1	16151.1	13342.6	14734.4	8666.05	5919.32	10336.4	16092.3	13147.8	13323.4	11482.7	No	0.263103	0.357268	0.999933
Cnnm3	CNNM3	Q32NY4	CNNM3_MOUSE	Metal transporter CNNM3	4808.73	7367.32	5405.34	8664.67	7323.61	7182.79	15193.9	NA	6108.97	8708.79	6166.74	6713.93	8672.24	No	-0.311798	0.29528	0.999933
Cnp	CNP	P16330	CN37_MOUSE	2',3'-cyclic-nucleotide 3'-phosphodiesterase	448066	925248	488175	754231	751550	1.02484e+06	513132	515094	476420	825332	531938	673454	647793	No	0.0655059	0.813563	0.999933
Cnr1	CNR1	P47746	CNR1_MOUSE	Cannabinoid receptor 1	15036	28793.2	14589	18308.1	16497.5	23837.9	14986.5	10273.2	13101.4	23642.9	17397	18644.7	17206.5	No	0.13312	0.629758	0.999933
Cnrip1	CNRIP1	Q5M8N0	CNRP1_MOUSE	CB1 cannabinoid receptor-interacting protein 1	4678.28	9793.45	10414.3	NA	4177.32	4813.26	11614.2	15587.2	2802.67	6132.58	5527.99	7265.84	7746.32	No	0.0173539	0.969259	0.999933
Cntfr	CNTFR	O88507	CNTFR_MOUSE	Ciliary neurotrophic factor receptor subunit alpha	6136.9	11694	6945.35	7274.99	8810.37	10870.4	6386.12	4717.48	5946.22	11999.5	4916.99	8172.31	7472.79	No	0.191023	0.516793	0.999933
Cntn1	CNTN1	P12960	CNTN1_MOUSE	Contactin-1	113479	152878	94142.1	124415	178512	124287	74517.2	70139.5	87645.2	184923	104267	132685	107630	No	0.349348	0.222803	0.999933
Cntn4	CNTN4	Q69Z26	CNTN4_MOUSE	Contactin-4	7321.21	11615.4	8417.37	10109.3	13091.3	9637.36	6544.25	5433.81	6226.26	16684.9	8765.34	10110.9	8881.99	No	0.264402	0.372608	0.999933
Cntnap1	CNTNAP1	O54991	CNTP1_MOUSE	Contactin-associated protein 1	43437.3	64755.2	91779.8	129208	109677	62652.8	48052.2	62214.6	99507.7	103848	98496.6	87771.4	79128.6	No	0.108364	0.729447	0.999933
Cntnap2	CNTNAP2	Q9CPW0	CNTP2_MOUSE	Contactin-associated protein-like 2	19084.6	27922.1	20043.3	21625.8	34901.8	27750.3	21948	8436.03	16931.1	35849.4	20812.1	24715.5	21954.5	No	0.263217	0.428415	0.999933
Cntnap4	CNTNAP4	Q99P47	CNTP4_MOUSE	Contactin-associated protein-like 4	4714.64	8977.84	8923.5	11177.8	9340.74	8967.75	6341.36	8889.66	11504.5	11966.5	10289	8626.9	9659.78	No	-0.188178	0.472723	0.999933
Cog1	COG1	Q9Z160	COG1_MOUSE	Conserved oligomeric Golgi complex subunit 1	NA	8126.53	9662.98	9423.71	8558.41	6806.37	NA	15863.1	NA	7428.34	4063.46	8942.91	8540.32	No	0.239628	0.523609	0.999933
Col1a2	COL1A2	Q01149	CO1A2_MOUSE	Collagen alpha-2(I) chain	NA	NA	22643.1	17979	18834.9	NA	NA	14295	23320.3	5322.23	17250.9	19819	15047.1	No	0.576129	0.223942	0.999933
Col4a1	COL4A1	P02463	CO4A1_MOUSE	Collagen alpha-1(IV) chain	3585.49	NA	47716.8	13309.1	15474	12067.1	7915.86	18187	NA	20453.7	8002.97	20021.3	13325.3	No	0.152695	0.79627	0.999933
Col4a2	COL4A2	P08122	CO4A2_MOUSE	Collagen alpha-2(IV) chain	NA	NA	49437.8	71665.5	11797.2	15173.3	10606.1	12933.7	NA	17413.7	NA	44300.2	14031.7	Up with LPS	1.33067	0.0271736	0.999933
Comt	COMT	O88587	COMT_MOUSE	Catechol O-methyltransferase	19510.1	26045.1	30364.9	30355.5	17279.1	20035.8	18683.3	19684.4	23264.8	28584.6	24310.8	24710.9	22427.3	No	0.118331	0.604808	0.999933
Copa	COPA	Q8CIE6	COPA_MOUSE	Coatomer subunit alpha	20546.4	34627.1	24051.4	29697.1	21823.2	25058.2	20465.2	14617.6	25810.6	23744.4	23963.3	26149	22276.6	No	0.228194	0.329073	0.999933
Copb1	COPB1	Q9JIF7	COPB_MOUSE	Coatomer subunit beta	5637.02	7722.01	4661.77	3721.34	4396.04	6983.03	8327.69	NA	NA	4574.7	NA	5227.64	6628.48	No	-0.345786	0.295437	0.999933
Copb2	COPB2	O55029	COPB2_MOUSE	Coatomer subunit beta'	19916.5	32145.8	26651.2	22228.2	25028.5	22625.1	20142.3	21404	25366.8	22518.8	24773.5	25194	22805.1	No	0.128935	0.522674	0.999933
Cops3	COPS3	O88543	CSN3_MOUSE	COP9 signalosome complex subunit 3	12666.9	8762.21	NA	2174.05	NA	11835.7	NA	4702.55	NA	5872.28	NA	7867.7	7470.18	No	-0.145925	0.816937	0.999933
Copz1	COPZ1	P61924	COPZ1_MOUSE	Coatomer subunit zeta-1	NA	7467.21	6743.61	5715	3707.91	3775.52	NA	6517.9	4436.79	7961.2	NA	5908.43	5672.85	No	0.073966	0.823636	0.999933
Coro1a	CORO1A	O89053	COR1A_MOUSE	Coronin-1A	54637.3	70404.8	49604.1	48595.9	53022.4	43633.8	45000.7	52212.5	63231.4	77936.6	33373.8	55252.9	52564.8	No	0.11245	0.644295	0.999933
Coro1b	CORO1B	Q9WUM3	COR1B_MOUSE	Coronin-1B	24353.5	34087.7	30514.1	43783.2	42986.5	26456.9	26549.3	26930.7	41770.7	47577.8	28447.8	35145	32955.5	No	0.102312	0.680743	0.999933
Coro1c	CORO1C	Q9WUM4	COR1C_MOUSE	Coronin-1C	39243.1	41406	42128.3	44680.9	43678.8	46649.4	39170.4	29308.1	44510.9	47121.9	41248.5	42227.4	41334.9	No	0.0470951	0.813971	0.999933
Coro2a	CORO2A	Q8C0P5	COR2A_MOUSE	Coronin-2A	28814.5	38488.2	27714.1	38034.5	33959.9	36144.4	31861.8	18664.5	36560	38495.1	36264.5	33402.2	32998.4	No	0.0433618	0.85391	0.999933
Coro2b	CORO2B	Q8BH44	COR2B_MOUSE	Coronin-2B	44907.1	72302.7	56766.8	74908.4	68135.9	58828.8	45848.5	37270.2	61648.1	81325.1	63819.5	63404.2	58123.4	No	0.144387	0.557439	0.999933
Coro7	CORO7	Q9D2V7	CORO7_MOUSE	Coronin-7	15259.1	22197.7	15241	17354.8	15877.4	9619.95	17860.5	22072.3	19910.6	26490.4	13796.4	17186	18291.7	No	-0.0316666	0.905007	0.999933
Cotl1	COTL1	Q9CQI6	COTL1_MOUSE	Coactosin-like protein	11341.8	21265.3	14393.2	NA	9201.36	17827.4	17554.5	23961.7	18235	12670.7	NA	14050.4	18049.8	No	-0.404109	0.187423	0.999933
Cox15	COX15	Q8BJ03	COX15_MOUSE	Cytochrome c oxidase assembly protein COX15 homolog	11678.5	17331.8	13993.5	17660.1	10266.5	18157.1	17780.5	10642.8	14523.1	12780.5	13291.6	14186.1	14529.3	No	-0.0418253	0.85715	0.999933
Cox4i1	COX4I1	P19783	COX41_MOUSE	Cytochrome c oxidase subunit 4 isoform 1, mitochondrial	56481.7	80648	98226.4	83586.6	55679	80506.9	103723	145074	72838.5	65767.3	111287	74924.3	96532.8	No	-0.34761	0.193021	0.999933
Cox5a	COX5A	P12787	COX5A_MOUSE	Cytochrome c oxidase subunit 5A, mitochondrial	6893.74	16028.7	17880.8	8375.63	11206.6	16797.3	NA	32944.1	10130.9	9244.83	16085.6	12077.1	17040.6	No	-0.433694	0.255197	0.999933
Cox5b	COX5B	P19536	COX5B_MOUSE	Cytochrome c oxidase subunit 5B, mitochondrial	36601.7	55650.7	69110.1	54255.9	56716.8	79348.8	68119.3	60148.1	64297.2	69919.5	58752.3	54467	66764.2	No	-0.315495	0.153325	0.999933
Cox6b1	COX6B1	P56391	CX6B1_MOUSE	Cytochrome c oxidase subunit 6B1	12861.9	10489.8	9877.06	9146.42	8337.7	15778	15330.1	19432	13264.2	8254.88	17617.6	10142.6	14946.1	Down with LPS	-0.52545	0.0460501	0.999933
Cox6c	COX6C	Q9CPQ1	COX6C_MOUSE	Cytochrome c oxidase subunit 6C	44141.2	71097.5	87131.3	104454	42275.2	88865.7	80535.6	123170	85950.2	70721.9	93635.5	69819.9	90479.8	No	-0.444145	0.117164	0.999933
Cox7a2	COX7A2	P48771	CX7A2_MOUSE	Cytochrome c oxidase subunit 7A2, mitochondrial	9307.69	11996.7	27978.4	25252.5	10348.3	9779.89	12775.6	40630.7	25448.7	12935.5	29675.1	16976.7	21874.2	No	-0.332818	0.424069	0.999933
Cox7b	COX7B	P56393	COX7B_MOUSE	Cytochrome c oxidase subunit 7B, mitochondrial	5195.89	13930.6	NA	2839.06	NA	15031.3	5127.16	NA	NA	4540.61	NA	7321.84	8233.01	No	-0.25599	0.683656	0.999933
Cox7c	COX7C	P17665	COX7C_MOUSE	Cytochrome c oxidase subunit 7C, mitochondrial	NA	9693.6	11212.6	12054.2	7286.86	5695.25	12152.8	15318.3	11493.8	7378.36	NA	10061.8	10407.7	No	0.0139615	0.96524	0.999933
Cp	CP	Q61147	CERU_MOUSE	Ceruloplasmin	20791.7	5567.19	12581	11427.5	10609.7	13047	5120.48	11643.1	5478.59	14166	10586.3	12195.4	10006.9	No	0.271691	0.452721	0.999933
Cpa4	CPA4	Q6P8K8	CBPA4_MOUSE	Carboxypeptidase A4	10509.8	6679.06	22231.1	4392.4	21526.1	7792.31	9903.64	32684.2	14852.9	3531.74	21146.6	13067.7	14985.2	No	-0.135154	0.803919	0.999933
Cpe	CPE	Q00493	CBPE_MOUSE	Carboxypeptidase E	3704.12	5053.81	NA	NA	5046.37	7089.67	NA	6848.05	3588.59	NA	NA	4601.43	5842.11	No	-0.294361	0.433165	0.999933
Cpeb4	CPEB4	Q7TN98	CPEB4_MOUSE	Cytoplasmic polyadenylation element-binding protein 4	NA	4885.83	3266.86	3178.47	2202.05	2358.26	2201.18	2578.21	5334.12	4995.83	1668.57	3383.3	3189.36	No	0.164762	0.645949	0.999933
Cplx1	CPLX1	P63040	CPLX1_MOUSE	Complexin-1	11553.4	7380.6	18401.9	14326.7	8329.4	6957.45	11514.4	17625.6	16622.7	21463.8	9328.8	11998.4	13918.8	No	-0.191098	0.563331	0.999933
Cplx2	CPLX2	P84086	CPLX2_MOUSE	Complexin-2	NA	56408.4	52335.3	31725.3	28302.4	19759.8	61120.2	65182.6	47273.7	44625	26624	42192.8	44097.5	No	-0.00582393	0.987183	0.999933
Cplx3	CPLX3	Q8R1B5	CPLX3_MOUSE	Complexin-3	8336.35	14737.9	20019.4	33931.6	25356.5	13924.5	13330.9	11855.3	17268.4	20025.9	18056.5	20476.4	15743.6	No	0.250604	0.436971	0.999933
Cpne1	CPNE1	Q8C166	CPNE1_MOUSE	Copine-1	9116.23	9226.29	9410.25	9108.91	6967.83	12074.3	13095.5	7351.93	6716.28	11324.9	3629.51	8765.9	9032.07	No	0.0746389	0.809714	0.999933
Cpne2	CPNE2	P59108	CPNE2_MOUSE	Copine-2	4341.95	7481.34	NA	NA	4213.14	8890.97	NA	NA	6925.62	7502.09	3525.72	5345.48	6711.1	No	-0.301861	0.438082	0.999933
Cpne3	CPNE3	Q8BT60	CPNE3_MOUSE	Copine-3	22229.6	16014.8	15355.4	14410.6	17712.5	17664.3	11261	17203.1	13594.5	19830.4	13701.2	17144.6	15542.4	No	0.150527	0.498465	0.999933
Cpne4	CPNE4	Q8BLR2	CPNE4_MOUSE	Copine-4	12338.9	16367.5	8018.97	11845.8	16705.6	11413.9	5622.36	7156.08	8095.71	23222.8	8549.35	13055.4	10676.7	No	0.409059	0.23453	0.999933
Cpne5	CPNE5	Q8JZW4	CPNE5_MOUSE	Copine-5	8711.85	12923.3	6967.74	9998.98	14531.5	13611.3	6666.78	4337.13	11533.3	18550.6	11880.2	10626.7	11096.6	No	0.0376787	0.913796	0.999933
Cpne6	CPNE6	Q9Z140	CPNE6_MOUSE	Copine-6	24934.3	42763.8	27869.5	27055.8	43085.7	35268.6	5273.59	40506.4	23184.4	54291.9	26543.5	33141.8	30844.8	No	0.357997	0.450035	0.999933
Cpne9	CPNE9	Q1RLL3	CPNE9_MOUSE	Copine-9	NA	13882.3	NA	4843.5	5918.65	14807.9	9378.99	NA	NA	6005.41	5267.8	8214.83	8865.02	No	-0.146464	0.751391	0.999933
Cpsf1	CPSF1	Q9EPU4	CPSF1_MOUSE	Cleavage and polyadenylation specificity factor subunit 1	33723.5	33562	35686.8	30144.9	18516.3	23798.3	NA	25576.8	22451.4	32710.7	35824.6	30326.7	28072.4	No	0.0986947	0.697546	0.999933
Cpt1a	CPT1A	P97742	CPT1A_MOUSE	Carnitine O-palmitoyltransferase 1, liver isoform	36688.6	23441.7	31058.4	34431	26193	30642.6	28686	17661.8	23709.8	30382.8	30108.7	30362.5	26865.3	No	0.183216	0.421774	0.999933
Cpt1c	CPT1C	Q8BGD5	CPT1C_MOUSE	Carnitine O-palmitoyltransferase 1, brain isoform	10637.9	22085.3	23540	25536.8	24986.5	19250.7	16083.5	14911.8	20201.3	29301.3	24582.3	21357.3	20721.8	No	0.0165646	0.952082	0.999933
Cr1l	CR1L	Q64735	CR1L_MOUSE	Complement component receptor 1-like protein	57822.3	67969.3	97116.7	101938	78000.3	69856.2	73881.7	63039.5	101218	135044	107620	80569.3	91776.5	No	-0.166882	0.517943	0.999933
Crat	CRAT	P47934	CACP_MOUSE	Carnitine O-acetyltransferase	4981.66	6313.14	5109.93	NA	4334.26	6596.04	NA	NA	9944.56	6758.01	NA	5184.75	7766.2	No	-0.569684	0.0752328	0.999933
Crip2	CRIP2	Q9DCT8	CRIP2_MOUSE	Cysteine-rich protein 2	21011.8	28224.3	30919.9	23671.7	21780.3	10813	30666.2	37637.6	30802.7	21000.2	19101.7	25121.6	25003.6	No	0.101112	0.736357	0.999933
Crk	CRK	Q64010	CRK_MOUSE	Adapter molecule crk	NA	4999.7	4898.49	NA	11833.4	NA	4417.4	19508.6	NA	5678.94	NA	7243.88	9868.3	No	-0.25196	0.665597	0.999933
Crmp1	CRMP1	P97427	DPYL1_MOUSE	Dihydropyrimidinase-related protein 1	12266.5	23136.7	21478	12136.9	20923	11580.7	13962.9	25828.5	14731.1	17980	10538.8	17988.2	15770.3	No	0.199909	0.482319	0.999933
Crtc3	CRTC3	Q91X84	CRTC3_MOUSE	CREB-regulated transcription coactivator 3	NA	6146.39	2364.62	5247.87	4265.32	6903.41	NA	2917.22	14597.2	6564.59	11694.2	4506.05	8535.34	No	-0.805959	0.0864207	0.999933
Crym	CRYM	O54983	CRYM_MOUSE	Ketimine reductase mu-crystallin	21228.4	21348.1	36177.6	14399.5	22222	9945.49	21632.2	63258	22526.7	28114.7	12397.5	23075.1	26312.4	No	0.0193837	0.961777	0.999933
Cs	CS	Q9CZU6	CISY_MOUSE	Citrate synthase, mitochondrial	59709.8	64971.1	81443.9	59536.2	59786.2	112180	68740.3	106073	70611.9	41551.9	77972.9	65089.4	79521.7	No	-0.227517	0.389762	0.999933
Csde1	CSDE1	Q91W50	CSDE1_MOUSE	Cold shock domain-containing protein E1	9851.41	15366.2	10767.3	11018.6	11143.3	10394.5	15684.4	75778.9	25619.3	13766.7	7750.34	11629.4	24832.4	No	-0.646094	0.169153	0.999933
Csmd1	CSMD1	Q923L3	CSMD1_MOUSE	CUB and sushi domain-containing protein 1	NA	6244.9	5122.64	6080.19	6637.98	5742.14	4457.77	3472.01	4636.65	8261.73	4442.7	6021.43	5168.83	No	0.269499	0.310327	0.999933
Csnk1a1	CSNK1A1	Q8BK63	KC1A_MOUSE	Casein kinase I isoform alpha	3358.85	5445.27	6819.56	8098.44	8623.47	NA	5494.6	7548.62	5774.64	8408.2	5626.33	6469.12	6570.48	No	-0.0758764	0.789887	0.999933
Csnk1e	CSNK1E	Q9JMK2	KC1E_MOUSE	Casein kinase I isoform epsilon	NA	3412.33	6896.37	4646.6	5901.34	5377.19	NA	8716.6	5877.56	6283.08	5499.89	5214.16	6350.86	No	-0.309889	0.27322	0.999933
Csnk1g3	CSNK1G3	Q8C4X2	KC1G3_MOUSE	Casein kinase I isoform gamma-3	6932.64	10102.6	7929.98	10733.6	11172.3	10461.1	11177.9	8009.73	7432.1	12275.6	11343.7	9374.23	10116.7	No	-0.109776	0.628371	0.999933
Csnk2a1	CSNK2A1	Q60737	CSK21_MOUSE	Casein kinase II subunit alpha	NA	5146.24	4823.6	4653.26	NA	5836.81	NA	7800.15	NA	2747.25	NA	4874.37	5461.4	No	-0.0382647	0.925832	0.999933
Csnk2a2	CSNK2A2	O54833	CSK22_MOUSE	Casein kinase II subunit alpha'	6513.24	7039.45	NA	NA	5374.22	4251.99	3810.59	7844.37	NA	5684.2	NA	6308.97	5397.79	No	0.274106	0.411423	0.999933
Cspg4	CSPG4	Q8VHY0	CSPG4_MOUSE	Chondroitin sulfate proteoglycan 4	6411.74	7590.26	7361.6	8695.5	9058.79	8409.19	3894.9	6248.2	6449.67	10357.6	7029.46	7823.58	7064.84	No	0.198185	0.435662	0.999933
Cspg5	CSPG5	Q71M36	CSPG5_MOUSE	Chondroitin sulfate proteoglycan 5	35193.8	32591	35146.1	26232.6	25582.6	39403.6	38366.5	22209.6	21899.2	56186.1	24348	30949.2	33735.5	No	-0.0464386	0.865237	0.999933
Csrp1	CSRP1	P97315	CSRP1_MOUSE	Cysteine and glycine-rich protein 1	31865.9	55945.6	44590.6	31578	25707	25924.9	43838.1	46906.2	45834	48313.2	26298.3	37937.4	39519.1	No	-0.066579	0.806616	0.999933
Ctbp1	CTBP1	O88712	CTBP1_MOUSE	C-terminal-binding protein 1	NA	13536.1	12867.5	10131.1	9021.62	14443.5	16198.2	15518.2	9935.42	11988.5	8916.5	11389.1	12833.4	No	-0.15681	0.53907	0.999933
Ctdnep1	CTDNEP1	Q3TP92	CNEP1_MOUSE	CTD nuclear envelope phosphatase 1	NA	4449.24	NA	8254.44	5501.34	6218.49	NA	6111.39	5795.65	7028.53	8359.34	6068.34	6702.68	No	-0.179092	0.539366	0.999933
Ctdsp2	CTDSP2	Q8BX07	CTDS2_MOUSE	Carboxy-terminal domain RNA polymerase II polypeptide A small phosphatase 2	NA	8135.81	7452.26	5675.25	8187.22	6914.71	6815.77	NA	12855.9	12152.9	14715.3	7362.63	10690.9	No	-0.480071	0.126229	0.999933
Ctnna1	CTNNA1	P26231	CTNA1_MOUSE	Catenin alpha-1	15922.2	28171.6	37204.2	38484.8	44473.1	21616.6	17036	13241.8	22361.2	33443.2	27002.5	32851.2	22450.2	No	0.527989	0.098875	0.999933
Ctnna2	CTNNA2	Q61301	CTNA2_MOUSE	Catenin alpha-2	12587.6	19474.3	22710.9	22202.5	22433.5	27152.7	14233	10023.7	13677.4	29217.5	18728.6	19881.8	18838.8	No	0.149064	0.619512	0.999933
Ctnnb1	CTNNB1	Q02248	CTNB1_MOUSE	Catenin beta-1	38759.8	54338.5	43181.9	59128.2	79771.8	46124	27712.9	26836.6	38856.3	86042.4	46282.7	55036	45309.2	No	0.351013	0.264404	0.999933
Ctnnd1	CTNND1	P30999	CTND1_MOUSE	Catenin delta-1	6978.87	11711	12927.5	14822.8	13553.2	10608.4	8753.66	7048.61	11246.7	16907.8	13714.7	11998.7	11380	No	0.0885844	0.746178	0.999933
Ctnnd2	CTNND2	O35927	CTND2_MOUSE	Catenin delta-2	51635	87138.6	126458	130695	114344	63688.7	59401.1	56968.5	81014.7	160009	106013	102054	87849.1	No	0.245785	0.450289	0.999933
Ctsd	CTSD	P07339	CATD_HUMAN	Cathepsin D	5873.58	7691.29	3877.06	NA	NA	7838.77	8279.92	4318.55	NA	5110.77	2556.98	5813.98	5621	No	0.116388	0.775773	0.999933
Cttn	CTTN	Q60598	SRC8_MOUSE	Src substrate cortactin	31107	42859.9	40580.8	41630	39879	26923.4	41794.6	35599	43560.1	62142.5	33087	39211.3	40517.7	No	-0.00596034	0.979858	0.999933
Cul1	CUL1	Q9WTX6	CUL1_MOUSE	Cullin-1	NA	6518.25	NA	5680.78	5110.49	5448.91	21812.1	NA	NA	6823.66	NA	5769.84	11361.6	No	-0.699846	0.178902	0.999933
Cul2	CUL2	Q9D4H8	CUL2_MOUSE	Cullin-2	7054.12	14465.2	8222.97	9901.98	8761.86	10353.1	9273.05	5958.78	10784.2	11688.7	9969.84	9681.23	9671.28	No	-0.0122667	0.96048	0.999933
Cyb5a	CYB5A	P56395	CYB5_MOUSE	Cytochrome b5	11229.5	16756.6	22205.2	23453	10147.3	14088.6	11603.4	12743.7	14657.9	23843.4	18413.3	16758.3	15891.7	No	0.0386091	0.891236	0.999933
Cyb5b	CYB5B	Q9CQX2	CYB5B_MOUSE	Cytochrome b5 type B	9815.6	20452.2	21265.4	22633.5	18855.1	27494.4	13375.9	22875.7	24161.8	25004.7	19669.3	18604.3	22097	No	-0.269779	0.324628	0.999933
Cyb5r1	CYB5R1	Q9DB73	NB5R1_MOUSE	NADH-cytochrome b5 reductase 1	4630.63	6913.33	4589.24	8368.6	7302.03	6325.06	4052.07	4724.68	4254.62	9396.36	NA	6360.77	5750.56	No	0.178209	0.542503	0.999933
Cyb5r3	CYB5R3	Q9DCN2	NB5R3_MOUSE	NADH-cytochrome b5 reductase 3	22260.3	28088.2	13802.6	18957.2	26278.8	19861.3	27473.8	8534.02	14787.2	26725.2	15803	21877.4	18864.1	No	0.274861	0.384111	0.999933
Cybc1	NA	Q3TYS2	CYBC1_MOUSE	Cytochrome b-245 chaperone 1	6593.08	4967.99	4696.54	6175.55	4868.97	5231.4	NA	NA	4689.3	6808.45	NA	5460.43	5576.38	No	-0.0262194	0.922715	0.999933
Cyc1	CYC1	Q9D0M3	CY1_MOUSE	Cytochrome c1, heme protein, mitochondrial	30802.7	67385.3	91258.1	135573	78285.4	121002	60146.2	93979.4	123065	103092	113624	80660.9	102485	No	-0.459492	0.181189	0.999933
Cycs	CYCS	P62897	CYC_MOUSE	Cytochrome c, somatic	21042.2	41728.9	51624.3	40882.5	27626.7	28047	42702.6	64669.8	57236	31160.2	25539.1	36580.9	41559.1	No	-0.164114	0.599633	0.999933
Cyfip1	CYFIP1	Q7TMB8	CYFP1_MOUSE	Cytoplasmic FMR1-interacting protein 1	34885.1	51670.7	27548.6	38783.2	37250	34571.7	61727.3	22420.1	40201.6	35090.1	30262.9	38027.5	37378.9	No	0.0646289	0.808124	0.999933
Cyfip2	CYFIP2	Q5SQX6	CYFP2_MOUSE	Cytoplasmic FMR1-interacting protein 2	81520.3	116447	54540.1	70783	82540	58534	65771.4	46002.2	74967.3	88315.5	54673.7	81166.1	64710.7	No	0.315546	0.212944	0.999933
Cyld	CYLD	Q80TQ2	CYLD_MOUSE	Ubiquitin carboxyl-terminal hydrolase CYLD	NA	14206.5	11174.5	9723.31	9207.93	7933.31	NA	9955.32	13522.2	10649.4	9376.59	11078	10287.4	No	0.108251	0.669349	0.999933
Cyp46a1	CYP46A1	Q9WVK8	CP46A_MOUSE	Cholesterol 24-hydroxylase	25507.8	34798.7	23861.8	29785.2	31880.7	29136.5	20482.3	16985.4	24225.4	44446.7	22254.6	29166.8	26255.2	No	0.209691	0.416518	0.999933
Cyp4f14	CYP4F12	Q9EP75	CP4FE_MOUSE	Leukotriene-B4 omega-hydroxylase 3	NA	5377.22	9006.37	11028.7	7443.92	NA	NA	NA	9813.65	10141.7	10891.8	8214.05	10282.4	No	-0.371466	0.255267	0.999933
Cyp4x1	CYP4X1	Q6A152	CP4X1_MOUSE	Cytochrome P450 4X1	5126.91	6929.4	NA	6656.01	7331.43	5304.94	NA	NA	6750.15	6850.72	6142.69	6510.94	6262.13	No	0.0505469	0.841627	0.999933
Cyp51a1	NA	Q8K0C4	CP51A_MOUSE	Lanosterol 14-alpha demethylase	10572.7	10637.2	NA	9660.02	10372.7	10899.3	8636.95	NA	8861.56	12065.9	11417.7	10310.7	10376.3	No	0.00295464	0.989629	0.999933
Daam1	DAAM1	Q8BPM0	DAAM1_MOUSE	Disheveled-associated activator of morphogenesis 1	3316.45	4629.78	5909.69	6744.46	7363.78	5725.16	5056.34	5065.43	4337.79	7702.63	6120.55	5592.83	5667.98	No	-0.0511149	0.838526	0.999933
Daam2	DAAM2	Q80U19	DAAM2_MOUSE	Disheveled-associated activator of morphogenesis 2	10822.5	16281.2	16627.2	20214.3	21327.7	15809.2	13161.8	9623.56	11795.3	22631.8	15347.9	17054.6	14728.2	No	0.225718	0.392635	0.999933
Dab1	DAB1	P97318	DAB1_MOUSE	Disabled homolog 1	NA	8555.82	11984.1	6284.5	5850.14	4718.76	6554.59	7639.93	11880.2	7586.95	7284.68	8168.63	7610.85	No	0.0961638	0.743829	0.999933
Dad1	DAD1	P61804	DAD1_MOUSE	Dolichyl-diphosphooligosaccharide--protein glycosyltransferase subunit DAD1	28130.1	39707.6	71243	73560	54277.9	48147.1	24563	38265.5	57029.8	65455.8	79335.2	53383.7	52132.7	No	0.0416837	0.900402	0.999933
Dag1	DAG1	Q62165	DAG1_MOUSE	Dystroglycan	84265.9	45724.8	88736.2	79480.2	48362.2	72268.1	65207	42032.2	55420.3	82529.9	88831.6	69313.9	67714.9	No	0.0203374	0.939695	0.999933
Dagla	DAGLA	Q6WQJ1	DGLA_MOUSE	Diacylglycerol lipase-alpha	35981.5	40078.8	47428.6	44154.7	41525.2	35449.9	31791.1	28428.7	40700.8	48862.2	43183	41833.8	38069.3	No	0.15415	0.466783	0.999933
Daglb	DAGLB	Q91WC9	DGLB_MOUSE	Diacylglycerol lipase-beta	NA	11369.6	5927.67	8920.73	3340.64	9315.2	6036.22	3320.95	8525.24	7371.69	9208.46	7389.65	7296.29	No	-0.0439564	0.906836	0.999933
Dars1	NA	Q922B2	SYDC_MOUSE	Aspartate--tRNA ligase, cytoplasmic	14552.1	26374	13066.8	17644.3	16773.5	16991.1	14156.1	10530	14099.7	20324.1	13377.2	17682.1	14913	No	0.23177	0.347211	0.999933
Dbn1	DBN1	Q9QXS6	DREB_MOUSE	Drebrin	9437.42	15170.5	19628.3	16477	14555.4	15948.5	10768.9	16761.4	12641.1	19330.6	12026.8	15053.7	14579.6	No	0.0370864	0.879282	0.999933
Dcakd	DCAKD	Q8BHC4	DCAKD_MOUSE	Dephospho-CoA kinase domain-containing protein	NA	12999.9	8606.52	14719.4	13469.5	12568.6	10875.9	7669.37	10839.4	19350.6	10249.1	12448.8	11925.5	No	0.0919703	0.742402	0.999933
Dcc	DCC	P70211	DCC_MOUSE	Netrin receptor DCC	2283.63	5672.1	4703.19	6138.86	6328.16	6502.71	4349.12	5008.25	3801.36	8497.26	5334.02	5025.19	5582.12	No	-0.187413	0.534152	0.999933
Dclk1	DCLK1	Q9JLM8	DCLK1_MOUSE	Serine/threonine-protein kinase DCLK1	9375.67	18542.9	21676.1	14766.3	11296.8	15637.5	21735.2	16430.2	13534.4	14855.4	21730.5	15131.6	17320.5	No	-0.237682	0.361922	0.999933
Dclk2	DCLK2	Q6PGN3	DCLK2_MOUSE	Serine/threonine-protein kinase DCLK2	5878.83	10506.6	7718.9	6999.45	22724.5	12974.1	7946.64	9802.04	NA	9200.67	19583	10765.7	11901.3	No	-0.252738	0.496608	0.999933
Dctn1	DCTN1	O08788	DCTN1_MOUSE	Dynactin subunit 1	18452.9	8674.12	8829.18	9140.56	8268.74	9937.25	5337.81	7302.23	6940.39	9296.53	8540.5	10673.1	7892.45	No	0.390368	0.148871	0.999933
Dctn2	DCTN2	Q99KJ8	DCTN2_MOUSE	Dynactin subunit 2	3553.03	10610.3	9897.66	10708.6	10901.6	9168.78	9093.42	10006.5	9387.58	10602.6	15170.6	9134.23	10571.6	No	-0.295316	0.332543	0.999933
Dctn4	DCTN4	Q8CBY8	DCTN4_MOUSE	Dynactin subunit 4	15340.7	26230.6	25330.3	31178.6	22305.5	15661.9	17633.8	17141	22873.7	36439	23031.9	24077.1	22130.2	No	0.145176	0.586356	0.999933
Dcx	DCX	O88809	DCX_MOUSE	Neuronal migration protein doublecortin	NA	NA	8753.27	7544.4	9990.54	NA	NA	5202.37	3721.54	NA	5445.16	8762.73	4789.69	Up with LPS	0.881916	0.018186	0.999933
Ddah1	DDAH1	Q9CWS0	DDAH1_MOUSE	N(G),N(G)-dimethylarginine dimethylaminohydrolase 1	NA	9825.11	13532.8	NA	7965.13	7800.5	8887.41	12405.6	4969.71	3751.57	NA	10441	7562.96	No	0.555738	0.175236	0.999933
Ddb1	DDB1	Q3U1J4	DDB1_MOUSE	DNA damage-binding protein 1	13660.9	23576.8	14728.7	17377.9	12104.7	17759.9	13270.6	14845.3	15569.1	18386.3	13268.4	16289.8	15516.6	No	0.0417453	0.852139	0.999933
Ddhd1	DDHD1	Q80YA3	DDHD1_MOUSE	Phospholipase DDHD1	NA	4365.72	8181.53	7904.45	8082.38	3494.87	4395.57	NA	4406.78	6683.71	4676.1	7133.52	4731.41	No	0.579614	0.0581019	0.999933
Ddost	DDOST	O54734	OST48_MOUSE	Dolichyl-diphosphooligosaccharide--protein glycosyltransferase 48 kDa subunit	37942.6	45352.1	31507.4	50079.2	63601.1	35210.8	22114.9	29994.7	31223.8	59984.7	38616.7	45696.5	36190.9	No	0.363754	0.194605	0.999933
Ddx1	DDX1	Q91VR5	DDX1_MOUSE	ATP-dependent RNA helicase DDX1	16556.8	6574.62	4962.23	5055.88	6022.99	6765.12	4615.06	7263.88	3466.57	4670.6	NA	7834.5	5356.25	No	0.432672	0.221944	0.999933
Ddx19a	DDX19A	Q61655	DD19A_MOUSE	ATP-dependent RNA helicase DDX19A	NA	6588.9	NA	6932.77	7346.28	NA	7046.79	4136.56	6138.95	4912.46	NA	6955.98	5558.69	No	0.351869	0.249371	0.999933
Ddx39b	DDX39B	Q9Z1N5	DX39B_MOUSE	Spliceosome RNA helicase Ddx39b	34372.8	40746.9	27273.2	25976.7	26387.3	33126.7	27429.6	20174.5	30893.7	45805.6	28491.5	30951.4	30987	No	0.0182268	0.939633	0.999933
Ddx3x	DDX3X	Q62167	DDX3X_MOUSE	ATP-dependent RNA helicase DDX3X	23758.7	27549.8	32366	30051.5	29088.9	23734.4	16032.2	19985.1	26144	35554.7	23886.9	28563	24222.9	No	0.273306	0.24351	0.999933
Ddx46	DDX46	Q569Z5	DDX46_MOUSE	Probable ATP-dependent RNA helicase DDX46	9230.38	10652.1	8445.65	9443.07	8526.48	9327.13	8109.71	NA	7563.33	8971.3	10257.3	9259.53	8845.75	No	0.0689743	0.737625	0.999933
Ddx5	DDX5	Q61656	DDX5_MOUSE	Probable ATP-dependent RNA helicase DDX5	6809.92	10547.9	8348.12	6051.9	5888.94	19185.6	11082.5	7172.11	5856.59	7557.67	7607.38	7529.35	9743.63	No	-0.284986	0.350981	0.999933
Ddx6	DDX6	P54823	DDX6_MOUSE	Probable ATP-dependent RNA helicase DDX6	18625.5	25285.7	15468.3	14272.1	16025.4	16204	24769	11504.4	16661.2	17207.2	8981.67	17935.4	15887.9	No	0.216423	0.430634	0.999933
Decr1	DECR1	Q9CQ62	DECR_MOUSE	2,4-dienoyl-CoA reductase [(3E)-enoyl-CoA-producing], mitochondrial	9913.34	14938	8669.44	10074.2	10409.4	21214.2	12304.8	8706.39	7466.09	14462.9	8803.78	10800.9	12159.7	No	-0.0994314	0.724757	0.999933
Decr2	DECR2	Q9WV68	DECR2_MOUSE	Peroxisomal 2,4-dienoyl-CoA reductase [(3E)-enoyl-CoA-producing]	6028.52	5682.9	5525.2	7785.41	10577.6	7208.08	NA	NA	NA	8978.96	8197.99	7119.92	8128.35	No	-0.231511	0.440625	0.999933
Degs1	DEGS1	O09005	DEGS1_MOUSE	Sphingolipid delta(4)-desaturase DES1	15279.7	15984.6	21870.8	31364.3	22811.3	21013.3	15879.5	14584.4	19308.5	25223.9	26372.4	21462.1	20397	No	0.0569087	0.822001	0.999933
Dennd11	NA	Q3UHG7	DEN11_MOUSE	DENN domain-containing protein 11	7726.16	10935.9	13112.7	18035.6	11750.6	12228.9	12060.1	11941.9	15764.6	16310.4	16332.6	12312.2	14106.4	No	-0.234846	0.334092	0.999933
Dennd1a	DENND1A	Q8K382	DEN1A_MOUSE	DENN domain-containing protein 1A	NA	9909.11	11879.9	12728.6	9452.56	6939.67	NA	17891.2	21370.2	13007.4	11450.7	10992.5	14131.8	No	-0.270962	0.407977	0.999933
Dennd4c	DENND4C	A6H8H2	DEN4C_MOUSE	DENN domain-containing protein 4C	5865.66	6984.02	7764.72	7807.06	8247.25	NA	7182.78	NA	9553.96	7107.98	8016.66	7333.74	7965.35	No	-0.118875	0.610593	0.999933
Derl1	DERL1	Q99J56	DERL1_MOUSE	Derlin-1	11655	NA	24220.9	29225.1	26487.4	16897.6	6418.68	16308.6	28197.8	27787.7	29723.4	22897.1	20889	No	0.218357	0.607401	0.999933
Dgkb	DGKB	Q6NS52	DGKB_MOUSE	Diacylglycerol kinase beta	12164.8	13291.8	10440.2	11584.3	9436.8	8565.51	6236.16	7233.37	7581.64	16764.2	8307.88	11383.6	9114.79	No	0.392355	0.140274	0.999933
Dgke	DGKE	Q9R1C6	DGKE_MOUSE	Diacylglycerol kinase epsilon	32467.3	31414.6	31602.4	33844.8	27422.2	33255.3	37286.5	20257.4	29030.9	32115.3	29844.9	31350.2	30298.4	No	0.0701089	0.738249	0.999933
Dgkg	DGKG	Q91WG7	DGKG_MOUSE	Diacylglycerol kinase gamma	NA	5871.34	6321.56	8880	NA	6557.51	7396.81	NA	NA	6420.21	NA	7024.3	6791.51	No	0.0272855	0.931746	0.999933
Dgki	DGKI	D3YWQ0	DGKI_MOUSE	Diacylglycerol kinase iota	5969.64	12159.6	9516.94	10751.3	13275.2	10135	6722.82	11584	10435.7	13378.2	12571.5	10334.5	10804.5	No	-0.0824389	0.750658	0.999933
Dgkq	DGKQ	Q6P5E8	DGKQ_MOUSE	Diacylglycerol kinase theta	NA	5880.83	5271.54	4164.23	8229.39	4158.65	7632.64	NA	9243.82	4873.72	9429.11	5886.5	7067.59	No	-0.230516	0.477954	0.999933
Dgkz	DGKZ	Q80UP3	DGKZ_MOUSE	Diacylglycerol kinase zeta	7784.12	10223.3	7592.21	11783.2	9258.42	9810.41	10500.4	5721.84	11399.2	12240.6	8744.76	9328.25	9736.21	No	-0.0410213	0.864372	0.999933
Dhcr24	DHCR24	Q8VCH6	DHC24_MOUSE	Delta(24)-sterol reductase	12890.4	11115.4	10041.6	15139.9	10484.3	10233.9	12655.5	6322.5	10156.5	9364.06	9814.96	11934.3	9757.89	No	0.302893	0.190672	0.999933
Dhcr7	DHCR7	O88455	DHCR7_MOUSE	7-dehydrocholesterol reductase	51270.7	27253.7	41372.1	43466	35160.1	36356.5	32407.8	39461.6	29321.1	35297.6	42344.5	39704.5	35864.8	No	0.1253	0.568209	0.999933
Dhrs1	DHRS1	Q99L04	DHRS1_MOUSE	Dehydrogenase/reductase SDR family member 1	10928.1	21708.8	12535.6	15548.9	16257.7	25574.6	13048.1	11173.2	9234.55	21755.4	10472.9	15395.8	15209.8	No	0.0867664	0.77333	0.999933
Dhrs4	DHRS4	Q99LB2	DHRS4_MOUSE	Dehydrogenase/reductase SDR family member 4	8996.53	17119.6	7275.12	15845.7	15725.2	13568.1	5391.93	5651.18	6570.62	21707.9	8712.9	12992.4	10267.1	No	0.456383	0.235595	0.999933
Dhrs7	DHRS7	Q9CXR1	DHRS7_MOUSE	Dehydrogenase/reductase SDR family member 7	8861.7	12965.6	9471.02	14636.6	12639.3	13967.3	7166.48	NA	9665.72	13992.7	12329.8	11714.8	11424.4	No	0.0540563	0.835595	0.999933
Dhrs7b	DHRS7B	Q99J47	DRS7B_MOUSE	Dehydrogenase/reductase SDR family member 7B	5021.37	10193.4	6852.9	8223.16	9309.08	8450.75	4935.32	4855.94	5921.69	13152.3	5732.44	7919.99	7174.73	No	0.198477	0.501895	0.999933
Dhx15	DHX15	O35286	DHX15_MOUSE	Pre-mRNA-splicing factor ATP-dependent RNA helicase DHX15	27315.1	27853.3	11886.5	21872.5	20437.6	17029.4	14937.4	12522.1	15137	23481.7	11737.9	21873	15807.6	No	0.445404	0.110954	0.999933
Dhx9	DHX9	O70133	DHX9_MOUSE	ATP-dependent RNA helicase A	57128.1	51401.5	45537.2	54790.4	42205.2	50445.4	35152.9	33152.2	45624.5	59070.6	53478.9	50212.5	46154.1	No	0.144098	0.516539	0.999933
Dip2a	DIP2A	Q8BWT5	DIP2A_MOUSE	Disco-interacting protein 2 homolog A	13346.3	15971.4	12084.2	14365.4	13532.5	14428.4	10035.7	11017.2	17196.5	12912.1	12871.7	13859.9	13076.9	No	0.100004	0.630763	0.999933
Dip2b	DIP2B	Q3UH60	DIP2B_MOUSE	Disco-interacting protein 2 homolog B	17578.6	13726.9	12223.4	13032.7	11858.4	11265	12326.1	9774.04	15509.8	12448.8	11616.2	13684	12156.7	No	0.170049	0.413702	0.999933
Diras1	DIRAS1	Q91Z61	DIRA1_MOUSE	GTP-binding protein Di-Ras1	8530.77	9469.57	NA	7538.14	10335	5290.96	NA	7068.76	NA	11535.8	NA	8968.38	7965.16	No	0.237239	0.478412	0.999933
Diras2	DIRAS2	Q5PR73	DIRA2_MOUSE	GTP-binding protein Di-Ras2	6436	17870.6	11948.8	11571.3	9918.71	7463.5	11582.4	10987.4	10114.5	11714.6	8601.06	11549.1	10077.2	No	0.139322	0.594298	0.999933
Dkc1	DKC1	Q9ESX5	DKC1_MOUSE	H/ACA ribonucleoprotein complex subunit DKC1	5847.61	9168.78	11474.8	9346.98	10210.6	9965.55	6369.24	NA	5681.36	11056.4	9801.91	9209.75	8574.89	No	0.117457	0.667062	0.999933
Dlat	DLAT	Q8BMF4	ODP2_MOUSE	Dihydrolipoyllysine-residue acetyltransferase component of pyruvate dehydrogenase complex, mitochondrial	67884.2	57652.7	56909.8	36919.8	73875	64628.1	50437.8	59022.6	24044.2	49818.8	27768.9	58648.3	45953.4	No	0.406428	0.1873	0.999933
Dld	DLD	O08749	DLDH_MOUSE	Dihydrolipoyl dehydrogenase, mitochondrial	76379.1	112959	76273.3	99678.5	98150.3	143576	85436.6	67556.7	83073.6	125739	76287.2	92688	96944.9	No	-0.0272771	0.911632	0.999933
Dlg1	DLG1	Q811D0	DLG1_MOUSE	Disks large homolog 1	17761.3	30890.7	33907.6	39089.7	32683.5	29653.7	21436.4	20721.5	25835.3	40748.8	31171	30866.6	28261.1	No	0.11929	0.645876	0.999933
Dlg2	DLG2	Q91XM9	DLG2_MOUSE	Disks large homolog 2	20481.8	21047.7	25136.7	17770.9	23840	18749.5	30049.9	18694.9	17816.1	27937.9	19520.5	21655.4	22128.1	No	-0.00873472	0.968445	0.999933
Dlg3	DLG3	P70175	DLG3_MOUSE	Disks large homolog 3	9290.17	15218	15802.3	14161.4	12955.7	16262	16919.5	8323.84	8021.46	17339.1	11180.7	13485.5	13007.8	No	0.101635	0.708917	0.999933
Dlg4	DLG4	Q62108	DLG4_MOUSE	Disks large homolog 4	13780.3	18517.8	21211.5	16653.8	21294.7	21476.9	13185.6	11361.5	12243.1	20859.2	12731.7	18291.6	15309.7	No	0.288045	0.245437	0.999933
Dlg5	DLG5	E9Q9R9	DLG5_MOUSE	Disks large homolog 5	1825.69	4075.62	5375.72	NA	6443.38	4333.19	9609.93	NA	3562.02	4898.16	3676.21	4430.1	5215.9	No	-0.274188	0.49727	0.999933
Dlgap1	DLGAP1	Q9D415	DLGP1_MOUSE	Disks large-associated protein 1	15938.5	26070.9	27160.7	15915	24281.1	16073.2	19547	18212.9	31840.6	27314.5	22772.8	21873.2	22626.8	No	-0.048062	0.848546	0.999933
Dlgap4	DLGAP4	B1AZP2	DLGP4_MOUSE	Disks large-associated protein 4	12288.3	4973.77	7514.42	4119.87	7095.79	7392.31	18943	4195.92	8321.67	7055.02	9045.35	7198.42	9158.88	No	-0.29933	0.410787	0.999933
Dlst	DLST	Q9D2G2	ODO2_MOUSE	Dihydrolipoyllysine-residue succinyltransferase component of 2-oxoglutarate dehydrogenase complex, mitochondrial	25261.9	26093.5	29276.7	18453.8	26068	36931.8	26770.2	38000.3	21951.2	19222	29769.8	25030.8	28774.2	No	-0.17308	0.472153	0.999933
Dmac1	DMAC1	Q9CQ00	DMAC1_MOUSE	Distal membrane-arm assembly complex protein 1	14833.8	29769.3	13856.4	22476.2	14618.3	24351	16646.1	9365.03	18854	24465.6	18668.9	19110.8	18725.1	No	0.0274252	0.925781	0.999933
Dmd	DMD	P11531	DMD_MOUSE	Dystrophin	32666.3	19961.2	43786.7	39899.9	25780	30098.6	25414.3	21759.4	23672.7	38121.2	38120.3	32418.8	29531.1	No	0.112734	0.665814	0.999933
Dmtn	DMTN	Q9WV69	DEMA_MOUSE	Dematin	15311.9	26739.8	25446.9	28659	16972.7	23216.7	18066.6	20060.8	20916	30428.8	20732.3	22626.1	22236.9	No	0.000202164	0.999322	0.999933
Dmwd	DMWD	Q08274	DMWD_MOUSE	Dystrophia myotonica WD repeat-containing protein	4873.94	7436.64	3070.14	4351.56	6195.64	NA	NA	NA	5146.32	8237.5	4881.96	5185.58	6088.59	No	-0.254236	0.460814	0.999933
Dmxl1	DMXL1	Q6PNC0	DMXL1_MOUSE	DmX-like protein 1	10203.7	5499.56	2977.8	3814.1	7475.7	2562.67	NA	17028	7173.86	4731.93	NA	5994.16	7874.13	No	-0.189541	0.708324	0.999933
Dmxl2	DMXL2	Q8BPN8	DMXL2_MOUSE	DmX-like protein 2	23170.2	34982.6	21738.2	27895.3	20800.3	24454.9	32122.4	17545	35961.3	25684	23682.5	25717.3	26575	No	-0.0374975	0.875425	0.999933
Dnaja1	DNAJA1	P63037	DNJA1_MOUSE	DnaJ homolog subfamily A member 1	9574.07	5801.94	13922.8	7314.27	5429.98	6964.19	NA	9809.55	9495.42	4556.12	1545.36	8408.61	6474.13	No	0.549918	0.245648	0.999933
Dnaja2	DNAJA2	Q9QYJ0	DNJA2_MOUSE	DnaJ homolog subfamily A member 2	NA	17219.6	9917.62	13148.7	11056	17794.6	11433.7	14461	9055.73	12357.3	NA	12835.5	13020.5	No	-0.0158623	0.95411	0.999933
Dnajb11	DNAJB11	Q99KV1	DJB11_MOUSE	DnaJ homolog subfamily B member 11	NA	5504.29	7435.08	NA	7683.66	NA	3155.96	5136.32	6979.75	2456.04	NA	6874.34	4432.02	No	0.735986	0.0779246	0.999933
Dnajb4	DNAJB4	Q9D832	DNJB4_MOUSE	DnaJ homolog subfamily B member 4	NA	NA	80282.1	43259.7	64551.9	NA	NA	91190.5	75586.5	23959.5	73613.3	62697.9	66087.5	No	0.0409589	0.929688	0.999933
Dnajb7	DNAJB7	Q9QYI8	DNJB7_MOUSE	DnaJ homolog subfamily B member 7	40201.6	26122.3	NA	28186.5	50397.8	NA	29300	24848.7	30011	26112.7	36380.1	36227	29330.5	No	0.265732	0.329951	0.999933
Dnajc11	DNAJC11	Q5U458	DJC11_MOUSE	DnaJ homolog subfamily C member 11	42086.6	53376.4	48906.5	58434.5	51768.9	48756.6	37663	36733.2	48495.2	62281	59843.9	50914.6	48962.1	No	0.0774214	0.721971	0.999933
Dnajc16	DNAJC16	Q80TN4	DJC16_MOUSE	DnaJ homolog subfamily C member 16	9221.18	12064.5	9277.88	12694.9	13069.4	9645.31	6115.06	9140.12	9834.38	16924.5	12147.8	11265.6	10634.5	No	0.134498	0.603809	0.999933
Dnajc24	DNAJC24	Q91ZF0	DJC24_MOUSE	DnaJ homolog subfamily C member 24	26900.3	NA	NA	37400.9	29963.2	56036.7	NA	26159.2	25701.3	36077.6	36215	31421.5	36037.9	No	-0.15068	0.63595	0.999933
Dnajc30	DNAJC30	P59041	DJC30_MOUSE	DnaJ homolog subfamily C member 30, mitochondrial	9084.65	18210.5	NA	49624.1	NA	41572.1	17903.8	18891.1	NA	NA	NA	25639.8	26122.3	No	-0.258757	0.665658	0.999933
Dnajc5	DNAJC5	P60904	DNJC5_MOUSE	DnaJ homolog subfamily C member 5	7753.53	26450.2	7408.37	5553.29	2729.46	33001.3	24159.4	11615.1	7214.6	8242.72	7516.81	9978.98	15291.7	No	-0.765274	0.161623	0.999933
Dnajc6	DNAJC6	Q80TZ3	AUXI_MOUSE	Putative tyrosine-protein phosphatase auxilin	46231.7	62709.5	35873.8	46004	51081.1	37341.7	51224.6	26119.8	70831.8	60880	33978	48380	46729.3	No	0.111386	0.688763	0.999933
Dnm1	DNM1	P39053	DYN1_MOUSE	Dynamin-1	72545.2	106338	72552.3	49823.6	76176.7	55396	71329.7	83554.9	56613.5	70303.9	45380.8	75487.2	63763.1	No	0.230961	0.34784	0.999933
Dnm1l	DNM1L	Q8K1M6	DNM1L_MOUSE	Dynamin-1-like protein	16665.4	28861.8	26420.8	20679.6	16455.7	13165.8	19461.6	30629.6	23130	26064.7	17045.4	21816.7	21582.9	No	0.0312977	0.905223	0.999933
Dnm2	DNM2	P39054	DYN2_MOUSE	Dynamin-2	NA	6712.84	NA	4816.96	15105.4	NA	1696.76	NA	2200.58	6773.46	NA	8878.41	3556.93	Up with LPS	1.42383	0.0301745	0.999933
Dnm3	DNM3	Q8BZ98	DYN3_MOUSE	Dynamin-3	19033.1	32381.3	14660.5	17274.8	26770.1	13904.3	21286.5	15610	17716.3	24930	13540.1	22024	17831.2	No	0.278956	0.295065	0.999933
Doc2a	DOC2A	Q7TNF0	DOC2A_MOUSE	Double C2-like domain-containing protein alpha	NA	10025.9	7998.46	8675.6	11151.5	11243.6	NA	NA	7590.65	11445.3	8023.82	9462.87	9575.84	No	-0.00367895	0.989052	0.999933
Dock1	DOCK1	Q8BUR4	DOCK1_MOUSE	Dedicator of cytokinesis protein 1	11756.4	14291.5	12142.5	12999	16816.2	7820.61	10948.9	11072.3	13273.5	14415.3	9929.26	13601.1	11243.3	No	0.289881	0.197236	0.999933
Dock3	DOCK3	Q8CIQ7	DOCK3_MOUSE	Dedicator of cytokinesis protein 3	5607.07	9094.05	7985.47	7627.31	9727.54	8504.14	12066.6	NA	6046.66	8491.09	6437.53	8008.29	8309.2	No	-0.0333816	0.896517	0.999933
Dock4	DOCK4	P59764	DOCK4_MOUSE	Dedicator of cytokinesis protein 4	11090	20967.4	17491.9	20786	19757.4	11175.5	8409.93	14223.3	17937.8	19046.8	14682.8	18018.5	14246	No	0.354846	0.192888	0.999933
Dock7	DOCK7	Q8R1A4	DOCK7_MOUSE	Dedicator of cytokinesis protein 7	33800	38278.4	30649.3	33744.2	38687.5	25155.9	32882.1	20146.4	33588.5	32875.7	30889.1	35031.9	29256.3	No	0.278048	0.198068	0.999933
Dock9	DOCK9	Q8BIK4	DOCK9_MOUSE	Dedicator of cytokinesis protein 9	12054.6	15382.2	8254.75	12789.6	14000.4	11083.7	10789.9	NA	7717.95	12520.7	7410.64	12496.3	9904.57	No	0.335641	0.196674	0.999933
Dohh	DOHH	Q99LN9	DOHH_MOUSE	Deoxyhypusine hydroxylase	66800.5	47588	101676	56970.1	40058	48039.7	82616	75076.2	105760	32350.5	77191	62618.5	70172.3	No	-0.140926	0.664865	0.999933
Dpp10	DPP10	Q6NXK7	DPP10_MOUSE	Inactive dipeptidyl peptidase 10	159043	204918	174949	198750	171741	186004	164886	110540	161684	179924	169211	181880	162041	No	0.179725	0.390862	0.999933
Dpp4	DPP4	P28843	DPP4_MOUSE	Dipeptidyl peptidase 4	17442.7	4864.42	8898.38	13857.8	7832.11	12127.3	6358.35	5995.17	NA	10320.5	11019.1	10579.1	9164.09	No	0.128075	0.715714	0.999933
Dpp6	DPP6	Q9Z218	DPP6_MOUSE	Dipeptidyl aminopeptidase-like protein 6	46127.5	64363.1	31556.7	43601	58640.2	46903.3	33290.4	26301.6	31079.7	66818.3	35341.8	48857.7	39955.8	No	0.318956	0.25872	0.999933
Dpp8	DPP8	Q80YA7	DPP8_MOUSE	Dipeptidyl peptidase 8	7482.53	6733.28	NA	5566.85	5117.31	4040.2	NA	5734.49	7285.13	5827.37	2969.87	6224.99	5171.41	No	0.319313	0.291273	0.999933
Dpp9	DPP9	Q8BVG4	DPP9_MOUSE	Dipeptidyl peptidase 9	NA	6971.77	NA	8421.61	7390.14	NA	9793.22	NA	11073.3	8376.83	9882.59	7594.51	9781.49	No	-0.362615	0.201877	0.999933
Dpy19l1	DPY19L1	A6X919	D19L1_MOUSE	Probable C-mannosyltransferase DPY19L1	19556.9	25231.1	39214	33320.5	27664.9	28350.7	24991.7	20808.9	28557.4	25166.8	25412.3	28997.5	25548	No	0.150254	0.502039	0.999933
Dpy19l3	DPY19L3	Q71B07	D19L3_MOUSE	Probable C-mannosyltransferase DPY19L3	8831.29	13464.6	11996.6	15122.2	12505.9	20551.6	NA	17770.6	14768.2	14296.2	13485.3	12384.1	16174.4	No	-0.389296	0.109108	0.999933
Dpysl2	DPYSL2	O08553	DPYL2_MOUSE	Dihydropyrimidinase-related protein 2	41987.9	122624	163319	61452.4	62779.8	64155.7	99722	185553	80749	71242.9	57489.5	90432.7	93152	No	-0.100016	0.790569	0.999933
Dpysl3	DPYSL3	Q62188	DPYL3_MOUSE	Dihydropyrimidinase-related protein 3	NA	27950	38147.5	97794.4	NA	20081.1	35385.6	30850.7	NA	NA	NA	54630.6	28772.5	No	0.749961	0.1402	0.999933
Dpysl4	DPYSL4	O35098	DPYL4_MOUSE	Dihydropyrimidinase-related protein 4	NA	8317.42	12491.4	4896.83	6570.64	5044.3	7448.29	11760.3	5367.07	5488.17	3884.4	8069.08	6498.76	No	0.322459	0.347427	0.999933
Dpysl5	DPYSL5	Q9EQF6	DPYL5_MOUSE	Dihydropyrimidinase-related protein 5	7744	11286.8	6718.27	7386.49	6882.83	5564.11	NA	11424.4	NA	10656.4	NA	8003.67	9214.97	No	-0.16149	0.61747	0.999933
Drg2	DRG2	Q9QXB9	DRG2_MOUSE	Developmentally-regulated GTP-binding protein 2	3879.95	8825.33	3910.27	3936.65	4649.96	3089.44	6166.54	7365.58	4581.66	8402.98	NA	5040.43	5921.24	No	-0.228046	0.486472	0.999933
Drp2	DRP2	Q05AA6	DRP2_MOUSE	Dystrophin-related protein 2	NA	3027.21	4014	NA	3181.53	2626.06	NA	NA	NA	6313.23	3121	3407.58	4020.1	No	-0.140179	0.721412	0.999933
Dsg1b	DSG1	Q7TSF1	DSG1B_MOUSE	Desmoglein-1-beta	75905.5	34383.4	51072.6	18801.4	53128.4	41658.5	67141.6	56804.4	46872	12415.4	42501.2	46658.3	44565.5	No	0.0857288	0.840803	0.999933
Dsp	DSP	E9Q557	DESP_MOUSE	Desmoplakin	186912	71898.1	243501	41821.2	478882	117174	173241	316842	220195	40004	157168	204603	170770	No	0.0167094	0.977706	0.999933
Dst	DST	Q91ZU6	DYST_MOUSE	Dystonin	18956.8	17288.9	29172.5	27855.7	29233	15756	26955.3	67097.7	29905.8	18524.6	23720.3	24501.4	30326.6	No	-0.168239	0.615512	0.999933
Dstn	DSTN	Q9R0P5	DEST_MOUSE	Destrin	5384.98	14903.6	14632.9	NA	NA	8480.55	11160.1	11604.4	NA	4763.17	5241.63	11640.5	8249.98	No	0.45063	0.3071	0.999933
Dtna	DTNA	Q9D2N4	DTNA_MOUSE	Dystrobrevin alpha	122714	72126.2	164688	158509	108079	104889	119238	92394.8	123889	141257	158344	125223	123335	No	-0.0157804	0.950367	0.999933
Dtnb	DTNB	O70585	DTNB_MOUSE	Dystrobrevin beta	7268.08	7443.88	7547.76	4704.14	5751.72	5461.56	7839.02	NA	NA	5970.01	7964.45	6543.12	6808.76	No	-0.0615037	0.80971	0.999933
Dync1h1	DYNC1H1	Q9JHU4	DYHC1_MOUSE	Cytoplasmic dynein 1 heavy chain 1	46661	60595.3	29851	35972.6	47227.4	40017.2	45622.1	29081.2	36019.8	45511.2	26708.4	44061.5	37160	No	0.233354	0.347634	0.999933
Dync1i1	DYNC1I1	O88485	DC1I1_MOUSE	Cytoplasmic dynein 1 intermediate chain 1	9478.96	21463.9	9632.57	13783.6	12234.1	15983.4	11743.6	6689.6	17216.9	18128	9889.42	13318.6	13275.2	No	0.0191729	0.949879	0.999933
Dync1i2	DYNC1I2	O88487	DC1I2_MOUSE	Cytoplasmic dynein 1 intermediate chain 2	7028.7	12045.9	NA	7326.95	6110.81	7240.81	11410.2	NA	3765.28	8160.7	NA	8128.08	7644.25	No	0.144611	0.6936	0.999933
Dync1li1	DYNC1LI1	Q8R1Q8	DC1L1_MOUSE	Cytoplasmic dynein 1 light intermediate chain 1	6750.27	12618.9	8339.99	15254.7	4948.32	10400.2	11812.2	8283.08	6901.03	10747.1	6401.07	9582.43	9090.77	No	-0.0048598	0.987141	0.999933
Dync1li2	DYNC1LI2	Q6PDL0	DC1L2_MOUSE	Cytoplasmic dynein 1 light intermediate chain 2	4913.7	15840.9	11359.9	10420.6	9066.9	12766.7	12477.3	7003.15	5198.75	12283.8	6843.79	10320.4	9428.91	No	0.12085	0.714634	0.999933
Dynll1	DYNLL1	P63168	DYL1_MOUSE	Dynein light chain 1, cytoplasmic	26798.6	76841.2	36276.6	48938.8	42398.8	47698.5	27925.4	32880.6	39193.9	56869.1	48454.2	46250.8	42170.3	No	0.0850083	0.765441	0.999933
Dynll2	DYNLL2	Q9D0M5	DYL2_MOUSE	Dynein light chain 2, cytoplasmic	10034.8	22052.9	10324.5	15447.7	8646.39	22271.9	22503.2	10416.1	12525.4	9437.8	12860.1	13301.3	15002.4	No	-0.176152	0.575455	0.999933
Dyrk1a	DYRK1A	Q61214	DYR1A_MOUSE	Dual specificity tyrosine-phosphorylation-regulated kinase 1A	NA	7274	NA	4582.72	5840.55	4074.95	3985.72	3768.36	4784.36	6609.72	NA	5899.09	4644.62	No	0.351325	0.246215	0.999933
Ebp	EBP	P70245	EBP_MOUSE	3-beta-hydroxysteroid-Delta(8),Delta(7)-isomerase	9447.08	10776.4	3194.91	3976.27	2046.2	15209.6	8019.78	2135.82	2847.43	4890.25	4226.9	5888.18	6221.63	No	-0.0434431	0.933007	0.999933
Echdc1	ECHDC1	Q9D9V3	ECHD1_MOUSE	Ethylmalonyl-CoA decarboxylase	8146.52	8215.65	9833.39	6677.84	7021.99	4300.12	5358.25	8368.48	8779.6	9412.42	NA	7979.08	7243.78	No	0.190736	0.478584	0.999933
Echs1	ECHS1	Q8BH95	ECHM_MOUSE	Enoyl-CoA hydratase, mitochondrial	12406.3	6027.88	8120.94	3493.26	9320.35	13111.5	6621.84	8123.9	6785.23	6119.63	8522.58	7873.75	8214.11	No	-0.133965	0.671394	0.999933
Eci1	ECI1	P42125	ECI1_MOUSE	Enoyl-CoA delta isomerase 1, mitochondrial	NA	6602.38	NA	6762.1	5436.7	7738.78	NA	3058.45	3155.96	6778.64	2717.41	6267.06	4689.85	No	0.555819	0.170062	0.999933
Eci2	ECI2	Q9WUR2	ECI2_MOUSE	Enoyl-CoA delta isomerase 2	NA	4034.22	5608.99	4208.44	NA	5421.15	3660.23	NA	NA	4446.9	4178.24	4617.22	4426.63	No	0.0595489	0.837883	0.999933
Edc4	EDC4	Q3UJB9	EDC4_MOUSE	Enhancer of mRNA-decapping protein 4	10068.3	14682.9	11921.5	13112.2	8304.91	12278	7592.23	5590.83	10500.3	11955.6	12281.9	11618	10033.1	No	0.240685	0.365393	0.999933
Eea1	EEA1	Q8BL66	EEA1_MOUSE	Early endosome antigen 1	48267.3	65220.2	43352.7	61613.1	61116.6	47524.8	61544.4	46706.7	NA	52784.8	NA	55914	52140.2	No	0.0919418	0.701628	0.999933
Eef1a1	EEF1A1	P10126	EF1A1_MOUSE	Elongation factor 1-alpha 1	218513	280390	181167	194388	188129	158354	210870	199899	217658	200941	137035	212518	187460	No	0.181601	0.405627	0.999933
Eef1a2	EEF1A2	P62631	EF1A2_MOUSE	Elongation factor 1-alpha 2	65098.9	123400	58563.1	60734.7	48491.4	69165	184918	57669.2	97542.3	67321.5	44904	71257.6	86920	No	-0.203471	0.560359	0.999933
Eef1b	NA	O70251	EF1B_MOUSE	Elongation factor 1-beta	8096.45	10115.6	11050.2	18561.9	9899.21	3317.78	NA	8024.81	14629.2	6883.91	22325.6	11544.7	11036.3	No	0.294812	0.501372	0.999933
Eef1d	EEF1D	P57776	EF1D_MOUSE	Elongation factor 1-delta	15375.6	39838.2	34580.9	42295	30424.4	23077.9	22395.7	30726.2	37793.1	43270.2	26206.4	32502.8	30578.3	No	0.0496594	0.864086	0.999933
Eef1g	EEF1G	Q9D8N0	EF1G_MOUSE	Elongation factor 1-gamma	18086.4	28135.9	25369.6	18576.4	18120.2	22881.5	36959.5	28385.4	23777.5	21675.7	11654.3	21657.7	24222.3	No	-0.107004	0.703312	0.999933
Eef2	EEF2	P58252	EF2_MOUSE	Elongation factor 2	28581.1	32452.9	30054.8	19844.4	38185.9	18912.8	28565.3	37532.1	31780.5	27459.6	22400	29823.8	27775.1	No	0.106104	0.662873	0.999933
Efhd2	EFHD2	Q9D8Y0	EFHD2_MOUSE	EF-hand domain-containing protein D2	21134.6	32292.3	27669.9	15514.4	16893.2	7904.52	27223.4	37026.1	28222.9	37272.2	12157.7	22700.9	24967.8	No	0.014004	0.971853	0.999933
Efnb3	EFNB3	O35393	EFNB3_MOUSE	Ephrin-B3	5078.21	8207.41	NA	6157.27	2290.57	11882	NA	NA	NA	4525.75	6808.34	5433.37	7738.68	No	-0.538908	0.266319	0.999933
Efr3a	EFR3A	Q8BG67	EFR3A_MOUSE	Protein EFR3 homolog A	6445.66	8437.02	7616.67	7759.86	9690.04	6060.34	10394.2	NA	8946.31	12812.6	6004.89	7989.85	8843.68	No	-0.0954559	0.716914	0.999933
Efr3b	EFR3B	Q6ZQ18	EFR3B_MOUSE	Protein EFR3 homolog B	26463.3	36687.4	24361.3	29815.2	38018.7	29786.5	26040.6	14562.7	26054.9	45987.4	24505.1	31069.2	27822.9	No	0.217729	0.429769	0.999933
Eftud2	EFTUD2	O08810	U5S1_MOUSE	116 kDa U5 small nuclear ribonucleoprotein component	13410	12345.2	8802.88	9070.38	10226.3	11889	7327.09	NA	9254.14	15506.3	8556.93	10771	10506.7	No	0.0675395	0.792958	0.999933
Egfr	EGFR	Q01279	EGFR_MOUSE	Epidermal growth factor receptor	22294.9	29686.7	35946.2	37810.7	33345.1	23402	21861.7	17444.5	29685.3	39073.6	34127.8	31816.7	27599.1	No	0.234944	0.359533	0.999933
Ehd3	EHD3	Q9QXY6	EHD3_MOUSE	EH domain-containing protein 3	6120.92	8645.81	11375.7	6887.81	6482.48	4920.82	6376.58	10360.8	8954.96	7923.82	5099.75	7902.55	7272.8	No	0.135502	0.606642	0.999933
Ei24	EI24	Q61070	EI24_MOUSE	Etoposide-induced protein 2.4	32524.8	31888.8	27117.8	27308.9	26347.3	33380.2	24519.5	23402.7	27887.8	26084.1	30059.2	29037.5	27555.6	No	0.0804712	0.680159	0.999933
Eif2a	EIF2A	Q8BJW6	EIF2A_MOUSE	Eukaryotic translation initiation factor 2A	NA	5199.41	20715.9	5076.83	NA	NA	3461.38	NA	9111.17	5621.83	NA	10330.7	6064.79	No	0.54164	0.360177	0.999933
Eif2ak4	EIF2AK4	Q9QZ05	E2AK4_MOUSE	eIF-2-alpha kinase GCN2	22386.8	44737	NA	NA	41805.5	NA	NA	NA	34912.8	35002.2	31431.7	36309.8	33782.2	No	0.0414624	0.907884	0.999933
Eif2s1	EIF2S1	Q6ZWX6	IF2A_MOUSE	Eukaryotic translation initiation factor 2 subunit 1	6740.87	16595.9	7442.41	8169.81	4524.62	7497.96	8645.24	8806.01	10532.4	9070.96	NA	8694.71	8910.52	No	-0.165072	0.592223	0.999933
Eif2s3x	EIF2S3	Q9Z0N1	IF2G_MOUSE	Eukaryotic translation initiation factor 2 subunit 3, X-linked	16621.8	19652.5	9498.54	13056.7	10287.1	9663.84	12909.7	6783.5	12156.6	14721.4	8535.52	13823.3	10795.1	No	0.350099	0.206083	0.999933
Eif3a	EIF3A	P23116	EIF3A_MOUSE	Eukaryotic translation initiation factor 3 subunit A	NA	8452.03	8614.83	9512.79	7805.45	8046.77	4887.25	NA	NA	6083.52	3962.79	8596.27	5745.08	Up with LPS	0.627904	0.0419526	0.999933
Eif3b	EIF3B	Q8JZQ9	EIF3B_MOUSE	Eukaryotic translation initiation factor 3 subunit B	13531.8	29026	17325.5	16873.9	15589.5	20694.7	42378.4	10397.6	18296.5	19478	20483.6	18469.4	21954.8	No	-0.177059	0.578097	0.999933
Eif3c	EIF3C	Q8R1B4	EIF3C_MOUSE	Eukaryotic translation initiation factor 3 subunit C	10243.1	17307.1	10397.9	11675.7	10444.1	14037.9	9512.45	7897.61	7230.82	14081.6	8143.42	12013.6	10150.6	No	0.265958	0.301645	0.999933
Eif3f	EIF3F	Q9DCH4	EIF3F_MOUSE	Eukaryotic translation initiation factor 3 subunit F	NA	4289.51	3537.09	3888.54	5089.13	NA	NA	5854.09	6732.3	3778.99	NA	4201.07	5455.12	No	-0.348675	0.275725	0.999933
Eif3g	EIF3G	Q9Z1D1	EIF3G_MOUSE	Eukaryotic translation initiation factor 3 subunit G	NA	8308.85	6162.48	5850.34	6126.24	8032.16	NA	NA	5883.74	6303.95	NA	6611.98	6739.95	No	-0.0291723	0.919378	0.999933
Eif3h	EIF3H	Q91WK2	EIF3H_MOUSE	Eukaryotic translation initiation factor 3 subunit H	17783.8	23748.8	12774.5	14350.8	12719.4	21085.4	10386.9	10691.2	10984.5	16520	13122.4	16275.5	13798.4	No	0.246779	0.346661	0.999933
Eif3l	EIF3L	Q8QZY1	EIF3L_MOUSE	Eukaryotic translation initiation factor 3 subunit L	13950.3	24379	14918.3	16985.7	14470.4	18765.6	13790.8	12759	16444.9	19934.6	15225.2	16940.7	16153.3	No	0.054308	0.808009	0.999933
Eif4a1	EIF4A1	P60843	IF4A1_MOUSE	Eukaryotic initiation factor 4A-I	24071	12355.5	5850.88	6911.03	10296	14786.6	17667	18146.7	7682.81	9076.88	12310.7	11896.9	13278.4	No	-0.275844	0.443658	0.999933
Eif4a2	EIF4A2	P10630	IF4A2_MOUSE	Eukaryotic initiation factor 4A-II	59095.4	48199.6	36725.4	28352.3	45187.2	33907.6	55788	49568.6	44162.5	35679	25268.5	43512	40729	No	0.0999415	0.704206	0.999933
Eif4b	EIF4B	Q8BGD9	IF4B_MOUSE	Eukaryotic translation initiation factor 4B	13974.1	36550.2	39853.4	40720.2	31058.5	18869	31944.6	35375.1	40972.4	32167.9	35112.5	32431.3	32406.9	No	-0.056149	0.852339	0.999933
Eif4g1	EIF4G1	Q6NZJ6	IF4G1_MOUSE	Eukaryotic translation initiation factor 4 gamma 1	9203.71	18044.6	15453.8	14954.2	10749.3	11690.7	22613.7	10844.3	10745.9	16444.3	10166.7	13681.1	13750.9	No	0.0148056	0.956366	0.999933
Eif4g2	EIF4G2	Q62448	IF4G2_MOUSE	Eukaryotic translation initiation factor 4 gamma 2	11903.4	13120.6	8404.78	9271.62	9161.3	8403.58	11058.9	7026.27	9097.34	13160.5	9110.42	10372.3	9642.83	No	0.112996	0.618806	0.999933
Eif4g3	EIF4G3	Q80XI3	IF4G3_MOUSE	Eukaryotic translation initiation factor 4 gamma 3	16981.5	12878.1	7666.01	11832.1	6868.04	10970.3	10486	7167.06	11197.6	9766.63	6729.59	11245.2	9386.2	No	0.20935	0.44421	0.999933
Eif4h	EIF4H	Q9WUK2	IF4H_MOUSE	Eukaryotic translation initiation factor 4H	12014.2	15523.9	18007.2	NA	16151	7544.01	NA	8463.1	26229.7	6238.9	NA	15424.1	12118.9	No	0.59405	0.169352	0.999933
Eif5	EIF5	P59325	IF5_MOUSE	Eukaryotic translation initiation factor 5	NA	5601.69	4164.4	2656.51	3005.52	3124.85	27619.1	4923.44	3521.2	6748.54	NA	3857.03	9187.43	No	-0.775058	0.16887	0.999933
Eif6	EIF6	O55135	IF6_MOUSE	Eukaryotic translation initiation factor 6	8029.02	4172.38	20469.2	NA	28012.9	5177.45	NA	28031	17323.8	2819.47	12356.1	15170.9	13141.6	No	0.273684	0.688479	0.999933
Elavl1	ELAVL1	P70372	ELAV1_MOUSE	ELAV-like protein 1	9155.93	12889.8	9765.12	10760.1	13491.6	13384.2	7171.58	9964.4	9167.23	15198.8	9036.81	11212.5	10653.8	No	0.103803	0.66473	0.999933
Elavl3	ELAVL3	Q60900	ELAV3_MOUSE	ELAV-like protein 3	7239.17	11143.7	9158.49	10261.6	10603.9	11807.8	3362.5	NA	9089.91	13231.8	8618.66	9681.35	9222.14	No	0.193182	0.569877	0.999933
Elavl4	ELAVL4	Q61701	ELAV4_MOUSE	ELAV-like protein 4	NA	10322.1	8845.78	7281.94	NA	7576.99	NA	5970.1	8537.8	9698.57	10206.3	8816.61	8397.95	No	0.0811783	0.774852	0.999933
Elfn1	ELFN1	Q8C8T7	ELFN1_MOUSE	Protein ELFN1	13544.8	11877.4	11495	20809.6	15699.2	12514.8	9603.42	10942.1	10727.3	23090.1	22161.7	14685.2	14839.9	No	0.0436872	0.878768	0.999933
Elfn2	ELFN2	Q68FM6	PPR29_MOUSE	Protein phosphatase 1 regulatory subunit 29	6210.32	12610.7	11020.6	10993.4	11496.1	9739.49	9280.22	8470.03	11191.9	19067.2	10771.1	10466.2	11420	No	-0.110809	0.674296	0.999933
Elmo2	ELMO2	Q8BHL5	ELMO2_MOUSE	Engulfment and cell motility protein 2	6986.86	10377.4	8767	10221	8205.85	5861.46	4143.19	11311.6	7571.33	11235.8	6849.67	8911.62	7828.83	No	0.259053	0.35328	0.999933
Elmod1	ELMOD1	Q3V1U8	ELMD1_MOUSE	ELMO domain-containing protein 1	NA	8872.9	6900.38	10309.1	7157.49	10257.1	NA	8682.74	7557.26	11595.5	8682.33	8309.97	9354.99	No	-0.174282	0.482392	0.999933
Elp1	NA	Q7TT37	ELP1_MOUSE	Elongator complex protein 1	7191.81	11668.5	5591.5	9866.6	8253.79	9461.61	8273.35	6222.15	8543.73	8370.02	8674.59	8514.45	8257.57	No	0.0102068	0.964712	0.999933
Elp2	ELP2	Q91WG4	ELP2_MOUSE	Elongator complex protein 2	NA	8189.86	5335.56	6093.19	5075.09	4995.06	NA	NA	6074.07	5858.46	3934.89	6173.43	5215.62	No	0.237526	0.396514	0.999933
Elp4	ELP4	Q9ER73	ELP4_MOUSE	Elongator complex protein 4	NA	18398.2	NA	17915.1	3565.58	NA	NA	12272.6	15662.1	12383.2	NA	13293	13439.3	No	-0.339382	0.564651	0.999933
Emc1	EMC1	Q8C7X2	EMC1_MOUSE	ER membrane protein complex subunit 1	30964.5	36119.5	39111.1	45506	30988	38562.4	32742	27089.1	36493.4	36029.9	46000.7	36537.8	36152.9	No	0.0179906	0.932285	0.999933
Emc3	EMC3	Q99KI3	EMC3_MOUSE	ER membrane protein complex subunit 3	6182.83	5894.37	NA	8827.77	7777.3	5689.47	3672.72	3933.69	7094.41	10221.3	5899.9	7170.57	6085.25	No	0.305247	0.318621	0.999933
Emc4	EMC4	Q9CZX9	EMC4_MOUSE	ER membrane protein complex subunit 4	NA	5759.39	NA	8322.73	5831.56	7385.83	NA	7937.19	7310.63	10267.1	8495.22	6637.89	8279.2	No	-0.329049	0.235973	0.999933
Emd	EMD	O08579	EMD_MOUSE	Emerin	NA	11330.3	8397.17	8276.18	5626.92	6669.41	NA	8520.22	8278.22	12093.4	6835.07	8407.65	8479.25	No	-0.0210409	0.940411	0.999933
Eml1	EML1	Q05BC3	EMAL1_MOUSE	Echinoderm microtubule-associated protein-like 1	12322.1	13476.4	10078.2	14577.3	10250.4	13685.1	17072.4	10083	13479.5	14178.9	9656.37	12140.9	13025.9	No	-0.0889129	0.688996	0.999933
Eml2	EML2	Q7TNG5	EMAL2_MOUSE	Echinoderm microtubule-associated protein-like 2	9382.23	11907.3	9951.09	13966.7	9718.35	11963.3	12559.8	6830.82	12074.7	12172.3	10174.3	10985.1	10962.5	No	0.0156968	0.944734	0.999933
Enah	ENAH	Q03173	ENAH_MOUSE	Protein enabled homolog	21729.1	25359.7	34343.3	37152.2	30920.7	27108.4	18882.6	12556.6	31501.8	38779.5	31369.6	29901	26699.8	No	0.228785	0.438818	0.999933
Endod1	ENDOD1	Q8C522	ENDD1_MOUSE	Endonuclease domain-containing 1 protein	41788.8	63439.9	77117.1	98999.8	61651.2	76469.5	44158	50338.2	82427.5	92668	84962.8	68599.4	71837.3	No	-0.0704509	0.79909	0.999933
Eno1	ENO1	P17182	ENOA_MOUSE	Alpha-enolase	43597	70812.6	108339	36663.3	56129.5	46498.1	72043.6	136463	65268.3	26328.7	49536.6	63108.2	66023	No	0.00842935	0.982367	0.999933
Eno2	ENO2	P17183	ENOG_MOUSE	Gamma-enolase	9173.32	27813	34839.2	NA	NA	20894.5	50190.6	35681.8	14810.4	5227.43	5367.06	23941.9	22028.6	No	0.390876	0.581078	0.999933
Eno3	ENO3	P21550	ENOB_MOUSE	Beta-enolase	6574.76	22603	24737.8	5351.87	7430.3	16520.6	31600.1	36413.2	15292.6	6471.18	11925.2	13339.5	19703.8	No	-0.638365	0.209328	0.999933
Entpd2	ENTPD2	O55026	ENTP2_MOUSE	Ectonucleoside triphosphate diphosphohydrolase 2	NA	4216.24	10358	NA	7943.55	3254.29	NA	NA	9966.5	5015.58	NA	7505.91	6078.79	No	0.364188	0.460216	0.999933
Epb41	EPB41	P48193	EPB41_MOUSE	Protein 4.1	7442.25	10359.9	9339.8	8315.71	9733.88	7827.64	6433.76	3277.77	6164.86	13813.5	7270.21	9038.31	7464.63	No	0.39268	0.203313	0.999933
Epb41l1	EPB41L1	Q9Z2H5	E41L1_MOUSE	Band 4.1-like protein 1	60627.7	65653.5	60411.5	78453.5	80908.9	53338.4	51554.5	42993.7	70360.8	89628	65429.3	69211	62217.5	No	0.183885	0.429333	0.999933
Epb41l2	EPB41L2	O70318	E41L2_MOUSE	Band 4.1-like protein 2	71227.7	98554.3	117447	137405	107133	75318.3	87912.9	61353.9	95353.7	134387	109387	106353	93952.1	No	0.191264	0.451471	0.999933
Epb41l3	EPB41L3	Q9WV92	E41L3_MOUSE	Band 4.1-like protein 3	94288.5	119717	81733.8	109184	123577	109022	82252.5	60720.4	94307	142494	90994.9	105700	96631.9	No	0.160992	0.508312	0.999933
Epdr1	EPDR1	Q99M71	EPDR1_MOUSE	Mammalian ependymin-related protein 1	NA	10483.8	11434.7	5814.47	NA	9104.29	5090.12	NA	NA	4020.6	5932.87	9244.35	6036.97	No	0.620767	0.115623	0.999933
Epha4	EPHA4	Q03137	EPHA4_MOUSE	Ephrin type-A receptor 4	23536.7	30249	25292.3	27002.5	33020.9	28213.4	16946.4	19317.4	20661.1	42936.7	21603.6	27820.3	24946.4	No	0.220784	0.389865	0.999933
Epha5	EPHA5	Q60629	EPHA5_MOUSE	Ephrin type-A receptor 5	7004.92	6209.9	NA	7594.86	NA	5499.15	NA	NA	NA	9958.99	4487.82	6936.56	6648.65	No	0.142246	0.702305	0.999933
Epha7	EPHA7	Q61772	EPHA7_MOUSE	Ephrin type-A receptor 7	5471.39	10297.3	NA	8752.94	9910.78	8961.67	5292.54	NA	NA	9506.62	NA	8608.09	7920.28	No	0.124828	0.719665	0.999933
Ephb2	EPHB2	P54763	EPHB2_MOUSE	Ephrin type-B receptor 2	7302.26	9846.76	6416.27	9494.74	6825.66	7754.42	4906.21	3944.87	5484.9	13190.6	5485.31	7977.14	6794.38	No	0.329886	0.270702	0.999933
Ephb3	EPHB3	P54754	EPHB3_MOUSE	Ephrin type-B receptor 3	18482.4	18082.6	15143.6	16130	20204.5	18025.4	12414	6279.64	14971.5	24232.9	13842.9	17608.6	14961	No	0.338931	0.26055	0.999933
Ephb6	EPHB6	O08644	EPHB6_MOUSE	Ephrin type-B receptor 6	NA	14546.2	13618.2	17151.3	21449.1	15676.6	NA	NA	18004.9	20697.2	13728.8	16691.2	17026.9	No	-0.0345586	0.898058	0.999933
Ephx1	EPHX1	Q9D379	HYEP_MOUSE	Epoxide hydrolase 1	8243.48	5652.73	4926.32	5806.39	7197.93	7860.83	NA	NA	4076.39	6814.3	7424.15	6365.37	6543.92	No	-0.020104	0.942127	0.999933
Ephx2	EPHX2	P34914	HYES_MOUSE	Bifunctional epoxide hydrolase 2	8981.7	9595.1	8270.11	9034.64	5512.71	3797.19	3248.9	8697.46	5938.86	6588.36	7762.31	8278.85	6005.51	No	0.524407	0.0815322	0.999933
Epn2	EPN2	Q8CHU3	EPN2_MOUSE	Epsin-2	7718.54	13564.7	12411.5	12031.3	9787.59	10049.4	5301.16	4451.45	8104.14	11705	6221.81	11102.7	7638.81	Up with LPS	0.59557	0.0468609	0.999933
Eprs1	NA	Q8CGC7	SYEP_MOUSE	Bifunctional glutamate/proline--tRNA ligase	4149.52	13262.3	6001.65	9237.59	10195.1	8784.12	9710.21	5913.49	5317.09	11225.6	7034.46	8569.21	7997.5	No	0.0362721	0.907377	0.999933
Eps15	EPS15	P42567	EPS15_MOUSE	Epidermal growth factor receptor substrate 15	33155.2	58630.5	53147	47232.7	42129.7	36412.1	44780.3	27937	42837.3	52138.8	40673	46859	40796.4	No	0.198641	0.394238	0.999933
Eps15l1	EPS15L1	Q60902	EP15R_MOUSE	Epidermal growth factor receptor substrate 15-like 1	25103.6	47489.9	41133.6	42062.8	33616.5	32290.7	38539.8	23007.2	36252.7	47981.9	33661.9	37881.3	35289.1	No	0.102301	0.675329	0.999933
Eps8	EPS8	Q08509	EPS8_MOUSE	Epidermal growth factor receptor kinase substrate 8	NA	5011.77	5653.77	4823.15	5143.64	4241.92	3202.4	NA	6586.42	5928.96	4772.98	5158.08	4946.54	No	0.103117	0.695858	0.999933
Erap1	ERAP1	Q9EQH2	ERAP1_MOUSE	Endoplasmic reticulum aminopeptidase 1	6253.61	3945.05	4852.99	4836.38	4167.59	7254.67	NA	NA	3067.11	4970.67	4589.06	4811.12	4970.38	No	0.000492612	0.998621	0.999933
Erbb2	ERBB2	P70424	ERBB2_MOUSE	Receptor tyrosine-protein kinase erbB-2	19243.9	10261.9	16201.6	15942.3	7176.04	12788.5	NA	NA	NA	3766.81	18860.5	13765.1	11805.3	No	0.420513	0.408526	0.999933
Erbb4	ERBB4	Q61527	ERBB4_MOUSE	Receptor tyrosine-protein kinase erbB-4	NA	7706.02	8741.81	8457.35	NA	8495.93	7161.3	5419.47	8427.23	12347.8	6575.22	8301.73	8071.16	No	0.0874706	0.760554	0.999933
Erbin	ERBIN	Q80TH2	ERBIN_MOUSE	Erbin	17521.9	26702.7	34297.3	33219.6	31441.1	21995.6	18845.2	18166.9	26007.4	40589.8	28879.1	28636.5	25747.4	No	0.170651	0.523427	0.999933
Erc2	ERC2	Q6PH08	ERC2_MOUSE	ERC protein 2	NA	8294.67	7620.32	8130.76	NA	10602.9	5920.56	7224.92	NA	7730.46	9907.82	8015.25	8277.32	No	-0.015035	0.957301	0.999933
Ergic1	ERGIC1	Q9DC16	ERGI1_MOUSE	Endoplasmic reticulum-Golgi intermediate compartment protein 1	NA	6666.57	6847.04	8746.9	5059.81	7188.4	6508.26	NA	5049.92	5211.19	6134.88	6830.08	6018.53	No	0.1685	0.502336	0.999933
Ergic2	ERGIC2	Q9CR89	ERGI2_MOUSE	Endoplasmic reticulum-Golgi intermediate compartment protein 2	8116.66	8715.24	10017.3	8778.34	7716.25	6732.81	NA	4495.26	7811.5	14602.2	9069.77	8668.77	8542.31	No	0.123262	0.67099	0.999933
Erlin2	ERLIN2	Q8BFZ9	ERLN2_MOUSE	Erlin-2	16704.5	17581.3	19089.9	20066.4	25864.2	23495.4	13536.8	13890.1	11515	22006.1	16273.9	19861.3	16786.2	No	0.274683	0.264719	0.999933
Ermp1	ERMP1	Q3UVK0	ERMP1_MOUSE	Endoplasmic reticulum metallopeptidase 1	25761.5	27627.4	28539.9	36024.5	27968	31133.4	21760.7	18236.4	26110.4	29987.7	27944	29184.3	25862.1	No	0.188985	0.38256	0.999933
Esyt1	ESYT1	Q3U7R1	ESYT1_MOUSE	Extended synaptotagmin-1	49898.5	21797.7	18851.7	23257.1	29914.7	29996.5	36427	20990.3	22034.9	32758.9	17976.7	28743.9	26697.4	No	0.0617226	0.829425	0.999933
Esyt2	ESYT2	Q3TZZ7	ESYT2_MOUSE	Extended synaptotagmin-2	37736.1	22983.9	16219.1	21337.6	24096.1	31089.9	28213.1	15683.5	17384.3	21881.1	21422.8	24474.6	22612.5	No	0.100514	0.702051	0.999933
Etf1	ETF1	Q8BWY3	ERF1_MOUSE	Eukaryotic peptide chain release factor subunit 1	NA	9720.44	4738.39	2117.1	4588.64	NA	4382.67	5741.4	5892.07	7308.09	4529.74	5291.14	5570.79	No	-0.250788	0.50999	0.999933
Etfa	ETFA	Q99LC5	ETFA_MOUSE	Electron transfer flavoprotein subunit alpha, mitochondrial	7849.12	11309.1	8653.04	NA	16587.3	16930.1	5886.03	13266.2	12411	9734.11	NA	11099.6	11645.5	No	-0.0477313	0.888589	0.999933
Etfb	ETFB	Q9DCW4	ETFB_MOUSE	Electron transfer flavoprotein subunit beta	8902.4	9185.12	12699.8	9332.24	10243.4	14318.2	9654.48	9895.08	11205.3	8414.38	9233.6	10072.6	10453.5	No	-0.0441107	0.834697	0.999933
Etfdh	ETFDH	Q921G7	ETFD_MOUSE	Electron transfer flavoprotein-ubiquinone oxidoreductase, mitochondrial	26370.6	37774.9	18424.2	21508.2	32050.7	33999.3	15779.2	13878.9	15820.9	39577.1	18901.4	27225.7	22992.8	No	0.319738	0.318106	0.999933
Eva1a	EVA1A	Q91WM6	EVA1A_MOUSE	Protein eva-1 homolog A	29299.6	32208.5	10273.8	9784.04	NA	34385.4	32623.6	NA	5429.74	10839.2	NA	20391.5	20819.5	No	0.130718	0.831648	0.999933
Evpl	EVPL	Q9D952	EVPL_MOUSE	Envoplakin	NA	NA	24709.1	8354.19	30111.7	NA	6780.44	31142.2	15802	6265.77	20040	21058.3	16006.1	No	0.46527	0.423875	0.999933
Exoc3	EXOC3	Q6KAR6	EXOC3_MOUSE	Exocyst complex component 3	NA	5369.14	3827.29	6958.65	6157.88	8422.45	NA	NA	4816.66	8248.7	NA	5578.24	7162.6	No	-0.349916	0.310113	0.999933
Exoc4	EXOC4	O35382	EXOC4_MOUSE	Exocyst complex component 4	10584.5	12250.2	7863.01	12143.8	11095.8	11015.1	7241.65	8106.05	17015.5	11653.1	9783.43	10787.5	10802.5	No	0.03714	0.881055	0.999933
Exog	EXOG	Q8C163	EXOG_MOUSE	Nuclease EXOG, mitochondrial	NA	4767.05	3376.7	8269.5	5922.63	4383.11	1566.06	NA	NA	4329.56	4739.51	5583.97	3754.56	No	0.621174	0.143471	0.999933
Ezr	EZR	P26040	EZRI_MOUSE	Ezrin	58668.7	53754.9	62548.2	70127.3	70196.6	32550.8	58029.2	47364.6	67661.7	79471.7	52670.1	63059.1	56291.3	No	0.210892	0.390412	0.999933
F13a1	F13A1	Q8BH61	F13A_MOUSE	Coagulation factor XIII A chain	9665.19	2852.2	NA	6713.14	5393.79	6812.18	5419.6	NA	NA	4102.44	NA	6156.08	5444.74	No	0.0765288	0.853412	0.999933
Faah	FAAH	O08914	FAAH1_MOUSE	Fatty-acid amide hydrolase 1	3655.46	7537.15	2296.62	3448.07	4096.45	8083.92	NA	2616.53	NA	5505.5	NA	4206.75	5401.98	No	-0.327112	0.456231	0.999933
Fabp3	FABP3	P05413	FABPH_HUMAN	Fatty acid-binding protein, heart	NA	9698.97	17794.6	6227.47	NA	3635.49	13991.6	28191.9	9927.49	NA	7062	11240.4	12561.7	No	0.0331442	0.953907	0.999933
Fabp5	FABP5	Q05816	FABP5_MOUSE	Fatty acid-binding protein 5	81909.9	10998.8	144382	14524.1	135390	39341.3	53974.6	150719	93025.1	7616.94	41611	77440.9	64381.3	No	0.0634752	0.935639	0.999933
Fads1	FADS1	Q920L1	FADS1_MOUSE	Acyl-CoA (8-3)-desaturase	76748.8	76302.8	84338.4	87615.2	99893.1	68469.7	55172	67794.2	71533.9	80964.3	89296.6	84979.7	72205.1	No	0.24408	0.238567	0.999933
Fads2	FADS2	Q9Z0R9	FADS2_MOUSE	Acyl-CoA 6-desaturase	15473.6	19577.3	21184.3	29181.7	21163	20986.2	11983.4	16062.5	18481.1	27415.6	25095.6	21316	20004.1	No	0.114608	0.656107	0.999933
Fads3	FADS3	Q9JJE7	FADS3_MOUSE	Fatty acid desaturase 3	NA	6004.67	5002.17	7250.89	6457.51	5133.89	NA	4274.68	4113.2	6217.15	5645.51	6178.81	5076.88	No	0.288547	0.247085	0.999933
Faf2	FAF2	Q3TDN2	FAF2_MOUSE	FAS-associated factor 2	NA	13703.1	14296	13947.8	11847.4	15616.2	NA	7448.02	9025.16	16047.3	11588.7	13448.6	11945.1	No	0.230671	0.418096	0.999933
Fahd2	NA	Q3TC72	FAHD2_MOUSE	Fumarylacetoacetate hydrolase domain-containing protein 2A	NA	7392.72	4770.34	3420.8	4474.17	7666.65	NA	5748.72	2860.79	6695.71	4203.67	5014.51	5435.11	No	-0.0895891	0.789835	0.999933
Faim2	FAIM2	Q8K097	LFG2_MOUSE	Protein lifeguard 2	2071.39	3252.08	6265.17	11619.7	4922.32	NA	NA	6558.07	8213.38	5482.48	7319.03	5626.13	6893.24	No	-0.522001	0.226739	0.999933
Fam107a	FAM107A	Q78TU8	F107A_MOUSE	Actin-associated protein FAM107A	NA	9898.8	10120.4	4520.93	12624.1	NA	4447.73	NA	6966.05	10396.1	9844.89	9291.08	7913.68	No	0.212609	0.582359	0.999933
Fam110b	FAM110B	Q8C739	F110B_MOUSE	Protein FAM110B	NA	7870.5	NA	8913.92	7047.68	9559.16	NA	NA	NA	8826.49	9619.66	7944.03	9335.11	No	-0.238349	0.435509	0.999933
FAM120A	NA	Q6A0A9	F120A_MOUSE	Constitutive coactivator of PPAR-gamma-like protein 1	10998.2	17821.7	17452.1	20045.3	17172.3	13858.3	17998.8	10495.9	14612.1	19397.3	15016.3	16697.9	15229.8	No	0.131859	0.573761	0.999933
Fam120c	FAM120C	Q8C3F2	F120C_MOUSE	Constitutive coactivator of PPAR-gamma-like protein 2	9405.19	9813.53	6704.42	9770.58	9608.76	7147.74	5080.02	5309.79	6794.96	11618.6	7122.07	9060.5	7178.86	No	0.377544	0.13571	0.999933
Fam126b	FAM126B	Q8C729	F126B_MOUSE	Protein FAM126B	7065.14	11422.2	9784.26	10115.7	10434.9	10265.7	6846.35	7463.95	9302.95	13940.3	9419.85	9764.45	9539.85	No	0.0544284	0.815897	0.999933
Fam162a	FAM162A	Q9D6U8	F162A_MOUSE	Protein FAM162A	NA	3558.83	5266.66	4104.74	NA	2657.91	NA	7978.68	NA	4725.22	4996.06	4310.08	5089.47	No	-0.153376	0.688757	0.999933
Fam171a2	FAM171A2	A2A699	F1712_MOUSE	Protein FAM171A2	13760.6	16978.6	17186.9	29354	23169.5	12811.4	13862.8	11040.6	19944.5	32610.9	20785.9	20089.9	18509.3	No	0.166202	0.582863	0.999933
Fam171b	FAM171B	Q14CH0	F171B_MOUSE	Protein FAM171B	15645.4	23013.1	30684.2	32422.3	27007.5	22018.9	16813.1	17697.5	27304.5	37647.9	28920.9	25754.5	25067.2	No	0.0515907	0.849451	0.999933
Fam177a1	NA	Q8BR63	F177A_MOUSE	Protein FAM177A1	NA	4674.17	4404.78	4999.71	4792.37	6302.92	3724.61	NA	NA	4502.69	5609.3	4717.76	5034.88	No	-0.0663385	0.800574	0.999933
Fam210a	FAM210A	Q8BGY7	F210A_MOUSE	Protein FAM210A	NA	15074.9	NA	18975.7	10452.2	13399.2	7268.89	NA	12578.1	18423.5	11598.6	14834.2	12653.7	No	0.249027	0.470562	0.999933
Fam234b	FAM234B	Q8BYI8	F234B_MOUSE	Protein FAM234B	5086.38	8778.42	7855.06	15349.6	8421.36	11792.5	10275.8	7509.8	13555.8	10518.8	12291	9098.16	10990.6	No	-0.340489	0.222933	0.999933
Far1	FAR1	Q922J9	FACR1_MOUSE	Fatty acyl-CoA reductase 1	8269.33	10521.1	9199.01	9433.45	12567.8	7911.36	4661.2	6004.8	6709.92	10763.7	5926.94	9998.13	6996.32	Up with LPS	0.551376	0.0336935	0.999933
Farp1	FARP1	F8VPU2	FARP1_MOUSE	FERM, ARHGEF and pleckstrin domain-containing protein 1	139107	149899	231852	219626	200688	127946	139794	114393	164459	189373	181379	188235	152890	No	0.294215	0.212126	0.999933
Farp2	FARP2	Q91VS8	FARP2_MOUSE	FERM, ARHGEF and pleckstrin domain-containing protein 2	10852	10726.1	16038.5	16344.9	14247.3	12099.9	4533.34	8828.24	12931.3	13355.4	14594.1	13641.7	11057.1	No	0.376109	0.22104	0.999933
Farsb	FARSB	Q9WUA2	SYFB_MOUSE	Phenylalanine--tRNA ligase beta subunit	NA	4481.5	2830.53	2235.73	2118.25	6014.61	NA	4443.65	16312.2	2245.43	NA	2916.5	7253.98	No	-1.0066	0.0681927	0.999933
Fasn	FASN	P19096	FAS_MOUSE	Fatty acid synthase	34129.2	40143.7	27367.1	30504.4	28250.4	26148.1	31661	25902.1	36862.1	30942.8	22530.4	32078.9	29007.7	No	0.1495	0.481679	0.999933
Fat3	FAT3	Q8BNA6	FAT3_MOUSE	Protocadherin Fat 3	NA	14575.7	15656.8	NA	10524.1	6166.51	NA	NA	12026.2	13146	13605	13585.5	11235.9	No	0.319482	0.37544	0.999933
Fau	FAU	P62862	RS30_MOUSE	40S ribosomal protein S30	8136.69	20796.6	22826.9	27813.7	17154	26271.8	15706	17183.1	37226.4	12130.7	28404.7	19345.6	22820.4	No	-0.2437	0.492048	0.999933
Fbl	FBL	P35550	FBRL_MOUSE	rRNA 2'-O-methyltransferase fibrillarin	8297.67	10914.8	10945.2	15041.7	15377.6	9581.85	8485.96	10917.4	11821.5	18498	14171.4	12115.4	12246	No	-0.00388582	0.987867	0.999933
Fbln5	FBLN5	Q9WVH9	FBLN5_MOUSE	Fibulin-5	21638.1	4343.45	7217.94	6327.19	6876.05	11863.7	NA	6414.63	5138.37	15348.8	7935.33	9280.56	9340.16	No	-0.138084	0.739794	0.999933
Fbxl16	FBXL16	A2RT62	FXL16_MOUSE	F-box/LRR-repeat protein 16	9058.89	11779.4	5953.73	3461.05	6974.4	10722.4	10492.4	3110.01	NA	9118.45	NA	7445.5	8360.8	No	-0.128961	0.76429	0.999933
Fbxo16	FBXO16	Q9QZM9	FBX16_MOUSE	F-box only protein 16	40492.1	29261	42682	29994.6	24700.4	25805	15344.8	31948	39089.9	25721.2	31656.3	33426	28260.9	No	0.267668	0.316208	0.999933
Fbxo41	FBXO41	Q6NS60	FBX41_MOUSE	F-box only protein 41	9643.01	6373.62	4602.86	NA	6071.22	NA	4324.92	NA	8229.18	6551.73	NA	6672.68	6368.61	No	0.0647624	0.853971	0.999933
Fbxo6	FBXO6	Q9QZN4	FBX6_MOUSE	F-box only protein 6	NA	8567.66	8012.29	7920.1	10165.8	8131.37	3647.54	NA	NA	11282.8	NA	8666.46	7687.24	No	0.312579	0.424349	0.999933
Fbxw11	FBXW11	Q5SRY7	FBW1B_MOUSE	F-box/WD repeat-containing protein 11	NA	3266.72	3056.64	4046.3	NA	3677.48	NA	NA	4643.66	3727.49	NA	3456.55	4016.21	No	-0.218598	0.487985	0.999933
Fcho2	FCHO2	Q3UQN2	FCHO2_MOUSE	F-BAR domain only protein 2	NA	4736.38	3789.49	2944.55	NA	3755.53	NA	4980.87	3283.96	5117.23	NA	3823.47	4284.4	No	-0.166109	0.59595	0.999933
Fermt2	FERMT2	Q8CIB5	FERM2_MOUSE	Fermitin family homolog 2	50458.6	42195.3	36326.3	38707.8	35689.2	26482.9	43160.3	20351	55233.7	38346.1	34534.4	40675.4	36351.4	No	0.223507	0.397142	0.999933
Fga	FGA	E9PV24	FIBA_MOUSE	Fibrinogen alpha chain	NA	5168.26	6807.85	NA	5265.12	12268.8	4561.73	2491.11	3232.3	3758.14	NA	5747.08	5262.42	No	0.365941	0.422276	0.999933
Fgb	FGB	Q8K0E8	FIBB_MOUSE	Fibrinogen beta chain	NA	4783.09	9293.51	NA	6017	12893.5	NA	9067.6	3242.89	4905.33	NA	6697.86	7527.33	No	-0.0274935	0.9535	0.999933
Fgd6	FGD6	Q69ZL1	FGD6_MOUSE	FYVE, RhoGEF and PH domain-containing protein 6	1423.31	2359.89	NA	2489.32	1956.62	NA	8156.6	NA	5917.05	3435.09	2109.22	2057.28	4904.49	Down with LPS	-1.10446	0.0164285	0.999933
Fgfr3	FGFR3	Q61851	FGFR3_MOUSE	Fibroblast growth factor receptor 3	4251.69	7447.38	8323.98	7898.27	7483.41	7960.27	NA	NA	6777.52	9175.89	9054.05	7080.95	8241.93	No	-0.247042	0.361023	0.999933
Fh	NA	P97807	FUMH_MOUSE	Fumarate hydratase, mitochondrial	14791	24269.2	23760.6	19712.8	21645.6	41920.5	20945.8	28803.7	19331	20968.8	20120.8	20835.8	25348.4	No	-0.244278	0.338957	0.999933
Fis1	FIS1	Q9CQ92	FIS1_MOUSE	Mitochondrial fission 1 protein	2366.85	7260.09	3421.59	5112.93	4734.63	5828.42	9384.91	5426.09	NA	4169.14	NA	4579.22	6202.14	No	-0.473272	0.190837	0.999933
Fkbp15	FKBP15	Q6P9Q6	FKB15_MOUSE	FK506-binding protein 15	7648.68	12842.6	11344.4	14239.7	11256	11381.9	12492.8	7831.22	13028.7	14069.2	14144	11466.3	12158	No	-0.0875638	0.710631	0.999933
Fkbp8	FKBP8	O35465	FKBP8_MOUSE	Peptidyl-prolyl cis-trans isomerase FKBP8	8454.44	14633.1	14330.1	17169.4	13543.1	17211.2	11697.7	6637.8	8148.34	15764.5	14215.2	13626	12279.1	No	0.194185	0.504974	0.999933
Flii	FLII	Q9JJ28	FLII_MOUSE	Protein flightless-1 homolog	11369.9	9997.6	7250.66	8526.46	13800.2	10313.9	7427.19	8304.08	7403.63	14004.5	8333.67	10189	9297.83	No	0.135056	0.582384	0.999933
Flna	FLNA	Q8BTM8	FLNA_MOUSE	Filamin-A	17300.4	13355.2	15686.1	16515.8	22137.8	19270.9	14361.8	13255.3	16979.5	19655.4	15662.6	16999.1	16530.9	No	0.0353979	0.867141	0.999933
Flnb	FLNB	Q80X90	FLNB_MOUSE	Filamin-B	7679.31	5715.62	8976.64	5371.07	21012.9	7313.29	4573.52	6776.02	8113.26	4413.48	11173.7	9751.11	7060.54	No	0.343346	0.339947	0.999933
Flot1	FLOT1	O08917	FLOT1_MOUSE	Flotillin-1	14462.3	24744.6	14645.9	16099	28115.2	14972.7	11855.3	11525.1	9921.56	26948.6	12514.8	19613.4	14623	No	0.451124	0.134067	0.999933
Flot2	FLOT2	Q60634	FLOT2_MOUSE	Flotillin-2	45793.5	63027.6	57691.9	59295.9	66370	48292.3	33336.6	38515	37635.7	70100.1	49083.7	58435.8	46160.6	No	0.373745	0.122003	0.999933
Flrt2	FLRT2	Q8BLU0	FLRT2_MOUSE	Leucine-rich repeat transmembrane protein FLRT2	2936.65	5864.9	4631.87	5310.3	5703.78	6990.58	NA	2054.42	6494.2	8341.53	5040.83	4889.5	5784.31	No	-0.139737	0.69902	0.999933
Fmn2	FMN2	Q9JL04	FMN2_MOUSE	Formin-2	30401.2	33959.2	35803.6	34812.8	30012.8	30911.1	42552.8	26886	38152.8	44130	34295.7	32997.9	36154.7	No	-0.11399	0.580535	0.999933
Fmnl2	FMNL2	A2APV2	FMNL2_MOUSE	Formin-like protein 2	10677.4	12645.6	16613	19381.2	18141.3	13486.2	11237.4	11557.8	11665.6	20000.8	15308.9	15491.7	13876.1	No	0.154998	0.520672	0.999933
Fmo1	FMO1	P50285	FMO1_MOUSE	Dimethylaniline monooxygenase [N-oxide-forming] 1	49474.5	11107.3	15767.7	21806.9	18409.1	31630.3	15211.2	9546.01	12212	21574.9	20270.3	23313.1	18407.4	No	0.254669	0.503752	0.999933
Fmo2	FMO2	Q8K2I3	FMO2_MOUSE	Dimethylaniline monooxygenase [N-oxide-forming] 2	16398.4	7523.48	10049.9	13240.8	16345.3	8871.48	NA	5213.14	8263.34	11426.7	10087	12711.6	8772.33	No	0.521382	0.0906367	0.999933
Fmo5	FMO5	P97872	FMO5_MOUSE	Flavin-containing monooxygenase 5	3094.11	3523.8	2637.02	NA	4483.91	1748.41	1878.39	NA	NA	5102.63	2240.83	3434.71	2742.57	No	0.444876	0.233535	0.999933
Fmr1	FMR1	P35922	FMR1_MOUSE	Synaptic functional regulator FMR1	NA	9506.78	6770.87	8623.22	7918.01	8656.68	NA	NA	7473.22	10375.2	NA	8204.72	8835.02	No	-0.104787	0.714186	0.999933
Fn3krp	FN3KRP	Q8K274	KT3K_MOUSE	Ketosamine-3-kinase	NA	7355.54	5664.16	7486.02	NA	3400.18	5201.63	NA	6002.62	7974.88	NA	6835.24	5644.83	No	0.330223	0.343009	0.999933
Folh1	FOLH1	O35409	FOLH1_MOUSE	Glutamate carboxypeptidase 2	6194.99	9819.81	7291.73	8720.22	8470.38	8538.64	6173.74	11770.3	NA	14204.9	8244.5	8099.42	9786.42	No	-0.229826	0.391004	0.999933
Frrs1l	FRRS1L	B1AXV0	FRS1L_MOUSE	DOMON domain-containing protein FRRS1L	3139.15	3781.13	NA	NA	3290.11	3047.03	NA	3880.84	NA	6574.12	3910.07	3403.46	4353.01	No	-0.2995	0.366249	0.999933
Frs3	FRS3	Q91WJ0	FRS3_MOUSE	Fibroblast growth factor receptor substrate 3	NA	5004.89	7840.12	5587.33	7357.34	5640.9	NA	4361.82	NA	12060.5	7822	6447.42	7471.3	No	-0.131263	0.70187	0.999933
Fry	FRY	E9Q8I9	FRY_MOUSE	Protein furry homolog	10222.1	20468.7	16885.9	18263.4	15430.9	16554.2	13220.7	12066.2	14685.3	17703.9	13188.8	16254.2	14569.9	No	0.133356	0.559115	0.999933
Fscn1	FSCN1	Q61553	FSCN1_MOUSE	Fascin	26613	32859.5	17520.5	13486.2	19548.9	16174.9	24397.2	22239.1	20067.4	30868.8	10339.2	22005.6	20681.1	No	0.0984274	0.748083	0.999933
Fth1	FTH1	P09528	FRIH_MOUSE	Ferritin heavy chain	5478.59	6559.28	7097.63	NA	NA	3449.63	6260.86	5693.47	3081.48	3358.08	NA	6378.5	4368.7	No	0.602219	0.0771774	0.999933
Fundc2	FUNDC2	Q9D6K8	FUND2_MOUSE	FUN14 domain-containing protein 2	34259.1	57474.2	36227.8	49169.8	33267.9	54355.5	36578.9	24502.9	33872.2	43471.6	48317.7	42079.8	40183.1	No	0.0778279	0.759923	0.999933
Fus	FUS	P56959	FUS_MOUSE	RNA-binding protein FUS	6918.22	15916.4	12418.9	9600.67	5505.94	12039.5	10686.6	7814.27	NA	11501.2	11794.9	10072	10767.3	No	-0.183183	0.541254	0.999933
Fxr1	FXR1	Q61584	FXR1_MOUSE	Fragile X mental retardation syndrome-related protein 1	14147.9	34435.6	33320.8	32603.5	32155	27656.7	16626.8	22821.4	24335.2	29744.7	28709.4	29332.6	24982.4	No	0.187409	0.492319	0.999933
Fzd2	FZD2	Q9JIP6	FZD2_MOUSE	Frizzled-2	10721.8	9155.15	12709.8	10963.8	9957.34	12682.1	6762.73	5863.69	7699.67	15135.1	13092.9	10701.6	10206	No	0.152827	0.579856	0.999933
G3bp2	G3BP2	P97379	G3BP2_MOUSE	Ras GTPase-activating protein-binding protein 2	NA	5642.06	7747.46	4082.35	NA	NA	2706.25	NA	5731.39	5717.24	NA	5823.96	4718.29	No	0.336283	0.41971	0.999933
G6pdx	G6PD	Q00612	G6PD1_MOUSE	Glucose-6-phosphate 1-dehydrogenase X	5702.55	8617.84	9073.97	7944.98	8026.86	29406.2	8310.07	8507.38	9335.86	9108.1	7439.28	7873.24	12017.8	No	-0.428677	0.199974	0.999933
Gabbr1	GABBR1	Q9WV18	GABR1_MOUSE	Gamma-aminobutyric acid type B receptor subunit 1	118008	125464	115374	138258	117956	113663	97027.2	77134.6	114911	137367	127191	123012	111215	No	0.166913	0.428634	0.999933
Gabbr2	GABBR2	Q80T41	GABR2_MOUSE	Gamma-aminobutyric acid type B receptor subunit 2	27177.3	50378	50785	51202.4	51892.9	40284.7	32945.9	32449	47127.9	61068.7	51399.2	46287.1	44212.6	No	0.0640586	0.800552	0.999933
Gabra1	GABRA1	P62812	GBRA1_MOUSE	Gamma-aminobutyric acid receptor subunit alpha-1	232331	218381	325316	339879	300633	226354	193968	225745	288029	334649	318195	283308	264490	No	0.104934	0.646718	0.999933
Gabra2	GABRA2	P26048	GBRA2_MOUSE	Gamma-aminobutyric acid receptor subunit alpha-2	12396.4	10734.2	11646.8	8495.07	7664.68	11424.4	7196.1	5936.06	9202.11	13486.7	8995.31	10187.4	9373.45	No	0.148647	0.556316	0.999933
Gabra3	GABRA3	P26049	GBRA3_MOUSE	Gamma-aminobutyric acid receptor subunit alpha-3	26492.8	41469.5	42901.7	48492	42806	38502.1	30463.3	28995.9	33921.4	46576.1	47083	40432.4	37590.3	No	0.102708	0.658808	0.999933
Gabra4	GABRA4	Q9D6F4	GBRA4_MOUSE	Gamma-aminobutyric acid receptor subunit alpha-4	26423.9	27471.5	35048.4	33490.9	26806.7	25663.8	22851.4	24382.2	29780.2	31845.7	31837	29848.3	27726.7	No	0.108098	0.592325	0.999933
Gabra5	GABRA5	Q8BHJ7	GBRA5_MOUSE	Gamma-aminobutyric acid receptor subunit alpha-5	4295.84	9058.31	15211.1	14731.9	13079.2	6153.79	NA	12607.1	20393	12858.3	15497.1	11275.3	13501.8	No	-0.293378	0.455851	0.999933
Gabrb1	GABRB1	P50571	GBRB1_MOUSE	Gamma-aminobutyric acid receptor subunit beta-1	14860.9	16626.2	21135.7	19312.5	20325.6	12939.9	6821.56	14988.2	18989.1	26834.3	22199.8	18452.2	17128.8	No	0.220894	0.480886	0.999933
Gabrb2	GABRB2	P63137	GBRB2_MOUSE	Gamma-aminobutyric acid receptor subunit beta-2	30904.4	48999.7	67318.2	64695.4	60761.7	51542	54913.2	38581.6	62671	71549.6	65595.4	54535.9	57475.5	No	-0.10151	0.691657	0.999933
Gabrb3	GABRB3	P63080	GBRB3_MOUSE	Gamma-aminobutyric acid receptor subunit beta-3	15543.8	21242.1	41516	34330.7	31551.6	16370.5	12814.2	20583	33770	29539.4	33595.3	28836.8	24445.4	No	0.246673	0.453508	0.999933
Gabrd	GABRD	P22933	GBRD_MOUSE	Gamma-aminobutyric acid receptor subunit delta	14058.8	10412.6	11456.1	14906.3	12887	8774.21	7232.53	9457.71	14336.2	14229	14464.9	12744.1	11415.8	No	0.200126	0.417387	0.999933
Gabrg2	GABRG2	P22723	GBRG2_MOUSE	Gamma-aminobutyric acid receptor subunit gamma-2	32074.6	49113.2	59724.2	56270.5	51626.3	49118.3	42839.4	33923.5	49583.7	60101.5	57214.9	49761.8	48796.9	No	0.021411	0.927198	0.999933
Gad1	GAD1	P48318	DCE1_MOUSE	Glutamate decarboxylase 1	8087.33	14167.5	NA	3158.83	6842.84	10433.4	13173	2841.59	4696.9	9747.84	NA	8064.13	8178.54	No	-0.00668616	0.989303	0.999933
Gad2	GAD2	P48320	DCE2_MOUSE	Glutamate decarboxylase 2	7208.44	9274.95	NA	15965.1	3463.75	6008.99	6592.21	NA	NA	6794.61	14125.3	8978.07	8380.29	No	-0.0100692	0.982099	0.999933
Gak	GAK	Q99KY4	GAK_MOUSE	Cyclin-G-associated kinase	18680.6	31569.6	29815.3	36129.4	30688.2	29005.5	24952.7	21107.6	34856.7	35470.6	30592.1	29376.6	29330.8	No	-0.00768537	0.973787	0.999933
Ganab	GANAB	Q8BHN3	GANAB_MOUSE	Neutral alpha-glucosidase AB	11926.6	12577.5	7158.94	9285.14	15169.4	13957.8	8148	7149.1	6132.13	15151.8	7158.78	11223.5	9616.28	No	0.267206	0.369661	0.999933
Gap43	GAP43	P06837	NEUM_MOUSE	Neuromodulin	5534.33	8367.93	8230.03	8063.15	9096.61	8527.39	8032.19	6793.93	9105.07	5465.3	6446.05	7858.41	7394.99	No	0.0895813	0.685611	0.999933
Gapdh	GAPDH	P16858	G3P_MOUSE	Glyceraldehyde-3-phosphate dehydrogenase	326955	289429	473648	191986	263531	194141	388154	714890	276807	326356	227396	309110	354624	No	-0.120313	0.715983	0.999933
Gapvd1	GAPVD1	Q6PAR5	GAPD1_MOUSE	GTPase-activating protein and VPS9 domain-containing protein 1	10024.9	9006.01	NA	11965.7	11515.8	7517.31	NA	5759.03	12103.1	11173.8	6688.11	10628.1	8648.28	No	0.349295	0.227127	0.999933
Gart	GART	Q64737	PUR2_MOUSE	Trifunctional purine biosynthetic protein adenosine-3	6670.14	5327.43	2544.37	NA	NA	NA	7123.38	9038.97	12511.9	6111.23	NA	4847.31	8696.37	Down with LPS	-0.900197	0.0405196	0.999933
Gatd3a	NA	Q9D172	GAL3A_MOUSE	Glutamine amidotransferase-like class 1 domain-containing protein 3A, mitochondrial	21837.3	41027.7	26928.2	31534.6	27240.5	52217.6	33211.6	32064.7	28007.3	34516	29059	29713.7	34846	No	-0.229169	0.337999	0.999933
Gba2	GBA2	Q69ZF3	GBA2_MOUSE	Non-lysosomal glucosylceramidase	NA	10767.6	11611.8	12287.8	10629.5	13281	9328.07	10313.8	12146.9	14021.2	9285.67	11324.2	11396.1	No	0.00775275	0.97212	0.999933
Gbp5	GBP5	Q8CFB4	GBP5_MOUSE	Guanylate-binding protein 5	181270	198343	NA	132230	110906	166847	176589	72218.4	112350	112499	121700	155687	127034	No	0.31453	0.290211	0.999933
Gcc2	GCC2	Q8CHG3	GCC2_MOUSE	GRIP and coiled-coil domain-containing protein 2	65529.1	14143.7	NA	32249.1	58782.6	NA	43740.4	45542.9	NA	12721.2	35755.9	42676.1	34440.1	No	0.238833	0.652923	0.999933
Gcdh	GCDH	Q60759	GCDH_MOUSE	Glutaryl-CoA dehydrogenase, mitochondrial	6006.14	8782.87	5058.96	9801.23	12358.8	8949.92	NA	42308	NA	11662.4	3805.48	8401.59	16681.4	No	-0.513072	0.35807	0.999933
Gcn1	NA	E9PVA8	GCN1_MOUSE	eIF-2-alpha kinase activator GCN1	1714.78	4225.1	NA	NA	6469.35	2079.85	NA	NA	4902.74	3502.94	NA	4136.41	3495.18	No	0.130664	0.801391	0.999933
Gda	GDA	Q9R111	GUAD_MOUSE	Guanine deaminase	14007.2	12438.7	15720.9	3535.27	4424.02	7348.24	11864.5	16501.4	NA	5835.12	9335.66	10025.2	10177	No	-0.174273	0.693997	0.999933
Gdap1	GDAP1	O88741	GDAP1_MOUSE	Ganglioside-induced differentiation-associated protein 1	23876.1	44925.4	18980.1	23865.7	26508.1	42476.8	46392.6	20315	20815.1	37324.9	18016.1	27631.1	30890.1	No	-0.119904	0.703279	0.999933
Gdap1l1	GDAP1L1	Q8VE33	GD1L1_MOUSE	Ganglioside-induced differentiation-associated protein 1-like 1	7274.4	19194.1	12987.8	15285.6	15630.9	15504.5	26813.7	10239.9	14041.8	25813.7	12037.5	14074.5	17408.5	No	-0.279484	0.383479	0.999933
Gde1	GDE1	Q9JL56	GDE1_MOUSE	Glycerophosphodiester phosphodiesterase 1	18374.5	16542.7	13505.2	17857.5	13520.9	14638.3	30218.9	8385.38	9826.85	17298.7	8626.06	15960.2	14832.4	No	0.254598	0.425822	0.999933
Gdi1	GDI1	P50396	GDIA_MOUSE	Rab GDP dissociation inhibitor alpha	62068.4	84164.6	65522.1	46542.8	54806.5	49672	91410.8	82526.1	55798.1	82774.1	28370.5	62620.9	65091.9	No	0.0211531	0.944421	0.999933
Gdi2	GDI2	Q61598	GDIB_MOUSE	Rab GDP dissociation inhibitor beta	30576.7	34148.5	20484.5	12324.4	19682.2	18294.9	32353.6	23737.9	20450.8	23129.9	9031.7	23443.3	21166.5	No	0.15485	0.645692	0.999933
Gdpd1	GDPD1	Q9CRY7	GDPD1_MOUSE	Lysophospholipase D GDPD1	13806.9	31142	16964.8	23086.5	26931.3	30674.3	16434.4	13868.2	19271.2	34922.5	21848.9	22386.3	22836.6	No	-0.0133226	0.964017	0.999933
Gdpd5	GDPD5	Q640M6	GDPD5_MOUSE	Glycerophosphodiester phosphodiesterase domain-containing protein 5	5917.01	5546.74	5320.48	7255.26	7447.73	6641.84	5953.38	4799.01	NA	8815.69	5472.63	6297.44	6336.51	No	0.00871018	0.970434	0.999933
Gemin5	GEMIN5	Q8BX17	GEMI5_MOUSE	Gem-associated protein 5	592923	67220.3	113842	255427	404414	175068	114874	143671	420731	28917.6	363334	286765	207766	No	0.497627	0.455767	0.999933
Get1	NA	Q8K0D7	GET1_MOUSE	Guided entry of tail-anchored proteins factor 1	NA	4332.28	4722.45	8852.66	3033.17	5085.28	NA	NA	4541.18	5711.43	NA	5235.14	5112.63	No	-0.0723494	0.84584	0.999933
Get3	NA	O54984	GET3_MOUSE	ATPase GET3	NA	9142.95	4484.13	7366.44	6148.72	9004.31	5525.03	13956.1	4607.03	6500.54	7190.33	6785.56	7797.23	No	-0.150295	0.641731	0.999933
Gfap	GFAP	P03995	GFAP_MOUSE	Glial fibrillary acidic protein	1.35406e+06	558254	1.44736e+06	1.11272e+06	1.22951e+06	827388	712634	933950	864679	2.08936e+06	1.25032e+06	1.14038e+06	1.11306e+06	No	0.0638938	0.840788	0.999933
Gfm1	GFM1	Q8K0D5	EFGM_MOUSE	Elongation factor G, mitochondrial	9997.74	9856.51	4679.44	6783.43	6815.82	9366.41	7214.6	4510.82	5925.69	10672.3	NA	7626.59	7537.96	No	0.0290664	0.922657	0.999933
Gfod1	GFOD1	Q3UHD2	GFOD1_MOUSE	Glucose-fructose oxidoreductase domain-containing protein 1	NA	9461.34	NA	6353.88	8408.15	13174.9	9179	NA	NA	7508.04	NA	8074.46	9953.97	No	-0.281674	0.425279	0.999933
Ggct	GGCT	Q9D7X8	GGCT_MOUSE	Gamma-glutamylcyclotransferase	NA	6500.78	4275.65	NA	3271.15	7785.34	NA	NA	7481.97	4564.45	NA	4682.53	6610.59	No	-0.516021	0.194305	0.999933
Ggt7	GGT7	Q99JP7	GGT7_MOUSE	Glutathione hydrolase 7	21384.5	14405.6	16868.9	19539	20056.1	15794	15301.4	8660.27	13241.2	22900.4	19737.5	18450.8	15939.1	No	0.26178	0.316762	0.999933
Ghitm	GHITM	Q91VC9	GHITM_MOUSE	Growth hormone-inducible transmembrane protein	50066.5	38160.4	41054.1	51617.3	39316.9	38726.5	38720.5	36940.7	41074.3	40441.6	50159.8	44043	41010.6	No	0.0985839	0.616605	0.999933
Gipc1	GIPC1	Q9Z0G0	GIPC1_MOUSE	PDZ domain-containing protein GIPC1	NA	7093.53	9648.58	6456.2	10127.6	13804.4	NA	8957.35	5234.75	7935.32	5781.16	8331.48	8342.6	No	0.0603517	0.847877	0.999933
Git1	GIT1	Q68FF6	GIT1_MOUSE	ARF GTPase-activating protein GIT1	7521.11	12910.8	13957.3	15206.5	13257.4	8106.93	8127.95	11884.6	17440.1	15651.8	11040.8	12570.6	12042	No	0.0835443	0.758898	0.999933
Gja1	GJA1	P23242	CXA1_MOUSE	Gap junction alpha-1 protein	56256.1	78080	92313.1	88014.1	67310.3	67714.9	86166.9	44579.3	59847.4	67867.8	84530.3	76394.7	68451.1	No	0.169334	0.474545	0.999933
Gjb1	GJB1	P28230	CXB1_MOUSE	Gap junction beta-1 protein	NA	NA	5234.61	8046.43	3849.21	NA	NA	NA	7374.96	5392.62	5162.71	5710.08	5976.76	No	-0.113586	0.758264	0.999933
Gjb6	GJB6	P70689	CXB6_MOUSE	Gap junction beta-6 protein	13677.5	17974	22119.6	29569.8	19393	16823.1	16045.9	13104.7	20943.7	34394.6	24393.8	20546.8	20951	No	-0.000450348	0.998717	0.999933
Gjc3	GJC3	Q921C1	CXG3_MOUSE	Gap junction gamma-3 protein	16215.2	37708.2	25850	35317.2	28844	35662.7	32810.3	23563.3	22846.2	36779.5	40428.1	28786.9	32015	No	-0.179013	0.50005	0.999933
Gk	GK3P	Q64516	GLPK_MOUSE	Glycerol kinase	15673.7	24817.3	12563.5	17729.8	20580	22939.3	12164.2	10805.5	10219.3	23302.9	12682.3	18272.9	15352.3	No	0.300126	0.300268	0.999933
Glo1	GLO1	Q9CPU0	LGUL_MOUSE	Lactoylglutathione lyase	7293.79	17929.9	21565.8	11795.8	7677.28	7013.07	16458.1	25761.3	17100.6	15798	8723.37	13252.5	15142.4	No	-0.197586	0.599062	0.999933
Glod4	GLOD4	Q9CPV4	GLOD4_MOUSE	Glyoxalase domain-containing protein 4	NA	4042.25	6305.35	8090.88	10025.7	3938.6	3620.77	6586.74	1922.79	3569.04	5326.21	7116.05	4160.69	Up with LPS	0.795851	0.0360569	0.999933
Glrx3	GLRX3	Q9CQM9	GLRX3_MOUSE	Glutaredoxin-3	2850.37	4508.34	2520.33	NA	NA	14191	25973	3560.45	NA	3276.97	NA	3293.01	11750.3	No	-1.34511	0.0631309	0.999933
Gls	GLS	D3Z7P3	GLSK_MOUSE	Glutaminase kidney isoform, mitochondrial	19625.4	29609	25000.1	24197.1	28769.8	44516.3	19067.1	26339.7	17584.2	34450.2	21064.1	25440.3	27170.3	No	-0.0273569	0.918229	0.999933
Gls2	GLS2	Q571F8	GLSL_MOUSE	Glutaminase liver isoform, mitochondrial	NA	17407.8	NA	9808.12	8543.6	30459	9320.18	6170.58	7954.96	13108.1	NA	11919.9	13402.6	No	0.00773404	0.987078	0.999933
Glud1	GLUD1	P26443	DHE3_MOUSE	Glutamate dehydrogenase 1, mitochondrial	30084.7	44630.4	39019.3	35200	48595.7	68752.9	37220.9	43787.6	32142.6	38861.3	31913.8	39506	42113.2	No	-0.0593124	0.808356	0.999933
Glul	GLUL	P15105	GLNA_MOUSE	Glutamine synthetase	208562	228199	191585	156081	158237	125988	214165	264472	205503	192377	119391	188533	186983	No	0.0529784	0.832602	0.999933
Gna11	GNA11	P21278	GNA11_MOUSE	Guanine nucleotide-binding protein subunit alpha-11	10270.3	17665.8	11960.8	13186.7	18102	21734.2	3845.48	10042.5	8670.87	18145.3	9792.08	14237.1	12038.4	No	0.412792	0.280925	0.999933
Gna12	GNA12	P27600	GNA12_MOUSE	Guanine nucleotide-binding protein subunit alpha-12	3476.67	7510.62	8385.41	9376.51	14300.3	5911.46	NA	NA	5979.74	8892.33	7800.13	8609.89	7145.92	No	0.153394	0.672811	0.999933
Gna13	GNA13	P27601	GNA13_MOUSE	Guanine nucleotide-binding protein subunit alpha-13	24155.2	35232.4	38495.2	38617.6	30885.8	41228.1	25485.5	25061.1	32211.9	46988.2	33317.7	33477.2	34048.7	No	-0.00713396	0.975881	0.999933
Gnai1	GNAI1	B2RSH2	GNAI1_MOUSE	Guanine nucleotide-binding protein G(i) subunit alpha-1	66000.2	135461	62743.5	91023.5	104810	163576	78384.7	47698.2	68174	123626	79609.9	92007.7	93511.4	No	0.0337922	0.91587	0.999933
Gnai2	GNAI2	P08752	GNAI2_MOUSE	Guanine nucleotide-binding protein G(i) subunit alpha-2	32212.8	39310.4	23155.8	52819.7	39066.8	60142.8	26229.7	17644.4	27138.7	50726.2	31118.5	37313.1	35500	No	0.144913	0.653455	0.999933
Gnai3	GNAI3	Q9DC51	GNAI3_MOUSE	Guanine nucleotide-binding protein G(i) subunit alpha-3	7464.39	24550.6	10652.9	12296.7	17452.4	18966.6	5376.3	9307.28	10294.6	28189.1	10214.3	14483.4	13724.7	No	0.164658	0.683393	0.999933
Gnao1	GNAO1	P18872	GNAO_MOUSE	Guanine nucleotide-binding protein G(o) subunit alpha	1.07001e+06	2.08442e+06	1.21073e+06	1.35468e+06	2.26438e+06	1.67591e+06	1.02621e+06	1.03072e+06	1.12376e+06	2.37637e+06	1.11804e+06	1.59684e+06	1.39184e+06	No	0.209378	0.474696	0.999933
Gnaq	GNAQ	P21279	GNAQ_MOUSE	Guanine nucleotide-binding protein G(q) subunit alpha	33490.8	46433.1	33249.7	29899.3	46614.2	70973.4	29638.3	34201	21120.1	45617.6	32210.5	37937.4	38960.1	No	0.0445429	0.878056	0.999933
Gnas	GNAS	Q6R0H7	GNAS1_MOUSE	Guanine nucleotide-binding protein G(s) subunit alpha isoforms XLas	NA	10122.5	10758.7	11611.1	9565.85	21353.3	7534.91	11913.5	12138.9	10200.1	11532	10514.6	12445.4	No	-0.173458	0.531227	0.999933
Gnaz	GNAZ	O70443	GNAZ_MOUSE	Guanine nucleotide-binding protein G(z) subunit alpha	38864.3	62337	40750.9	53014.3	61789.3	65280.3	38618.9	34431.8	35095.9	76197.9	43263.2	51351.1	48814.7	No	0.116172	0.663966	0.999933
Gnb1	GNB1	P62874	GBB1_MOUSE	Guanine nucleotide-binding protein G(I)/G(S)/G(T) subunit beta-1	77928.4	137105	36573.4	82987.7	134756	198449	75145.5	54368.6	49204.7	94624.7	61477	93870.2	88878.2	No	0.112364	0.778192	0.999933
Gnb2	GNB2	P62880	GBB2_MOUSE	Guanine nucleotide-binding protein G(I)/G(S)/G(T) subunit beta-2	204661	374844	116597	163772	306368	354886	125301	119751	117955	294223	152059	233249	194029	No	0.295507	0.432621	0.999933
Gnb4	GNB4	P29387	GBB4_MOUSE	Guanine nucleotide-binding protein subunit beta-4	5044.23	5842.38	NA	5908.08	8222.32	10249.5	4962.81	9767.78	3479.28	10910.7	4821.6	6254.25	7365.27	No	-0.124583	0.720742	0.999933
Gnb5	GNB5	P62881	GNB5_MOUSE	Guanine nucleotide-binding protein subunit beta-5	12628.6	17386.5	6573.01	7853.06	11330.6	12599.8	7455.44	7952.98	8514.86	21265.5	6629.51	11154.4	10736.4	No	0.0983553	0.768543	0.999933
Gng12	GNG12	Q9DAS9	GBG12_MOUSE	Guanine nucleotide-binding protein G(I)/G(S)/G(O) subunit gamma-12	14028.2	30587	37482.8	35648.1	NA	29513.5	14006.5	NA	25740.3	18334.4	32839	29436.5	24086.7	No	0.260034	0.469949	0.999933
Gng2	GNG2	P63213	GBG2_MOUSE	Guanine nucleotide-binding protein G(I)/G(S)/G(O) subunit gamma-2	8236.72	17100.8	14519.5	8162.42	7616.33	21592.7	4776.96	24759.2	13172.2	8139.13	13368.5	11127.2	14301.4	No	-0.242705	0.543608	0.999933
Gng3	GNG3	P63216	GBG3_MOUSE	Guanine nucleotide-binding protein G(I)/G(S)/G(O) subunit gamma-3	8463.74	22246.1	16715	10591	18338.9	26608.3	10507	14873	14702	17612.1	13775.8	15271	16346.4	No	-0.126076	0.673997	0.999933
Gnpda1	GNPDA1	O88958	GNPI1_MOUSE	Glucosamine-6-phosphate isomerase 1	6419.75	4909.12	3716.93	2357.51	4414.98	NA	8417.59	4038.81	3842.86	5164.31	39683.2	4363.65	12229.4	No	-0.891359	0.117599	0.999933
Golga4	GOLGA4	Q91VW5	GOGA4_MOUSE	Golgin subfamily A member 4	8445.76	8459.71	NA	7725.34	NA	5874.94	NA	NA	3452.81	5254.9	NA	8210.27	4860.88	Up with LPS	0.790808	0.0334027	0.999933
Golga5	GOLGA5	Q9QYE6	GOGA5_MOUSE	Golgin subfamily A member 5	NA	5593.83	6641.73	7568.52	5798.81	3436.17	6895.35	NA	5248.03	9635.62	6152.82	6400.72	6273.6	No	0.0982254	0.744591	0.999933
Gorasp2	GORASP2	Q99JX3	GORS2_MOUSE	Golgi reassembly-stacking protein 2	28642.8	2868.17	NA	3142.02	NA	11699.5	NA	NA	18427	3108.97	NA	11551	11078.5	No	-0.458879	0.612167	0.999933
Got1	GOT1	P05201	AATC_MOUSE	Aspartate aminotransferase, cytoplasmic	13470.3	28712.7	40108.3	7771.14	17844.6	15595.5	31193.4	43294.2	12867.8	13978.2	9864.45	21581.4	21132.3	No	0.0147788	0.973657	0.999933
Got2	GOT2	P05202	AATM_MOUSE	Aspartate aminotransferase, mitochondrial	27593.4	47888.2	43466.1	28836.2	35416.3	76223.6	47950.7	56543.5	32305.9	36130.1	31219.8	36640	46728.9	No	-0.3072	0.274004	0.999933
Gpaa1	GPAA1	Q9WTK3	GPAA1_MOUSE	Glycosylphosphatidylinositol anchor attachment 1 protein	20374.5	19490.7	33373.6	32709.9	28726.7	19569.4	14402.7	17051.2	25053.8	29077.1	29311.5	26935.1	22411	No	0.278543	0.29256	0.999933
Gpam	GPAM	Q61586	GPAT1_MOUSE	Glycerol-3-phosphate acyltransferase 1, mitochondrial	NA	3677.99	9445.7	7602.68	7340.08	4370.04	NA	NA	6699.8	7390.6	7168.79	7016.61	6407.31	No	0.0804219	0.811685	0.999933
Gpat4	GPAT4	Q8K2C8	GPAT4_MOUSE	Glycerol-3-phosphate acyltransferase 4	7172.67	6934.68	6663.18	6683.49	8639.3	9372.7	9046.66	NA	7204.71	8363.73	8789.43	7218.67	8555.44	No	-0.246127	0.241383	0.999933
Gpcpd1	GPCPD1	Q8C0L9	GPCP1_MOUSE	Glycerophosphocholine phosphodiesterase GPCPD1	16378	17841	7646.5	12410.4	NA	29254	8180.45	7258.03	NA	13271	9012.88	13569	13395.3	No	0.15687	0.704431	0.999933
Gpd2	GPD2	Q64521	GPDM_MOUSE	Glycerol-3-phosphate dehydrogenase, mitochondrial	47157.8	52662	36508.3	45618	51486.5	56761.3	33926.6	36558	29069.2	60499.9	37736	46686.5	42425.2	No	0.17961	0.459769	0.999933
Gphn	GPHN	Q8BUV3	GEPH_MOUSE	Gephyrin	9830.68	21882.2	13902.1	12620.7	18909.4	13557.1	10516.3	10651.8	11183	19198.5	8859.31	15429	12327.7	No	0.312007	0.252886	0.999933
Gpi	NA	P06745	G6PI_MOUSE	Glucose-6-phosphate isomerase	59577.4	23896.8	28410.8	15072	29530.2	12777.4	24472.2	44348.9	22699.2	11763	33775.5	31297.4	24972.7	No	0.33733	0.393903	0.999933
Gpm6a	GPM6A	P35802	GPM6A_MOUSE	Neuronal membrane glycoprotein M6-a	76120.2	188775	146328	139513	125836	275399	170831	109766	143105	208473	128128	135315	172617	No	-0.34034	0.249845	0.999933
Gpm6b	GPM6B	P35803	GPM6B_MOUSE	Neuronal membrane glycoprotein M6-b	199201	447626	271001	405557	321477	415599	263391	215101	264244	475993	373932	328972	334710	No	-0.0256132	0.926888	0.999933
Gpr107	GPR107	Q8BUV8	GP107_MOUSE	Protein GPR107	8180.61	11360.6	8452.8	8032.01	5208.78	8281.74	8568.62	NA	9070.42	8795.42	11761	8246.96	9295.44	No	-0.20371	0.411904	0.999933
Gpr158	GPR158	Q8C419	GP158_MOUSE	Probable G-protein coupled receptor 158	42879.3	59522.1	66370.2	77843.8	76402	61198.6	56956	47487.8	62262.1	83658.5	74034.9	64603.5	64266.3	No	-0.000642613	0.997787	0.999933
Gpr162	GPR162	Q3UN16	GP162_MOUSE	Probable G-protein coupled receptor 162	15594.8	22270.4	30303.5	29281.7	23119.6	21113.3	15399.7	17321.1	25871.5	31381.4	25757.2	24114	22807.4	No	0.084321	0.740782	0.999933
Gpr26	GPR26	Q8BZA7	GPR26_MOUSE	G-protein coupled receptor 26	NA	2554.86	5367.2	5104.75	3486.5	4003.97	3178.83	NA	NA	3092.96	2924.84	4128.33	3300.15	No	0.270938	0.376616	0.999933
Gpr37	GPR37	Q9QY42	GPR37_MOUSE	Prosaposin receptor GPR37	16193.6	35970.7	12357.8	15671.8	15136.7	32457.7	17734	11345	15322.4	21048.4	13247.1	19066.1	18525.8	No	0.0184167	0.954106	0.999933
Gpr37l1	GPR37L1	Q99JG2	G37L1_MOUSE	G-protein coupled receptor 37-like 1	25802.8	47667.5	129562	119131	101569	48642.4	31548	67360.3	136379	145633	126036	84746.5	92599.6	No	-0.149877	0.757145	0.999933
Gpr50	GPR50	O88495	MTR1L_MOUSE	Melatonin-related receptor	4698.39	1989.26	NA	5130.89	6387.8	5531	NA	NA	NA	13319.9	25030.3	4551.59	14627.1	Down with LPS	-1.55149	0.0125058	0.999933
Gpr89	NA	Q8BS95	GPHR_MOUSE	Golgi pH regulator	NA	5821.26	7343.9	9543.21	5179.48	4926.8	4311.64	NA	NA	8067.2	7245.32	6971.96	6137.74	No	0.191789	0.540771	0.999933
Gprc5b	GPRC5B	Q923Z0	GPC5B_MOUSE	G-protein coupled receptor family C group 5 member B	8686.35	17535.4	24962.2	29253.8	19046.7	16349.9	9002.01	12381.5	24419.7	29791.4	27534.1	19896.9	19913.1	No	0.0160096	0.965383	0.999933
Gprin1	GPRIN1	Q3UNH4	GRIN1_MOUSE	G protein-regulated inducer of neurite outgrowth 1	34315.5	45230.4	56180.9	67809.2	49073.3	45849.7	38811.6	34863.5	43135.6	69292.1	54479	50521.9	47738.6	No	0.0834658	0.734586	0.999933
Gprin3	GPRIN3	Q8BWS5	GRIN3_MOUSE	G protein-regulated inducer of neurite outgrowth 3	NA	4155.52	NA	3668.17	4720.18	3564.25	NA	NA	3022.38	5081.91	3716.19	4181.29	3846.18	No	0.139191	0.640163	0.999933
Gpx4	GPX4	O70325	GPX4_MOUSE	Phospholipid hydroperoxide glutathione peroxidase	20153.3	19983.1	13340.8	19220.5	16230.5	17473.3	10536.9	10829.3	14118.1	18693.7	13234.4	17785.6	14147.6	No	0.346743	0.143846	0.999933
Gramd1b	GRAMD1B	Q80TI0	ASTRB_MOUSE	Protein Aster-B	5744.9	7811.17	7600.43	6927.5	8280.83	6002.67	2856.92	NA	7839.68	8107.48	5371.75	7272.97	6035.7	No	0.348102	0.242325	0.999933
Grb2	GRB2	Q60631	GRB2_MOUSE	Growth factor receptor-bound protein 2	NA	6901.78	11316.3	6576	9822.71	4509.11	17432.9	13157.1	NA	7719.26	NA	8654.2	10704.6	No	-0.165547	0.686312	0.999933
Gria1	GRIA1	P23818	GRIA1_MOUSE	Glutamate receptor 1	18793	30157.7	26481.9	32029.1	32785.3	30053	19390.8	17828.2	24969.1	40083.2	27393.5	28049.4	26619.6	No	0.10103	0.692244	0.999933
Gria2	GRIA2	P23819	GRIA2_MOUSE	Glutamate receptor 2	201625	215820	185930	181776	205281	211059	163288	124748	166361	248113	184167	198086	182956	No	0.144804	0.506265	0.999933
Gria3	GRIA3	Q9Z2W9	GRIA3_MOUSE	Glutamate receptor 3	43210.3	49194.5	47847.5	45723.1	50939.7	51248.7	46268	29832.5	43670.7	51779.5	50964	47383	45627.2	No	0.0765158	0.71488	0.999933
Gria4	GRIA4	Q9Z2W8	GRIA4_MOUSE	Glutamate receptor 4	6202.72	13072.1	13167.4	16604.2	12993.9	14240.7	7825.66	9013.29	11361.3	17157.1	15380.3	12408.1	12496.4	No	-0.024308	0.933717	0.999933
Grid1	GRID1	Q61627	GRID1_MOUSE	Glutamate receptor ionotropic, delta-1	6461.92	10215.7	12306.2	11447.3	11225.8	9503.13	6312.13	8445.8	10867	14783.7	8818.74	10331.4	9788.41	No	0.0921439	0.719728	0.999933
Grik2	GRIK2	P39087	GRIK2_MOUSE	Glutamate receptor ionotropic, kainate 2	3614.99	7012.67	6527.1	6062.89	7858.85	6085.18	4922.06	5121.22	NA	6964.83	9554.45	6215.3	6529.55	No	-0.0745183	0.786984	0.999933
Grik3	GRIK3	B1AS29	GRIK3_MOUSE	Glutamate receptor ionotropic, kainate 3	19695.1	12264.3	4156.27	13066.9	12707.5	10158	14389.2	NA	9005.46	10699.1	10041	12378	10858.5	No	0.04748	0.893424	0.999933
Grin1	GRIN1	P35438	NMDZ1_MOUSE	Glutamate receptor ionotropic, NMDA 1	23295.5	35836.5	30845.9	30195.5	37637.8	28467.1	25109.2	21137.6	32355.9	39499.4	29468.6	31562.3	29339.6	No	0.113223	0.615496	0.999933
Grin2a	GRIN2A	P35436	NMDE1_MOUSE	Glutamate receptor ionotropic, NMDA 2A	16074.2	17654.2	17594.8	14607.1	16532.2	17716.4	15317.7	7912.82	13995.4	18570.6	14914.1	16492.5	14737.8	No	0.208838	0.387247	0.999933
Grin2b	GRIN2B	Q01097	NMDE2_MOUSE	Glutamate receptor ionotropic, NMDA 2B	15071.3	23650.5	20396.9	19871.1	24218.9	19495.6	12211.2	14749	18346.9	28344.5	17653.7	20641.7	18466.8	No	0.190675	0.439138	0.999933
Grk2	GRK2	Q99MK8	ARBK1_MOUSE	Beta-adrenergic receptor kinase 1	4182.95	11184.1	9383.33	7195.04	8291.85	NA	NA	5494	8032.55	12466.3	7545.27	8047.45	8384.52	No	-0.0694731	0.834565	0.999933
Grm1	GRM1	P97772	GRM1_MOUSE	Metabotropic glutamate receptor 1	6925.85	16400.6	18327.7	15475.9	14915.8	21562.9	9478.74	11548.5	9888.16	18449.2	16160.2	14409.2	14514.6	No	-0.0135265	0.964633	0.999933
Grm2	GRM2	Q14BI2	GRM2_MOUSE	Metabotropic glutamate receptor 2	14091.7	32796	29784.5	37733.5	32854	27810.9	10205.8	19921.5	28459.9	46649	32660.9	29451.9	27618	No	0.160019	0.661003	0.999933
Grm3	GRM3	Q9QYS2	GRM3_MOUSE	Metabotropic glutamate receptor 3	73217	99069.5	92851	92057.4	91284.9	90240.2	70175.4	57814.8	97027.2	110885	84212.4	89696	85059.1	No	0.101092	0.646453	0.999933
Grm4	GRM4	Q68EF4	GRM4_MOUSE	Metabotropic glutamate receptor 4	NA	6978.26	4230.05	8689.59	45074.2	5730.37	NA	3040.85	NA	10596.6	5745.44	16243	6278.32	No	0.861502	0.189256	0.999933
Grm5	GRM5	Q3UVX5	GRM5_MOUSE	Metabotropic glutamate receptor 5	12689.7	23402.8	24465.8	26962.9	24539.9	22379.8	17652.5	15170.2	20096	30327.4	23271.8	22412.2	21482.9	No	0.0492053	0.847353	0.999933
Grm7	GRM7	Q68ED2	GRM7_MOUSE	Metabotropic glutamate receptor 7	7632.68	12237.6	10500.8	13548.5	13358.9	14024	7301.95	NA	8040.46	18312.1	12986.8	11455.7	12133.1	No	-0.0282871	0.923526	0.999933
Gsdma	GSDMA	Q9EST1	GSDMA_MOUSE	Gasdermin-A	31538.4	16741	74841.5	25778.9	36273	20923.6	22650.4	107887	41942.5	10418	54250.4	37034.5	43012	No	-0.00132499	0.997958	0.999933
Gsg1l	GSG1L	D3Z7H4	GSG1L_MOUSE	Germ cell-specific gene 1-like protein	5517.09	8839.95	7349.9	10245.9	7181.16	8339.06	NA	NA	8000.04	14392.8	13879.6	7826.81	11152.9	No	-0.488144	0.106611	0.999933
Gsk3a	GSK3A	Q2NL51	GSK3A_MOUSE	Glycogen synthase kinase-3 alpha	NA	3181.84	3214.46	1140.82	1748.86	NA	6298.68	2855.21	2477.11	3668.66	NA	2321.5	3824.92	No	-0.750409	0.0834113	0.999933
Gsk3b	GSK3B	Q9WV60	GSK3B_MOUSE	Glycogen synthase kinase-3 beta	5448.52	14384.4	12841.2	9398.94	10495.6	10792.7	7809.08	10860	12196.8	11416.6	7382.37	10513.7	10076.3	No	0.0125657	0.962696	0.999933
Gsn	GSN	P06396	GELS_HUMAN	Gelsolin	6476.8	6349.01	17739.2	9324.8	13419.5	8903.43	6977.42	15345.3	7071.42	7491.41	6880.18	10661.9	8778.2	No	0.227858	0.471066	0.999933
Gspt1	GSPT1	Q8R050	ERF3A_MOUSE	Eukaryotic peptide chain release factor GTP-binding subunit ERF3A	19007.4	22373.6	15329.3	18115.2	15271.7	12801.6	18529.4	12489.7	18272	20887.2	13258.6	18019.5	16039.7	No	0.183534	0.41586	0.999933
Gsr	GSR	P47791	GSHR_MOUSE	Glutathione reductase, mitochondrial	7122.6	11394.6	5466.6	6468.13	7028.68	7268.98	6107.69	5040.97	7501.48	10425.4	7445.59	7496.13	7298.34	No	0.0280419	0.910248	0.999933
Gss	GSS	P51855	GSHB_MOUSE	Glutathione synthetase	NA	3593.75	7685.31	2420.69	19205.8	4314.46	6900.1	13854.4	7082.77	2293.91	5885.7	8226.37	6721.9	No	0.0370508	0.946691	0.999933
Gstm1	GSTM5	P10649	GSTM1_MOUSE	Glutathione S-transferase Mu 1	15697.2	33374.4	48673.6	9706.61	9870.28	15194.8	39500.5	62407.4	14941	15468.3	12922.9	23464.4	26739.1	No	-0.212162	0.672314	0.999933
Gstm5	GSTM3	P48774	GSTM5_MOUSE	Glutathione S-transferase Mu 5	8077.06	14116.7	8128.75	5041.54	6900.87	8286.9	12595.3	10405.5	5737.96	7286.03	4402.05	8452.98	8118.95	No	0.0605724	0.84688	0.999933
Gstm6	NA	O35660	GSTM6_MOUSE	Glutathione S-transferase Mu 6	14917.8	29646.1	51326.4	14559.7	14745.1	NA	31245.4	77965	22319.9	20826	12819.3	25039	33035.1	No	-0.314941	0.50835	0.999933
Gstp1	GSTP1	P09211	GSTP1_HUMAN	Glutathione S-transferase P	NA	9042.53	29398.3	22253.3	12668.3	NA	NA	29745.4	73807.3	9685.55	17864	18340.6	32775.6	No	-0.585404	0.314251	0.999933
Gtf2f2	GTF2F2	Q8R0A0	T2FB_MOUSE	General transcription factor IIF subunit 2	26569.6	NA	26267	28799.5	34209.4	27893.8	19609.1	19489.8	21320.3	22178	36317.5	28961.4	24468.1	No	0.273166	0.274124	0.999933
Gtf3c4	GTF3C4	Q8BMQ2	TF3C4_MOUSE	General transcription factor 3C polypeptide 4	NA	4191.07	3449.29	2045.46	3047.89	5757.37	NA	NA	NA	3052.72	3222.79	3183.43	4010.96	No	-0.317809	0.381064	0.999933
Gtpbp1	GTPBP1	O08582	GTPB1_MOUSE	GTP-binding protein 1	NA	7213	2774.33	3354.84	3698.61	NA	2168.84	2167.17	4330.88	5313.25	3234.6	4260.2	3442.95	No	0.298876	0.413371	0.999933
Gucy1a1	NA	Q9ERL9	GCYA1_MOUSE	Guanylate cyclase soluble subunit alpha-1	17802.4	7990.34	5571.86	NA	16549.5	10294.8	17684.8	NA	5086.87	7776.14	NA	11978.5	10210.7	No	0.216252	0.638959	0.999933
Gucy1b1	NA	O54865	GCYB1_MOUSE	Guanylate cyclase soluble subunit beta-1	14421.6	13688.7	8492.02	9159.55	13358.9	13140.4	11037.3	6595.24	10276	16291.6	9694.28	11824.1	11172.5	No	0.101556	0.697896	0.999933
Guf1	GUF1	Q8C3X4	GUF1_MOUSE	Translation factor Guf1, mitochondrial	NA	5268.22	3314.47	3287.96	7262.82	2728.93	NA	NA	2749.02	7011.49	NA	4783.37	4163.15	No	0.270295	0.532985	0.999933
Gulo	NA	P58710	GGLO_MOUSE	L-gulonolactone oxidase	8523.18	18581.1	18278.3	3104.75	2840.37	13844.7	28307	14093.1	6346.65	4833.74	3054.81	10265.6	11746.7	No	-0.235626	0.702336	0.999933
Gusb	GUSB	P12265	BGLR_MOUSE	Beta-glucuronidase	NA	4254.29	4872.69	7265.03	3537.4	4599.4	NA	NA	2655.33	5433.66	4288.39	4982.35	4244.2	No	0.226149	0.486006	0.999933
Gys1	GYS1	Q9Z1E4	GYS1_MOUSE	Glycogen [starch] synthase, muscle	11060.7	12035.6	7188.24	9942.22	7632.37	6931.74	8955.9	5442.01	9547	11473	6253.37	9571.82	8100.51	No	0.25958	0.308172	0.999933
H1-0	NA	P10922	H10_MOUSE	Histone H1.0	178223	127412	160780	123053	164789	97164.6	133497	88258.1	184830	86985.7	134570	150852	120884	No	0.359549	0.156206	0.999933
H1-4	NA	P43274	H14_MOUSE	Histone H1.4	237433	169376	240165	177002	210861	178694	196403	146126	292577	113265	237013	206968	194013	No	0.145702	0.573552	0.999933
H1-5	NA	P43276	H15_MOUSE	Histone H1.5	22895.4	22755.1	20822.6	15460.4	18763.5	22043.3	15472.5	9553.44	22731.6	14572.1	17346.9	20139.4	16953.3	No	0.290726	0.256906	0.999933
H4c1	NA	P62806	H4_MOUSE	Histone H4	226610	224160	226991	141548	235007	141292	224642	289659	250990	162405	210724	210863	213285	No	0.00173302	0.994329	0.999933
Hacd3	HACD3	Q8K2C9	HACD3_MOUSE	Very-long-chain (3R)-3-hydroxyacyl-CoA dehydratase 3	71656.9	70623.1	72815.5	77458.5	69058.5	53057.4	52774.1	46614.4	54975.7	64057.9	72894.9	72322.5	57395.7	No	0.347989	0.0903003	0.999933
Hadh	HADH	Q61425	HCDH_MOUSE	Hydroxyacyl-coenzyme A dehydrogenase, mitochondrial	3954.52	9501.77	6470.51	8479.2	9503.19	15016	6522	9335.83	9561.34	8738.85	9138.68	7581.84	9718.78	No	-0.383943	0.183031	0.999933
Hadha	HADHA	Q8BMS1	ECHA_MOUSE	Trifunctional enzyme subunit alpha, mitochondrial	27748.8	33074.9	24432.4	27700	35805	41415.5	23890.5	18955.7	20300.1	38553.9	25064.7	29752.2	28030.1	No	0.138857	0.584515	0.999933
Hadhb	HADHB	Q99JY0	ECHB_MOUSE	Trifunctional enzyme subunit beta, mitochondrial	32937.2	38006.2	20537.7	30593.2	33300.7	43131.1	16785.7	19739.9	22550.6	46066.1	23923.6	31075	28699.5	No	0.194534	0.51428	0.999933
Hagh	HAGH	Q99KB8	GLO2_MOUSE	Hydroxyacylglutathione hydrolase, mitochondrial	NA	8412.39	4787.16	NA	3747.75	6375.85	NA	3838.95	NA	3285.34	NA	5649.1	4500.05	No	0.30278	0.467031	0.999933
Hal	HAL	P35492	HUTH_MOUSE	Histidine ammonia-lyase	27488.5	22727.2	70953.7	25863	37870.9	24276.7	19129.2	105453	40068.9	6257.72	77540.4	36980.7	45454.3	No	0.103251	0.860633	0.999933
Hapln1	HAPLN1	Q9QUP5	HPLN1_MOUSE	Hyaluronan and proteoglycan link protein 1	29118.8	72811.5	48182.4	50509.4	83428	43288.4	37458.1	44207.9	38764.8	84302.4	35210.2	56810	47205.3	No	0.246028	0.423886	0.999933
Hapln4	HAPLN4	Q80WM4	HPLN4_MOUSE	Hyaluronan and proteoglycan link protein 4	7817.24	15640	2496.13	8869.03	14844.9	12544	5073.38	3712.54	4952.7	10066.4	4900.99	9933.47	6875	No	0.422665	0.355286	0.999933
Hars1	NA	Q61035	HARS1_MOUSE	Histidine--tRNA ligase, cytoplasmic	5320.83	5766.48	10090.9	NA	13329.3	5672.32	9505.39	12688.6	8853.08	3012.92	9354.84	8626.88	8181.19	No	0.105848	0.790274	0.999933
Has1	HAS1	Q61647	HYAS1_MOUSE	Hyaluronan synthase 1	NA	6125.63	8872.21	6688.47	NA	9527.74	4813.63	9190.97	20576.9	3646.91	NA	7228.77	9551.22	No	-0.154544	0.750462	0.999933
Hba	NA	P01942	HBA_MOUSE	Hemoglobin subunit alpha	33667.4	90409.8	105966	27926.9	40859.3	32495.2	122743	156493	40392.9	23059.7	41989.7	59765.8	69528.9	No	-0.0600877	0.905726	0.999933
Hbb-b1	NA	P02088	HBB1_MOUSE	Hemoglobin subunit beta-1	96763.5	182327	173625	35508.3	47897.2	104305	283969	208781	57691.7	24297.7	61300.2	107224	123391	No	-0.0361151	0.951769	0.999933
Hbs1l	HBS1L	Q69ZS7	HBS1L_MOUSE	HBS1-like protein	NA	3129.65	NA	3880.29	5270.61	2322.38	3607.73	NA	NA	3264.51	NA	4093.52	3064.87	No	0.408857	0.254608	0.999933
Hcfc1	HCFC1	Q61191	HCFC1_MOUSE	Host cell factor 1	10086.7	10436.7	5824.65	7269.59	7460.91	7845.03	7722.48	6091.38	6397.49	9619.26	8071.96	8215.71	7624.6	No	0.090281	0.689593	0.999933
Hcn1	HCN1	O88704	HCN1_MOUSE	Potassium/sodium hyperpolarization-activated cyclic nucleotide-gated channel 1	21810.5	32334.2	35612.8	39455.4	34849.2	36208.4	21257.1	23070	30339.8	41886	42787.4	32812.4	32591.5	No	0.03384	0.894612	0.999933
Hcn2	HCN2	O88703	HCN2_MOUSE	Potassium/sodium hyperpolarization-activated cyclic nucleotide-gated channel 2	19395.6	37314.6	33046.4	45197.8	35290	40687.9	31488.1	23654.8	32476.8	40538.8	45896.6	34048.9	35790.5	No	-0.0913452	0.724446	0.999933
Hcn3	HCN3	O88705	HCN3_MOUSE	Potassium/sodium hyperpolarization-activated cyclic nucleotide-gated channel 3	NA	3817.91	5360.9	7043.7	5294.05	5678.12	NA	3747.81	7438.99	5655.18	12087.2	5379.14	6921.46	No	-0.286319	0.400044	0.999933
Hdac11	HDAC11	Q91WA3	HDA11_MOUSE	Histone deacetylase 11	7328.87	16386.9	9860.2	16038.3	14056.4	11473.4	7777.17	6329.73	11782	21410.6	11574.4	12734.1	11724.6	No	0.16305	0.610702	0.999933
Hdac2	HDAC2	P70288	HDAC2_MOUSE	Histone deacetylase 2	NA	12026.2	13736.3	9381.87	NA	8696.63	NA	6011.78	NA	12901.2	NA	11714.8	9203.21	No	0.400076	0.294811	0.999933
Hdhd2	HDHD2	Q3UGR5	HDHD2_MOUSE	Haloacid dehalogenase-like hydrolase domain-containing protein 2	8052.92	1140.82	NA	12683.4	10328.2	NA	NA	4223.78	NA	3879.78	10905.1	8051.34	6336.21	No	0.0644288	0.93126	0.999933
Hdlbp	HDLBP	Q8VDJ3	VIGLN_MOUSE	Vigilin	NA	9200.26	6508.16	7614.04	10598.3	5921.01	18652.7	4480.59	4445.56	7202.37	5796.95	8480.18	7749.87	No	0.311756	0.403879	0.999933
Hecw1	HECW1	Q8K4P8	HECW1_MOUSE	E3 ubiquitin-protein ligase HECW1	NA	5079.31	3364.15	NA	2968.4	2144.69	NA	NA	2397.64	4470.16	NA	3803.95	3004.17	No	0.380615	0.341226	0.999933
Hecw2	HECW2	Q6I6G8	HECW2_MOUSE	E3 ubiquitin-protein ligase HECW2	NA	4550.8	2881.21	5464.64	5635.13	3410.36	NA	NA	NA	5002.17	4275.22	4632.94	4229.25	No	0.101516	0.758894	0.999933
Hepacam	HEPACAM	Q640R3	HECAM_MOUSE	Hepatocyte cell adhesion molecule	124440	138995	236078	264254	202420	144834	135258	125807	173815	244041	232510	193237	176044	No	0.122587	0.653818	0.999933
Heph	HEPH	Q9Z0Z4	HEPH_MOUSE	Hephaestin	14998.9	31188.1	44906.3	40778.9	31647.6	28149.6	19270.8	17418.2	35886.2	41030.7	43818.3	32703.9	30929	No	0.0745714	0.821342	0.999933
Hexb	HEXB	P20060	HEXB_MOUSE	Beta-hexosaminidase subunit beta	5694.57	7148.55	7900.4	NA	6746.57	9717.95	NA	14728.8	NA	3160.63	NA	6872.52	9202.45	No	-0.169647	0.716627	0.999933
Hgs	HGS	Q99LI8	HGS_MOUSE	Hepatocyte growth factor-regulated tyrosine kinase substrate	NA	3402.53	4370.87	2201.06	NA	NA	3414.84	3495.86	NA	4006.21	NA	3324.82	3638.97	No	-0.182326	0.604488	0.999933
Hhatl	HHATL	Q9D1G3	HHATL_MOUSE	Protein-cysteine N-palmitoyltransferase HHAT-like protein	14571.6	13055.3	14746.4	18169	13875	13056.1	9214.9	9133.04	14508.4	16947.3	14037.5	14883.5	12816.2	No	0.243901	0.289893	0.999933
Hibch	HIBCH	Q8QZS1	HIBCH_MOUSE	3-hydroxyisobutyryl-CoA hydrolase, mitochondrial	4619.8	NA	3229.03	NA	1891.41	11770.6	NA	NA	1140.82	2385.64	NA	3246.75	5099.01	No	-0.0610533	0.934162	0.999933
Hid1	HID1	Q8R1F6	HID1_MOUSE	Protein HID1	NA	12820.2	7693.64	8236.21	6917.32	6460.46	8165.3	NA	8507.34	7788.14	5974.26	8916.83	7379.1	No	0.244073	0.355875	0.999933
Hint1	HINT1	P70349	HINT1_MOUSE	Histidine triad nucleotide-binding protein 1	NA	7582.29	16422.5	5403.48	4233.21	3365.58	12544.2	27326.2	6566.1	3615.16	3482.46	8410.37	9483.29	No	0.112098	0.84618	0.999933
Hint3	HINT3	Q9CPS6	HINT3_MOUSE	Histidine triad nucleotide-binding protein 3	NA	4851.86	21421	3587.33	NA	5455.32	NA	NA	NA	6181.38	4808.92	9953.39	5481.88	No	0.400365	0.503113	0.999933
Hip1	HIP1	Q8VD75	HIP1_MOUSE	Huntingtin-interacting protein 1	NA	3329.2	3671.41	5831.93	6005.56	4339.07	NA	3025.33	3576.05	2892.57	4791.15	4709.52	3724.83	No	0.316332	0.272531	0.999933
Hip1r	HIP1R	Q9JKY5	HIP1R_MOUSE	Huntingtin-interacting protein 1-related protein	3627.1	5524.38	4779.14	5189.32	6335.72	4656.53	5177.52	3541.73	11372.1	6732.42	3297.54	5091.13	5796.31	No	-0.0752324	0.80647	0.999933
Hipk2	HIPK2	Q9QZR5	HIPK2_MOUSE	Homeodomain-interacting protein kinase 2	9557.29	26961.1	14068.4	10953.6	11702.1	20110.3	14417	8144.59	8087.71	19544.8	12809.6	14648.5	13852.3	No	0.0669958	0.838119	0.999933
Hk1	HK1	P17710	HXK1_MOUSE	Hexokinase-1	126749	157392	96628.9	116559	159550	176721	89020.7	87364	87018.3	154481	92114.5	131376	114453	No	0.240534	0.361604	0.999933
Hkdc1	HKDC1	Q91W97	HKDC1_MOUSE	Hexokinase HKDC1	12249.5	8082.59	7048.92	8008.82	7818.37	10567.4	NA	NA	5544.7	11103.7	5598.96	8641.64	8203.7	No	0.125369	0.677365	0.999933
Hlcs	HLCS	Q920N2	BPL1_MOUSE	Biotin--protein ligase	12027.3	23949.8	34390.9	24702.5	22787.1	17965.7	23413.1	36880.8	58758.6	18268.4	32597.8	23571.5	31314.1	No	-0.353815	0.307435	0.999933
Hm13	NA	Q9D8V0	HM13_MOUSE	Minor histocompatibility antigen H13	NA	6276.46	15508.7	20164.1	10878	9410.14	NA	7555.5	11676.1	18069.5	13796.4	13206.8	12101.5	No	0.0637166	0.861713	0.999933
Hmox2	HMOX2	O70252	HMOX2_MOUSE	Heme oxygenase 2	8411.97	12180.9	9227.19	10504.2	7591.79	12619.9	6480.62	9048.26	7265.54	12612.5	11821.3	9583.21	9974.69	No	-0.0283188	0.908371	0.999933
Hnrnpa1	HNRNPA1	P49312	ROA1_MOUSE	Heterogeneous nuclear ribonucleoprotein A1	5778.03	14154.8	13604.7	11684.1	9816.59	21779.9	5366.11	11655.5	12229	12945.5	10232	11007.6	12368	No	-0.119923	0.71974	0.999933
Hnrnpa2b1	HNRNPA2B1	O88569	ROA2_MOUSE	Heterogeneous nuclear ribonucleoproteins A2/B1	26757.5	33635.1	25398.6	27539	33195.8	40212.7	43357.3	32300.7	28604.4	24773.8	29531.2	29305.2	33130	No	-0.159037	0.464972	0.999933
Hnrnpa3	HNRNPA3	Q8BG05	ROA3_MOUSE	Heterogeneous nuclear ribonucleoprotein A3	8346.1	15654.3	13877.9	12315.2	9979.87	31366.7	11556.7	14114.3	10090.8	14946.3	14727.8	12034.7	16133.8	No	-0.353204	0.235224	0.999933
Hnrnpab	HNRNPAB	Q99020	ROAA_MOUSE	Heterogeneous nuclear ribonucleoprotein A/B	NA	7405.51	NA	5452.35	5159.87	9175.7	NA	6469.08	NA	5298.51	NA	6005.91	6981.09	No	-0.19805	0.568453	0.999933
Hnrnpc	HNRNPC	Q9Z204	HNRPC_MOUSE	Heterogeneous nuclear ribonucleoproteins C1/C2	26233.3	28258.5	17300.5	20737.3	24459.5	22432.4	17327.2	12412.5	21422.7	18779.2	12244.8	23397.8	17436.5	No	0.442896	0.0790777	0.999933
Hnrnpd	HNRNPD	Q60668	HNRPD_MOUSE	Heterogeneous nuclear ribonucleoprotein D0	3935.08	10049.1	7182.61	4401.08	3980.9	12820.5	6751.64	8878.85	5290.73	5335.94	6376.69	5909.75	7575.72	No	-0.390165	0.222818	0.999933
Hnrnph2	HNRNPH2	P70333	HNRH2_MOUSE	Heterogeneous nuclear ribonucleoprotein H2	15571.4	10742.8	12150.9	NA	NA	12988.6	8977.54	10661	10315	6648.26	7230.14	12821.7	9470.09	No	0.457465	0.125035	0.999933
Hnrnpk	HNRNPK	P61979	HNRPK_MOUSE	Heterogeneous nuclear ribonucleoprotein K	6562.33	19111.3	19394.5	17587.9	9761.95	18729.3	20309.8	19277.6	15334.7	14866.8	16515.2	14483.6	17505.6	No	-0.385412	0.197236	0.999933
Hnrnpl	HNRNPL	Q8R081	HNRPL_MOUSE	Heterogeneous nuclear ribonucleoprotein L	5819.93	13253	11445.3	10537	12980.1	12962	NA	9923.86	6908.4	15186.7	10023.6	10807.1	11000.9	No	-0.0327926	0.910889	0.999933
Hnrnpll	HNRNPLL	Q921F4	HNRLL_MOUSE	Heterogeneous nuclear ribonucleoprotein L-like	10383.3	15202.6	7154.25	13047.5	7866.63	11550.4	5865.73	5673.96	11966.9	13675.5	12998.1	10730.9	10288.4	No	0.0909936	0.767983	0.999933
Hnrnpm	HNRNPM	Q9D0E1	HNRPM_MOUSE	Heterogeneous nuclear ribonucleoprotein M	31952.7	11487.9	13563.1	8083.55	11268.2	12693.9	7111.7	9299.3	7276.74	9127.31	5360.21	15271.1	8478.19	Up with LPS	0.726616	0.0402226	0.999933
Hnrnpu	HNRNPU	Q8VEK3	HNRPU_MOUSE	Heterogeneous nuclear ribonucleoprotein U	97338.8	91462.4	41606.5	70358.3	70660.4	84166.1	49161.2	40559.2	44732.1	101389	59150.1	74285.3	63193	No	0.25734	0.394179	0.999933
Hnrnpul2	HNRNPUL2	Q00PI9	HNRL2_MOUSE	Heterogeneous nuclear ribonucleoprotein U-like protein 2	22933.2	17028.8	7894.16	14998	15411.4	26535.5	14107	17229.1	27923.3	15832.7	15437	15653.1	19510.8	No	-0.343382	0.24966	0.999933
Homer1	HOMER1	Q9Z2Y3	HOME1_MOUSE	Homer protein homolog 1	7455.03	12298.4	17250	15895	13586	16710.3	12824.3	10337.1	10883.3	17322.5	14296.3	13296.9	13729	No	-0.0752334	0.769295	0.999933
Hook2	HOOK2	Q7TMK6	HOOK2_MOUSE	Protein Hook homolog 2	79032	37152.8	159375	53967.9	113517	38221.3	46164.9	221376	108992	15593.6	165708	88608.9	99342.5	No	0.17023	0.777254	0.999933
Hp1bp3	HP1BP3	Q3TEA8	HP1B3_MOUSE	Heterochromatin protein 1-binding protein 3	13273.6	16053.4	12160.6	12569.7	11734.7	14499.3	16331.2	10602.6	14928.9	11341.8	15263.8	13158.4	13827.9	No	-0.0627728	0.760959	0.999933
Hpca	HPCA	P84075	HPCA_MOUSE	Neuron-specific calcium-binding protein hippocalcin	15417.7	17318.4	19456.9	14134.2	8089.69	18699.5	19503.5	24250.3	12589.3	13564.5	10610	14883.4	16536.2	No	-0.152929	0.591455	0.999933
Hpcal1	HPCAL1	P62748	HPCL1_MOUSE	Hippocalcin-like protein 1	NA	4416.74	5673.58	NA	4901.44	5846.51	4722.45	NA	3788.84	6717.88	4843.45	4997.25	5183.83	No	-0.0330996	0.905777	0.999933
Hpcal4	HPCAL4	Q8BGZ1	HPCL4_MOUSE	Hippocalcin-like protein 4	9102.11	9212.6	6402.33	10944.5	7606.55	10931.7	10054.9	13121.2	12066.9	10350.9	NA	8653.61	11305.1	No	-0.402198	0.0873665	0.999933
Hrh1	HRH1	P70174	HRH1_MOUSE	Histamine H1 receptor	NA	7228.04	4969.13	8241.81	4783.71	5099.1	4715.56	4992.92	6837.99	8694.63	8812.46	6305.67	6525.44	No	-0.0398778	0.886171	0.999933
Hsd11b1	HSD11B1	P50172	DHI1_MOUSE	Corticosteroid 11-beta-dehydrogenase isozyme 1	6172.26	10231.5	NA	9731.9	8532.81	8362.57	8946.77	NA	4533.15	9692.98	NA	8667.11	7883.87	No	0.168429	0.594977	0.999933
Hsd17b10	HSD17B10	O08756	HCD2_MOUSE	3-hydroxyacyl-CoA dehydrogenase type-2	22049.8	27996.2	13694.8	17324.2	19828.6	25306.2	44647.7	15022.8	17408.6	26579.7	18102.9	20178.7	24511.3	No	-0.21993	0.458923	0.999933
Hsd17b11	HSD17B11	Q9EQ06	DHB11_MOUSE	Estradiol 17-beta-dehydrogenase 11	66298.5	46898.2	39642.5	46465	35946	59042.5	39838	19254.6	32534.5	42046.7	34694.1	47050.1	37901.7	No	0.356547	0.212842	0.999933
Hsd17b12	HSD17B12	O70503	DHB12_MOUSE	Very-long-chain 3-oxoacyl-CoA reductase	51464.8	55816.4	26142.1	34377.6	42896.5	50855.3	32062.6	17572.3	27464	49309.9	24950.9	42139.5	33702.5	No	0.369411	0.240591	0.999933
Hsd17b4	HSD17B4	P51660	DHB4_MOUSE	Peroxisomal multifunctional enzyme type 2	36518.5	40587.3	39783.8	54089	52915.2	43392	29736.7	33460.6	38582.1	53346.1	47808	44778.7	41054.2	No	0.135387	0.548996	0.999933
Hsd17b7	HSD17B7	O88736	DHB7_MOUSE	3-keto-steroid reductase/17-beta-hydroxysteroid dehydrogenase 7	NA	83838.9	59404.2	57122.3	36107.6	65417.6	NA	NA	79556.6	63605.7	70885	59118.3	69866.2	No	-0.297939	0.324853	0.999933
Hsd17b8	NA	P50171	DHB8_MOUSE	(3R)-3-hydroxyacyl-CoA dehydrogenase	NA	5131.84	2857.36	2817	3496.1	5238.51	NA	4878.38	2586.42	3581.01	2705.07	3575.58	3797.88	No	-0.0709945	0.815717	0.999933
Hsdl1	HSDL1	Q8BTX9	HSDL1_MOUSE	Inactive hydroxysteroid dehydrogenase-like protein 1	50321.2	52027.6	58860.6	58106.6	38248.7	54566.4	46583.4	37722	42572.2	45345.3	57017.4	51513	47301.1	No	0.120788	0.565623	0.999933
Hsdl2	HSDL2	Q2TPA8	HSDL2_MOUSE	Hydroxysteroid dehydrogenase-like protein 2	3890.17	10501.7	9372.33	10299	11928	11896.8	5561.63	NA	8767.51	9760.94	8430.28	9198.25	8883.42	No	-0.00425147	0.989518	0.999933
Hsp90aa1	HSP90AA1	P07901	HS90A_MOUSE	Heat shock protein HSP 90-alpha	10450.5	20350.7	23208.8	16813.5	16689.1	23698.6	20988.6	28526	15417.8	15854	9277.3	17502.5	18960.4	No	-0.076282	0.800552	0.999933
Hsp90ab1	HSP90AB1	P11499	HS90B_MOUSE	Heat shock protein HSP 90-beta	40692.1	62878.6	66137.9	36810.6	47369	52862.4	57807.3	81718.5	53498.5	42858.9	27451.5	50777.6	52699.5	No	-0.0179846	0.948957	0.999933
Hsp90b1	HSP90B1	P08113	ENPL_MOUSE	Endoplasmin	23806.3	12745.8	12315.7	12588.1	17436.1	28910.7	14086.3	16836.2	15497.1	8682.55	10325.2	15778.4	15723	No	0.0652308	0.831539	0.999933
Hspa12a	HSPA12A	Q8K0U4	HS12A_MOUSE	Heat shock 70 kDa protein 12A	19531.3	33186.4	19002.8	22945.6	25832	28959.1	20169.5	20006.7	20224.9	32927.4	17636.3	24099.6	23320.7	No	0.05455	0.820608	0.999933
Hspa12b	HSPA12B	Q9CZJ2	HS12B_MOUSE	Heat shock 70 kDa protein 12B	45676.2	26926.4	18595.2	18149.8	24825.7	27619.2	23618.5	15920.1	19177.4	28845.3	17316.7	26834.7	22082.8	No	0.23138	0.406818	0.999933
Hspa2	HSPA2	P17156	HSP72_MOUSE	Heat shock-related 70 kDa protein 2	4019.42	8073.09	8909.88	6407.58	5871.47	9388.27	7855.93	10123.7	7896.34	5844.07	6696.31	6656.29	7967.43	No	-0.287501	0.258811	0.999933
Hspa4	HSPA4	Q61316	HSP74_MOUSE	Heat shock 70 kDa protein 4	24310.1	30205.7	17864.4	20648.7	24731.1	23024.1	21527.7	19527.8	21012.5	30568.1	19074.2	23552	22455.7	No	0.0648749	0.765242	0.999933
Hspa4l	HSPA4L	P48722	HS74L_MOUSE	Heat shock 70 kDa protein 4L	17189.9	25845.4	17406.4	19357	23622.6	19603.1	20507.4	18615.1	18757.1	25459.7	19877.8	20684.3	20470	No	0.00373871	0.985399	0.999933
Hspa5	HSPA5	P20029	BIP_MOUSE	Endoplasmic reticulum chaperone BiP	17270	15109	23398.2	14291.2	36433.3	30410.6	14613.6	30169.8	22011.4	10450.4	18499.3	21300.4	21025.9	No	0.0257133	0.937467	0.999933
Hspa8	HSPA8	P63017	HSP7C_MOUSE	Heat shock cognate 71 kDa protein	73897.3	107029	145488	88525.6	112045	127089	83318.2	163793	99990.4	86635	89739.2	105397	108427	No	-0.0337032	0.893159	0.999933
Hspa9	HSPA9	P38647	GRP75_MOUSE	Stress-70 protein, mitochondrial	25067.6	21676.3	26376.5	20996.1	24159.2	54023.4	28016.6	28845.1	22067.3	14708.6	26094.2	23655.2	28959.2	No	-0.184971	0.514918	0.999933
Hspb1	HSPB1	P14602	HSPB1_MOUSE	Heat shock protein beta-1	NA	7172.31	22086.7	NA	45316.9	12135.7	17169.3	42126	18112.7	5960.27	13498.3	24858.6	18167	No	0.335073	0.575894	0.999933
Hspd1	HSPD1	P63038	CH60_MOUSE	60 kDa heat shock protein, mitochondrial	22157.3	31527.3	31655.3	25479.4	25279.6	50997.6	32256.9	38063.1	33151.1	19580.2	27166.4	27219.8	33535.9	No	-0.253958	0.319487	0.999933
Hspe1	HSPE1	Q64433	CH10_MOUSE	10 kDa heat shock protein, mitochondrial	9937.32	16661.3	33494.6	10281.3	10070.4	9682.12	33012.3	57145.7	17762.6	10920.5	16069.2	16089	24098.7	No	-0.46757	0.313054	0.999933
Hspg2	HSPG2	Q05793	PGBM_MOUSE	Basement membrane-specific heparan sulfate proteoglycan core protein	NA	3040.05	12642.1	NA	6513	6233.02	5371.46	9634.55	NA	4707.22	NA	7398.4	6486.56	No	0.0137766	0.976313	0.999933
Hsph1	HSPH1	Q61699	HS105_MOUSE	Heat shock protein 105 kDa	11242.7	17912.5	15993.1	17072.5	15039.5	14461.7	9775.44	16780.6	12967	17312.5	11030	15452.1	13721.2	No	0.18384	0.423718	0.999933
Htt	HTT	P42859	HD_MOUSE	Huntingtin	5359.77	7943.79	7428.43	8027.98	6737.73	7424.91	7224.31	5680.42	8363.34	7947.11	6111.06	7099.54	7125.19	No	-0.00705608	0.972836	0.999933
Huwe1	HUWE1	Q7TMY8	HUWE1_MOUSE	E3 ubiquitin-protein ligase HUWE1	4689.86	6054.29	3174.47	4811.59	6585.33	NA	5665	2013.79	5959.51	6414.11	NA	5063.11	5013.1	No	0.10385	0.777112	0.999933
Hyou1	HYOU1	Q9JKR6	HYOU1_MOUSE	Hypoxia up-regulated protein 1	6147.05	3505.28	NA	4561.23	NA	4107.68	NA	NA	12793.4	2851.28	9410.81	4737.86	7290.78	No	-0.409111	0.421479	0.999933
Iars1	NA	Q8BU30	SYIC_MOUSE	Isoleucine--tRNA ligase, cytoplasmic	2768.09	5826.06	NA	3019.04	4517.5	NA	NA	5114.64	NA	3950.2	10361.7	4032.67	6475.5	No	-0.624658	0.143884	0.999933
Iars2	IARS2	Q8BIJ6	SYIM_MOUSE	Isoleucine--tRNA ligase, mitochondrial	13516.8	16836.7	9743.73	12673	15446.3	15712.8	13346	9718.56	12995	21189.3	11834.5	13643.3	14132.7	No	-0.0316564	0.895994	0.999933
Icam5	ICAM5	Q60625	ICAM5_MOUSE	Intercellular adhesion molecule 5	9506.46	20695.4	31149.3	34128.9	29710.8	27957.1	9499.48	21836.2	22224.6	41968	33281.5	25038.2	26127.8	No	-0.0571774	0.884994	0.999933
Ide	IDE	Q9JHR7	IDE_MOUSE	Insulin-degrading enzyme	8693.5	9627.98	17694.7	7393.01	18191.9	8915.39	10067.9	22497.4	12839.5	3447.95	12617.2	12320.2	11730.9	No	0.169885	0.677973	0.999933
Idh1	IDH1	O88844	IDHC_MOUSE	Isocitrate dehydrogenase [NADP] cytoplasmic	10774.8	10925.6	19305.4	16620.1	13943.8	11905.3	12994.1	27389.2	16390.1	10002.4	18180.3	14313.9	16143.6	No	-0.130384	0.641996	0.999933
Idh2	IDH2	P54071	IDHP_MOUSE	Isocitrate dehydrogenase [NADP], mitochondrial	9457.14	5463.66	6193.37	7091.44	7707.11	13948.4	6410.89	8556.79	4649.92	5290.85	5851.34	7182.54	7451.36	No	0.0273379	0.923814	0.999933
Idh3a	IDH3A	Q9D6R2	IDH3A_MOUSE	Isocitrate dehydrogenase [NAD] subunit alpha, mitochondrial	13134.7	29101.6	34449.3	20501.4	15284.2	73915.2	23859.4	41932.5	26686.7	14974.6	29248.7	22494.2	35102.9	No	-0.552575	0.15622	0.999933
Idh3g	IDH3G	P70404	IDHG1_MOUSE	Isocitrate dehydrogenase [NAD] subunit gamma 1, mitochondrial	17000.5	34249	26338.9	20394.1	25089.5	44922.5	22358	28150.7	21800.5	25897.9	19030.6	24614.4	27026.7	No	-0.115671	0.661727	0.999933
Ift172	IFT172	Q6VH22	IF172_MOUSE	Intraflagellar transport protein 172 homolog	NA	3533.6	5744.21	4419.93	4021.34	3032.37	NA	NA	3918.01	4547.49	1986.48	4429.77	3371.09	No	0.437274	0.182141	0.999933
Igbp1	IGBP1	Q61249	IGBP1_MOUSE	Immunoglobulin-binding protein 1	13098.6	12316	9604.82	11339.6	8433.8	29698.1	14026.9	NA	23744.2	10164.3	7882.57	10958.6	17103.2	No	-0.483798	0.176439	0.999933
Igdcc4	IGDCC4	Q9EQS9	IGDC4_MOUSE	Immunoglobulin superfamily DCC subclass member 4	4646.63	5790.02	9314.35	7647.68	7790.18	7647.37	NA	7534.2	6655.24	11166.8	5893.79	7037.77	7779.48	No	-0.151473	0.565886	0.999933
Igf2r	IGF2R	Q07113	MPRI_MOUSE	Cation-independent mannose-6-phosphate receptor	NA	4813.08	7870.08	4761.74	5520.43	8837.31	NA	NA	10445.4	7569.87	NA	5741.33	8950.87	Down with LPS	-0.659656	0.0481904	0.999933
Igkc	IGKC	P01837	IGKC_MOUSE	Immunoglobulin kappa constant	24119.1	12559.5	18065.6	18639.9	20985.5	10097.5	9546.44	30354.1	19714.4	11074.2	25679	18873.9	17744.3	No	0.211338	0.527042	0.999933
Igsf11	IGSF11	P0C673	IGS11_MOUSE	Immunoglobulin superfamily member 11	NA	8743.45	19026.2	16068.4	14571.7	10334	NA	NA	13765.9	16535.1	15032.7	14602.4	13916.9	No	0.03488	0.909512	0.999933
Igsf8	IGSF8	Q8R366	IGSF8_MOUSE	Immunoglobulin superfamily member 8	34703.4	63199.5	45751.5	77142.5	83134.9	65966.4	40124	49948.9	47407.3	83985.9	64569.5	60786.3	58667	No	0.0215644	0.938363	0.999933
Igsf9b	IGSF9B	E9PZ19	TUTLB_MOUSE	Protein turtle homolog B	2404.55	6138.15	5188.23	4796.14	7214.39	5252.15	2788.13	5663.37	4670.06	6922.18	5713.12	5148.29	5168.17	No	-0.0428216	0.888416	0.999933
Il1rap	IL1RAP	Q61730	IL1AP_MOUSE	Interleukin-1 receptor accessory protein	11519.5	18738.6	14278.9	15056.2	13266.7	21420.6	12525.4	9110.2	11810.7	19456.1	20573.4	14572	15816.1	No	-0.0639895	0.809823	0.999933
Il1rapl1	IL1RAPL1	P59823	IRPL1_MOUSE	Interleukin-1 receptor accessory protein-like 1	5154.98	8346.57	7574.31	6984.52	10552.3	9194.19	NA	NA	NA	11084.7	7551.51	7722.53	9276.78	No	-0.285611	0.349588	0.999933
Ildr2	ILDR2	B5TVM2	ILDR2_MOUSE	Immunoglobulin-like domain-containing receptor 2	6395.34	12324.7	15370.5	17671.3	16216.8	9816.18	8746.48	8771.82	10454.3	18353.7	14783.9	13595.7	11821.1	No	0.176619	0.558514	0.999933
Ilvbl	ILVBL	Q8BU33	HACL2_MOUSE	2-hydroxyacyl-CoA lyase 2	24196.7	18281.5	17099	24055.7	15941.3	24980.8	19361.7	11515.7	16566.3	19523.9	21801.8	19914.8	18958.3	No	0.0890555	0.711507	0.999933
Immt	IMMT	Q8CAQ8	MIC60_MOUSE	MICOS complex subunit Mic60	34813.8	54545.1	41440.7	62733.3	54103.5	75039.5	39335.7	39805.9	36423.5	70973.2	49670.3	49527.3	51874.7	No	-0.0368772	0.888123	0.999933
Impa1	IMPA1	O55023	IMPA1_MOUSE	Inositol monophosphatase 1	8501.11	13241.5	13780.4	8551.82	10687.6	11327.9	14042	14380.5	13862.8	16232	5376.23	10952.5	12536.9	No	-0.144014	0.621542	0.999933
Impa2	IMPA2	Q91UZ5	IMPA2_MOUSE	Inositol monophosphatase 2	7219.79	NA	10098.8	10161.7	18670.2	6412.3	5908.91	14634.6	9382.41	3326.07	11503.1	11537.6	8527.9	No	0.505153	0.215037	0.999933
Impdh2	IMPDH2	P24547	IMDH2_MOUSE	Inosine-5'-monophosphate dehydrogenase 2	4778.43	6749.33	7260.17	4055.07	18696.2	NA	5723.13	13138.6	7775.34	2580.8	8342.29	8307.84	7512.02	No	0.0991949	0.828661	0.999933
Ina	INA	P46660	AINX_MOUSE	Alpha-internexin	14318.7	33427.9	40700.4	39617.6	34971.1	74480.7	25814.4	28097.6	27679	26142.1	35975.8	32607.1	36364.9	No	-0.127687	0.705192	0.999933
Inpp4a	INPP4A	Q9EPW0	INP4A_MOUSE	Inositol polyphosphate-4-phosphatase type I A	NA	6426.07	5426.17	8305.76	NA	7491.97	NA	NA	4930.68	5091.16	14806.3	6719.33	8080.03	No	-0.134823	0.741939	0.999933
Inpp5a	INPP5A	Q7TNC9	I5P1_MOUSE	Inositol polyphosphate-5-phosphatase A	26948.6	9262.39	NA	2536.18	37037	7164.3	9982.94	NA	14883.3	7403.53	35902.1	18946.1	15067.2	No	0.00724427	0.991799	0.999933
Inpp5f	INPP5F	Q8CDA1	SAC2_MOUSE	Phosphatidylinositide phosphatase SAC2	NA	6401.04	3757.76	NA	5601.68	2174.69	NA	6503.34	NA	5128.15	NA	5253.5	4602.06	No	0.29787	0.511851	0.999933
Inpp5j	INPP5J	P59644	PI5PA_MOUSE	Phosphatidylinositol 4,5-bisphosphate 5-phosphatase A	NA	6105.93	4761.24	6664.79	5967.11	4094.73	NA	NA	6664.78	7822.3	6519.07	5874.77	6275.22	No	-0.0668615	0.812849	0.999933
Inpp5k	INPP5K	Q8C5L6	INP5K_MOUSE	Inositol polyphosphate 5-phosphatase K	12826.7	14180.6	14554.3	20706.5	16184	19009.9	14786	14146.7	19017.5	8865.15	20674	15690.4	16083.2	No	-0.00230216	0.992708	0.999933
Inppl1	INPPL1	Q6P549	SHIP2_MOUSE	Phosphatidylinositol 3,4,5-trisphosphate 5-phosphatase 2	NA	28474.9	31347.1	28959.4	NA	NA	NA	NA	23952.5	45010.4	25822.3	29593.8	31595.1	No	-0.0356665	0.918142	0.999933
Insr	INSR	P15208	INSR_MOUSE	Insulin receptor	102677	33226.5	61442.3	16891.2	28881.4	31731.9	53325.5	131166	67288.8	14373.2	22851.2	48623.7	53456	No	-0.0437451	0.935905	0.999933
Ipo7	IPO7	Q9EPL8	IPO7_MOUSE	Importin-7	2743	10340.3	NA	5727.54	9904.64	4684.42	11956.7	6476.45	6845.36	9213.09	NA	7178.87	7835.2	No	-0.23333	0.569338	0.999933
Iqsec1	IQSEC1	Q8R0S2	IQEC1_MOUSE	IQ motif and SEC7 domain-containing protein 1	16155.9	29409.1	24132.8	22085.1	31382.4	19702.4	19914.2	15472.6	22994.2	27648.2	21011	24633.1	21123.7	No	0.205557	0.387104	0.999933
Iqsec2	IQSEC2	Q5DU25	IQEC2_MOUSE	IQ motif and SEC7 domain-containing protein 2	NA	8585.83	9736.43	6625.68	12011.6	NA	NA	5767.56	7676.22	10621	NA	9239.89	8021.6	No	0.215874	0.519378	0.999933
Iqsec3	IQSEC3	Q3TES0	IQEC3_MOUSE	IQ motif and SEC7 domain-containing protein 3	NA	4579.5	2432.55	4297.35	2764.37	NA	4692.27	3359.6	NA	3991.58	NA	3518.44	4014.48	No	-0.229831	0.489388	0.999933
Ist1	IST1	Q9CX00	IST1_MOUSE	IST1 homolog	NA	12599.2	9989.36	11237.2	6666.52	8230.6	7713.07	NA	6995.17	12709.4	11279.3	10123.1	9385.51	No	0.109084	0.701743	0.999933
Itga3	ITGA3	Q62470	ITA3_MOUSE	Integrin alpha-3	9490.81	3393.04	5173.32	6087.4	7507.58	7245.83	3565.08	NA	NA	9315.38	6023.82	6330.43	6537.53	No	-0.0464704	0.895582	0.999933
Itga6	ITGA6	Q61739	ITA6_MOUSE	Integrin alpha-6	3984.53	4636.89	5971.42	7069.89	7528.46	7608.22	NA	4329.31	3880.93	6395.03	5941.1	5838.24	5630.92	No	0.0547812	0.839896	0.999933
Itga7	ITGA7	Q61738	ITA7_MOUSE	Integrin alpha-7	15862.9	5309.57	15440.8	12704.3	17674.9	14837.6	9189.98	14075.3	9880.95	17191.3	15291.8	13398.5	13411.1	No	-0.0770661	0.805	0.999933
Itgav	ITGAV	P43406	ITAV_MOUSE	Integrin alpha-V	7178.93	8252.59	5564.32	5412.59	9479.53	7920.24	6984.52	NA	NA	9845.66	6985.36	7177.59	7933.94	No	-0.164191	0.531082	0.999933
Itgb1	ITGB1	P09055	ITB1_MOUSE	Integrin beta-1	19268.9	9161.93	13202.4	13230.3	7851.15	17740.2	14543.2	6266.08	5655.88	14680.5	8943.89	12542.9	11305	No	0.211174	0.539639	0.999933
Itgb6	ITGB6	Q9Z0T9	ITB6_MOUSE	Integrin beta-6	17608.5	NA	17275.6	15363.3	13405.2	22136.9	7373.35	NA	10171.6	16257.9	16965.3	15913.2	14581	No	0.222799	0.495243	0.999933
Itgb8	ITGB8	Q0VBD0	ITB8_MOUSE	Integrin beta-8	17989.9	33137.2	37981.7	35103.2	27932	31858	25152.5	18055	28664.3	42261	35621.8	30428.8	30268.8	No	0.0112096	0.966729	0.999933
Itm2c	ITM2C	Q91VK4	ITM2C_MOUSE	Integral membrane protein 2C	4730.06	9785.45	6987.72	8843.68	6305.94	9545.89	4340.78	4122.35	2921.42	8717.34	5948.01	7330.57	5932.63	No	0.384525	0.241923	0.999933
Itpka	ITPKA	Q8R071	IP3KA_MOUSE	Inositol-trisphosphate 3-kinase A	NA	9244.35	13937.6	9699.82	11978.8	12904.3	14951	11734.8	12049.1	9066.93	NA	11215.1	12141.2	No	-0.115765	0.643818	0.999933
Itpr1	ITPR1	P11881	ITPR1_MOUSE	Inositol 1,4,5-trisphosphate receptor type 1	66533.9	60789.5	52679.1	62539.9	75238.3	65032.3	41293.7	44702.3	64043.6	57748.8	66305.4	63556.2	56521	No	0.184045	0.395686	0.999933
Itpr2	ITPR2	Q9Z329	ITPR2_MOUSE	Inositol 1,4,5-trisphosphate receptor type 2	29754.9	14525.3	20770.6	21458.2	19419.3	12150.6	8723.99	NA	13882.8	25835.4	18122.4	21185.6	15743	No	0.488148	0.125421	0.999933
Itprid2	NA	Q922B9	ITPI2_MOUSE	Protein ITPRID2	3714.41	4324.5	14137.6	13992.8	18058.7	2868.85	NA	17307.8	NA	9088.32	11092.3	10845.6	10089.3	No	0.089343	0.877293	0.999933
Itsn1	ITSN1	Q9Z0R4	ITSN1_MOUSE	Intersectin-1	22734.5	42510.9	30884.4	41082.7	36563.4	29851.4	34592.8	19643.2	33430.6	42367	38891.2	34755.2	33129.4	No	0.0740633	0.769696	0.999933
Itsn2	ITSN2	Q9Z0R6	ITSN2_MOUSE	Intersectin-2	4465.39	7755.82	5008.26	5366.56	6341.47	6653.27	3682.83	NA	NA	8562.75	4708.88	5787.5	5901.93	No	0.0183532	0.950811	0.999933
Ivd	IVD	Q9JHI5	IVD_MOUSE	Isovaleryl-CoA dehydrogenase, mitochondrial	NA	9651.49	10376.5	9081.48	11611.5	19667.4	NA	18276.9	8814.3	8202.15	13473.7	10180.2	13686.9	No	-0.341919	0.277246	0.999933
Jagn1	JAGN1	Q5XKN4	JAGN1_MOUSE	Protein jagunal homolog 1	10310.5	15510.4	14930.6	17953.7	11656.4	16777.6	9335.61	6303.69	11992	19309.8	13361	14072.3	12846.6	No	0.195695	0.503923	0.999933
Jak1	JAK1	P52332	JAK1_MOUSE	Tyrosine-protein kinase JAK1	5958.06	9081.26	5540.42	7608.55	10135.7	6563.95	5915.11	5638.87	5417.38	10332.4	3952.66	7664.8	6303.39	No	0.305362	0.261069	0.999933
Jakmip1	JAKMIP1	Q8BVL9	JKIP1_MOUSE	Janus kinase and microtubule-interacting protein 1	NA	18348.7	17227	22051.5	17383.6	24156.4	29070.1	7591.08	15103.8	20753.2	18768.8	18752.7	19240.6	No	0.0712544	0.830523	0.999933
Jam2	JAM2	Q9JI59	JAM2_MOUSE	Junctional adhesion molecule B	NA	9892.42	6173.72	5768.35	10698.1	12409.6	6600.19	NA	10994.6	9728.53	7145.19	8133.15	9375.62	No	-0.216786	0.470362	0.999933
Jam3	JAM3	Q9D8B7	JAM3_MOUSE	Junctional adhesion molecule C	19467.9	33681.7	47542.6	41308.3	31148.2	28510.9	16687.8	23880.4	36205.3	51644.2	48690.5	34629.8	34269.8	No	0.0604771	0.85133	0.999933
Jup	JUP	Q02257	PLAK_MOUSE	Junction plakoglobin	110431	46157	149043	26067	183749	57498.4	100213	165595	129933	24150.7	106657	103089	97341.2	No	-0.0172276	0.974833	0.999933
Kalrn	KALRN	A2CG49	KALRN_MOUSE	Kalirin	18313.8	11952.1	6750.81	10518.6	12289.7	11337.3	9754.5	5240.08	5822.99	10108.4	4334.92	11965	7766.36	No	0.646355	0.0548997	0.999933
Kank2	KANK2	Q8BX02	KANK2_MOUSE	KN motif and ankyrin repeat domain-containing protein 2	12381.1	9487.5	10488.2	10021.3	8670.37	9853.5	8875.59	NA	11643.7	11065.2	11144.3	10209.7	10516.5	No	-0.0460508	0.826115	0.999933
Kbtbd11	KBTBD11	Q8BNW9	KBTBB_MOUSE	Kelch repeat and BTB domain-containing protein 11	5205.53	11915.9	9319.45	9364.05	9426.78	9445.3	5702.37	8604.5	9439.58	12924.6	8317.7	9046.35	9072.35	No	-0.0127335	0.961316	0.999933
Kcna1	KCNA1	P16388	KCNA1_MOUSE	Potassium voltage-gated channel subfamily A member 1	54969.2	94900	77434.4	93080.6	81525.4	81594.3	48348.4	53180.4	83386.2	121082	81137.5	80381.9	78121.5	No	0.0822602	0.756978	0.999933
Kcna2	KCNA2	P63141	KCNA2_MOUSE	Potassium voltage-gated channel subfamily A member 2	10408.5	16453.1	10167	13638.5	13811.2	15732.9	14517.3	10382.1	12271	16824	11153.3	12895.7	13480.1	No	-0.0654431	0.769669	0.999933
Kcna3	KCNA3	P16390	KCNA3_MOUSE	Potassium voltage-gated channel subfamily A member 3	NA	4589.39	3041.28	3795.18	4848.08	NA	NA	2704.99	3746.46	9270.05	2688.61	4068.48	4602.53	No	0.00599286	0.987873	0.999933
Kcna4	KCNA4	Q61423	KCNA4_MOUSE	Potassium voltage-gated channel subfamily A member 4	7579.01	18755.6	14505.3	15927.8	15699.2	17525	18154.8	11085.2	14987.1	19612.7	15509.9	14493.4	16145.8	No	-0.194606	0.457488	0.999933
Kcna5	KCNA5	Q61762	KCNA5_MOUSE	Potassium voltage-gated channel subfamily A member 5	NA	7345.04	7394.98	NA	6961.38	NA	4643.42	NA	10368	9711.71	7092.87	7233.8	7953.99	No	-0.0696053	0.836806	0.999933
Kcna6	KCNA6	Q61923	KCNA6_MOUSE	Potassium voltage-gated channel subfamily A member 6	NA	5816.58	5599.27	11416.9	7222.84	6950.53	3738.47	8260.65	8904.88	16175.5	8267.23	7513.91	8716.2	No	-0.146157	0.68378	0.999933
Kcnab1	KCNAB1	P63143	KCAB1_MOUSE	Voltage-gated potassium channel subunit beta-1	NA	5941.36	1647.62	3622.02	3990.89	NA	NA	1415.09	2067.59	5723.88	3024.48	3800.47	3057.76	No	0.370538	0.439313	0.999933
Kcnab2	KCNAB2	P62482	KCAB2_MOUSE	Voltage-gated potassium channel subunit beta-2	13359.1	36276.3	13074.6	16257.5	26154.5	24727.6	16566.8	10976.1	10357.7	26613.4	11300.5	21024.4	16757	No	0.315686	0.367058	0.999933
Kcnb1	KCNB1	Q03717	KCNB1_MOUSE	Potassium voltage-gated channel subfamily B member 1	14983.1	17166.8	17131.6	20664.5	19908.1	13373.3	17365.2	9602.82	13300.1	24331.9	17465.1	17970.8	15906.4	No	0.226719	0.364386	0.999933
Kcnc1	KCNC1	P15388	KCNC1_MOUSE	Potassium voltage-gated channel subfamily C member 1	24403.6	32258.4	44274.3	46697.5	38131	23619.7	12294.1	32004.3	37714.4	41226.2	51552.3	37153	33068.5	No	0.265353	0.434305	0.999933
Kcnc2	KCNC2	Q14B80	KCNC2_MOUSE	Potassium voltage-gated channel subfamily C member 2	12233.4	21215.1	26081.1	32193.2	22195.6	22303.8	25782.8	13471.9	21199	28420.7	23328.2	22783.7	22417.7	No	-0.00858716	0.975057	0.999933
Kcnc3	KCNC3	Q63959	KCNC3_MOUSE	Potassium voltage-gated channel subfamily C member 3	14932.4	24004.4	26503.2	40262.7	30472.9	23760.1	16395	21699.4	31337.3	29707.6	31702	27235.1	25766.9	No	0.0458523	0.868068	0.999933
Kcnd2	KCND2	Q9Z0V2	KCND2_MOUSE	Potassium voltage-gated channel subfamily D member 2	5996.59	12532.2	26690.7	34924.5	24499.9	13526.8	8991.49	17418.2	26495	31114	28248.5	20928.8	20965.7	No	-0.117175	0.792228	0.999933
Kcnd3	KCND3	Q9Z0V1	KCND3_MOUSE	Potassium voltage-gated channel subfamily D member 3	12946.3	17791.5	9529.87	11665.8	12089.3	16299.2	11479.7	7275.38	9628.39	12113.3	11082.6	12804.6	11313.1	No	0.190182	0.442812	0.999933
Kcnh1	KCNH1	Q60603	KCNH1_MOUSE	Potassium voltage-gated channel subfamily H member 1	4971.77	8891.18	9182.08	10511.3	9996.32	10909.7	6218.47	11435.2	9309.43	10526.1	10318.7	8710.53	9786.26	No	-0.187503	0.459718	0.999933
Kcnj10	KCNJ10	Q9JM63	KCJ10_MOUSE	ATP-sensitive inward rectifier potassium channel 10	46566.8	54702.1	80828.7	81415.7	52151.6	62126.8	66804.2	36097.4	59157.2	64881.9	70142.8	63133	59868.4	No	0.0688047	0.780357	0.999933
Kcnj11	KCNJ11	Q61743	KCJ11_MOUSE	ATP-sensitive inward rectifier potassium channel 11	12438.7	20621.2	17615.1	19167.8	18486.6	20296.4	11274	9694.43	17532.1	22581.1	18794.7	17665.9	16695.4	No	0.126041	0.633599	0.999933
Kcnj16	KCNJ16	Q9Z307	KCJ16_MOUSE	Inward rectifier potassium channel 16	19598.8	24156	70240.5	56455	44368.9	33223.6	24878.3	39994.1	47852.1	50059.8	60698	42963.8	42784.3	No	-0.098042	0.777172	0.999933
Kcnj3	KCNJ3	P63250	KCNJ3_MOUSE	G protein-activated inward rectifier potassium channel 1	23067.5	30111	46738.4	46786.3	46460.1	33327.3	29931.4	25801.2	41660.6	43202	44469.1	38632.7	36398.6	No	0.0578354	0.822352	0.999933
Kcnj4	KCNJ4	P52189	KCNJ4_MOUSE	Inward rectifier potassium channel 4	8251.4	6042.63	7583.63	6644.83	13234.7	7154.75	NA	5567.65	9693.21	10313.2	6201.56	8351.45	7786.07	No	0.0858411	0.757078	0.999933
Kcnj6	KCNJ6	P48542	KCNJ6_MOUSE	G protein-activated inward rectifier potassium channel 2	17650.6	18173.6	28202.1	29738.1	22626.9	21756.2	NA	NA	29640.1	32306.6	25174.3	23278.2	27219.3	No	-0.242648	0.360861	0.999933
Kcnk2	KCNK2	P97438	KCNK2_MOUSE	Potassium channel subfamily K member 2	7809.15	5688.54	6249.04	4528.66	2899.98	6405.32	NA	3387.51	6530.39	5673.63	6262.27	5435.07	5651.82	No	-0.0931273	0.755718	0.999933
Kcnma1	KCNMA1	Q08460	KCMA1_MOUSE	Calcium-activated potassium channel subunit alpha-1	47592.2	58928.7	58350.5	51885.2	59325.8	57248.6	58416.4	42889.3	50070.7	54000	55583.8	55216.5	53034.8	No	0.0603813	0.753073	0.999933
Kcnn2	KCNN2	P58390	KCNN2_MOUSE	Small conductance calcium-activated potassium channel protein 2	6943.74	11733.3	12370.5	10175.8	12591.5	8803.24	10092	8244.95	9738.71	17230	11746.3	10763	10975.9	No	-0.0145291	0.953537	0.999933
Kcnn3	KCNN3	P58391	KCNN3_MOUSE	Small conductance calcium-activated potassium channel protein 3	3183.62	6649.26	3984.97	4950.7	2686.75	4147.19	3926.42	2783.83	1850.89	5752.51	3402.33	4291.06	3643.86	No	0.246159	0.432273	0.999933
Kcnq2	KCNQ2	Q9Z351	KCNQ2_MOUSE	Potassium voltage-gated channel subfamily KQT member 2	12071.4	22542.8	27005.4	28214.1	35560.7	18062	10149.1	16247.2	28324.2	34037.9	26668.1	25078.9	22248.1	No	0.197709	0.565723	0.999933
Kcnq3	KCNQ3	Q8K3F6	KCNQ3_MOUSE	Potassium voltage-gated channel subfamily KQT member 3	5308.47	2032.49	3689.73	3409.18	3281.88	3509.17	NA	NA	NA	3676.11	2624.43	3544.35	3269.9	No	0.0660303	0.84071	0.999933
Kcnq5	KCNQ5	Q9JK45	KCNQ5_MOUSE	Potassium voltage-gated channel subfamily KQT member 5	NA	8235.38	8817.29	9300.66	10305.6	8262.25	7932.55	6769.29	9152.39	10278.4	8454.15	9164.73	8474.83	No	0.11977	0.578902	0.999933
Kcnt1	KCNT1	Q6ZPR4	KCNT1_MOUSE	Potassium channel subfamily T member 1	6485.99	12392.9	14343	11496	11236.5	11223.3	7640.87	8994.28	12289.7	14544.1	12230.8	11190.9	11153.8	No	-0.010712	0.966312	0.999933
Kctd16	KCTD16	Q5DTY9	KCD16_MOUSE	BTB/POZ domain-containing protein KCTD16	24849.7	27290.3	22801	26312.7	37783.2	21139	15503.4	15229.4	21983.7	35418	22070.6	27807.4	21890.7	No	0.382444	0.142999	0.999933
Kdsr	KDSR	Q6GV12	KDSR_MOUSE	3-ketodihydrosphingosine reductase	23111.1	29566	29248.5	38205.4	23924.5	29078.1	17190.2	21020.8	28380.3	31632.1	37998.2	28811.1	27550	No	0.0883741	0.72133	0.999933
Khdrbs1	KHDRBS1	Q60749	KHDR1_MOUSE	KH domain-containing, RNA-binding, signal transduction-associated protein 1	NA	8610.84	12258.9	12917.3	9378.31	9383.53	7091.49	11006.5	NA	9941.79	10695.9	10791.4	9623.84	No	0.160822	0.522228	0.999933
Khsrp	KHSRP	Q3U0V1	FUBP2_MOUSE	Far upstream element-binding protein 2	NA	3080.19	4037.36	2896.2	NA	2763.39	NA	5524.27	NA	1728.44	NA	3337.92	3338.7	No	0.149633	0.733206	0.999933
Kiaa0100	NA	Q5SYL3	K0100_MOUSE	Protein KIAA0100	8199.72	11984.9	18109.3	18878.9	13649.2	11160	9967.42	10952.5	13152.2	13033.5	16372.5	14164.4	12439.7	No	0.143822	0.569436	0.999933
Kiaa0319l	NA	Q8K135	K319L_MOUSE	Dyslexia-associated protein KIAA0319-like protein	NA	6908.5	6458.52	5328.73	3511.03	6711.61	3912.56	5193.85	4039.15	8001.14	6460.53	5551.69	5719.81	No	-0.0399328	0.889196	0.999933
Kiaa1109	NA	A2AAE1	K1109_MOUSE	Transmembrane protein KIAA1109	NA	14604.7	10776.7	11320.3	14589.7	14691.1	NA	15003.8	6684.58	15669.5	10742.6	12822.8	12558.3	No	0.0824554	0.78142	0.999933
Kiaa1549	NA	Q68FD9	K1549_MOUSE	UPF0606 protein KIAA1549	NA	6249.97	5179.89	6011.35	4686.73	6472.41	3634.03	NA	NA	5701.68	NA	5531.99	5269.37	No	0.102508	0.740085	0.999933
Kif1a	KIF1A	P33173	KIF1A_MOUSE	Kinesin-like protein KIF1A	14128.6	19609.7	12809.3	14377.9	14374.6	13878.9	12142.8	10997.5	19057.7	18668.9	10879.7	15060	14270.9	No	0.10115	0.661943	0.999933
Kif21a	KIF21A	Q9QXL2	KI21A_MOUSE	Kinesin-like protein KIF21A	14524.6	18713.1	10994.7	12767.8	11784.3	11493.2	16973.5	8778.06	12893.4	15119.1	10241.3	13756.9	12583.1	No	0.138171	0.561161	0.999933
Kif2a	KIF2A	P28740	KIF2A_MOUSE	Kinesin-like protein KIF2A	7614.16	15728.9	10706.1	10655.5	12203.2	11600.4	10171.9	8398.39	9782.16	16503.1	7812.81	11381.6	10711.5	No	0.0938569	0.711165	0.999933
Kif5b	KIF5B	Q61768	KINH_MOUSE	Kinesin-1 heavy chain	5349.3	11769.7	10458.4	12612.9	10758.6	9497.44	10621.7	10344.7	9126.46	10383.4	8286.08	10189.8	9709.95	No	0.0153979	0.949151	0.999933
Kirrel3	KIRREL3	Q8BR86	KIRR3_MOUSE	Kin of IRRE-like protein 3	21164.3	36620.9	22419.1	23928.7	15395.5	29041.1	21354.7	11298.3	18865.8	22244.3	17948.3	23905.7	20125.4	No	0.246422	0.379288	0.999933
Klhdc7a	KLHDC7A	A2APT9	KLD7A_MOUSE	Kelch domain-containing protein 7A	5574.4	10327.8	13543.5	14930.5	12372	7833.55	5321.11	5906.68	8193.81	13280.1	12483.9	11349.7	8836.54	No	0.368623	0.25259	0.999933
Klhl9	KLHL9	Q6ZPT1	KLHL9_MOUSE	Kelch-like protein 9	NA	3836.09	4144.57	1747.81	NA	NA	5552.77	NA	NA	4116.36	3642.71	3242.82	4437.28	No	-0.527727	0.21054	0.999933
Kmt2a	KMT2A	P55200	KMT2A_MOUSE	Histone-lysine N-methyltransferase 2A	31346	44011	NA	39758.2	34403	51683.1	44531.8	NA	31123.5	NA	37244.1	37379.6	41145.6	No	-0.124901	0.643924	0.999933
Kpna3	KPNA3	O35344	IMA4_MOUSE	Importin subunit alpha-4	5587.05	9326.46	8036.38	7517.75	35359.8	7725.18	7737.91	NA	NA	9897.95	4828.46	13165.5	7547.37	No	0.482809	0.307996	0.999933
Kras	KRAS	P32883	RASK_MOUSE	GTPase KRas	18353.8	38220.6	26221.7	29405.4	26657.5	47295	30518.8	28329.7	23851.4	34262.5	30642.3	27771.8	32483.3	No	-0.232292	0.346943	0.999933
Ktn1	KTN1	Q61595	KTN1_MOUSE	Kinectin	25192	29459.1	33113.8	41393.8	34263.6	26999.4	22915.6	19862.3	25117.6	39778.2	33020.8	32684.4	27949	No	0.24515	0.303116	0.999933
Kyat3	KYAT3	Q71RI9	KAT3_MOUSE	Kynurenine--oxoglutarate transaminase 3	NA	8540.8	NA	5182.06	5457.55	7530.66	5653	NA	5341.52	8725.85	NA	6393.47	6812.76	No	-0.0998681	0.756943	0.999933
L1cam	L1CAM	P11627	L1CAM_MOUSE	Neural cell adhesion molecule L1	NA	4901.9	6761.82	5785.8	4987.93	8028.23	7601.62	NA	NA	3555.7	5019.63	5609.36	6051.29	No	-0.0468474	0.881243	0.999933
L2hgdh	L2HGDH	Q91YP0	L2HDH_MOUSE	L-2-hydroxyglutarate dehydrogenase, mitochondrial	24437.9	28438.6	19044.5	22791.7	21734.5	23958.1	17927	13213.2	19630.8	32270	17927.2	23289.5	20821.1	No	0.205285	0.405322	0.999933
Lamb2	LAMB2	Q61292	LAMB2_MOUSE	Laminin subunit beta-2	11625.8	6696.65	14479.7	8338.23	12605.4	12577	11386.4	8821.07	7731.21	18402.6	12646	10749.1	11927.4	No	-0.148471	0.592164	0.999933
Lamc1	LAMC1	P02468	LAMC1_MOUSE	Laminin subunit gamma-1	6774.18	3760.22	8025.56	5438.06	6186.03	7891.89	6473.17	NA	4717.71	9891.54	5858.87	6036.81	6966.64	No	-0.204435	0.461644	0.999933
Lamp1	LAMP1	P11438	LAMP1_MOUSE	Lysosome-associated membrane glycoprotein 1	2660.63	2794.56	3138.57	NA	2595.21	3270.22	2737.8	6074.46	NA	NA	2806.71	2797.24	3722.3	No	-0.333425	0.284109	0.999933
Lamtor1	LAMTOR1	Q9CQ22	LTOR1_MOUSE	Ragulator complex protein LAMTOR1	15397.2	27703.6	40645.1	46959.4	38077.1	16087.7	168844	24456.1	40521.7	56735.5	51704.9	33756.5	59724.9	No	-0.502604	0.313466	0.999933
Lancl1	LANCL1	O89112	LANC1_MOUSE	Glutathione S-transferase LANCL1	23587.4	25317.6	15423.4	16384.7	12317.4	17902.2	26410.5	17067.7	16176	19794	8924.19	18606.1	17712.4	No	0.088726	0.758589	0.999933
Lancl2	LANCL2	Q9JJK2	LANC2_MOUSE	LanC-like protein 2	8229.23	13178.4	5286.35	10123	NA	16847.2	11942.3	18332.6	NA	9792.51	7102.66	9204.23	12803.4	No	-0.468092	0.194473	0.999933
Larp1	LARP1	Q6ZQ58	LARP1_MOUSE	La-related protein 1	NA	9370.49	6108.73	8773.11	8773.65	6717.57	8712.85	3484.91	5643.86	10114.2	3863	8256.49	6422.73	No	0.450162	0.174875	0.999933
Lasp1	LASP1	Q61792	LASP1_MOUSE	LIM and SH3 domain protein 1	8404.7	20378.9	17542.6	11398.2	11943.4	7617.35	18346.9	16453.1	10246.2	14240.2	8662.4	13933.6	12594.4	No	0.149922	0.620104	0.999933
Lats1	LATS1	Q8BYR2	LATS1_MOUSE	Serine/threonine-protein kinase LATS1	6165.34	4602.06	3287.36	6671.22	NA	4907.04	NA	NA	NA	3815.93	7016.71	5181.5	5246.56	No	-0.0255587	0.942189	0.999933
Lbr	LBR	Q3U9G9	LBR_MOUSE	Delta(14)-sterol reductase LBR	53995.4	20502.3	31447.1	30294.1	27272.4	30244.2	26280.3	22908.2	26350.2	30779.3	33434.4	32702.2	28332.8	No	0.142336	0.568989	0.999933
Lclat1	LCLAT1	Q3UN02	LCLT1_MOUSE	Lysocardiolipin acyltransferase 1	39387.9	41107.1	38891.1	45328.7	31344.9	42610.4	31021.5	25526.4	34290.3	46231.1	36743.6	39211.9	36070.6	No	0.13761	0.528793	0.999933
Ldah	LDAH	Q8BVA5	LDAH_MOUSE	Lipid droplet-associated hydrolase	2546.94	5438.21	NA	4358.65	5534.25	4764.82	NA	NA	2171.04	6453.93	NA	4469.51	4463.26	No	0.0757135	0.859827	0.999933
Ldha	LDHA	P06151	LDHA_MOUSE	L-lactate dehydrogenase A chain	145622	163377	96087.4	69667	97076.3	77347.9	148503	128081	110544	133578	53587.9	114366	108607	No	0.0891738	0.772986	0.999933
Ldhb	LDHB	P16125	LDHB_MOUSE	L-lactate dehydrogenase B chain	61886.4	82385.6	63074.9	37324.4	38531.8	53570.3	100889	73570.2	56726.7	45441.6	35407.4	56640.6	60934.2	No	-0.0895074	0.766186	0.999933
Lemd3	LEMD3	Q9WU40	MAN1_MOUSE	Inner nuclear membrane protein Man1	NA	5480.87	7017	6801.05	6854.45	6687.13	NA	NA	6633.64	7063.91	NA	6538.34	6794.89	No	-0.0618705	0.819143	0.999933
Letm1	LETM1	Q9Z2I0	LETM1_MOUSE	Mitochondrial proton/calcium exchanger protein	5070.37	10750.9	8524	11000.9	9767.89	16390.5	10243.5	9086.7	8871.25	11526.6	9131.89	9022.81	10875.1	No	-0.285499	0.277643	0.999933
Letmd1	LETMD1	Q924L1	LTMD1_MOUSE	LETM1 domain-containing protein 1	16787.6	29318.8	19143.7	26459.6	26966.9	24817.6	17345.5	15247.4	21633.5	33890.3	22137.6	23735.3	22512	No	0.0916938	0.717042	0.999933
Lgi1	LGI1	Q9JIA1	LGI1_MOUSE	Leucine-rich glioma-inactivated protein 1	300602	310081	196222	247052	219202	263841	217595	127078	202397	264285	216939	254632	215356	No	0.258748	0.291774	0.999933
Lgi2	LGI2	Q8K4Z0	LGI2_MOUSE	Leucine-rich repeat LGI family member 2	23265.5	28605.2	14821.3	27155.6	29289.4	26885.4	15228.4	12435.5	14415.8	31301.7	17541.3	24627.4	19634.7	No	0.369969	0.210295	0.999933
Lgi3	LGI3	Q8K406	LGI3_MOUSE	Leucine-rich repeat LGI family member 3	30518.6	51152.5	19765.8	31851.5	45901.5	30874.3	22691.1	16683.9	21147.6	49490.5	24548	35838	27572.6	No	0.391774	0.219951	0.999933
Lgi4	LGI4	Q8K1S1	LGI4_MOUSE	Leucine-rich repeat LGI family member 4	4815.7	8724.27	10337.7	8654.8	6415.68	8624.39	4019.66	NA	5360.25	7896.28	8381.82	7789.63	6856.48	No	0.194298	0.510795	0.999933
Lima1	LIMA1	Q9ERG0	LIMA1_MOUSE	LIM domain and actin-binding protein 1	5933.84	11151.4	16643.2	17119.6	15154.3	12109.2	5674.91	12163	12395.6	18015.3	12560.5	13200.5	12153.1	No	0.0980476	0.766749	0.999933
Limch1	LIMCH1	Q3UH68	LIMC1_MOUSE	LIM and calponin homology domains-containing protein 1	29230.4	63703.5	71407.8	75749.8	63853.1	36607.6	44286.6	38879.5	55943.4	76963.5	61798.8	60788.9	52413.2	No	0.191227	0.512276	0.999933
Limd1	LIMD1	Q9QXD8	LIMD1_MOUSE	LIM domain-containing protein 1	NA	11051.7	8474.03	14189.7	7937.64	9951.48	13710.1	12946	10343.2	13000.5	13655.6	10413.3	12267.8	No	-0.263658	0.283611	0.999933
Lin7a	LIN7A	Q8JZS0	LIN7A_MOUSE	Protein lin-7 homolog A	8701.88	15820.4	19685.3	12356.7	13145.1	19070.8	13523.8	18105.1	14284.5	14655.8	15362.6	13941.9	15833.8	No	-0.223808	0.348102	0.999933
Lin7c	LIN7C	O88952	LIN7C_MOUSE	Protein lin-7 homolog C	NA	9643.57	11934.6	NA	7951.13	8355.04	NA	13168.9	NA	9304.01	13079.7	9843.09	10976.9	No	-0.147937	0.634831	0.999933
Lingo1	LINGO1	Q9D1T0	LIGO1_MOUSE	Leucine-rich repeat and immunoglobulin-like domain-containing nogo receptor-interacting protein 1	3802.07	7856.52	6792.41	6030.14	9773.03	10627.8	NA	7618.31	4884.43	12266.6	5280.76	6850.83	8135.58	No	-0.21985	0.505056	0.999933
Llgl1	LLGL1	Q80Y17	L2GL1_MOUSE	Lethal(2) giant larvae protein homolog 1	13452.2	17716.3	16854.3	19059	16243.1	16247.1	18320.5	12651	20762.9	17782.3	17563.7	16665	17221.3	No	-0.0410562	0.841277	0.999933
Lman2l	LMAN2L	P59481	LMA2L_MOUSE	VIP36-like protein	9695.93	14711.6	12902.6	NA	7896.85	12366.3	8091.27	NA	NA	9948.73	7022.61	11301.8	9357.23	No	0.263975	0.387742	0.999933
Lmbrd2	LMBRD2	Q8C561	LMBD2_MOUSE	G-protein coupled receptor-associated protein LMBRD2	9823.1	16678.3	19795.8	18207.9	14235.6	17103.2	12366.8	9830.44	17457.5	17919	17596.3	15748.1	15378.9	No	0.0281838	0.910791	0.999933
Lmcd1	LMCD1	Q8VEE1	LMCD1_MOUSE	LIM and cysteine-rich domains protein 1	5060.93	8654.05	6219.86	7400.3	6912.96	4713	5231.43	7396.7	5751.83	8115.63	3335.4	6849.62	5757.33	No	0.287757	0.273462	0.999933
Lmf1	LMF1	Q3U3R4	LMF1_MOUSE	Lipase maturation factor 1	11331.9	8502.88	14890.1	17404.4	10418.1	10105.8	4218.93	10266.9	10304.7	13047.5	14063.2	12509.5	10334.5	No	0.321338	0.308165	0.999933
Lmna	LMNA	P48678	LMNA_MOUSE	Prelamin-A/C	21415.5	19685.3	18560.8	15336.8	62080.1	18412	13901.7	24423.4	23543.5	11119.9	17666.8	27415.7	18177.9	No	0.434885	0.21738	0.999933
Lmnb1	LMNB1	P14733	LMNB1_MOUSE	Lamin-B1	NA	2694.57	1961.26	NA	2946.7	3200.44	NA	2456.87	2237.78	3482.81	NA	2534.18	2844.47	No	-0.16404	0.594099	0.999933
Lmtk3	LMTK3	Q5XJV6	LMTK3_MOUSE	Serine/threonine-protein kinase LMTK3	NA	6569.06	5478.94	5864.91	9951.9	5683.6	NA	3345.49	5299.33	7882.19	4603.64	6966.2	5362.85	No	0.391925	0.202503	0.999933
Lnpep	LNPEP	Q8C129	LCAP_MOUSE	Leucyl-cystinyl aminopeptidase	13048.3	16416.4	11542.9	11865.6	12934	13740.7	13815.8	9823.23	8654.9	11757.9	10510.6	13161.4	11383.9	No	0.218773	0.307521	0.999933
Lnpk	LNPK	Q7TQ95	LNP_MOUSE	Endoplasmic reticulum junction formation protein lunapark	8355.84	14477.3	17676.7	19487	11763.2	14859.4	11567.8	11051.1	12825.2	20430.5	18394.9	14352	14854.8	No	-0.0737914	0.782512	0.999933
Lonp1	LONP1	Q8CGK3	LONM_MOUSE	Lon protease homolog, mitochondrial	23001.1	10306.5	8810.83	9840.3	8441.53	14987.2	7526.53	5944.57	9894.51	10799.4	13830.5	12080.1	10497.1	No	0.161171	0.609409	0.999933
Lpar1	LPAR1	P61793	LPAR1_MOUSE	Lysophosphatidic acid receptor 1	4101.25	2295.05	NA	4173.96	NA	3687.31	NA	NA	NA	3719.07	5505.1	3523.42	4303.83	No	-0.314091	0.398812	0.999933
Lpcat1	LPCAT1	Q3TFD2	PCAT1_MOUSE	Lysophosphatidylcholine acyltransferase 1	NA	8959.36	7678.5	13253	8735.67	11149.6	NA	NA	5693.46	12868.3	7260.15	9656.62	9242.86	No	0.106353	0.744389	0.999933
Lpcat4	LPCAT4	Q6NVG1	LPCT4_MOUSE	Lysophospholipid acyltransferase LPCAT4	NA	10803	13264.7	12516.3	NA	8845.54	3011.71	NA	16424.1	14821.2	15653.7	12194.7	11751.2	No	0.276615	0.584543	0.999933
Lpgat1	LPGAT1	Q91YX5	LGAT1_MOUSE	Acyl-CoA:lysophosphatidylglycerol acyltransferase 1	51949.8	34295.8	42204.8	59619.8	35233.7	42746.9	33764.3	24634.6	35542.6	27493.8	45695.9	44660.8	34979.7	No	0.35294	0.157746	0.999933
Lrba	LRBA	Q9ESE1	LRBA_MOUSE	Lipopolysaccharide-responsive and beige-like anchor protein	3060.01	3951.84	NA	7226.4	2926.8	NA	3113.71	NA	4549	4477.86	4392.52	4291.26	4133.27	No	-0.0308439	0.925277	0.999933
Lrch2	LRCH2	Q3UMG5	LRCH2_MOUSE	Leucine-rich repeat and calponin homology domain-containing protein 2	4606.8	8005.48	24001.1	10045.7	33713.3	NA	NA	18305	15466.8	7185.12	10849.4	16074.5	12951.6	No	0.0312514	0.952588	0.999933
Lrch3	LRCH3	Q8BVU0	LRCH3_MOUSE	DISP complex protein LRCH3	11148.5	14273.6	11736.2	8402.84	10972.5	10823.2	NA	4694.88	9447.56	11482.4	7496.09	11306.7	8788.84	No	0.411815	0.153137	0.999933
Lrfn1	LRFN1	Q2WF71	LRFN1_MOUSE	Leucine-rich repeat and fibronectin type III domain-containing protein 1	NA	3067.49	4716.4	5124.62	3636.88	3485.71	NA	NA	NA	4929.97	4576.96	4136.35	4330.88	No	-0.0804178	0.79406	0.999933
Lrig1	LRIG1	P70193	LRIG1_MOUSE	Leucine-rich repeats and immunoglobulin-like domains protein 1	NA	NA	27771.6	21850.1	28522.2	10225.2	NA	NA	13946.6	21980.5	18244.8	26048	16099.3	Up with LPS	0.742174	0.042801	0.999933
Lrp1	LRP1	Q91ZX7	LRP1_MOUSE	Prolow-density lipoprotein receptor-related protein 1	29408.7	24879.8	15940.7	21171	37373.2	25275.8	17979.2	16742.4	15155.9	32664.6	17001.1	25754.7	20803.2	No	0.305469	0.276341	0.999933
Lrp1b	LRP1B	Q9JI18	LRP1B_MOUSE	Low-density lipoprotein receptor-related protein 1B	NA	7361.59	4065.02	7800.6	9103.98	7568.03	NA	4518.74	NA	10229.4	9081.44	7082.8	7849.4	No	-0.145012	0.677902	0.999933
Lrp4	LRP4	Q8VI56	LRP4_MOUSE	Low-density lipoprotein receptor-related protein 4	10120.5	11134.3	16441.9	13513.2	14995.2	11938.5	10547.5	8223.6	14379.4	20775.7	18470.2	13241	14055.8	No	-0.0373665	0.888667	0.999933
Lrpprc	LRPPRC	Q6PB66	LPPRC_MOUSE	Leucine-rich PPR motif-containing protein, mitochondrial	NA	3881.82	4651.54	NA	2985.84	7342.21	3280.62	NA	NA	2507	NA	3839.73	4376.61	No	-0.0545212	0.900129	0.999933
Lrrc4b	LRRC4B	P0C192	LRC4B_MOUSE	Leucine-rich repeat-containing protein 4B	13230.2	13546.4	19551.6	20281.1	16051.2	17305.3	10838.1	10248.5	16786.6	20645.6	18310.9	16532.1	15689.2	No	0.100936	0.68468	0.999933
Lrrc57	LRRC57	Q9D1G5	LRC57_MOUSE	Leucine-rich repeat-containing protein 57	NA	4314.22	NA	2787.79	2237.19	9629.24	NA	6710.48	2329.16	2920.88	3391.4	3113.07	4996.23	No	-0.525083	0.267302	0.999933
Lrrc59	LRRC59	Q922Q8	LRC59_MOUSE	Leucine-rich repeat-containing protein 59	7347.05	6257.45	12961.1	7173.62	7278.54	11433.9	7036.76	13229.5	4997.42	6407.57	7531.18	8203.55	8439.38	No	-0.00990502	0.97249	0.999933
Lrrc7	LRRC7	Q80TE7	LRRC7_MOUSE	Leucine-rich repeat-containing protein 7	11435.3	7818.4	10159.9	8470.49	9011.99	8242.26	6459.2	3981.16	6865.55	9704.5	11967.3	9379.23	7869.99	No	0.321844	0.24545	0.999933
Lrrc8a	LRRC8A	Q80WG5	LRC8A_MOUSE	Volume-regulated anion channel subunit LRRC8A	7867.86	7618.37	5387.86	7335.4	11277.8	7412.25	7177.17	4211.87	5073.01	10471.3	6173.44	7897.46	6753.17	No	0.246913	0.363179	0.999933
Lrrc8c	LRRC8C	Q8R502	LRC8C_MOUSE	Volume-regulated anion channel subunit LRRC8C	8895.2	8391.01	5767.83	4750.34	8728.99	8956.85	5267.6	3794.37	5057.15	8511.96	5635.04	7306.67	6203.83	No	0.257043	0.35832	0.999933
Lrrtm1	LRRTM1	Q8K377	LRRT1_MOUSE	Leucine-rich repeat transmembrane neuronal protein 1	NA	6787.11	NA	6070.65	5691.54	5026.87	NA	NA	NA	6532.35	4935.66	6183.1	5498.29	No	0.177654	0.568022	0.999933
Lrrtm2	LRRTM2	Q8BGA3	LRRT2_MOUSE	Leucine-rich repeat transmembrane neuronal protein 2	NA	NA	14617.9	11467.2	9559.31	NA	NA	18450.1	9132.64	1514.67	19265	11881.5	12090.6	No	0.482797	0.521319	0.999933
Lsamp	LSAMP	Q8BLK3	LSAMP_MOUSE	Limbic system-associated membrane protein	NA	9942.95	12347.8	9391.68	13207.5	13548.5	NA	18418.3	8806.09	6989.7	12336.3	11222.5	12019.8	No	-0.0327122	0.914273	0.999933
Lsmem1	LSMEM1	Q3UQS2	LSME1_MOUSE	Leucine-rich single-pass membrane protein 1	576323	1.30997e+06	525864	504395	531792	940618	533088	377494	533970	709829	474740	689669	594956	No	0.166389	0.583963	0.999933
Luc7l2	LUC7L2	Q7TNC4	LC7L2_MOUSE	Putative RNA-binding protein Luc7-like 2	9109.69	13865	7114.34	11106.2	7565.78	7281.01	8703.26	3219.56	13413.2	7070.79	8224.93	9752.21	7985.45	No	0.360857	0.270744	0.999933
Luc7l3	LUC7L3	Q5SUF2	LC7L3_MOUSE	Luc7-like protein 3	3867.57	4682.47	5159.95	5174.92	3242.25	6054.72	7011.27	4027.49	6896.89	2766.93	5009.97	4425.43	5294.54	No	-0.209858	0.443141	0.999933
Luzp1	LUZP1	Q8R4U7	LUZP1_MOUSE	Leucine zipper protein 1	18649.7	26998.4	44816.1	36458.8	32731.9	31680.7	19421.4	25245.5	29126.5	24041.9	35272.4	31931	27464.7	No	0.183986	0.477435	0.999933
Lxn	LXN	P70202	LXN_MOUSE	Latexin	3075.85	6010.46	3550.03	NA	NA	NA	6583.31	5178.15	2033.57	3198.51	NA	4212.11	4248.39	No	0.0639304	0.882883	0.999933
Ly6h	LY6H	Q9WUC3	LY6H_MOUSE	Lymphocyte antigen 6H	5119.95	7047.91	NA	3217.5	8037.74	6818.02	NA	NA	NA	4512.42	8850.52	5855.77	6726.99	No	-0.229826	0.556327	0.999933
Lynx1	LYNX1	P0DP60	LYNX1_MOUSE	Ly-6/neurotoxin-like protein 1	NA	10845	11108.8	14120.2	7057.39	21843.8	NA	7661.4	10973.9	14153.4	12546.3	10782.9	13435.8	No	-0.27515	0.403087	0.999933
Lypla2	LYPLA2	Q9WTL7	LYPA2_MOUSE	Acyl-protein thioesterase 2	19884	42123	45227.1	29078.1	21756.5	18237.6	37745.4	49353.1	48356.8	55281	27992.3	31613.8	39494.4	No	-0.304358	0.357195	0.999933
Lzts3	LZTS3	A2AHG0	LZTS3_MOUSE	Leucine zipper putative tumor suppressor 3	NA	4791.18	5509.85	5577.56	4149.07	4798.62	NA	NA	6766.13	4321.03	5109.37	5006.92	5248.79	No	-0.0576634	0.825696	0.999933
Macf1	MACF1	Q9QXZ0	MACF1_MOUSE	Microtubule-actin cross-linking factor 1	24787.8	30548.2	29951.9	32489.2	37711.4	22809.8	28619.4	18011	27506	31544.1	27120.3	31097.7	25935.1	No	0.271663	0.219258	0.999933
Maco1	NA	Q7TQE6	MACOI_MOUSE	Macoilin	57670.3	43203.7	58718.3	65483	67477.3	43213.5	NA	43106.8	46323	46425.3	67488.9	58510.5	49311.5	No	0.251526	0.283025	0.999933
Macrod1	MACROD1	Q922B1	MACD1_MOUSE	ADP-ribose glycohydrolase MACROD1	12701.7	14374.7	NA	19894.6	12326.2	3475.08	8372.5	12569.4	12624.5	21437.1	15466.7	14824.3	12324.2	No	0.438288	0.300972	0.999933
Macroh2a1	NA	Q9QZQ8	H2AY_MOUSE	Core histone macro-H2A.1	16727.1	29835.2	17435.6	19336	21062.4	17677.9	13478.1	13498.3	16270.7	22025.7	19304.7	20879.3	17042.6	No	0.28348	0.22628	0.999933
Macroh2a2	NA	Q8CCK0	H2AW_MOUSE	Core histone macro-H2A.2	5730.45	8800.66	5832.53	5544.93	6379.08	6269.12	3475.84	NA	5436.94	11156.6	7757.25	6457.53	6819.15	No	0.00422196	0.988785	0.999933
Madd	MADD	Q80U28	MADD_MOUSE	MAP kinase-activating death domain protein	11179.6	19541.1	13886.7	16548.4	16385.3	10058.8	12678.6	11722.3	19407.6	22979.9	15193.2	15508.2	15340.1	No	0.0512817	0.841965	0.999933
Mag	MAG	P20917	MAG_MOUSE	Myelin-associated glycoprotein	28379.3	35459.1	40173.2	44381.4	32103.2	52733	40664.6	39560.9	32712.5	32980.8	27487.8	36099.2	37689.9	No	-0.0488223	0.828942	0.999933
Magi1	MAGI1	Q6RHR9	MAGI1_MOUSE	Membrane-associated guanylate kinase, WW and PDZ domain-containing protein 1	6963.12	9917.6	11552.4	10101.9	9130.23	8897.75	12406.9	6164.5	9951.22	16023.5	9676.77	9533.05	10520.1	No	-0.100258	0.695562	0.999933
Magi2	MAGI2	Q9WVQ1	MAGI2_MOUSE	Membrane-associated guanylate kinase, WW and PDZ domain-containing protein 2	6865	15772.2	15110.2	16739.3	17231.1	11758.6	14330.5	7765.75	12335.3	20353.5	13221.8	14343.5	13294.2	No	0.0945315	0.749535	0.999933
Magi3	MAGI3	Q9EQJ9	MAGI3_MOUSE	Membrane-associated guanylate kinase, WW and PDZ domain-containing protein 3	11602	10893.9	11813.7	11285.5	14603.3	9470.2	12610	9390.56	10211.5	12291.9	10412.7	12039.7	10731.1	No	0.167896	0.396386	0.999933
Mal2	MAL2	Q8BI08	MAL2_MOUSE	Protein MAL2	111653	191948	342806	364312	275013	137222	126537	294983	338482	489723	353901	257146	290141	No	-0.131489	0.741509	0.999933
Man2c1	MAN2C1	Q91W89	MA2C1_MOUSE	Alpha-mannosidase 2C1	4639.64	6506.83	4623.31	3870.54	5611.78	5281.83	NA	5581.04	4509.37	7595.12	NA	5050.42	5741.84	No	-0.181715	0.485586	0.999933
Maoa	MAOA	Q64133	AOFA_MOUSE	Amine oxidase [flavin-containing] A	174213	121772	89150.2	117372	105271	146734	104528	66523.6	91331.9	116051	110814	121556	105997	No	0.20139	0.423715	0.999933
Maob	MAOB	Q8BW75	AOFB_MOUSE	Amine oxidase [flavin-containing] B	55275.7	72564.6	36386.7	56700	76973.6	55083.8	39063.4	33010.2	38686.6	74242	44111.6	59580.1	47366.2	No	0.338144	0.217975	0.999933
Map1a	MAP1A	Q9QYR6	MAP1A_MOUSE	Microtubule-associated protein 1A	72224.7	110733	87739.8	93924	80421.1	79830.9	75827.2	66775.7	77449.6	122859	73848.7	89008.5	82765.2	No	0.119469	0.588802	0.999933
Map1b	MAP1B	P14873	MAP1B_MOUSE	Microtubule-associated protein 1B	25432	33257	26305.8	22862.4	30065.5	23886.9	19822.4	22143.1	19690.2	36237.9	19707.9	27584.5	23581.4	No	0.250695	0.272918	0.999933
Map1lc3a	MAP1LC3A	Q91VR7	MLP3A_MOUSE	Microtubule-associated proteins 1A/1B light chain 3A	8210.79	19856.3	13188.5	12894.3	11666.4	17439.4	24739.4	25946.1	7880.11	10986.9	10518.6	13163.3	16251.8	No	-0.219571	0.518831	0.999933
Map2	MAP2	P20357	MTAP2_MOUSE	Microtubule-associated protein 2	62458	81159.1	67912.4	75430.1	55332.5	41482	73664.5	66301.4	62454.4	95683.7	58931.9	68458.4	66419.6	No	0.0750136	0.750714	0.999933
Map3k5	MAP3K5	O35099	M3K5_MOUSE	Mitogen-activated protein kinase kinase kinase 5	5271.62	4528.85	7355.23	6734.78	5856.35	3916.47	NA	NA	NA	5240.82	6161.33	5949.37	5106.21	No	0.224029	0.437223	0.999933
Map4	MAP4	P27546	MAP4_MOUSE	Microtubule-associated protein 4	56771.3	71338.9	53872.9	63527.6	51208	31421.5	69970.9	50625.2	71792.7	68929.5	46495.1	59343.7	56539.2	No	0.117898	0.637705	0.999933
Map4k4	MAP4K4	P97820	M4K4_MOUSE	Mitogen-activated protein kinase kinase kinase kinase 4	3723.87	4721.96	NA	4697.6	NA	NA	2920.91	4171.91	NA	3624.18	NA	4381.14	3572.33	No	0.301111	0.352461	0.999933
Map6	MAP6	Q7TSJ2	MAP6_MOUSE	Microtubule-associated protein 6	63390.8	96494.5	54840.3	61287.8	41448.1	52400.6	80794.7	55196.3	61057.9	78212.5	40601.7	63492.3	61377.3	No	0.0334502	0.897896	0.999933
Map7d1	MAP7D1	A2AJI0	MA7D1_MOUSE	MAP7 domain-containing protein 1	7954.1	19997.6	11089	16293.1	13391.6	11006	8769.38	8866.49	9981.02	17398.6	10159.2	13745.1	11030.1	No	0.289814	0.294973	0.999933
Map7d2	MAP7D2	A2AG50	MA7D2_MOUSE	MAP7 domain-containing protein 2	NA	7417.17	4027.26	2592.8	5226.39	NA	NA	NA	23992.6	9326.64	12827.6	4815.91	15382.3	Down with LPS	-1.66377	0.00219994	0.999933
Mapk1	MAPK1	P63085	MK01_MOUSE	Mitogen-activated protein kinase 1	NA	16225	21033.6	9678.73	13748.1	10151.8	22423.9	30670.7	12981.1	8929.02	11628.6	15171.4	16130.8	No	0.00671279	0.985254	0.999933
Mapk10	MAPK10	Q61831	MK10_MOUSE	Mitogen-activated protein kinase 10	7538.33	11162.1	6514.28	6776.84	10158.8	9862.2	NA	6928.1	5305.64	12106.1	7538.67	8430.07	8348.14	No	0.0379578	0.890246	0.999933
Mapk8	MAPK8	Q91Y86	MK08_MOUSE	Mitogen-activated protein kinase 8	2908.61	6132.1	4072.21	NA	9185.71	4047.95	NA	3090.47	NA	4440.07	2034.55	5574.66	3403.26	No	0.640403	0.118673	0.999933
Mapk8ip3	MAPK8IP3	Q9ESN9	JIP3_MOUSE	C-Jun-amino-terminal kinase-interacting protein 3	11820.4	11079.9	8710.37	12652.1	8828.58	9320.44	10676.4	NA	11941	9554.54	10071.6	10618.3	10312.8	No	0.0312589	0.884256	0.999933
Mapre1	MAPRE1	Q61166	MARE1_MOUSE	Microtubule-associated protein RP/EB family member 1	4515.08	6379.36	NA	5482.69	NA	9918.33	NA	5258.37	11085.1	2978.92	NA	5459.04	7310.18	No	-0.253164	0.574669	0.999933
Mapre2	MAPRE2	Q8R001	MARE2_MOUSE	Microtubule-associated protein RP/EB family member 2	11711	15019.5	NA	NA	44669.2	NA	17088.3	6613.75	13795.5	8779.25	NA	23799.9	11569.2	No	0.878098	0.0960773	0.999933
Mapre3	MAPRE3	Q6PER3	MARE3_MOUSE	Microtubule-associated protein RP/EB family member 3	NA	21437.2	18201.7	6394.42	NA	9787.11	12937.9	22353	NA	7795.9	NA	15344.5	13218.5	No	0.154241	0.750768	0.999933
Mapt	MAPT	P10637	TAU_MOUSE	Microtubule-associated protein tau	49777.3	66081.7	54706.4	46088.9	48824.7	32086.5	62415.8	63578.2	58601.9	55909.2	49183.4	53095.8	53629.2	No	0.00926043	0.96774	0.999933
Marchf5	NA	Q3KNM2	MARH5_MOUSE	E3 ubiquitin-protein ligase MARCHF5	6069.64	14645.2	19732.2	24987.7	20693.8	14378.9	11202.5	10609.2	19440.2	23361.7	26164.8	17225.7	17526.2	No	-0.0877697	0.810168	0.999933
Marcks	MARCKS	P26645	MARCS_MOUSE	Myristoylated alanine-rich C-kinase substrate	4066.25	8964.6	8795.97	4626.06	3824.76	8610.34	17057.2	7488.96	4802.23	5511.76	7656.6	6055.53	8521.18	No	-0.467024	0.187627	0.999933
Mark2	MARK2	Q05512	MARK2_MOUSE	Serine/threonine-protein kinase MARK2	4858.12	9533.3	33218.2	9832.33	7144.3	10757.1	7067.54	NA	NA	11047.8	NA	12917.3	9624.16	No	0.106282	0.836368	0.999933
Mars1	NA	Q68FL6	SYMC_MOUSE	Methionine--tRNA ligase, cytoplasmic	NA	14036.4	10385.5	13074.6	14098.2	10388.3	9115.52	11276.1	6509.5	13662.7	9166.36	12898.7	10019.7	No	0.389856	0.131816	0.999933
Mast3	MAST3	Q3U214	MAST3_MOUSE	Microtubule-associated serine/threonine-protein kinase 3	NA	9949.52	5472.99	4966.74	3948.47	10285.9	8198.49	NA	NA	7762.91	NA	6084.43	8749.1	No	-0.603046	0.109139	0.999933
Mast4	MAST4	Q811L6	MAST4_MOUSE	Microtubule-associated serine/threonine-protein kinase 4	NA	7665.85	8735.11	NA	31501.7	NA	NA	NA	6610.9	6028.66	5961.88	15967.5	6200.48	No	1.05006	0.0601086	0.999933
Mat2a	MAT2A	Q3THS6	METK2_MOUSE	S-adenosylmethionine synthase isoform type-2	NA	7610.35	19268.6	4616.24	6907.66	6144.38	29162.4	NA	NA	6276.63	NA	9600.72	13861.1	No	-0.330665	0.589514	0.999933
Mat2b	MAT2B	Q99LB6	MAT2B_MOUSE	Methionine adenosyltransferase 2 subunit beta	NA	4434.65	4251.08	NA	8861.63	NA	1415.73	3197.7	NA	8633.47	NA	5849.12	4415.64	No	0.698567	0.263545	0.999933
Matr3	MATR3	Q8K310	MATR3_MOUSE	Matrin-3	11737.9	9066.09	12386.2	9475.85	12272.4	16744.8	7677.38	13066.7	17477.5	9561.04	9315.52	10987.7	12307.1	No	-0.10788	0.674156	0.999933
Mavs	MAVS	Q8VCF0	MAVS_MOUSE	Mitochondrial antiviral-signaling protein	NA	18153	22323.3	22316.2	11552.7	17317.5	NA	14250.9	12713.5	27836.8	15208.9	18586.3	17465.5	No	0.0999593	0.743257	0.999933
Mboat2	MBOAT2	Q8R3I2	MBOA2_MOUSE	Lysophospholipid acyltransferase 2	17168	12689	10252.5	11723.4	6755.32	13230	20806.8	8614.3	9033.09	9771.55	10723.9	11717.6	12029.9	No	-0.0298561	0.917628	0.999933
Mboat7	MBOAT7	Q8CHK3	MBOA7_MOUSE	Lysophospholipid acyltransferase 7	37648.6	45446	12477.9	16216.7	12760.2	44421.5	16506.3	10192.6	13783.2	14315.1	13405.6	24909.9	18770.7	No	0.375537	0.378669	0.999933
Mbp	MBP	P04370	MBP_MOUSE	Myelin basic protein	970040	1.80516e+06	1.00994e+06	1.23382e+06	1.35187e+06	1.11034e+06	1.27739e+06	1.59348e+06	1.25621e+06	1.00618e+06	1.02384e+06	1.27417e+06	1.21124e+06	No	0.0540662	0.812656	0.999933
Mccc1	MCCC1	Q99MR8	MCCA_MOUSE	Methylcrotonoyl-CoA carboxylase subunit alpha, mitochondrial	1.20348e+06	1.40418e+06	2.23929e+06	2.27015e+06	939135	2.26686e+06	1.92187e+06	2.7235e+06	2.94698e+06	864013	2.44178e+06	1.61125e+06	2.19417e+06	No	-0.431726	0.213387	0.999933
Mccc2	MCCC2	Q3ULD5	MCCB_MOUSE	Methylcrotonoyl-CoA carboxylase beta chain, mitochondrial	9898.23	9574.6	5052.67	6965.5	8914.89	9230.53	5154.02	5154.88	NA	10010.9	6322.66	8081.18	7174.6	No	0.187557	0.510634	0.999933
Mctp1	MCTP1	E9PV86	MCTP1_MOUSE	Multiple C2 and transmembrane domain-containing protein 1	4043.47	6059.51	5016.82	5342.73	4540.31	5701.94	5837.39	NA	3410.58	5953.81	5145.36	5000.57	5209.82	No	-0.0443883	0.85062	0.999933
Mcu	MCU	Q3UMR5	MCU_MOUSE	Calcium uniporter protein, mitochondrial	36106	76111.5	83347.7	105512	93268.2	69524	53149.6	59236.9	88087.1	114856	87125.5	78869	78663.2	No	-0.034266	0.908576	0.999933
Mdh1	MDH1	P14152	MDHC_MOUSE	Malate dehydrogenase, cytoplasmic	64291.4	100581	112893	26190.7	41614.1	59376.1	137193	177324	50997.8	41109.3	29278.7	69114	82546.5	No	-0.147763	0.761286	0.999933
Mdh2	MDH2	P08249	MDHM_MOUSE	Malate dehydrogenase, mitochondrial	99537.6	166412	95573.8	86685	102562	222441	141917	122205	98176.9	98744.3	85519.5	110154	128167	No	-0.18093	0.513897	0.999933
Me1	ME1	P06801	MAOX_MOUSE	NADP-dependent malic enzyme	7401.74	8832.23	14049.9	7731.03	13480.7	6293.88	7899.56	22305.6	NA	7175.57	13106.8	10299.1	11356.3	No	-0.0247562	0.944302	0.999933
Me2	ME2	Q99KE1	MAOM_MOUSE	NAD-dependent malic enzyme, mitochondrial	4721.74	7318.41	5247.27	5258.59	5463.58	7432.4	NA	3132.88	NA	7263.38	4300.83	5601.92	5532.37	No	0.0927447	0.759398	0.999933
Me3	ME3	Q8BMF3	MAON_MOUSE	NADP-dependent malic enzyme, mitochondrial	10502.2	25660.4	9560.79	8230.1	17692.4	12452.7	11721.5	8584.23	12036.8	16619.7	NA	14329.2	12283	No	0.116364	0.719657	0.999933
Mecp2	MECP2	Q9Z2D6	MECP2_MOUSE	Methyl-CpG-binding protein 2	4434.6	3972.51	NA	3003.06	3798.71	7005.33	5930.05	NA	NA	2718.02	NA	3802.22	5217.8	No	-0.360319	0.336749	0.999933
Megf10	MEGF10	Q6DIB5	MEG10_MOUSE	Multiple epidermal growth factor-like domains protein 10	3227.52	5782.13	9574.97	5793.14	5977.27	4914.44	5827.66	4288.88	5123.63	8604.38	5619.48	6071.01	5729.74	No	0.0368233	0.89417	0.999933
Mertk	MERTK	Q60805	MERTK_MOUSE	Tyrosine-protein kinase Mer	17049.6	25105.6	28994.6	24613	22575.8	21242.6	20578.9	14349.9	20422.9	34106	20942.2	23667.7	21940.4	No	0.13558	0.578591	0.999933
Mff	MFF	Q6PCP5	MFF_MOUSE	Mitochondrial fission factor	NA	8856.17	10805.1	10796.6	8196.91	8762.36	10801.5	7676.31	6594.37	13363.4	8750.77	9663.7	9324.78	No	0.0793524	0.749553	0.999933
Mfn1	MFN1	Q811U4	MFN1_MOUSE	Mitofusin-1	5102.04	9296.23	5991.93	9534.52	8897.24	9702.42	4439.36	8161.86	NA	10949.1	6714.13	7764.39	7993.38	No	-0.0200553	0.945789	0.999933
Mfn2	MFN2	Q80U63	MFN2_MOUSE	Mitofusin-2	39754.6	56663	48565.6	60061.7	65890.5	51399.6	35916.8	33981.5	52702	79645.9	56717.4	54187.1	51727.2	No	0.104926	0.681436	0.999933
Mfsd4a	MFSD4A	Q6PDC8	MFD4A_MOUSE	Major facilitator superfamily domain-containing protein 4A	3372.97	5997.05	NA	8538	NA	9479.42	4032.84	NA	NA	9819.02	NA	5969.34	7777.1	No	-0.373335	0.433353	0.999933
Mfsd6	MFSD6	Q8CBH5	MFSD6_MOUSE	Major facilitator superfamily domain-containing protein 6	16639.5	26475.7	22543.4	32994.2	22657.1	31332.6	17949.8	NA	33242	24180.9	24879.9	24262	26317	No	-0.119866	0.642728	0.999933
Mgll	MGLL	O35678	MGLL_MOUSE	Monoglyceride lipase	NA	12208.6	18028.7	NA	14886.3	8299.1	6087.17	16664.9	16100.1	12844.8	NA	15041.2	11999.2	No	0.41074	0.278603	0.999933
Mgst1	MGST1	Q91VS7	MGST1_MOUSE	Microsomal glutathione S-transferase 1	NA	NA	8862.77	9895.95	12615.7	NA	NA	NA	4057.59	16158.9	8903.51	10458.1	9706.67	No	0.307496	0.52674	0.999933
Mgst3	MGST3	Q9CPU4	MGST3_MOUSE	Microsomal glutathione S-transferase 3	44793	67546.4	94459.3	93465.8	65529.5	45018.5	50916.6	53351.9	171842	64700.1	112615	73158.8	83074	No	-0.0516301	0.882948	0.999933
Mical1	MICAL1	Q8VDP3	MICA1_MOUSE	[F-actin]-monooxygenase MICAL1	18919.8	25533.4	19813.8	25385.9	17775.5	18673.7	21192.7	11744	35608.1	22875	21037.9	21485.7	21855.2	No	0.0339636	0.897988	0.999933
Mical3	MICAL3	Q8CJ19	MICA3_MOUSE	[F-actin]-monooxygenase MICAL3	32429.1	36769.4	33938.6	35010	39598.7	34338.4	29791.7	28579.6	36799.8	37161.4	34344.6	35549.2	33502.6	No	0.089172	0.637906	0.999933
Micall2	MICALL2	Q3TN34	MILK2_MOUSE	MICAL-like protein 2	6817.34	5809.43	5738.43	9686.7	4955.26	5346.6	NA	NA	6501.98	5374.36	5032.4	6601.43	5563.84	No	0.213435	0.413546	0.999933
Micos13	NA	Q8R404	MIC13_MOUSE	MICOS complex subunit MIC13	5338.48	15447.1	7489.1	14037.2	12298.7	17236.1	8600.54	7136.73	7827.7	12481.2	9184.27	10922.1	10411.1	No	0.0310062	0.922713	0.999933
Micu1	MICU1	Q8VCX5	MICU1_MOUSE	Calcium uptake protein 1, mitochondrial	NA	8089.54	4299.67	10618.9	8973.91	9022.22	8694.95	9849.77	NA	9132.45	5720.58	7995.5	8483.99	No	-0.136538	0.654397	0.999933
Micu3	MICU3	Q9CTY5	MICU3_MOUSE	Calcium uptake protein 3, mitochondrial	8822.79	11963.1	7834.68	10149.2	12145.3	11025.1	6926.38	6084.6	4868.2	12804.3	7972.31	10183	8280.14	No	0.357963	0.197879	0.999933
Mif	MIF	P34884	MIF_MOUSE	Macrophage migration inhibitory factor	7167.4	16128.6	21648.7	4690.61	7016.63	6360.39	8795.59	36485.7	9315.76	8670.4	5922.84	11330.4	12591.8	No	-0.0502506	0.916291	0.999933
Mink1	MINK1	Q9JM52	MINK1_MOUSE	Misshapen-like kinase 1	21990.2	37551.8	27937.8	36199.8	29322.9	24316.1	31310.4	19804.7	33499.2	35608.5	28839.6	30600.5	28896.4	No	0.0840606	0.716918	0.999933
Mios	MIOS	Q8VE19	MIO_MOUSE	GATOR complex protein MIOS	4214.78	10644.7	12826.4	13671.7	9461.68	8736.39	7024.87	6986.23	12130.8	13726.4	15933.5	10163.9	10756.4	No	-0.11616	0.726322	0.999933
Mlc1	MLC1	Q8VHK5	MLC1_MOUSE	Membrane protein MLC1	21332.9	41331.5	26181	29512.4	28218.3	20475.5	10708.6	21049.8	18365.8	44223.4	20884.2	29315.2	22617.9	No	0.468907	0.144609	0.999933
Mlec	MLEC	Q6ZQI3	MLEC_MOUSE	Malectin	51809.3	61779.8	31387	41183.2	45426.6	58693	45404.4	29356.8	35456.2	52004.8	35696.4	46317.2	42768.6	No	0.120193	0.632016	0.999933
Mmut	NA	P16332	MUTA_MOUSE	Methylmalonyl-CoA mutase, mitochondrial	NA	2061.77	2734.82	4273.27	NA	3947.34	2885.08	4059.12	NA	1868.63	NA	3023.28	3190.04	No	-0.0779377	0.836667	0.999933
Mobp	MOBP	Q9D2P8	MOBP_MOUSE	Myelin-associated oligodendrocyte basic protein	13083.3	26497.1	14205.8	13336.5	17562.2	13428	11125.6	NA	13145.2	10968.2	8090.63	16937	11351.5	No	0.545319	0.0506978	0.999933
Mog	MOG	Q61885	MOG_MOUSE	Myelin-oligodendrocyte glycoprotein	193778	509566	287797	384721	258989	404905	276807	254274	298192	435793	291653	326970	326937	No	-0.0504117	0.851166	0.999933
Mogs	MOGS	Q80UM7	MOGS_MOUSE	Mannosyl-oligosaccharide glucosidase	11945	14316.5	12279.5	13712.7	15009.7	18440.9	NA	20282.1	NA	21291.5	10624	13452.6	17659.6	No	-0.347835	0.202615	0.999933
Mon2	MON2	Q80TL7	MON2_MOUSE	Protein MON2 homolog	8395.3	13968.4	9100.46	13017.1	7873.52	8811.16	8672.08	6179.87	14161.6	10207	8374.41	10471	9401.01	No	0.160347	0.530851	0.999933
Mpc1	MPC1	P63030	MPC1_MOUSE	Mitochondrial pyruvate carrier 1	NA	28370.8	28696	39277.4	33234.3	21327.8	33082.7	22607.4	41567.1	31726.7	38174.6	32394.6	31414.4	No	0.0746788	0.771551	0.999933
Mpc2	MPC2	Q9D023	MPC2_MOUSE	Mitochondrial pyruvate carrier 2	85179.5	75944.2	99473.6	126205	88250.8	74800.9	93178.5	62050.4	101993	79081.2	105430	95010.7	86089	No	0.144408	0.520392	0.999933
Mpdu1	MPDU1	Q9R0Q9	MPU1_MOUSE	Mannose-P-dolichol utilization defect 1 protein	38391.3	35905.8	12038.1	11362.4	7002.2	46732.6	29343.7	9791.5	8691.74	12791.4	10991.6	20940	19723.8	No	0.0718225	0.889919	0.999933
Mpdz	MPDZ	Q8VBX6	MPDZ_MOUSE	Multiple PDZ domain protein	8622.55	9740.41	11523.4	11941.8	12281.3	10141.1	11875.7	7294.2	10756.2	15442.9	9748.94	10821.9	10876.5	No	0.016315	0.942818	0.999933
Mpi	MPI	Q924M7	MPI_MOUSE	Mannose-6-phosphate isomerase	7981.04	8602.13	3659.93	13166.2	NA	7030.5	6696.11	NA	5504.75	5370.5	NA	8352.33	6150.47	No	0.312292	0.400242	0.999933
Mpo	MPO	P11247	PERM_MOUSE	Myeloperoxidase	NA	232670	6563.28	NA	2703.39	NA	2340.26	17255.2	2703.89	NA	NA	80645.4	7433.13	No	1.74689	0.234814	0.999933
Mpp2	MPP2	Q9WV34	MPP2_MOUSE	MAGUK p55 subfamily member 2	12565.2	21510.2	14942	17085.8	22554.2	19095	10758.8	13944.9	14827.5	27534.2	15866.8	17731.5	17004.5	No	0.0896756	0.735001	0.999933
Mprip	MPRIP	P97434	MPRIP_MOUSE	Myosin phosphatase Rho-interacting protein	5926.84	6021.24	8088.85	8215.62	7691.6	5993.55	6657.54	4953.67	3984.69	8749.63	NA	7188.83	6067.82	No	0.280865	0.278434	0.999933
Mpv17	MPV17	P19258	MPV17_MOUSE	Protein Mpv17	7368.59	19307.5	7941.46	20339.3	10508.9	14475.6	10825	7790.64	7223.59	13525.6	8393.95	13093.2	10372.4	No	0.254114	0.430258	0.999933
Mrps17	MRPS17	Q9CQE3	RT17_MOUSE	28S ribosomal protein S17, mitochondrial	NA	4457.94	2571.51	2712.94	NA	3872.33	NA	NA	NA	6581.18	3536.46	3247.46	4663.32	No	-0.511667	0.196288	0.999933
Mrs2	MRS2	Q5NCE8	MRS2_MOUSE	Magnesium transporter MRS2 homolog, mitochondrial	26709.3	30017.9	33430.6	49072.4	32513.4	31182	26483.8	34139.8	37888.6	39361	39028.4	34348.7	34680.6	No	-0.0319997	0.884433	0.999933
Msmo1	MSMO1	Q9CRA4	MSMO1_MOUSE	Methylsterol monooxygenase 1	20508.1	16193.9	19670	20846	14951	22593.5	17839.5	10202.7	17423.3	16877.6	17331.1	18433.8	17044.6	No	0.137965	0.553748	0.999933
Msn	MSN	P26041	MOES_MOUSE	Moesin	32319.5	20482.9	19950.5	17313.5	32569.9	24649.6	NA	45890	34235.2	23570	52502.8	24527.3	36169.5	No	-0.537176	0.0873463	0.999933
Msra	MSRA	Q9D6Y7	MSRA_MOUSE	Mitochondrial peptide methionine sulfoxide reductase	NA	3936.14	3509.93	4536.84	6310.85	5955.15	4204.42	NA	3257.42	4964.59	NA	4573.44	4595.4	No	-0.00842582	0.977349	0.999933
mt-Co3	NA	P00416	COX3_MOUSE	Cytochrome c oxidase subunit 3	4755.58	10617.6	9944.82	14649.3	10678.9	4360.63	3235.99	NA	8271.73	16633.3	13307.4	10129.2	9161.8	No	0.320862	0.47442	0.999933
Mt-Cyb	NA	P00158	CYB_MOUSE	Cytochrome b	9253.23	6110.84	14954.8	17752.1	17207	5607.92	4603.3	6626.56	13567	22560.8	20698.9	13055.6	12277.4	No	0.254465	0.570082	0.999933
Mtap	MTAP	Q9CQ65	MTAP_MOUSE	S-methyl-5'-thioadenosine phosphorylase	NA	9412.45	9112.57	NA	30847.7	NA	7971.8	8269.78	NA	4031.51	9685.8	16457.6	7489.72	No	0.957353	0.0642433	0.999933
Mtarc2	NA	Q922Q1	MARC2_MOUSE	Mitochondrial amidoxime reducing component 2	25831.4	32963.7	27828.9	39825.1	39741.3	44611.8	20618	16623.1	26185.3	40701.5	27829.7	33238.1	29428.2	No	0.239351	0.394092	0.999933
Mtatp8	NA	P03930	ATP8_MOUSE	ATP synthase protein 8	NA	31098.1	27630.7	40505.3	15500.6	30595	17877.2	35816.9	32032.8	29851.2	43089.1	28683.7	31543.7	No	-0.17107	0.583708	0.999933
Mtch1	MTCH1	Q791T5	MTCH1_MOUSE	Mitochondrial carrier homolog 1	134846	159709	135187	152751	115134	148080	123688	80719.7	134864	107347	162558	139525	126209	No	0.171441	0.452241	0.999933
Mtch2	MTCH2	Q791V5	MTCH2_MOUSE	Mitochondrial carrier homolog 2	167907	333732	202792	290909	268755	231041	143195	147457	233523	385842	241076	252819	230356	No	0.173395	0.547696	0.999933
Mtco1	NA	P00397	COX1_MOUSE	Cytochrome c oxidase subunit 1	347624	424876	74519.5	63252.6	40339.9	373514	399900	35134.4	54511.1	44840	41715	190122	158269	No	0.448301	0.564711	0.999933
Mtco2	NA	P00405	COX2_MOUSE	Cytochrome c oxidase subunit 2	27821.6	75495.3	75718.4	52905.5	69416.8	82883.9	11796.3	83946.5	42034.1	90652.4	83843.3	60271.5	65859.4	No	0.0559707	0.907953	0.999933
Mtdh	MTDH	Q80WJ7	LYRIC_MOUSE	Protein LYRIC	27226.5	37638.1	45943.6	54927.6	44016.7	29614.6	29266.6	27680.4	33279.6	57859.7	51240.6	41950.5	38156.9	No	0.16238	0.546771	0.999933
Mtfp1	MTFP1	Q9CRB8	MTFP1_MOUSE	Mitochondrial fission process protein 1	11884.2	22957.5	22585.6	32544.4	36501	15125.1	11970	20484.8	30647.3	42195.4	26920	25294.5	24557.1	No	0.0700097	0.844343	0.999933
Mtfr1l	MTFR1L	Q9CWE0	MFR1L_MOUSE	Mitochondrial fission regulator 1-like	10078.1	18121.4	27425.2	26653.7	22347.3	17597.7	37152.6	13434.8	13115.9	29176.4	21370.1	20925.1	21974.6	No	-0.0479856	0.885758	0.999933
Mthfd1	MTHFD1	Q922D8	C1TC_MOUSE	C-1-tetrahydrofolate synthase, cytoplasmic	NA	9087.62	6580.55	6334.46	6052.13	4288.59	4282.8	7760.46	4426.38	6997.03	NA	7013.69	5551.05	No	0.369079	0.198434	0.999933
Mthfd1l	MTHFD1L	Q3V3R1	C1TM_MOUSE	Monofunctional C1-tetrahydrofolate synthase, mitochondrial	5825.87	8903.05	5439.93	7952.76	9603.09	11395.2	NA	7404.34	4480.35	7940.79	4647.64	7544.94	7173.66	No	0.125439	0.675924	0.999933
Mtmr2	MTMR2	Q9Z2D1	MTMR2_MOUSE	Myotubularin-related protein 2	5980.45	7264.65	5352.59	5889.1	5246.45	6703.49	7283.6	3679.06	3489.71	6309.29	NA	5946.65	5493.03	No	0.172257	0.519596	0.999933
Mtmr6	MTMR6	Q8VE11	MTMR6_MOUSE	Myotubularin-related protein 6	NA	7878.19	5778.42	6462.31	6891.28	3746.28	5048.22	NA	7423.91	8625.94	5417.59	6752.55	6052.39	No	0.210391	0.461317	0.999933
Mtnd1	NA	P03888	NU1M_MOUSE	NADH-ubiquinone oxidoreductase chain 1	29603.4	39571.4	47314.8	42216.9	36637.8	36473.4	29464.3	22941.6	32767.6	41730.4	40723.3	39068.8	34016.8	No	0.211565	0.354772	0.999933
Mtnd2	NA	P03893	NU2M_MOUSE	NADH-ubiquinone oxidoreductase chain 2	NA	2209.92	7754.79	5235.64	4677.14	8140.34	NA	NA	5185.85	4661.73	3707.68	4969.37	5423.9	No	-0.199495	0.614587	0.999933
Mtnd3	NA	P03899	NU3M_MOUSE	NADH-ubiquinone oxidoreductase chain 3	7988.23	14754.3	13047.1	8286.33	5864.69	8640.15	5630.1	13148.4	12382.1	20469.8	11165.3	9988.13	11906	No	-0.226721	0.496456	0.999933
Mtnd4	NA	P03911	NU4M_MOUSE	NADH-ubiquinone oxidoreductase chain 4	23914.5	36230.1	97612.7	96300.8	84404.9	41340.7	21837.6	53835.1	83722.6	76028.9	91538	67692.6	61383.8	No	0.084494	0.847892	0.999933
Mtnd5	NA	P03921	NU5M_MOUSE	NADH-ubiquinone oxidoreductase chain 5	68900.9	86844.4	8916.32	12110.5	11017.4	105927	71481.9	6136.82	7301.8	26467.2	8796.43	37557.9	37685.2	No	0.180093	0.825936	0.999933
Mtor	MTOR	Q9JLN9	MTOR_MOUSE	Serine/threonine-protein kinase mTOR	5564.29	8029.1	NA	4663.96	6491.62	4699.62	NA	NA	17675.5	6459.92	NA	6187.24	9611.69	No	-0.422188	0.347336	0.999933
Mtrf1	MTRF1	Q8K126	RF1M_MOUSE	Peptide chain release factor 1, mitochondrial	NA	6432.57	5732.14	7178.96	4644.07	5853.44	6574.63	NA	6290.97	10259.6	6408.58	5996.93	7077.45	No	-0.22577	0.389121	0.999933
Mtss2	NA	Q6P9S0	MTSS2_MOUSE	Protein MTSS 2	15965	12769.1	11465.9	13568	9923.84	10885.4	16990.5	13578.1	16067	17456.9	NA	12738.4	14995.6	No	-0.232439	0.324367	0.999933
Mtx1	MTX1	P47802	MTX1_MOUSE	Metaxin-1	4422.85	12462.5	5625.41	8176.08	13104.2	17123.3	NA	NA	11053.3	8947.61	NA	8758.19	12374.7	No	-0.571302	0.174826	0.999933
Mvb12b	MVB12B	Q6KAU4	MB12B_MOUSE	Multivesicular body subunit 12B	NA	2096.74	4333.19	4981.36	NA	1140.82	NA	NA	3857.86	4713.8	3782.28	3803.77	3373.69	No	0.25987	0.611014	0.999933
Myadm	MYADM	O35682	MYADM_MOUSE	Myeloid-associated differentiation marker	15717.4	23537.4	37057	42569.5	32963.7	25381.9	17238.6	26786.3	34120.8	39712.8	33708.1	30369	29491.4	No	0.00683661	0.981525	0.999933
Mycbp2	MYCBP2	Q7TPH6	MYCB2_MOUSE	E3 ubiquitin-protein ligase MYCBP2	NA	10692.8	11190.3	12152.3	10863	8189.13	8285.77	9700.7	7789.37	11353.5	12747.1	11224.6	9677.59	No	0.23663	0.305334	0.999933
Mydgf	MYDGF	Q9CPT4	MYDGF_MOUSE	Myeloid-derived growth factor	NA	6155.39	4288.01	NA	5307.61	6663.1	NA	4235.54	4416.58	4779.48	NA	5250.34	5023.67	No	0.0721098	0.81028	0.999933
Myef2	MYEF2	Q8C854	MYEF2_MOUSE	Myelin expression factor 2	NA	5968.53	2180.04	NA	3366.57	8395.42	9078.66	5057.33	4129.4	3859.19	6246.57	3838.38	6127.76	No	-0.720289	0.0739502	0.999933
Myh10	MYH10	Q61879	MYH10_MOUSE	Myosin-10	14592.6	22634.8	13404.2	9820.04	24050.5	10576.1	7684.99	11097	7103.87	13587.2	4985.61	16900.4	9172.46	Up with LPS	0.877958	0.0107974	0.999933
Myh14	MYH14	Q6URW6	MYH14_MOUSE	Myosin-14	14073.5	17623	18661.4	15591.2	21563.2	11731.9	8688.17	14953.1	13285.3	17055.5	11675.5	17502.4	12898.3	No	0.456699	0.0572746	0.999933
Myh9	MYH9	Q8VDD5	MYH9_MOUSE	Myosin-9	19293	19759.8	17057.5	12000.2	28569.5	10542.3	12315.7	15379.6	12679.3	15301.6	12131.6	19336	13058.4	Up with LPS	0.523611	0.0410376	0.999933
Myl12b	MYL12A	Q3THE2	ML12B_MOUSE	Myosin regulatory light chain 12B	NA	9445.72	8293.18	5424.52	10278.4	10558.8	9344.82	9398.47	6057.87	6933.21	6769.47	8360.47	8177.11	No	0.0217677	0.93409	0.999933
Myl6	MYL6	Q60605	MYL6_MOUSE	Myosin light polypeptide 6	13273.6	11191.8	15183.6	10168.5	11990.7	20518.7	NA	15994.1	8898.98	7608.14	10134	12361.6	12630.8	No	0.0577074	0.842573	0.999933
Myo18a	MYO18A	Q9JMH9	MY18A_MOUSE	Unconventional myosin-XVIIIa	10541.8	16707.7	14673.6	11757.1	20034.4	12844.9	9999.77	7701.66	10679.8	16984.7	10657.5	14742.9	11478.1	No	0.365273	0.160285	0.999933
Myo1b	MYO1B	P46735	MYO1B_MOUSE	Unconventional myosin-Ib	9947.17	12132.5	8317	8572.59	15527.9	8198.64	6348.26	4908.09	8465.45	11314.2	8043.23	10899.4	7879.65	No	0.474478	0.0799221	0.999933
Myo1c	MYO1C	Q9WTI7	MYO1C_MOUSE	Unconventional myosin-Ic	61333.3	24580.5	40951.9	25741.8	40659.8	30557.7	34520.6	40442.3	42712.4	23330.2	32264.3	38653.4	33971.2	No	0.130224	0.63122	0.999933
Myo1d	MYO1D	Q5SYD0	MYO1D_MOUSE	Unconventional myosin-Id	18850.2	30301	9539.81	14474.5	22941	18546.8	13975	7631.4	11346	17863	9828.19	19221.3	13198.4	No	0.505787	0.129523	0.999933
Myo1e	MYO1E	E9Q634	MYO1E_MOUSE	Unconventional myosin-Ie	NA	2840.73	4433.21	3230.68	4820.52	1956.16	2821.6	NA	NA	4741.4	3312.71	3831.28	3207.97	No	0.294443	0.373972	0.999933
Myo5a	MYO5A	Q99104	MYO5A_MOUSE	Unconventional myosin-Va	148381	173128	168228	114644	198222	103583	116329	93015.7	133082	129690	115292	160520	115165	Up with LPS	0.466298	0.0405214	0.999933
Myo6	MYO6	Q64331	MYO6_MOUSE	Unconventional myosin-VI	1.50321e+06	2.76563e+06	1.93739e+06	1.46983e+06	1.96521e+06	1.46743e+06	1.5825e+06	1.93161e+06	2.45207e+06	1.40635e+06	1.78529e+06	1.92825e+06	1.77088e+06	No	0.110115	0.642425	0.999933
Myo9b	MYO9B	Q9QY06	MYO9B_MOUSE	Unconventional myosin-IXb	262034	83524.5	459331	112298	216673	133199	151982	858663	304445	33506.8	275566	226772	292894	No	-0.0126295	0.984581	0.999933
Myof	MYOF	Q69ZN7	MYOF_MOUSE	Myoferlin	22835.8	5587.02	6595.52	9933.21	14927.9	14203.6	11188	8790.21	9428.99	10536.2	10060.6	11975.9	10701.3	No	-0.0163664	0.960264	0.999933
Nadk2	NADK2	Q8C5H8	NAKD2_MOUSE	NAD kinase 2, mitochondrial	NA	4961.15	8597.7	3336.81	NA	NA	NA	NA	11327.3	5851.8	3159.94	5631.89	6779.69	No	-0.185806	0.719201	0.999933
Nap1l4	NAP1L4	Q78ZA7	NP1L4_MOUSE	Nucleosome assembly protein 1-like 4	NA	7764.96	9640.32	6952.87	5951.7	5398.88	9993.09	9146.95	7606.63	9512.44	6194.12	7577.46	7975.35	No	-0.0599002	0.815476	0.999933
Napa	NAPA	Q9DB05	SNAA_MOUSE	Alpha-soluble NSF attachment protein	4533.29	8198.87	8783.63	7412.83	8655.35	20011	7345.11	10964.3	6560.23	7384.55	7949.15	7516.79	10035.7	No	-0.336334	0.276658	0.999933
Napb	NAPB	P28663	SNAB_MOUSE	Beta-soluble NSF attachment protein	12277.9	15340.4	15262.4	11199.3	8836.58	31797	18226.4	15302.3	12259.3	10237.6	10812.2	12583.3	16439.1	No	-0.296511	0.326919	0.999933
Napg	NAPG	Q9CWZ7	SNAG_MOUSE	Gamma-soluble NSF attachment protein	7262.53	14304.5	9685.42	10817.8	7736.57	21937.9	18406.8	13542.8	7043.06	8030.63	12406.1	9961.37	13561.2	No	-0.372934	0.244599	0.999933
NARS1	NA	Q8BP47	SYNC_MOUSE	Asparagine--tRNA ligase, cytoplasmic	4823.26	6991.21	10367.7	NA	NA	6693.76	7655.23	4889.74	6476.52	4935.03	NA	7394.05	6130.06	No	0.223064	0.483967	0.999933
Nat14	NAT14	Q8BVG8	NAT14_MOUSE	N-acetyltransferase 14	10987.8	9755.52	13667.7	13937.8	14903.1	9393.4	3956.9	7345.22	NA	14734.3	10761.1	12650.4	9238.2	No	0.562704	0.0959167	0.999933
Nat8l	NAT8L	Q3UGX3	NAT8L_MOUSE	N-acetylaspartate synthetase	7134.72	20117.5	21059.1	28560.2	19122.4	14768.8	7001.69	12578.9	20614	21348.3	20760.8	19198.8	16178.7	No	0.213863	0.565574	0.999933
Naxd	NAXD	Q9CZ42	NNRD_MOUSE	ATP-dependent (S)-NAD(P)H-hydrate dehydratase	NA	4799.11	4578.29	3073.9	NA	7136.81	NA	5144.89	NA	3491.46	NA	4150.43	5257.72	No	-0.308201	0.416656	0.999933
Naxe	NAXE	Q8K4Z3	NNRE_MOUSE	NAD(P)H-hydrate epimerase	NA	9333.23	11703.2	NA	8479.05	19306.5	NA	14546.5	9514.9	6229.82	NA	9838.5	12399.4	No	-0.22071	0.580227	0.999933
Nbea	NBEA	Q9EPN1	NBEA_MOUSE	Neurobeachin	17708.8	26272.3	18903.9	24657.5	20550.3	21038.2	17758.4	15958.9	23821.7	22850.7	19542.9	21618.6	20161.8	No	0.0977376	0.639726	0.999933
Ncald	NCALD	Q91X97	NCALD_MOUSE	Neurocalcin-delta	30730.7	50616.9	55204.9	40198.8	27315	59684.1	46674.1	49697.7	34043.4	40259.1	36085.6	40813.2	44407.3	No	-0.147356	0.556623	0.999933
Ncam1	NCAM1	P13595	NCAM1_MOUSE	Neural cell adhesion molecule 1	268093	317325	350535	374176	329840	306692	307033	259180	319765	462700	385322	327994	340115	No	-0.0356349	0.86709	0.999933
Ncam2	NCAM2	O35136	NCAM2_MOUSE	Neural cell adhesion molecule 2	65720.2	77742	75068.1	86095.2	91802.7	83200.7	60719.6	47048.4	69585.7	120003	81464.1	79285.7	77003.6	No	0.093731	0.704534	0.999933
Ncan	NCAN	P55066	NCAN_MOUSE	Neurocan core protein	NA	14836.4	12108.9	12455.1	18983.1	14389.2	7549.27	14194.2	7985.86	12535.3	10381.4	14595.9	11172.5	No	0.408298	0.141817	0.999933
Nccrp1	NCCRP1	G3X9C2	FBX50_MOUSE	F-box only protein 50	22499	13767.4	42553.7	23373.3	62592.2	11044.9	18387.2	53498.4	31917.1	8285.39	27333	32957.1	25077.7	No	0.46905	0.333774	0.999933
Ncdn	NCDN	Q9Z0E0	NCDN_MOUSE	Neurochondrin	17847	23227.8	22256.6	13753	16010	13199.1	22039.4	28889	19471.4	18743.2	12003.4	18618.9	19057.6	No	0.00186451	0.99433	0.999933
Nceh1	NCEH1	Q8BLF1	NCEH1_MOUSE	Neutral cholesterol ester hydrolase 1	38151.7	46583.2	38636.5	53523.3	54493.9	38805	32488.1	24217.9	43423.4	59818.8	46841.7	46277.7	40932.5	No	0.21704	0.391352	0.999933
Nck1	NCK1	Q99M51	NCK1_MOUSE	Cytoplasmic protein NCK1	NA	7905.17	17070.6	13140.9	4658.98	NA	14377.3	10618.1	9684.83	10295	NA	10693.9	11243.8	No	-0.22038	0.570813	0.999933
Nckap1	NCKAP1	P28660	NCKP1_MOUSE	Nck-associated protein 1	71983.9	75188.3	45107.8	48234.2	50288.9	56545.1	59230.8	36813.2	71149	57612.5	44569.2	58160.6	54320	No	0.0964973	0.687537	0.999933
Nckipsd	NCKIPSD	Q9ESJ4	SPN90_MOUSE	NCK-interacting protein with SH3 domain	15325.7	20401.3	16594.8	19503	18938.9	15043.8	19095.1	13323.9	17609	25307.1	15240.9	18152.8	17603.3	No	0.0687151	0.75322	0.999933
Ncl	NCL	P09405	NUCL_MOUSE	Nucleolin	7944.61	8794.16	10404.8	5931.2	9273.1	11369	9071.35	13414.8	10417.5	4309.14	5694.6	8469.57	9046.07	No	-0.0145913	0.961249	0.999933
Ncln	NCLN	Q8VCM8	NCLN_MOUSE	Nicalin	14817.4	18141.7	16390.6	20762.8	19229.9	17176.3	12634.8	11824.6	14643	20592.9	16449.1	17868.5	15553.4	No	0.215703	0.32202	0.999933
Ndc1	NDC1	Q8VCB1	NDC1_MOUSE	Nucleoporin NDC1	42181.7	43688.3	16832.2	NA	NA	33584.4	33154.7	NA	NA	9613.91	NA	34234.1	25451	No	0.511628	0.371665	0.999933
Ndrg1	NDRG1	Q62433	NDRG1_MOUSE	Protein NDRG1	NA	3720.98	7739.1	5528.44	4467.23	9067.35	2969.83	7183.3	NA	3956.86	11112.6	5363.94	6857.99	No	-0.242313	0.544451	0.999933
Ndrg2	NDRG2	Q9QYG0	NDRG2_MOUSE	Protein NDRG2	70322.5	100075	111065	125175	87445.5	47154.3	79109.9	83210.9	116245	156502	75304.3	98816.7	92921.1	No	0.160592	0.582933	0.999933
Ndrg3	NDRG3	Q9QYF9	NDRG3_MOUSE	Protein NDRG3	9890.31	19878.6	22610.4	21898.5	17088	21865	8494.47	12892.8	14840.7	29273.9	16051.1	18273.1	17236.3	No	0.134282	0.675347	0.999933
Ndrg4	NDRG4	Q8BTG7	NDRG4_MOUSE	Protein NDRG4	11357.8	13575	10025.3	12821.3	5958.14	6977.24	7489.43	8783.56	5163.44	13306.1	6651	10747.5	8061.79	No	0.423506	0.148246	0.999933
Ndufa1	NDUFA1	O35683	NDUA1_MOUSE	NADH dehydrogenase [ubiquinone] 1 alpha subcomplex subunit 1	NA	20530.3	63279.4	26926.5	NA	26227.7	NA	79002.8	52853.2	30519.8	24207.3	36912.1	42562.2	No	-0.222528	0.636229	0.999933
Ndufa10	NDUFA10	Q99LC3	NDUAA_MOUSE	NADH dehydrogenase [ubiquinone] 1 alpha subcomplex subunit 10, mitochondrial	20437.7	17948.7	11824.5	15691.4	12834.8	32889.5	20253.6	16723.6	9768.5	16244.1	15569.6	15747.4	18574.8	No	-0.171702	0.551746	0.999933
Ndufa11	NDUFA11	Q9D8B4	NDUAB_MOUSE	NADH dehydrogenase [ubiquinone] 1 alpha subcomplex subunit 11	17211	46073.3	45000.9	52499.6	39253.7	43933	19247.2	26203.9	45504.3	72447.1	46933.5	40007.7	42378.2	No	-0.0527424	0.883665	0.999933
Ndufa12	NDUFA12	Q7TMF3	NDUAC_MOUSE	NADH dehydrogenase [ubiquinone] 1 alpha subcomplex subunit 12	11542	20590.5	16153.8	18777.7	18375	23920.6	13014.1	20089.7	10570.6	16799.2	28034.2	17087.8	18738.1	No	-0.081236	0.770033	0.999933
Ndufa13	NDUFA13	Q9ERS2	NDUAD_MOUSE	NADH dehydrogenase [ubiquinone] 1 alpha subcomplex subunit 13	11613.1	20644.2	29565.5	17609.8	9796.32	13475.4	15664.6	39317.7	24609.6	16569.6	22801.2	17845.8	22073	No	-0.32256	0.341166	0.999933
Ndufa2	NDUFA2	Q9CQ75	NDUA2_MOUSE	NADH dehydrogenase [ubiquinone] 1 alpha subcomplex subunit 2	NA	7683.77	6556.4	8281.27	6215.01	14579.7	11997.7	11924.8	4703.94	3981.78	9601.18	7184.11	9464.86	No	-0.25108	0.495768	0.999933
Ndufa3	NDUFA3	Q9CQ91	NDUA3_MOUSE	NADH dehydrogenase [ubiquinone] 1 alpha subcomplex subunit 3	NA	24744.6	20342	31480	16416.8	22785.7	NA	15360.9	23085.3	46889.4	NA	23245.9	27030.4	No	-0.135612	0.708801	0.999933
Ndufa4	NDUFA4	Q62425	NDUA4_MOUSE	Cytochrome c oxidase subunit NDUFA4	54808.5	117152	138734	188665	85201.1	115228	102765	142470	157613	144648	163986	116912	137785	No	-0.339245	0.258369	0.999933
Ndufa5	NDUFA5	Q9CPP6	NDUA5_MOUSE	NADH dehydrogenase [ubiquinone] 1 alpha subcomplex subunit 5	4053.37	10822.9	6783.34	5062.33	6099.89	7659.94	7816.64	10090	5011.29	6054.74	8503.85	6564.38	7522.75	No	-0.241872	0.384067	0.999933
Ndufa6	NDUFA6	Q9CQZ5	NDUA6_MOUSE	NADH dehydrogenase [ubiquinone] 1 alpha subcomplex subunit 6	9757.63	5876.36	9722.36	6474.37	4621.46	NA	5006.81	13933.3	8184.85	4187.19	8696.08	7290.44	8001.64	No	-0.0635618	0.852986	0.999933
Ndufa7	NDUFA7	Q9Z1P6	NDUA7_MOUSE	NADH dehydrogenase [ubiquinone] 1 alpha subcomplex subunit 7	9953.78	11034.1	10913.8	10778	10183.5	13066.5	7102.23	9760.82	7240.16	8665.3	9439.74	10572.6	9212.46	No	0.228897	0.288652	0.999933
Ndufa8	NDUFA8	Q9DCJ5	NDUA8_MOUSE	NADH dehydrogenase [ubiquinone] 1 alpha subcomplex subunit 8	2621.84	9567.45	12973.3	7660.21	NA	18143.3	7955.66	15113.3	4918.44	6916.63	9023.23	8205.69	10345.1	No	-0.40461	0.378009	0.999933
Ndufa9	NDUFA9	Q9DC69	NDUA9_MOUSE	NADH dehydrogenase [ubiquinone] 1 alpha subcomplex subunit 9, mitochondrial	54399.4	79281.2	46413.4	70593.7	149305	42089.4	32552.8	46432.4	48984.6	136394	54818.2	79998.5	60211.9	No	0.454958	0.227872	0.999933
Ndufb1	NA	P0DN34	NDUB1_MOUSE	NADH dehydrogenase [ubiquinone] 1 beta subcomplex subunit 1	NA	9396.35	5679.25	4888.23	14701	4831.78	NA	NA	NA	14485.5	6415.92	8666.2	8577.75	No	0.0393201	0.934119	0.999933
Ndufb10	NDUFB10	Q9DCS9	NDUBA_MOUSE	NADH dehydrogenase [ubiquinone] 1 beta subcomplex subunit 10	5494.4	21119.2	14701.7	10229.5	19939.6	24091.8	6919.03	18542.5	8791.31	18824.8	15417.5	14296.9	15431.2	No	-0.136773	0.729555	0.999933
Ndufb11	NDUFB11	O09111	NDUBB_MOUSE	NADH dehydrogenase [ubiquinone] 1 beta subcomplex subunit 11, mitochondrial	35416	112349	73099.5	100066	53842.1	134847	64154.8	61724.6	73979	100805	78931	74954.5	85740.2	No	-0.256485	0.421998	0.999933
Ndufb2	NDUFB2	Q9CPU2	NDUB2_MOUSE	NADH dehydrogenase [ubiquinone] 1 beta subcomplex subunit 2, mitochondrial	NA	5425.34	8060.07	5773.93	NA	NA	NA	11698.3	NA	5149.64	7835.32	6419.78	8227.74	No	-0.300874	0.438804	0.999933
Ndufb3	NDUFB3	Q9CQZ6	NDUB3_MOUSE	NADH dehydrogenase [ubiquinone] 1 beta subcomplex subunit 3	6013.27	15888.6	17943.7	16496.6	12967.1	16863.7	12105	20666.3	12769.5	20295	16626.1	13861.8	16554.3	No	-0.322405	0.279522	0.999933
Ndufb4	NDUFB4	Q9CQC7	NDUB4_MOUSE	NADH dehydrogenase [ubiquinone] 1 beta subcomplex subunit 4	14345.5	18600.3	22485.5	16772	8297.97	12304.4	14711.7	41627.6	18188.6	13646.6	22940.6	16100.2	20569.9	No	-0.291499	0.392211	0.999933
Ndufb5	NDUFB5	Q9CQH3	NDUB5_MOUSE	NADH dehydrogenase [ubiquinone] 1 beta subcomplex subunit 5, mitochondrial	14677	50079.5	26019.7	30242.5	20491.6	37224.5	25921.1	25397.6	27228.4	36561.8	29412.9	28302.1	30291	No	-0.203362	0.481039	0.999933
Ndufb6	NDUFB6	Q3UIU2	NDUB6_MOUSE	NADH dehydrogenase [ubiquinone] 1 beta subcomplex subunit 6	NA	6620.43	1395.08	2385.71	NA	6998.14	NA	3669.88	NA	4454.49	2775.59	3467.08	4474.53	No	-0.590458	0.260756	0.999933
Ndufb7	NDUFB7	Q9CR61	NDUB7_MOUSE	NADH dehydrogenase [ubiquinone] 1 beta subcomplex subunit 7	NA	5419.9	3100.31	3123.13	2358.84	5935.73	NA	6525.57	NA	3823.77	3413.44	3500.54	4924.63	No	-0.507501	0.148495	0.999933
Ndufb8	NDUFB8	Q9D6J5	NDUB8_MOUSE	NADH dehydrogenase [ubiquinone] 1 beta subcomplex subunit 8, mitochondrial	NA	11460.7	5806.46	9173.7	11684.6	6447.1	9408.26	20918.2	7919.27	7803.31	8563.15	9531.36	10176.5	No	-0.0260626	0.937888	0.999933
Ndufb9	NDUFB9	Q9CQJ8	NDUB9_MOUSE	NADH dehydrogenase [ubiquinone] 1 beta subcomplex subunit 9	NA	6779.29	6974.39	8937.4	13915.7	12486	NA	8690.42	5064.54	7745.85	12529.3	9151.7	9303.22	No	-0.0101251	0.975691	0.999933
Ndufc2	NDUFC2	Q9CQ54	NDUC2_MOUSE	NADH dehydrogenase [ubiquinone] 1 subunit C2	16906.6	45993.8	30248	33285.7	34157.4	45460.7	36758.3	33827.2	28890.3	44920.2	34921.1	32118.3	37463	No	-0.27456	0.297396	0.999933
Ndufs1	NDUFS1	Q91VD9	NDUS1_MOUSE	NADH-ubiquinone oxidoreductase 75 kDa subunit, mitochondrial	8326.24	19368.3	18741.6	13816.8	16516.6	46572.6	11687.3	18588.8	11216	14533.4	16121.5	15353.9	19786.6	No	-0.231592	0.517317	0.999933
Ndufs2	NDUFS2	Q91WD5	NDUS2_MOUSE	NADH dehydrogenase [ubiquinone] iron-sulfur protein 2, mitochondrial	8816.37	8536.6	8483.94	6386.34	7377.13	20640.6	10566.7	8963.29	NA	6712.23	8060.46	7920.08	10988.7	No	-0.362784	0.228267	0.999933
Ndufs3	NDUFS3	Q9DCT2	NDUS3_MOUSE	NADH dehydrogenase [ubiquinone] iron-sulfur protein 3, mitochondrial	14661.9	18662.1	32752.4	21976	22857.5	16879.6	18714.8	39890.5	22765.8	28632.4	21986	22182	24811.5	No	-0.150956	0.581617	0.999933
Ndufs4	NDUFS4	Q9CXZ1	NDUS4_MOUSE	NADH dehydrogenase [ubiquinone] iron-sulfur protein 4, mitochondrial	5786.65	8731.26	11860.8	NA	4576.65	4523.04	8364.64	21570	NA	3923.15	8642.67	7738.84	9404.69	No	-0.0958726	0.837076	0.999933
Ndufs6	NDUFS6	P52503	NDUS6_MOUSE	NADH dehydrogenase [ubiquinone] iron-sulfur protein 6, mitochondrial	NA	10702.2	7282.23	7927.61	8689.94	15366.7	10017.2	6677.17	NA	5921.34	NA	8650.5	9495.6	No	-0.0452131	0.891742	0.999933
Ndufs7	NDUFS7	Q9DC70	NDUS7_MOUSE	NADH dehydrogenase [ubiquinone] iron-sulfur protein 7, mitochondrial	28065	59285.3	56651.8	78163.2	100362	49553.5	35040.5	55056.2	60387.7	118284	65279.7	64505.5	63933.6	No	-0.00355763	0.991799	0.999933
Ndufv1	NDUFV1	Q91YT0	NDUV1_MOUSE	NADH dehydrogenase [ubiquinone] flavoprotein 1, mitochondrial	15521.8	38613	24196.6	27460.2	38463.6	46412.2	22242.3	25021.7	18944.4	43685.6	20851.1	28851	29526.2	No	-0.0148704	0.962467	0.999933
Ndufv2	NDUFV2	Q9D6J6	NDUV2_MOUSE	NADH dehydrogenase [ubiquinone] flavoprotein 2, mitochondrial	NA	13959.4	15096.2	10466.5	9077.56	22553.1	25604.8	20781.5	10897.1	8025.95	9872.96	12149.9	16289.3	No	-0.311823	0.386126	0.999933
Nebl	NA	Q9DC07	LNEBL_MOUSE	LIM zinc-binding domain-containing Nebulette	15620.4	26522.7	17715.3	21047.1	13286.8	8854.4	16843.1	14680.4	16679.9	22540.9	11397.4	18838.5	15166	No	0.333541	0.23089	0.999933
Necap1	NECAP1	Q9CR95	NECP1_MOUSE	Adaptin ear-binding coat-associated protein 1	4399.81	11722.9	16025.7	6511.86	7784.15	7974.49	5479.39	18569.7	8482.65	7687.65	10298.4	9288.9	9748.71	No	-0.105022	0.768276	0.999933
Necap2	NECAP2	Q9D1J1	NECP2_MOUSE	Adaptin ear-binding coat-associated protein 2	NA	7323.38	8215.32	13462.6	9003.84	5224.13	NA	10229.9	11226	11029.5	8959.49	9501.29	9333.8	No	0.036986	0.901526	0.999933
Nectin3	NECTIN3	Q9JLB9	NECT3_MOUSE	Nectin-3	NA	6524.46	10622.2	15236.3	7257.63	10340.4	NA	5621.53	9475.21	17670	15322	9910.14	11685.8	No	-0.21127	0.569914	0.999933
Nedd4	NEDD4	P46935	NEDD4_MOUSE	E3 ubiquitin-protein ligase NEDD4	3692.12	9603.41	6765.98	8139.81	4443.12	7853.07	21106.4	NA	10774.9	9289.7	5657.41	6528.89	10936.3	No	-0.687077	0.0758082	0.999933
Nedd4l	NEDD4L	Q8CFI0	NED4L_MOUSE	E3 ubiquitin-protein ligase NEDD4-like	NA	7836.62	7956.31	4911.93	NA	6096.9	NA	3457.34	4659.71	9886.33	4081.07	6901.62	5636.27	No	0.362402	0.333211	0.999933
Nefh	NEFH	P19246	NFH_MOUSE	Neurofilament heavy polypeptide	9264.36	23721	32276.5	38548.2	31755.3	33816.2	19701.8	19707.6	24736.3	26359.9	28097.3	27113.1	25403.2	No	-0.0303522	0.926941	0.999933
Nefl	NEFL	P08551	NFL_MOUSE	Neurofilament light polypeptide	20298.8	24474.3	32590.9	26766.9	33917.9	32034	8740.09	20754.2	19508	17080.5	23001.1	27609.8	20186.3	No	0.527119	0.0915845	0.999933
Nefm	NEFM	P08553	NFM_MOUSE	Neurofilament medium polypeptide	29651	46512.1	68682.7	65141.2	56851.5	66424.7	46990.4	36172	45938.7	52631.6	52301.8	53367.7	50076.5	No	0.0550376	0.829874	0.999933
Negr1	NEGR1	Q80Z24	NEGR1_MOUSE	Neuronal growth regulator 1	26663.3	7246.9	9086.09	7342.94	7612.18	12869.6	10429.6	8231.51	8387.07	4081.72	6856.82	11590.3	8476.05	No	0.319071	0.391957	0.999933
Nek9	NEK9	Q8K1R7	NEK9_MOUSE	Serine/threonine-protein kinase Nek9	NA	5662.6	3725.29	4331.28	5370.12	3881.72	3390.71	NA	4222.25	5563.43	4594.5	4772.32	4330.52	No	0.140205	0.578211	0.999933
Neo1	NEO1	P97798	NEO1_MOUSE	Neogenin	23330.3	26628.1	37318.7	34724	34597.1	28559.5	25696.8	20383.8	29598.3	39251.6	39832.5	31319.6	30553.7	No	0.0517958	0.82789	0.999933
Neu3	NEU3	Q9JMH7	NEUR3_MOUSE	Sialidase-3	NA	1818.84	3409.68	3061.12	NA	2851.97	NA	NA	NA	4130.15	3069.47	2763.21	3350.53	No	-0.30981	0.396762	0.999933
Nf1	NF1	Q04690	NF1_MOUSE	Neurofibromin	13556.2	14857.5	10070.4	10029.5	8502.92	10416.8	9950.76	3245.64	9619.12	9521.7	7929.37	11403.3	8447.24	No	0.496956	0.119375	0.999933
Nf2	NF2	P46662	MERL_MOUSE	Merlin	10809.1	15600.2	17778.8	23030.8	16674.5	12714	13003	11688	16225.2	17644.6	17226.5	16778.7	14750.2	No	0.162976	0.48973	0.999933
Nfasc	NFASC	Q810U3	NFASC_MOUSE	Neurofascin	17822.4	24779.1	21449.7	22280.2	30652.2	39845.2	12856.6	17721.3	13383.6	26178.4	20913.9	23396.7	21816.5	No	0.193822	0.514145	0.999933
Nfix	NFIX	P70257	NFIX_MOUSE	Nuclear factor 1 X-type	NA	9522.13	5278.11	9858.76	NA	7759.76	NA	NA	8752.85	7639.46	2658.72	8219.67	6702.7	No	0.376745	0.407443	0.999933
Nfs1	NFS1	Q9Z1J3	NFS1_MOUSE	Cysteine desulfurase, mitochondrial	NA	3687.33	NA	5627.91	5340.74	5065.22	NA	4247.45	NA	3832.55	NA	4885.33	4381.74	No	0.14223	0.66474	0.999933
Ngef	NGEF	Q8CHT1	NGEF_MOUSE	Ephexin-1	23682.2	36379.1	20684.5	27414	26852.9	31538.2	20646.2	13807.1	22280.4	31680	21901.2	27002.5	23642.2	No	0.220634	0.392664	0.999933
Nhsl1	NHSL1	Q8CAF4	NHSL1_MOUSE	NHS-like protein 1	6376.04	8989.04	8904.05	12270.4	9230.23	8521.43	5382.45	5813.29	8826.57	11275.4	6682.76	9153.95	7750.31	No	0.257735	0.312614	0.999933
Nipa1	NIPA1	Q8BHK1	NIPA1_MOUSE	Magnesium transporter NIPA1	19220	18305.1	15745.3	21486.1	15513	16421.8	15111.7	16478.6	18402.4	16651.1	18576.4	18053.9	16940.3	No	0.0845229	0.660613	0.999933
Nipal3	NIPAL3	Q8BGN5	NPAL3_MOUSE	NIPA-like protein 3	8957.47	13555.1	10318.4	14048.6	15361.5	14932.3	9686.37	3952.98	14027.8	16123.8	11196.2	12448.2	11653.3	No	0.197998	0.556335	0.999933
Nipsnap1	NIPSNAP1	O55125	NIPS1_MOUSE	Protein NipSnap homolog 1	15982.7	24947.3	20942.8	14227.9	18542.7	31038.7	22012.7	23608.3	17871.1	15377	17846.7	18928.7	21292.4	No	-0.158674	0.512139	0.999933
Nipsnap2	NIPSNAP2	O55126	NIPS2_MOUSE	Protein NipSnap homolog 2	8963.81	10563.1	10204.7	6321.03	13839.1	9672.69	NA	8078.79	10560.8	5540.67	13322.7	9978.35	9435.13	No	0.0944991	0.742398	0.999933
Nipsnap3b	NIPSNAP3A	Q9CQE1	NPS3B_MOUSE	Protein NipSnap homolog 3B	12299.2	16318.2	10575.6	5636.24	8457.15	9012.62	9066.06	5163.42	NA	10827.7	8416.45	10657.3	8497.25	No	0.279171	0.369933	0.999933
Nkain4	NKAIN4	Q9JMG4	NKAI4_MOUSE	Sodium/potassium-transporting ATPase subunit beta-1-interacting protein 4	16091.9	23307	29306.2	23308.6	14127.4	17077.1	19336.6	10476.5	24533	22784.5	19564.1	21228.2	18962	No	0.161944	0.55232	0.999933
Nlgn1	NLGN1	Q99K10	NLGN1_MOUSE	Neuroligin-1	4454.14	3706.07	9956.5	9370.84	NA	4891.29	NA	NA	7495.68	8789.32	12935.4	6871.89	8527.93	No	-0.359107	0.383208	0.999933
Nlgn2	NLGN2	Q69ZK9	NLGN2_MOUSE	Neuroligin-2	17349.8	17421	17848.4	22168	21353.3	26186.5	17398.5	12045	15047.5	30601.9	19347.1	19228.1	20104.4	No	-0.000350924	0.998904	0.999933
Nlgn3	NLGN3	Q8BYM5	NLGN3_MOUSE	Neuroligin-3	9077.86	22116.8	18162.5	24828.2	32218.6	17863.8	10589.4	12074.2	18383.8	37217	24747.2	21280.8	20145.9	No	0.0944068	0.79642	0.999933
Nlgn4l	NA	B0F2B4	NLGN4_MOUSE	Neuroligin 4-like	NA	6815.17	6451.97	10680.8	10017.9	3807.63	NA	NA	5675.42	13083.8	6662.14	8491.45	7307.26	No	0.330155	0.387336	0.999933
Nlrx1	NLRX1	Q3TL44	NLRX1_MOUSE	NLR family member X1	4895.15	8283.67	11231.8	11114.6	14855.7	6838.31	6124.46	6896.62	NA	13852.5	NA	10076.2	8427.98	No	0.248149	0.490516	0.999933
Nme1	NME1	P15532	NDKA_MOUSE	Nucleoside diphosphate kinase A	10477.3	25877.2	22986.3	6727.03	13776.5	14485.9	25193.3	30227.9	14749.8	6877.94	11562.5	15968.9	17182.9	No	-0.10963	0.790225	0.999933
Nmt1	NMT1	O70310	NMT1_MOUSE	Glycylpeptide N-tetradecanoyltransferase 1	10298.4	19236.9	7146.59	9152.88	NA	6369.47	6466.07	7542.1	18253	12979	9638.14	11458.7	10208	No	0.176083	0.623141	0.999933
Nmt2	NMT2	O70311	NMT2_MOUSE	Glycylpeptide N-tetradecanoyltransferase 2	NA	5833.62	3475.08	5488.76	4977.93	10321.3	NA	NA	5788.51	6982.57	3978.61	4943.84	6767.75	No	-0.395827	0.244946	0.999933
Nomo1	NOMO1	Q6GQT9	NOMO1_MOUSE	Nodal modulator 1	16231.8	22340.8	29068.7	33428.6	20725	30963.1	18138.9	17487.9	26976.4	28287	30161.7	24359	25335.8	No	-0.0653396	0.798229	0.999933
Nono	NONO	Q99K48	NONO_MOUSE	Non-POU domain-containing octamer-binding protein	13394.4	14241.6	6335.39	9120.61	6450.88	10407.9	NA	6191.87	6463.41	8532.85	6370.08	9908.58	7593.22	No	0.330208	0.268656	0.999933
Nop56	NOP56	Q9D6Z1	NOP56_MOUSE	Nucleolar protein 56	NA	4265.4	NA	2742.63	7980.75	NA	NA	NA	7755.99	4056.08	2530.33	4996.26	4780.8	No	0.0766808	0.879858	0.999933
Nos1	NOS1	Q9Z0J4	NOS1_MOUSE	Nitric oxide synthase, brain	NA	5934.16	5484.9	4228.84	5785.28	3143.28	NA	4769.66	2715.58	7409.57	3038.61	5358.29	4215.34	No	0.441246	0.178983	0.999933
Nos3	NOS3	P70313	NOS3_MOUSE	Nitric oxide synthase, endothelial	5406.24	3240.43	4995.35	4871.56	5173.11	4754	4876.57	3733.07	2554.45	6892.49	3737.77	4737.34	4424.72	No	0.142098	0.590214	0.999933
Notch1	NOTCH1	Q01705	NOTC1_MOUSE	Neurogenic locus notch homolog protein 1	NA	7641.83	9172.89	7014.19	7352	8601.25	NA	NA	NA	7839.21	8731.31	7795.23	8390.59	No	-0.112223	0.68055	0.999933
Npepps	NPEPPS	Q11011	PSA_MOUSE	Puromycin-sensitive aminopeptidase	9272.53	11506.7	14717.1	5657.11	12747.4	8270.22	11707.7	14406	8355.29	9309.74	9539.5	10780.2	10264.7	No	0.0275869	0.918135	0.999933
Npm1	NPM1	Q61937	NPM_MOUSE	Nucleophosmin	15879.1	13270.7	26889	15611.3	31196.7	15450.3	14745.5	44936.1	28723.7	8801.9	23788.7	20569.4	22741	No	-0.0334248	0.930173	0.999933
Npr2	NPR2	Q6VVW5	ANPRB_MOUSE	Atrial natriuretic peptide receptor 2	NA	2387.04	3839.24	5458.73	5122.9	3231.65	NA	NA	NA	4404.49	4091.84	4201.98	3909.33	No	0.0457262	0.895916	0.999933
Nptn	NPTN	P97300	NPTN_MOUSE	Neuroplastin	28524.8	36927.4	60711.1	65334	67890.9	54725	18630.1	54933.2	51263.7	57154	64059.7	51877.7	50127.6	No	0.0673638	0.843702	0.999933
Nptx1	NPTX1	Q62443	NPTX1_MOUSE	Neuronal pentraxin-1	7672.21	14254.3	14570.5	16970	14144.6	15096.5	6907.36	10752.6	11617	20272.8	11492.4	13522.3	12689.8	No	0.120151	0.679703	0.999933
Nptxr	NPTXR	Q99J85	NPTXR_MOUSE	Neuronal pentraxin receptor	NA	5722.86	8356.17	5070.07	4362.12	10489.5	7832.9	6429.19	5985.12	9356.97	11000.1	5877.81	8515.64	No	-0.540335	0.0609948	0.999933
Nras	NRAS	P08556	RASN_MOUSE	GTPase NRas	4226.35	14099.5	8363.72	12989.6	10999.9	20327.1	8049.36	11893.6	7748.63	13546.3	13060.1	10135.8	12437.5	No	-0.333897	0.329539	0.999933
Nrcam	NRCAM	Q810U4	NRCAM_MOUSE	Neuronal cell adhesion molecule	11268.7	9619.58	10392.5	5646.09	14779.4	9436.75	NA	8002.23	10164.1	7022.13	19049.9	10341.3	10735	No	-0.0254493	0.936614	0.999933
Nrp2	NRP2	O35375	NRP2_MOUSE	Neuropilin-2	NA	7799.65	7801.78	NA	8153.95	7555.61	NA	NA	NA	9583.2	5981.8	7918.46	7706.87	No	0.0653585	0.837958	0.999933
Nrxn1	NRXN1	Q9CS84	NRX1A_MOUSE	Neurexin-1	47464.4	56232.3	78445.1	79073.2	61326	61542.3	49039.1	48790.3	73526.3	73590.9	72317.4	64508.2	63134.4	No	0.0262174	0.907913	0.999933
Nrxn2	NRXN2	E9Q7X7	NRX2A_MOUSE	Neurexin-2	11460.9	14194.8	15979.4	16755.7	15546.8	16461.7	13390.6	9468.11	12669.8	20252.4	16227.5	14787.5	14745	No	0.0320122	0.8903	0.999933
Nrxn3	NRXN3	Q6P9K9	NRX3A_MOUSE	Neurexin-3	27263.2	33289.8	42275.9	40990.9	43173.6	34190.6	27125.3	23290.3	39290.7	45110.9	38712.8	37398.7	34620.1	No	0.12589	0.594758	0.999933
Nsdhl	NSDHL	Q9R1J0	NSDHL_MOUSE	Sterol-4-alpha-carboxylate 3-dehydrogenase, decarboxylating	NA	4946.31	NA	7241.59	8061.37	9696.83	NA	NA	1777	6432.39	NA	6749.76	5968.74	No	0.460457	0.427762	0.999933
Nsf	NSF	P46460	NSF_MOUSE	Vesicle-fusing ATPase	77072.3	87705.9	76540.5	61759.5	83745.5	101086	62653.7	85229.5	56875.1	93499.8	53946.9	77364.7	75548.5	No	0.0681297	0.769864	0.999933
Nsfl1c	NSFL1C	Q9CZ44	NSF1C_MOUSE	NSFL1 cofactor p47	NA	9428.45	3679.63	NA	9748.34	NA	5894.52	5478.99	8419.87	4178.09	NA	7618.81	5992.87	No	0.263099	0.521356	0.999933
Nt5dc3	NT5DC3	Q3UHB1	NT5D3_MOUSE	5'-nucleotidase domain-containing protein 3	55091.3	59419.4	33693.9	46264.2	60090.6	49368.5	45267.3	30580.3	46783.3	65987.1	34459.1	50911.9	45407.6	No	0.178502	0.479771	0.999933
Ntm	NTM	Q99PJ0	NTRI_MOUSE	Neurotrimin	55887.9	38852.6	46825.9	52140.3	71528.7	56649.1	37944.4	48087.5	64748.4	27874.8	55780	53047.1	48514	No	0.153564	0.554895	0.999933
Ntrk2	NTRK2	P15209	NTRK2_MOUSE	BDNF/NT-3 growth factors receptor	11808.3	11381.8	13016.2	16273.9	13454.9	17194	9390.52	7961.31	13254	15688.4	10603.6	13187	12348.6	No	0.137017	0.574122	0.999933
Ntrk3	NTRK3	Q6VNS1	NTRK3_MOUSE	NT-3 growth factor receptor	NA	7473.45	9427.14	8972.5	7167.04	8684.2	4650.22	7113.02	NA	10958.3	5154.76	8260.03	7312.1	No	0.239169	0.419657	0.999933
Nudt2	NUDT2	P56380	AP4A_MOUSE	Bis(5'-nucleosyl)-tetraphosphatase [asymmetrical]	NA	4133.52	26059.1	6792.37	NA	NA	NA	NA	5970.27	5589.08	4422.22	12328.3	5327.19	No	0.76994	0.211117	0.999933
Nudt9	NUDT9	Q8BVU5	NUDT9_MOUSE	ADP-ribose pyrophosphatase, mitochondrial	58080.9	23847.3	30416.9	111541	NA	NA	24348.2	22268.4	78836.5	20726.7	NA	55971.4	36544.9	No	0.601774	0.273105	0.999933
Numb	NUMB	Q9QZS3	NUMB_MOUSE	Protein numb homolog	4542.36	7168.22	9503.89	5012.5	5495.09	3860.86	7510.47	NA	5444.83	7233.38	4238.57	6344.41	5657.62	No	0.163258	0.566939	0.999933
Numbl	NUMBL	O08919	NUMBL_MOUSE	Numb-like protein	4075.83	11804.2	10795.4	5739.19	8361.33	10242.5	6886.19	7103.55	NA	7874.08	6537.19	8155.19	7728.69	No	-0.0098533	0.974112	0.999933
Nup133	NUP133	Q8R0G9	NU133_MOUSE	Nuclear pore complex protein Nup133	8471.21	10604.5	8778.75	11820.2	7723.52	9115.56	10727.8	6995.12	8698.42	10560.4	14765	9479.64	10143.7	No	-0.0767777	0.7411	0.999933
Nup155	NUP155	Q99P88	NU155_MOUSE	Nuclear pore complex protein Nup155	4589.31	7065.4	5219.14	9449.39	6176.42	5943.14	7883.07	5485.83	5242.04	7889.91	7324.39	6499.93	6628.06	No	-0.054119	0.819864	0.999933
Nup160	NUP160	Q9Z0W3	NU160_MOUSE	Nuclear pore complex protein Nup160	NA	9808.49	8187.61	5939.03	7410.15	9593.42	NA	NA	6433.05	6568.79	7051.53	7836.32	7411.7	No	0.0765225	0.779191	0.999933
Nup210	NUP210	Q9QY81	PO210_MOUSE	Nuclear pore membrane glycoprotein 210	NA	7951.06	4689.35	6132.56	4941.34	8458.46	NA	NA	NA	8656.57	6758.26	5928.58	7957.76	No	-0.448133	0.158401	0.999933
Nup214	NUP214	Q80U93	NU214_MOUSE	Nuclear pore complex protein Nup214	20037.8	19449.7	21920.7	26847.5	23587.8	17568.6	12883.3	15131.8	16347.1	33745.1	23834.5	22368.7	19918.4	No	0.236043	0.366368	0.999933
Nup62	NUP62	Q63850	NUP62_MOUSE	Nuclear pore glycoprotein p62	NA	5273.08	5128.69	8015.03	NA	6549.86	6020.47	NA	NA	5948.21	NA	6138.93	6172.84	No	-0.0379505	0.906582	0.999933
Nup88	NUP88	Q8CEC0	NUP88_MOUSE	Nuclear pore complex protein Nup88	NA	4466.55	2846.07	5698.83	NA	5368.69	4112.46	5031.63	NA	4678.31	NA	4337.15	4797.77	No	-0.195796	0.540547	0.999933
Nup93	NUP93	Q8BJ71	NUP93_MOUSE	Nuclear pore complex protein Nup93	NA	13629.7	NA	5335.3	17315.4	13888.1	NA	6565.07	NA	14767	NA	12093.5	11740.1	No	-0.0322195	0.948958	0.999933
Nup98	NUP98	Q6PFD9	NUP98_MOUSE	Nuclear pore complex protein Nup98-Nup96	13961.6	5414.26	7914.31	10412.3	9582.12	9186	19021.7	7807.71	7197.19	9830.48	8651.2	9456.93	10282.4	No	-0.105547	0.722547	0.999933
Nutf2	NUTF2	P61971	NTF2_MOUSE	Nuclear transport factor 2	NA	7302.7	15305.5	4787.17	19725.7	5407.84	6828.24	25213	10854.6	NA	10556.9	11780.3	11772.1	No	0.000793017	0.998708	0.999933
Nwd2	NWD2	Q6P5U7	NWD2_MOUSE	NACHT and WD repeat domain-containing protein 2	6912.6	11531.7	9777.07	10343.6	11774	9572.68	7618.86	5980.28	11106.1	13881.9	9855.63	10067.8	9669.23	No	0.0838635	0.738888	0.999933
Ociad1	OCIAD1	Q9CRD0	OCAD1_MOUSE	OCIA domain-containing protein 1	7385.21	12569.6	11196.2	12331.7	9887.03	9869.76	9730.89	8453.96	9901.22	10789.8	9821.77	10674	9761.24	No	0.106856	0.606804	0.999933
Ocrl	OCRL	Q6NVF0	OCRL_MOUSE	Inositol polyphosphate 5-phosphatase OCRL	11197.1	14824.2	7978.62	12162	13246.5	9772.63	11641.9	6570.09	12495.2	16326.6	9223.78	11881.7	11005	No	0.136632	0.600253	0.999933
Odr4	NA	Q4PJX1	ODR4_MOUSE	Protein odr-4 homolog	NA	8897.61	5773.66	7719.09	8929.39	11092.8	NA	45783.5	5618.28	12424.6	4763.78	7829.94	15936.6	No	-0.52566	0.335881	0.999933
Ogdh	OGDH	Q60597	ODO1_MOUSE	2-oxoglutarate dehydrogenase, mitochondrial	120227	132231	46032.5	73191.8	130151	100458	77608.9	45050.5	48852.1	135610	48942.7	100367	76087	No	0.418295	0.253722	0.999933
Ogt	OGT	Q8CGY8	OGT1_MOUSE	UDP-N-acetylglucosamine--peptide N-acetylglucosaminyltransferase 110 kDa subunit	11190	12224.7	4262.25	6110.44	10982.4	7952.93	7388.77	5796.44	6301.87	9333.36	7132.63	8953.95	7317.67	No	0.197076	0.496809	0.999933
Ola1	OLA1	Q9CZ30	OLA1_MOUSE	Obg-like ATPase 1	4551.95	6684.18	7559.7	NA	NA	NA	8005.4	11481.4	3352.69	NA	NA	6265.28	7613.15	No	-0.14065	0.764378	0.999933
Olfm1	OLFM1	O88998	NOE1_MOUSE	Noelin	20868.7	21927.3	28376.9	31625.6	36847.8	26764.4	13802	16858.8	22594	37397.3	26068.8	27929.3	23914.2	No	0.264976	0.343582	0.999933
Olfm2	OLFM2	Q8BM13	NOE2_MOUSE	Noelin-2	9765.13	12491.3	10985.1	19519	11245.5	14595.2	NA	6437.94	7962.39	20913.6	11887.3	12801.2	12359.3	No	0.132221	0.687535	0.999933
Olfm3	OLFM3	P63056	NOE3_MOUSE	Noelin-3	6712.88	NA	8299.43	8761.42	6080.68	8922.38	NA	6105.39	NA	8462	3769.78	7463.6	6814.89	No	0.193088	0.550395	0.999933
Omg	OMG	Q63912	OMGP_MOUSE	Oligodendrocyte-myelin glycoprotein	NA	4728.38	6687.46	NA	8767.18	12213.2	NA	6578.04	NA	3968.23	NA	6727.67	7586.49	No	-0.0672021	0.88146	0.999933
Opa1	OPA1	P58281	OPA1_MOUSE	Dynamin-like 120 kDa protein, mitochondrial	7765.63	13305.6	11744.1	13323.2	12519.7	26798.9	11069	10503.7	11022.4	13390.4	10823.3	11731.6	13934.6	No	-0.182439	0.510461	0.999933
Opa3	OPA3	Q505D7	OPA3_MOUSE	Optic atrophy 3 protein homolog	22617.3	47992.1	62346.1	85473.5	60510.6	60612.4	27964.8	39379.6	68454.9	50860.3	69250.1	55787.9	52753.7	No	0.0256065	0.94002	0.999933
Orai2	ORAI2	Q8BH10	ORAI2_MOUSE	Protein orai-2	NA	7073.02	NA	5824.3	6935.79	5363.2	NA	NA	7255.1	9375.95	NA	6611.04	7331.42	No	-0.117528	0.725551	0.999933
Osbp	OSBP	Q3B7Z2	OSBP1_MOUSE	Oxysterol-binding protein 1	NA	10875	NA	5752.42	11967.3	6863.62	14171.7	NA	NA	8179.82	10430.1	9531.56	9911.31	No	-0.0719549	0.846153	0.999933
Osbpl10	OSBPL10	S4R1M9	OSB10_MOUSE	Oxysterol-binding protein-related protein 10	3273.4	6803.71	1529.97	2851.33	4223.33	3020.11	6325.97	NA	2985.45	6016.3	NA	3736.35	4586.96	No	-0.369553	0.377383	0.999933
Osbpl11	OSBPL11	Q8CI95	OSB11_MOUSE	Oxysterol-binding protein-related protein 11	NA	162150	260460	600270	425699	494059	1.13184e+06	815661	NA	104497	124224	362145	534057	No	-0.153474	0.821786	0.999933
Osbpl6	OSBPL6	Q8BXR9	OSBL6_MOUSE	Oxysterol-binding protein-related protein 6	NA	4121.29	4182.6	3705.59	3904.55	2685.84	3829.78	1140.82	4385.16	4065.96	4476.52	3978.51	3430.68	No	0.345371	0.339142	0.999933
Osbpl8	OSBPL8	B9EJ86	OSBL8_MOUSE	Oxysterol-binding protein-related protein 8	16441.6	21386.5	13418.4	18369.7	23026.1	22221.1	15419.6	10794.4	15932.2	28155.6	17487.5	18528.5	18335.1	No	0.0539941	0.837003	0.999933
Osmr	OSMR	O70458	OSMR_MOUSE	Oncostatin-M-specific receptor subunit beta	8124.84	5693.66	15625.5	3926	12339.3	4854.88	NA	2941.59	6931.74	20139.4	6086.28	9141.86	8190.79	No	0.305803	0.529542	0.999933
Ostc	OSTC	Q78XF5	OSTC_MOUSE	Oligosaccharyltransferase complex subunit OSTC	12424.7	14696.8	12296.9	18229.8	11602.1	17922.8	5486.28	7284.1	11954.6	32017.1	13758.4	13850.1	14737.2	No	0.130332	0.729244	0.999933
Otub1	OTUB1	Q7TQI3	OTUB1_MOUSE	Ubiquitin thioesterase OTUB1	NA	9831.28	13793.1	NA	4808.75	6970.19	7939.14	17356	NA	5912.43	NA	9477.71	9544.44	No	-0.0015185	0.997357	0.999933
Oxa1l	OXA1L	Q8BGA9	OXA1L_MOUSE	Mitochondrial inner membrane protein OXA1L	NA	14619.1	6060.11	12337.8	9739.81	10531.9	NA	9609.38	6578.37	16779.9	9646.81	10689.2	10629.3	No	0.000992133	0.997606	0.999933
Oxct1	OXCT1	Q9D0K2	SCOT1_MOUSE	Succinyl-CoA:3-ketoacid coenzyme A transferase 1, mitochondrial	13368.1	15874.6	24764.2	15501.9	27464.7	32767	28876.9	25364.1	21729.3	17629.7	19007.5	19394.7	24229.1	No	-0.344769	0.195768	0.999933
Oxr1	OXR1	Q4KMM3	OXR1_MOUSE	Oxidation resistance protein 1	15096.6	8445.16	8168.87	6635.7	41710.8	5185.7	13297.8	10064.6	NA	6147.01	27708.2	16011.4	12480.7	No	0.257201	0.627328	0.999933
P2rx7	P2RX7	Q9Z1M0	P2RX7_MOUSE	P2X purinoceptor 7	6403.22	12281.9	10825.8	13411.8	8414.67	19149.3	10719.6	8910.91	11925	12326.5	10140.7	10267.5	12195.3	No	-0.252711	0.339827	0.999933
P2ry12	P2RY12	Q9CPV9	P2Y12_MOUSE	P2Y purinoceptor 12	20096	43474.5	58012.2	76577.8	48939.7	35026.6	28922.1	33692.8	56275.4	34162.1	68208.3	49420	42714.5	No	0.156954	0.641677	0.999933
P33monox	NA	Q9DBN4	P33MX_MOUSE	Putative monooxygenase p33MONOX	NA	5238.49	NA	9954.36	11339.3	NA	21225.9	5246.89	NA	7226.31	NA	8844.06	11233	No	-0.148244	0.782093	0.999933
P4hb	P4HB	P09103	PDIA1_MOUSE	Protein disulfide-isomerase	12142.3	4358.2	6493.71	6207.16	10078.1	8704.06	2136.88	9979.29	8398.79	2792.2	5116.93	7855.89	6188.03	No	0.471199	0.268366	0.999933
Pa2g4	PA2G4	P50580	PA2G4_MOUSE	Proliferation-associated protein 2G4	NA	7841.94	7535.26	3506.7	5674.63	NA	4507.44	9439.2	NA	5427.4	6011.39	6139.63	6346.36	No	-0.0598563	0.86064	0.999933
Pabpc1	PABPC1	P29341	PABP1_MOUSE	Polyadenylate-binding protein 1	4953.03	13994	11337.2	10138.2	8664.97	10783.2	9290.07	13595.8	8997.11	9668.75	6617.82	9817.48	9825.46	No	-0.0484479	0.861854	0.999933
Pacs1	PACS1	Q8K212	PACS1_MOUSE	Phosphofurin acidic cluster sorting protein 1	9468.08	14513.2	9145.19	10337.2	10059.9	7018.71	7365.56	8515.47	8733.61	12679.6	8469.07	10704.7	8797.01	No	0.289923	0.20497	0.999933
Pacs2	PACS2	Q3V3Q7	PACS2_MOUSE	Phosphofurin acidic cluster sorting protein 2	NA	4656.04	NA	4710.83	5255.67	2201.62	NA	NA	5117.65	6447.2	4033.73	4874.18	4450.05	No	0.234278	0.536724	0.999933
Pacsin1	PACSIN1	Q61644	PACN1_MOUSE	Protein kinase C and casein kinase substrate in neurons protein 1	22775.5	19506.1	16998.5	18740.1	30607.8	15327	16413	18078.5	24489.7	15213.5	26785.7	21725.6	19384.6	No	0.170007	0.482999	0.999933
Padi2	PADI2	Q08642	PADI2_MOUSE	Protein-arginine deiminase type-2	26994.4	34911.1	26573.9	35258.5	20947.4	36881.7	21919.4	26468	23588.2	32395.5	24717.1	28937.1	27661.7	No	0.0630979	0.781061	0.999933
Pafah1b1	PAFAH1B1	P63005	LIS1_MOUSE	Platelet-activating factor acetylhydrolase IB subunit beta	94773.4	80376.7	57270.4	72369.5	71380.1	59226.1	81480.4	51249.6	98826.3	76417.8	62113.7	75234	71552.3	No	0.0879997	0.703592	0.999933
Pafah1b2	PAFAH1B2	Q61206	PA1B2_MOUSE	Platelet-activating factor acetylhydrolase IB subunit alpha2	NA	NA	10837.3	12545.8	6566.46	NA	11666.1	17807.9	7367.46	4241.44	5452.6	9983.17	9307.1	No	0.245119	0.590233	0.999933
Pag1	PAG1	Q3U1F9	PHAG1_MOUSE	Phosphoprotein associated with glycosphingolipid-enriched microdomains 1	NA	8471.68	9801.8	8441.79	8853.72	6114.93	NA	NA	11483.3	13073	7617.38	8892.25	9572.14	No	-0.0430204	0.884703	0.999933
Paics	PAICS	Q9DCL9	PUR6_MOUSE	Multifunctional protein ADE2	13856.7	15789.8	18688.3	15772.6	17542	10959.9	13741.7	13455.3	17985	12008.3	10575.3	16329.9	13120.9	No	0.331571	0.127395	0.999933
Pak2	PAK2	Q8CIN4	PAK2_MOUSE	Serine/threonine-protein kinase PAK 2	10647.6	14500.5	13352.9	17299.4	11821.3	9148.35	14631.6	22581.4	15544.9	18801.7	10970.5	13524.3	15279.7	No	-0.130943	0.615361	0.999933
Palm	PALM	Q9Z0P4	PALM_MOUSE	Paralemmin-1	32378.7	46333.5	71572.3	72157.2	65673.9	33937.9	51872.9	46101.5	50541.4	78771.9	59469.9	57623.1	53449.2	No	0.0909273	0.742516	0.999933
Palm2	PALM2	Q8BR92	PALM2_MOUSE	Paralemmin-2	2489.61	4010.71	4804.13	6414.45	5418.33	4263.2	3290.27	3921.13	NA	5282.15	NA	4627.45	4189.19	No	0.0950104	0.753822	0.999933
Palmd	PALMD	Q9JHU2	PALMD_MOUSE	Palmdelphin	NA	NA	18716.1	25062.1	10322.2	NA	NA	NA	11386.4	15929.6	16531.9	18033.5	14616	No	0.23042	0.562723	0.999933
Pals1	NA	Q9JLB2	PALS1_MOUSE	Protein PALS1	8013.31	9838.78	8941.63	11857.6	11372.5	9215.1	8803.54	NA	8370.52	14445.9	8487.73	10004.8	9864.56	No	0.0382512	0.871404	0.999933
Pals2	NA	Q9JLB0	PALS2_MOUSE	Protein PALS2	19724.4	30990	50929.3	51759.5	45998.3	33436.3	21048.4	29038.4	39879.3	51511.2	48166.4	39880.3	37180	No	0.0764633	0.80511	0.999933
Pam	PAM	P97467	AMD_MOUSE	Peptidyl-glycine alpha-amidating monooxygenase	NA	7493.66	4414.3	10826.4	9410.15	6742.07	NA	6057.08	8048.49	12435.4	6964.71	8036.12	8049.56	No	-0.0297585	0.92568	0.999933
Pard3b	PARD3B	Q9CSB4	PAR3L_MOUSE	Partitioning defective 3 homolog B	2801.88	4939.33	5143.54	5005.14	NA	NA	5412.03	NA	NA	5495.35	1140.82	4472.47	4016.06	No	0.424406	0.42971	0.999933
Park7	PARK7	Q99LX0	PARK7_MOUSE	Parkinson disease protein 7 homolog	34521.8	22697.9	22564.8	28429.9	42676.1	23443	12113.8	21664	30739.3	6839.55	27579.6	30178.1	20396.5	No	0.689534	0.0732858	0.999933
Parl	PARL	Q5XJY4	PARL_MOUSE	Presenilins-associated rhomboid-like protein, mitochondrial	NA	12104.2	7948.49	8298.49	7153.16	5434.28	NA	7614.22	NA	9739.8	8610.83	8876.09	7849.78	No	0.17968	0.538996	0.999933
Pax5	PAX5	Q02650	PAX5_MOUSE	Paired box protein Pax-5	NA	461641	444225	301438	122765	363692	300357	414177	697173	102173	419273	332517	382807	No	-0.171888	0.725812	0.999933
Pc	NA	Q05920	PYC_MOUSE	Pyruvate carboxylase, mitochondrial	4.71083e+06	6.86891e+06	5.60743e+06	5.67007e+06	4.24831e+06	6.76696e+06	7.97861e+06	7.98581e+06	8.11776e+06	3.30554e+06	5.32776e+06	5.42111e+06	6.58041e+06	No	-0.233199	0.386405	0.999933
Pcbp1	PCBP1	P60335	PCBP1_MOUSE	Poly(rC)-binding protein 1	5279.81	14991	19323.4	13657.5	12898.1	10739.6	9161.47	21436.2	12404.6	14630.7	9382.35	13230	12959.1	No	-0.0214499	0.947983	0.999933
Pcbp2	PCBP2	Q61990	PCBP2_MOUSE	Poly(rC)-binding protein 2	6553.42	15662.3	15496.8	12828.6	12022.7	10017.1	9616.78	22452.4	12003	14193.4	16211.4	12512.8	14082.4	No	-0.170822	0.557656	0.999933
Pcca	PCCA	Q91ZA3	PCCA_MOUSE	Propionyl-CoA carboxylase alpha chain, mitochondrial	6.31149e+06	8.30553e+06	6.7402e+06	6.77015e+06	6.76455e+06	8.23019e+06	6.42652e+06	6.43626e+06	6.61482e+06	6.87324e+06	6.60648e+06	6.97839e+06	6.86459e+06	No	0.022779	0.904272	0.999933
Pccb	PCCB	Q99MN9	PCCB_MOUSE	Propionyl-CoA carboxylase beta chain, mitochondrial	96123.4	134872	104330	113838	90101.2	109819	136065	99967.5	200562	71782.9	146105	107853	127384	No	-0.180827	0.493316	0.999933
Pcdhga4	PCDHGA4	Q91XY4	PCDG4_MOUSE	Protocadherin gamma-A4	NA	5231.74	6776.7	6840.61	8393.47	4221.89	NA	NA	7635.16	10819.7	8299.21	6810.63	7744	No	-0.126962	0.696438	0.999933
Pclo	PCLO	Q9QYX7	PCLO_MOUSE	Protein piccolo	7607.47	9636.1	10585.9	10253.1	10785.1	8665.65	7963.53	11062.2	10487	14382.9	9475.54	9773.54	10339.5	No	-0.0651034	0.763784	0.999933
Pcm1	PCM1	Q9R0L6	PCM1_MOUSE	Pericentriolar material 1 protein	40752.3	NA	NA	42908.7	22044.1	98279.7	73219.7	32552.6	NA	22114.8	64313.1	35235	58096	No	-0.584224	0.232565	0.999933
Pcmt1	PCMT1	P23506	PIMT_MOUSE	Protein-L-isoaspartate(D-aspartate) O-methyltransferase	8220.5	7932.8	7923.23	NA	4565.44	5164.9	8518.61	13554.3	15064.9	5777.7	NA	7160.49	9616.08	No	-0.331756	0.366231	0.999933
Pcnx3	PCNX3	Q8VI59	PCX3_MOUSE	Pecanex-like protein 3	3488.89	3730.32	6327.83	5302.52	5824.11	3160.47	NA	NA	NA	6043.65	6499.47	4934.74	5234.53	No	-0.0561279	0.868042	0.999933
Pcyox1	PCYOX1	Q9CQF9	PCYOX_MOUSE	Prenylcysteine oxidase	13030.5	14348	11010.8	12633.9	17662.4	15224.7	9871.41	6272.66	7450.46	18646.7	11904.8	13737.1	11561.8	No	0.333135	0.256109	0.999933
Pcyox1l	PCYOX1L	Q8C7K6	PCYXL_MOUSE	Prenylcysteine oxidase-like	21070.8	25944.8	18619.2	27236.8	24573.8	17139.8	15490.1	13997.5	22573.7	23530.8	20540.3	23489.1	18878.7	No	0.327779	0.148657	0.999933
Pcyt2	PCYT2	Q922E4	PCY2_MOUSE	Ethanolamine-phosphate cytidylyltransferase	5395.96	6303.84	NA	11954.3	3723.77	5929.03	10450.5	10075	NA	7316.09	NA	6844.47	8442.66	No	-0.398187	0.290895	0.999933
Pdap1	PDAP1	Q3UHX2	HAP28_MOUSE	28 kDa heat- and acid-stable phosphoprotein	NA	9269.82	9820.63	9002.54	NA	NA	5946.6	7600.57	5273.59	9036.36	NA	9364.33	6964.28	No	0.458055	0.143055	0.999933
Pdcd6	PDCD6	P12815	PDCD6_MOUSE	Programmed cell death protein 6	3524.62	4106.62	2246.53	1393.11	5199.95	NA	NA	4937.26	1403.34	3380.31	2141.47	3294.17	2965.59	No	0.163902	0.707976	0.999933
Pdcd6ip	PDCD6IP	Q9WU78	PDC6I_MOUSE	Programmed cell death 6-interacting protein	NA	5039.76	4952.85	3656.04	2627.03	5001.9	5856.19	5803.99	3941.43	3712.47	NA	4068.92	4863.2	No	-0.279784	0.327014	0.999933
Pde10a	PDE10A	Q8CA95	PDE10_MOUSE	cAMP and cAMP-inhibited cGMP 3',5'-cyclic phosphodiesterase 10A	NA	6917.53	NA	5242.34	9489.27	8676.84	NA	2686.18	10522.5	8099.76	NA	7216.38	7496.31	No	0.0699205	0.880602	0.999933
Pde1a	PDE1A	Q61481	PDE1A_MOUSE	Calcium/calmodulin-dependent 3',5'-cyclic nucleotide phosphodiesterase 1A	12064.3	14787.5	15289	7617.55	9089.75	7994.42	11148.4	9675.32	11563.5	12333	7367.45	11769.6	10013.7	No	0.207198	0.409932	0.999933
Pde1b	PDE1B	Q01065	PDE1B_MOUSE	Calcium/calmodulin-dependent 3',5'-cyclic nucleotide phosphodiesterase 1B	2325.93	8010.77	4938.68	4429.27	7085.24	4472.36	8466.58	6353	5839.43	8505.08	2589.73	5357.98	6037.7	No	-0.18705	0.608214	0.999933
Pde2a	PDE2A	Q922S4	PDE2A_MOUSE	cGMP-dependent 3',5'-cyclic phosphodiesterase	14964	15711	9928.56	9458.45	17791.8	16014.9	13059.4	9523.78	8637.87	18918.6	9775.74	13570.8	12655	No	0.116441	0.669631	0.999933
Pdgfrb	PDGFRB	P05622	PGFRB_MOUSE	Platelet-derived growth factor receptor beta	8063.96	11606.7	14492.1	13349.1	15296.9	11872.9	12424.7	7080.3	14300.7	16062.7	14491	12561.8	12705.4	No	-0.005666	0.982525	0.999933
Pdha1	PDHA1	P35486	ODPA_MOUSE	Pyruvate dehydrogenase E1 component subunit alpha, somatic form, mitochondrial	26524.4	54827.1	37733.2	34632.5	57625.1	71576.8	26137.6	38692.1	27085.3	66420.9	32476.7	42268.4	43731.6	No	0.0116707	0.971052	0.999933
Pdhb	PDHB	Q9D051	ODPB_MOUSE	Pyruvate dehydrogenase E1 component subunit beta, mitochondrial	53320.2	64144.5	32988.7	43690.3	79558.4	75661	42170	37810.1	33084.3	83092.6	30443.6	54740.4	50376.9	No	0.170537	0.596404	0.999933
Pdhx	PDHX	Q8BKZ9	ODPX_MOUSE	Pyruvate dehydrogenase protein X component, mitochondrial	NA	4952.54	8963.01	4904.39	NA	9273.22	NA	7269.17	4524.45	4231.38	5408.88	6273.31	6141.42	No	0.0349299	0.919915	0.999933
Pdia3	PDIA3	P27773	PDIA3_MOUSE	Protein disulfide-isomerase A3	22019.2	12954.9	14258.4	13699.4	18437.2	26085.7	10110.2	16605.2	12918.2	8013.54	13166.3	16273.8	14483.2	No	0.242583	0.410483	0.999933
Pdia4	PDIA4	P08003	PDIA4_MOUSE	Protein disulfide-isomerase A4	8006.13	5107.73	NA	5154.64	11185.9	6312.96	NA	4545.15	4232.61	4431.04	11642.6	7363.6	6232.87	No	0.278182	0.443683	0.999933
Pdk3	PDK3	Q922H2	PDK3_MOUSE	[Pyruvate dehydrogenase (acetyl-transferring)] kinase isozyme 3, mitochondrial	NA	6706.13	6341.32	5951.64	4884.16	10660.3	13031.2	NA	3683.05	6250.2	8571.65	5970.81	8439.27	No	-0.380573	0.28367	0.999933
Pdlim4	PDLIM4	P70271	PDLI4_MOUSE	PDZ and LIM domain protein 4	10528.6	13893	14857.3	12346.5	10646.1	5274.67	15379.2	8594.66	11033.4	18159.6	10716.6	12454.3	11526.3	No	0.205841	0.485809	0.999933
Pdlim5	PDLIM5	Q8CI51	PDLI5_MOUSE	PDZ and LIM domain protein 5	4172.55	9561.33	6922.82	6220.51	6995.26	6391.93	8058.93	6241.32	8241.85	10781.2	4722.33	6774.49	7406.25	No	-0.129684	0.627047	0.999933
Pdlim7	PDLIM7	Q3TJD7	PDLI7_MOUSE	PDZ and LIM domain protein 7	21638.1	2997.92	NA	7006.99	10381	12557.5	NA	NA	NA	10577.1	14478.3	10506	12537.6	No	-0.585356	0.299198	0.999933
Pdpr	PDPR	Q7TSQ8	PDPR_MOUSE	Pyruvate dehydrogenase phosphatase regulatory subunit, mitochondrial	13378	16180.6	6801.2	7792.42	13562.3	10126.7	10410.6	5292.93	5499.42	16969.4	5832.08	11542.9	9021.85	No	0.414095	0.238802	0.999933
Pds5b	PDS5B	Q4VA53	PDS5B_MOUSE	Sister chromatid cohesion protein PDS5 homolog B	NA	3094.82	NA	4829.57	3658.85	4838.73	NA	NA	3662.8	6060.06	4449.57	3861.08	4752.79	No	-0.300763	0.337727	0.999933
Pdxk	PDXK	Q8K183	PDXK_MOUSE	Pyridoxal kinase	22585.4	19671.4	29650.6	NA	12477.9	9602.92	21701	29698.4	11544.9	10864.5	NA	21096.3	16682.4	No	0.418417	0.281845	0.999933
Pdxp	PDXP	P60487	PLPP_MOUSE	Chronophin	NA	9495.68	20214.5	4506.47	4701.15	3979.28	7252.48	48533.9	8067.75	6512.86	NA	9729.46	14869.3	No	-0.23607	0.716988	0.999933
Pdzd8	PDZD8	B9EJ80	PDZD8_MOUSE	PDZ domain-containing protein 8	13115	12698.7	12405.7	16025.8	11811.2	14535.9	11247.2	10425.2	11146.6	13864.3	13586.5	13211.2	12467.6	No	0.0869195	0.661648	0.999933
Pea15	NA	Q62048	PEA15_MOUSE	Astrocytic phosphoprotein PEA-15	10251.7	11024.3	14801.6	9744.23	8778.77	3890.17	15037.3	18728.6	13736.2	16464.3	6820.67	10920.1	12446.2	No	-0.0227636	0.95104	0.999933
Peak1	PEAK1	Q69Z38	PEAK1_MOUSE	Inactive tyrosine-protein kinase PEAK1	4282.04	5538.19	5820.18	5988.99	7205.11	4984.99	8255.91	NA	6913.77	7359.53	6564.07	5766.9	6815.66	No	-0.241317	0.306657	0.999933
Pebp1	PEBP1	P70296	PEBP1_MOUSE	Phosphatidylethanolamine-binding protein 1	12649.3	25820.5	47635	8182.1	13826.1	19809.6	40528.7	61541.8	16004.3	11572.7	11471.3	21622.6	26821.4	No	-0.291482	0.563361	0.999933
Pecam1	PECAM1	Q08481	PECA1_MOUSE	Platelet endothelial cell adhesion molecule	7409.42	5032.21	5793.01	4991.74	5655.93	7764.31	NA	NA	3601.41	5983.9	5399.11	5776.46	5687.18	No	0.0600277	0.825868	0.999933
Pepd	PEPD	Q11136	PEPD_MOUSE	Xaa-Pro dipeptidase	NA	7459.58	9069.09	2762.08	7383.79	NA	11048.1	9314.44	12342.5	6439.8	5590.82	6668.63	8947.13	No	-0.488625	0.208438	0.999933
Pex1	PEX1	Q5BL07	PEX1_MOUSE	Peroxisome biogenesis factor 1	NA	4611.17	6436.42	5194.86	5527.62	4345.02	NA	NA	3309.16	7602.52	2835.2	5442.52	4522.97	No	0.364845	0.279835	0.999933
Pex11b	PEX11B	Q9Z210	PX11B_MOUSE	Peroxisomal membrane protein 11B	3570.61	5260.99	NA	8039.03	7122.79	5372.88	NA	NA	8761.74	5791.23	10959.3	5998.36	7721.29	No	-0.368474	0.295998	0.999933
Pex14	PEX14	Q9R0A0	PEX14_MOUSE	Peroxisomal membrane protein PEX14	3007.71	9138	9271.92	9277.43	8382.08	6172.58	3043.68	3782.03	4590.61	13018.7	5812.67	7815.43	6070.05	No	0.423014	0.279924	0.999933
Pex5l	PEX5L	Q8C437	PEX5R_MOUSE	PEX5-related protein	9330.28	11014.9	13086.4	13795	11436.2	14135.5	9569.39	12506.5	8882.69	16341.2	14112.9	11732.6	12591.4	No	-0.0817953	0.718044	0.999933
Pfkl	PFKL	P12382	PFKAL_MOUSE	ATP-dependent 6-phosphofructokinase, liver type	17916.2	21023.9	18829.2	22887.8	24131.5	13148.5	20278.5	16392.1	33018.8	22930.1	15525.3	20957.7	20215.5	No	0.111185	0.657708	0.999933
Pfkm	PFKM	P47857	PFKAM_MOUSE	ATP-dependent 6-phosphofructokinase, muscle type	116871	99703.1	75366.4	80261	84089.7	61978.1	112858	68378.5	126563	109729	66509.5	91258.3	91002.6	No	0.0455156	0.857396	0.999933
Pfkp	PFKP	Q9WUA3	PFKAP_MOUSE	ATP-dependent 6-phosphofructokinase, platelet type	45907.4	53242.1	31242.5	40367.6	35471.7	27263.9	48619	30471.3	57822.3	48067	29167.3	41246.3	40235.1	No	0.0727701	0.779216	0.999933
Pfn1	PFN1	P62962	PROF1_MOUSE	Profilin-1	9600.53	15620.2	20090.5	5840.95	10824.9	9110.22	16312.2	31420.5	11629.8	8619.4	3874.92	12395.4	13494.5	No	0.0427905	0.924483	0.999933
Pfn2	PFN2	Q9JJV2	PROF2_MOUSE	Profilin-2	10440.2	24438.7	36911.7	19136.1	16098.8	15418.1	34440.8	51588.3	23354.5	18759.4	14376.4	21405.1	26322.9	No	-0.266738	0.480603	0.999933
Pgam1	PGAM1	Q9DBJ1	PGAM1_MOUSE	Phosphoglycerate mutase 1	NA	17989.4	23734.4	11633	14421.2	9689.71	16588.9	39127	16253.7	10032.2	NA	16944.5	18338.3	No	0.0384724	0.922882	0.999933
Pgam5	PGAM5	Q8BX10	PGAM5_MOUSE	Serine/threonine-protein phosphatase PGAM5, mitochondrial	NA	14591.7	11138.1	15013	10401.2	7988.05	NA	NA	12481	13121.8	16773.2	12786	12591	No	0.052462	0.859754	0.999933
Pgap1	PGAP1	Q3UUQ7	PGAP1_MOUSE	GPI inositol-deacylase	15491.5	23258.1	19368.5	19980	14716.2	18254.3	14530.4	12972.8	15879	19674.3	21119	18562.9	17071.7	No	0.120981	0.581899	0.999933
Pgbd5	PGBD5	D3YZI9	PGBD5_MOUSE	PiggyBac transposable element-derived protein 5	9368.61	12478.6	10741.2	11245.9	9966.41	12916.3	7802.28	10107.9	11607.3	10442.6	10266.3	10760.1	10523.8	No	0.0415959	0.837766	0.999933
Pgd	PGD	Q9DCD0	6PGD_MOUSE	6-phosphogluconate dehydrogenase, decarboxylating	47333.1	7164.06	9553.81	19799.8	5939.06	11111.7	NA	7426.92	NA	4518.8	NA	17958	7685.8	No	0.860288	0.173453	0.999933
Pgk1	PGK1	P09411	PGK1_MOUSE	Phosphoglycerate kinase 1	12413.6	25015.5	38800.8	7406.41	19288.6	15276.7	36503.5	55805.1	16329.9	7845.24	13034.8	20585	24132.5	No	-0.128838	0.79622	0.999933
Pgm2l1	PGM2L1	Q8CAA7	PGM2L_MOUSE	Glucose 1,6-bisphosphate synthase	18574.5	14230.5	9808.61	29652.9	13707.9	10502	18266.8	9860.57	7766.23	14324.5	NA	17194.9	12144	No	0.464841	0.165427	0.999933
Pgrmc1	PGRMC1	O55022	PGRC1_MOUSE	Membrane-associated progesterone receptor component 1	16746.9	19807.8	17810	16586.1	13602.9	25624.9	16669.9	23321.7	12727.6	11199.7	16256.3	16910.7	17633.4	No	-0.00750693	0.976039	0.999933
Pgrmc2	PGRMC2	Q80UU9	PGRC2_MOUSE	Membrane-associated progesterone receptor component 2	NA	5887.54	4525.13	9849.13	NA	9828.37	NA	NA	6380.69	11894	10597.1	6753.93	9675.05	No	-0.558567	0.138614	0.999933
Pgs1	PGS1	Q8BHF7	PGPS1_MOUSE	CDP-diacylglycerol--glycerol-3-phosphate 3-phosphatidyltransferase, mitochondrial	13991.4	20912.3	25727.3	35832	26542.2	21890.3	20543.6	16540.8	30929.7	33390.3	28758.8	24601.1	25342.2	No	-0.0655587	0.811656	0.999933
Phactr1	PHACTR1	Q2M3X8	PHAR1_MOUSE	Phosphatase and actin regulator 1	NA	6465.71	6310.5	6719.12	NA	NA	16728.4	7196.74	NA	7210.41	NA	6498.44	10378.5	No	-0.554272	0.176708	0.999933
Phactr4	PHACTR4	Q501J7	PHAR4_MOUSE	Phosphatase and actin regulator 4	13243.5	10972.5	11059.7	8073.97	11595.7	9083.02	11824.4	9215.79	16083.8	9879.37	20196.7	10989.1	12713.8	No	-0.160016	0.536217	0.999933
Phaf1	NA	Q922R1	PHAF1_MOUSE	Phagosome assembly factor 1	3968.75	4536.66	2049.39	3731.49	4199.77	3074.97	4929.16	NA	8433.27	6465.52	NA	3697.21	5725.73	No	-0.587579	0.100168	0.999933
Phb	PHB	P67778	PHB_MOUSE	Prohibitin	42267.2	60020.3	61605.3	57863	71180.8	70266	41139.2	59627.9	50186	61738.6	66043.3	58587.3	58166.8	No	0.0127347	0.954141	0.999933
Phb2	PHB2	O35129	PHB2_MOUSE	Prohibitin-2	14440.6	20227.6	21710.7	21829.3	20672.6	19479.8	13069.4	24586.5	16190.5	24541.8	18820.5	19776.2	19448.1	No	0.0429812	0.851799	0.999933
Phgdh	PHGDH	Q61753	SERA_MOUSE	D-3-phosphoglycerate dehydrogenase	7895.91	20774.5	22676.7	16906.3	19700.8	18319.4	15052.7	21889	16291.1	21838.7	14851.3	17590.9	18040.4	No	-0.106325	0.702108	0.999933
Phka1	PHKA1	P18826	KPB1_MOUSE	Phosphorylase b kinase regulatory subunit alpha, skeletal muscle isoform	5715.54	7280.33	7886.88	9019.85	6428.16	5651.85	8611.01	5560.78	7389.07	7967.5	5085.23	7266.15	6710.91	No	0.1255	0.577354	0.999933
Phkb	PHKB	Q7TSH2	KPBB_MOUSE	Phosphorylase b kinase regulatory subunit beta	11290.5	12900	9256.07	11297.3	14044.1	13031.7	32448.8	NA	17782.6	15813.1	9707.54	11757.6	17756.8	No	-0.486411	0.122721	0.999933
Phyhip	PHYHIP	Q8K0S0	PHYIP_MOUSE	Phytanoyl-CoA hydroxylase-interacting protein	19428.7	38116.3	26455.4	22599.8	22594.4	15074.7	35610.6	38429.7	39802.9	38167.7	16240.8	25838.9	30554.4	No	-0.169697	0.592428	0.999933
Phyhipl	PHYHIPL	Q8BGT8	PHIPL_MOUSE	Phytanoyl-CoA hydroxylase-interacting protein-like	67155	66311.5	45356.1	42820.7	46864.8	34827.7	57658.4	51116.3	75230.2	67089.3	36509.2	53701.6	53738.5	No	0.0291056	0.91039	0.999933
Pi4ka	PI4KA	E9Q3L2	PI4KA_MOUSE	Phosphatidylinositol 4-kinase alpha	44272.2	50487.3	28859.5	32329.9	53533.1	39112.2	34069.3	21945.6	27354.8	49931.3	28303.7	41896.4	33452.8	No	0.334474	0.213653	0.999933
Picalm	PICALM	Q7M6Y3	PICAL_MOUSE	Phosphatidylinositol-binding clathrin assembly protein	9702.68	10571.9	8138.22	5667.26	9892.57	13817.4	9124.72	2653.15	7933.55	8921.86	5465.79	8794.53	7986.08	No	0.272578	0.449355	0.999933
Pigt	PIGT	Q8BXQ2	PIGT_MOUSE	GPI transamidase component PIG-T	4119.41	8338.96	4975.43	6941.65	9071.14	6191.69	NA	NA	4154.07	9185.73	5198.06	6689.32	6182.39	No	0.113181	0.724348	0.999933
Pigu	PIGU	Q8K358	PIGU_MOUSE	Phosphatidylinositol glycan anchor biosynthesis class U protein	NA	5633.39	6206.18	10873.2	NA	15969.2	7031.39	NA	3819.74	7908.27	8738.39	7570.92	8693.4	No	-0.114244	0.787654	0.999933
Pik3c2a	PIK3C2A	Q61194	P3C2A_MOUSE	Phosphatidylinositol 4-phosphate 3-kinase C2 domain-containing subunit alpha	48562.2	55053.9	73756.9	73808.9	70888.8	54858.3	53019.5	49076.1	69196.8	66220.3	63241.9	64414.1	59268.8	No	0.110543	0.599491	0.999933
Pik3r4	PIK3R4	Q8VD65	PI3R4_MOUSE	Phosphoinositide 3-kinase regulatory subunit 4	6762.38	8908.4	6464.53	7503.48	5876.63	6898.69	7614.73	4596.8	9370.59	7219.21	3456.53	7103.08	6526.09	No	0.182717	0.497812	0.999933
Pikfyve	PIKFYVE	Q9Z1T6	FYV1_MOUSE	1-phosphatidylinositol 3-phosphate 5-kinase	NA	7628.32	NA	4672.9	5384.65	6123.33	7767.02	NA	NA	6199.31	NA	5895.29	6696.56	No	-0.206417	0.535979	0.999933
Pip4k2b	PIP4K2B	Q80XI4	PI42B_MOUSE	Phosphatidylinositol 5-phosphate 4-kinase type-2 beta	NA	10667.6	4890.08	12929.7	12922.2	10652.4	8248.31	16285.3	9401.81	7343.15	14310.9	10352.4	11040.3	No	-0.132827	0.688541	0.999933
Pip4p1	NA	Q3TWL2	PP4P1_MOUSE	Type 1 phosphatidylinositol 4,5-bisphosphate 4-phosphatase	NA	2643.91	NA	2924.32	10106.7	4165.89	NA	NA	NA	3887.51	6863.53	5224.98	4972.31	No	-0.169468	0.74548	0.999933
Pip4p2	NA	Q9CZX7	PP4P2_MOUSE	Type 2 phosphatidylinositol 4,5-bisphosphate 4-phosphatase	NA	8119.99	6388.15	10366.2	3319.42	9035.71	4681.99	NA	6723.76	8333.96	5078.41	7048.45	6770.77	No	-0.0106746	0.975615	0.999933
Pip5k1c	PIP5K1C	O70161	PI51C_MOUSE	Phosphatidylinositol 4-phosphate 5-kinase type-1 gamma	6278.52	15561.4	8637.44	8608.85	7599.97	11708.3	9490.09	8177.58	7396.47	11334.3	40100.7	9337.23	14701.3	No	-0.439882	0.270362	0.999933
Pisd	PISD	Q8BSF4	PISD_MOUSE	Phosphatidylserine decarboxylase proenzyme, mitochondrial	11790.2	14394.6	10107.2	10318.2	13933.7	14228.9	11214.2	7247.55	12120.9	17828.2	8772.5	12108.8	11902	No	0.071716	0.777237	0.999933
Pithd1	PITHD1	Q8BWR2	PITH1_MOUSE	PITH domain-containing protein 1	NA	3872.96	6365.6	NA	9527.97	NA	NA	8204.51	4371.02	2358.81	2864.22	6588.84	4449.64	No	0.645154	0.183506	0.999933
Pitpnm1	PITPNM1	O35954	PITM1_MOUSE	Membrane-associated phosphatidylinositol transfer protein 1	10763.1	21291.2	21293.2	27621	20409.7	16134.5	16863.3	14600.6	27259.6	24433.7	26583.9	20275.6	20979.3	No	-0.0663571	0.810937	0.999933
Pitpnm2	PITPNM2	Q6ZPQ6	PITM2_MOUSE	Membrane-associated phosphatidylinositol transfer protein 2	13430.2	25176.2	18759.1	21599	27161.4	18272.2	14597.2	15490.1	17554.1	28214.7	18225.4	21225.2	18725.6	No	0.173381	0.486901	0.999933
Pitpnm3	PITPNM3	Q3UHE1	PITM3_MOUSE	Membrane-associated phosphatidylinositol transfer protein 3	10612.2	14218.8	12879.4	16688	11362.2	14061.9	13081.1	7870.83	12880.5	15325.3	14446.1	13152.1	12944.3	No	0.0353888	0.877996	0.999933
Pkm	PKM	P52480	KPYM_MOUSE	Pyruvate kinase PKM	172135	208089	156959	89434.6	150728	111400	204239	244562	163019	182761	86200.6	155469	165364	No	-0.0550984	0.855381	0.999933
Pkn1	PKN1	P70268	PKN1_MOUSE	Serine/threonine-protein kinase N1	5439.32	6774.19	5329	5722.55	11427.4	2898.36	11839.2	NA	9807.85	8349.17	5987.36	6938.49	7776.39	No	-0.0779607	0.832036	0.999933
Pkn2	PKN2	Q8BWW9	PKN2_MOUSE	Serine/threonine-protein kinase N2	NA	7517.73	4830.14	8735.15	10152.4	NA	8138.85	NA	6235.72	7515.18	6707.06	7808.87	7149.2	No	0.08302	0.775554	0.999933
Pkp1	PKP1	P97350	PKP1_MOUSE	Plakophilin-1	28856.6	20206.9	55887.3	12383.8	74987.2	13978.3	40191.8	58427.5	42928.6	7814.33	31332.9	38464.4	32445.6	No	0.243181	0.655537	0.999933
Pkp4	PKP4	Q68FH0	PKP4_MOUSE	Plakophilin-4	3445.73	6851.53	14193.5	8795.01	10098.4	8316.44	5612.46	NA	14262.8	10366.6	8932.92	8676.84	9498.24	No	-0.21013	0.565712	0.999933
Plaa	PLAA	P27612	PLAP_MOUSE	Phospholipase A-2-activating protein	9927.9	10273.7	8276.76	9318.58	10767	7334.36	9635.42	NA	9790.49	10344.9	6337.73	9712.78	8688.59	No	0.180173	0.426401	0.999933
Plbd1	PLBD1	Q8VCI0	PLBL1_MOUSE	Phospholipase B-like 1	NA	2980.5	8837.41	2007.37	14798.9	4642.9	3705.86	12208.8	5930.6	2553.37	5316.86	7156.04	5726.4	No	0.0620016	0.907946	0.999933
Plcb1	PLCB1	Q9Z1B3	PLCB1_MOUSE	1-phosphatidylinositol 4,5-bisphosphate phosphodiesterase beta-1	18551.1	28657.8	17204.1	15878	18000.8	15316.6	16766.3	15285.8	16157.4	21510	10124.9	19658.4	15860.1	No	0.310332	0.208413	0.999933
Plcb3	PLCB3	P51432	PLCB3_MOUSE	1-phosphatidylinositol 4,5-bisphosphate phosphodiesterase beta-3	NA	6858.37	5633.12	7464.22	NA	4530.98	NA	NA	6333.67	5447.51	3667.2	6651.9	4994.84	No	0.433145	0.171099	0.999933
Pld1	PLD1	Q9Z280	PLD1_MOUSE	Phospholipase D1	8155.56	9880.52	7725.25	11523.9	10962.3	10764.9	4515.84	5450.51	11554.3	10245.2	9447.69	9649.5	8663.07	No	0.223123	0.429866	0.999933
Pld2	PLD2	P97813	PLD2_MOUSE	Phospholipase D2	20763.4	22933.3	29452.5	25929	26696	19395.5	18579.8	15634.9	21483.1	27170.7	26419.4	25154.8	21447.2	No	0.246699	0.264816	0.999933
Pld3	PLD3	O35405	PLD3_MOUSE	5'-3' exonuclease PLD3	13002	20674.3	12171.3	11810.3	15979.6	13795.4	11422.4	12396	11589.8	22954.3	11438.5	14727.5	13932.7	No	0.0966912	0.697693	0.999933
Plec	PLEC	Q9QXS1	PLEC_MOUSE	Plectin	35343.1	30756.3	32447	25706.1	52008.6	29354.6	20718.3	25177.8	21172.4	29588.2	25638.9	35252.2	25275	No	0.452552	0.0603654	0.999933
Plekha6	PLEKHA6	Q7TQG1	PKHA6_MOUSE	Pleckstrin homology domain-containing family A member 6	NA	9220.52	9025.19	9617.93	8844.74	6331.73	14893.3	11812.4	8164.29	14296.2	10916	9177.1	11069	No	-0.208775	0.444779	0.999933
Plekha7	PLEKHA7	Q3UIL6	PKHA7_MOUSE	Pleckstrin homology domain-containing family A member 7	2870.59	3349.22	4859.43	6846.38	7248.61	5479.62	NA	4899.3	4731.9	7180.54	4944.15	5034.85	5447.1	No	-0.191976	0.513934	0.999933
Plin3	PLIN3	Q9DBG5	PLIN3_MOUSE	Perilipin-3	7707.24	10148	10174.2	9625.24	9315.12	7966.8	5212.33	NA	9076.75	11364.4	6305.28	9393.96	7985.11	No	0.280293	0.271706	0.999933
Plin4	PLIN4	O88492	PLIN4_MOUSE	Perilipin-4	71425.7	53495	37661	24732.4	45496.9	29458.8	45964.6	22556.6	40641.6	51127.7	26506.7	46562.2	36042.7	No	0.346185	0.262827	0.999933
Pllp	PLLP	Q9DCU2	PLLP_MOUSE	Plasmolipin	NA	5475.32	9936.3	11515.6	4279.05	4608.41	NA	7646.75	7910.11	12648.6	8181.16	7801.58	8199	No	-0.116089	0.74895	0.999933
Plp1	PLP1	P60202	MYPR_MOUSE	Myelin proteolipid protein	1.2724e+07	1.2724e+07	8.21042e+06	8.23255e+06	8.22842e+06	1.2724e+07	1.2724e+07	1.2724e+07	5.3452e+06	1.2724e+07	8.1116e+06	1.00239e+07	1.07255e+07	No	-0.0610178	0.82659	0.999933
Plp2	PLP2	Q9R1Q7	PLP2_MOUSE	Proteolipid protein 2	3461.65	2614.15	4104.06	3611.54	NA	3289.18	NA	NA	4015.45	5183.58	NA	3447.85	4162.74	No	-0.265545	0.389898	0.999933
Plpbp	PLPBP	Q9Z2Y8	PLPHP_MOUSE	Pyridoxal phosphate homeostasis protein	NA	4559.8	11667.4	NA	11348.7	3301.91	NA	4837.71	4823.31	4771.23	15280.5	9191.97	6602.92	No	0.588154	0.242034	0.999933
Plpp3	PLPP3	Q99JY8	PLPP3_MOUSE	Phospholipid phosphatase 3	55485.4	124653	166566	167081	147905	94205.3	74886.9	95588.8	139990	174719	178554	132338	126324	No	0.0421657	0.898473	0.999933
Plppr1	PLPPR1	Q8BFZ2	PLPR1_MOUSE	Phospholipid phosphatase-related protein type 1	NA	3617.38	2330.63	3434.5	3437.43	NA	NA	NA	4067.62	9445.65	3654.38	3204.99	5722.55	No	-0.718546	0.0775532	0.999933
Plppr3	PLPPR3	Q7TPB0	PLPR3_MOUSE	Phospholipid phosphatase-related protein type 3	7490.5	10018.4	10550	13903.3	12068.8	7673.07	8432.14	6098.54	15716.6	13476.5	12261.5	10806.2	10609.7	No	0.0760726	0.784759	0.999933
Plppr4	PLPPR4	Q7TME0	PLPR4_MOUSE	2-lysophosphatidate phosphatase PLPPR4	109562	145391	134516	154109	152354	134099	97590.6	124011	116954	173434	173357	139186	136574	No	0.0473931	0.83007	0.999933
Plrg1	PLRG1	Q922V4	PLRG1_MOUSE	Pleiotropic regulator 1	18153.5	12058.7	9032.71	6542.65	10922.6	16483.1	NA	NA	NA	12770.7	14186.9	11342	14480.2	No	-0.426364	0.220056	0.999933
Pls3	PLS3	Q99K51	PLST_MOUSE	Plastin-3	NA	7604.97	11304.6	NA	10203.1	5141.48	8762.62	16584.2	NA	10087.7	NA	9704.23	10144	No	0.0389544	0.921464	0.999933
Plxna1	PLXNA1	P70206	PLXA1_MOUSE	Plexin-A1	12083.7	15306.2	9713.61	14304.8	19494.1	12950.7	10400.9	7455.07	9363.18	19009.8	10490.2	14180.5	11611.7	No	0.31381	0.25134	0.999933
Plxna2	PLXNA2	P70207	PLXA2_MOUSE	Plexin-A2	18014.9	23095.4	22445.2	25124.2	22532.4	26423.7	17295.3	14366.8	22421.5	26543.8	21349.6	22242.4	21400.1	No	0.0811206	0.716359	0.999933
Plxna4	PLXNA4	Q80UG2	PLXA4_MOUSE	Plexin-A4	28469.7	40438.1	30566.3	38098.2	41965.6	38157.9	26360.1	21468.8	27844.9	42510.2	29588.3	35907.6	30988.4	No	0.233397	0.32209	0.999933
Plxnb1	PLXNB1	Q8CJH3	PLXB1_MOUSE	Plexin-B1	11529.1	14658.8	13243.4	17892.2	15844.4	13085.6	11903	10702.8	11280.8	18217	13350.7	14633.6	13090	No	0.167563	0.441388	0.999933
Plxnb2	PLXNB2	B2RXS4	PLXB2_MOUSE	Plexin-B2	8364.86	8561.04	3590.07	9255.81	9572.89	9755.24	NA	NA	NA	10634.2	9716.26	7868.93	10035.2	No	-0.430651	0.230241	0.999933
Pnkd	PNKD	Q69ZP3	PNKD_MOUSE	Probable hydrolase PNKD	17145.9	26852	17356.9	24005.2	21085	27410.6	17148.2	8797.9	26854.6	23035.5	17022.1	21289	20044.8	No	0.160184	0.586914	0.999933
Pnp	PNP	P23492	PNPH_MOUSE	Purine nucleoside phosphorylase	NA	5373.1	15318.7	NA	15233.9	4403.71	3785.98	10542.3	10737	5408.92	6343.41	11975.2	6870.22	No	0.766961	0.0931105	0.999933
Pnpla7	PNPLA7	A2AJ88	PLPL7_MOUSE	Patatin-like phospholipase domain-containing protein 7	5171.81	5620.05	7208.21	7456.47	5481.67	4975.31	NA	4685.69	4047.42	7632.49	5996.12	6187.64	5467.4	No	0.197555	0.417541	0.999933
Pnpla8	PNPLA8	Q8K1N1	PLPL8_MOUSE	Calcium-independent phospholipase A2-gamma	11852.7	8425.17	12332.2	14441.6	11085.6	15653.8	13234.4	NA	14494.5	13967.6	12668.2	11627.5	14003.7	No	-0.286053	0.203349	0.999933
Pof1b	POF1B	Q8K4L4	POF1B_MOUSE	Protein POF1B	11699.8	6630.6	6567.91	NA	14265.2	11998.5	16249.8	10773.4	5381.75	NA	NA	9790.88	11100.9	No	-0.159298	0.684701	0.999933
Polr2b	POLR2B	Q8CFI7	RPB2_MOUSE	DNA-directed RNA polymerase II subunit RPB2	NA	8520.02	NA	5521.66	8520.6	NA	9255.22	NA	7123.62	6425.94	NA	7520.76	7601.59	No	-0.0266236	0.937101	0.999933
Pom121	POM121	Q8K3Z9	PO121_MOUSE	Nuclear envelope pore membrane protein POM 121	NA	6065.71	7315.01	7291.35	8816.9	4325.17	NA	NA	5701.07	10214	7348.52	7372.24	6897.19	No	0.156019	0.615023	0.999933
Pomgnt2	POMGNT2	Q8BW41	PMGT2_MOUSE	Protein O-linked-mannose beta-1,4-N-acetylglucosaminyltransferase 2	NA	10334.3	NA	13428.1	16724.6	NA	NA	45446.3	29731.5	13370	NA	13495.7	29515.9	No	-0.986829	0.0519378	0.999933
Por	POR	P37040	NCPR_MOUSE	NADPH--cytochrome P450 reductase	9653.19	12934.3	11425.4	8599.92	13117.9	21799.8	NA	8296.52	NA	9169.28	6269.48	11146.1	11383.8	No	0.123242	0.720325	0.999933
Porcn	PORCN	Q9JJJ7	PORCN_MOUSE	Protein-serine O-palmitoleoyltransferase porcupine	NA	6454.11	6213.23	10486.1	5301.15	4692.81	6269.05	3655.88	8302.84	8432.35	7482.37	7113.64	6472.55	No	0.150242	0.618997	0.999933
Ppard	PPARD	P35396	PPARD_MOUSE	Peroxisome proliferator-activated receptor delta	17866	12401.6	277196	8889.33	34309.4	10636.7	10143	278143	18631.6	NA	20013.9	70132.4	67513.7	No	0.148658	0.878127	0.999933
Ppfia3	PPFIA3	P60469	LIPA3_MOUSE	Liprin-alpha-3	6303.29	13065.7	16556.6	10806	14506.8	10847	15150.7	19137.6	11063.6	11943.9	7600.49	12247.7	12623.9	No	-0.0573706	0.845217	0.999933
Ppia	PPIA	P17742	PPIA_MOUSE	Peptidyl-prolyl cis-trans isomerase A	31791.3	59713.7	93727.8	25418.5	34535	33058.2	80122.3	167641	46128.3	15576.3	32899.5	49037.2	62571	No	-0.104444	0.838885	0.999933
Ppib	PPIB	P24369	PPIB_MOUSE	Peptidyl-prolyl cis-trans isomerase B	9211.56	4621.3	5933.58	NA	5487.65	8330.87	10085.6	4302.32	7612.66	4918.96	6229.91	6313.52	6913.38	No	-0.118086	0.690741	0.999933
Ppm1e	PPM1E	Q80TL0	PPM1E_MOUSE	Protein phosphatase 1E	6568.03	12169.5	7029.11	4219.97	6945.91	7217.73	8854.69	NA	10399.7	15042.2	9116.27	7386.5	10126.1	No	-0.49369	0.113283	0.999933
Ppme1	PPME1	Q8BVQ5	PPME1_MOUSE	Protein phosphatase methylesterase 1	8537.54	10165.8	9903.47	3986.85	13616.9	10616.5	13847.8	7525.82	8960.57	7852.87	NA	9242.13	9760.7	No	-0.147697	0.646505	0.999933
Ppox	PPOX	P51175	PPOX_MOUSE	Protoporphyrinogen oxidase	NA	6898.04	3615.06	6184.97	6365.55	5485.52	NA	4470.74	5534.75	8275.65	4873.62	5765.9	5728.06	No	0.00110843	0.996871	0.999933
Ppp1ca	PPP1CA	P62137	PP1A_MOUSE	Serine/threonine-protein phosphatase PP1-alpha catalytic subunit	3775.67	11658.9	8096.44	6315.02	NA	12019	5640.29	8017.18	NA	8077.31	NA	7461.5	8438.45	No	-0.240955	0.520435	0.999933
Ppp1cb	PPP1CB	P62141	PP1B_MOUSE	Serine/threonine-protein phosphatase PP1-beta catalytic subunit	4668.08	9934.55	7640.56	6310.28	7645.46	12007.5	5162.63	9328.4	7354.41	10626	4975.12	7239.78	8242.35	No	-0.150825	0.602359	0.999933
Ppp1cc	PPP1CC	P63087	PP1G_MOUSE	Serine/threonine-protein phosphatase PP1-gamma catalytic subunit	7282.98	12867	10481	9915.43	9294.82	31280.2	12963.5	6810.47	NA	4645.96	11664.8	9968.25	13473	No	-0.145089	0.727973	0.999933
Ppp1r12a	PPP1R12A	Q9DBR7	MYPT1_MOUSE	Protein phosphatase 1 regulatory subunit 12A	4351.43	8510.02	8030.64	7701.68	8789.29	6108.46	5029.38	NA	6622.35	8732.61	5003	7476.61	6299.16	No	0.235869	0.378615	0.999933
Ppp1r12c	PPP1R12C	Q3UMT1	PP12C_MOUSE	Protein phosphatase 1 regulatory subunit 12C	NA	4568.44	3766.97	8904.88	16329.4	12741.2	NA	3603.22	NA	7167.12	7650.04	8392.43	7790.41	No	-0.00211987	0.996569	0.999933
Ppp1r2	PPP1R2	Q9DCL8	IPP2_MOUSE	Protein phosphatase inhibitor 2	6504.95	11761.1	7381.84	9088.28	4856.38	NA	8227.29	8342.15	9014.88	10995.5	4412.52	7918.52	8198.48	No	-0.0536468	0.859755	0.999933
Ppp1r3f	PPP1R3F	Q9JIG4	PPR3F_MOUSE	Protein phosphatase 1 regulatory subunit 3F	16685.2	7997.55	NA	8054.15	NA	9141.95	NA	NA	5511.48	9996.6	7572.46	10912.3	8055.62	No	0.38231	0.304156	0.999933
Ppp1r3g	PPP1R3G	Q9CW07	PP13G_MOUSE	Protein phosphatase 1 regulatory subunit 3G	2452.35	5357.36	NA	7209.56	NA	NA	NA	4779.7	5170.52	7045.84	NA	5006.43	5665.35	No	-0.2928	0.501824	0.999933
Ppp1r9b	PPP1R9B	Q6R891	NEB2_MOUSE	Neurabin-2	11959.7	20857.8	25070	27497	21242.4	20777.5	15961.4	17519.8	18067.1	28812.2	22577.2	21325.4	20619.2	No	0.0226066	0.929168	0.999933
Ppp2ca	PPP2CA	P63330	PP2AA_MOUSE	Serine/threonine-protein phosphatase 2A catalytic subunit alpha isoform	12903.5	28829.1	19587.5	11066.2	15894.1	27352.6	18367.2	19468.5	12431	18720.7	13671.2	17656.1	18335.2	No	-0.0906351	0.750037	0.999933
Ppp2r1a	PPP2R1A	Q76MZ3	2AAA_MOUSE	Serine/threonine-protein phosphatase 2A 65 kDa regulatory subunit A alpha isoform	NA	11241.4	19495.8	7155.45	33775.9	15533.3	13423.6	18356.1	8566.21	13949.8	12705	17917.1	13755.7	No	0.178146	0.640058	0.999933
Ppp2r2a	PPP2R2A	Q6P1F6	2ABA_MOUSE	Serine/threonine-protein phosphatase 2A 55 kDa regulatory subunit B alpha isoform	11893.6	13151.8	8146.31	NA	8890.36	7418.04	4952.26	6978.73	10543.3	8019.82	NA	10520.5	7582.44	No	0.486138	0.0983419	0.999933
Ppp2r5a	PPP2R5A	Q6PD03	2A5A_MOUSE	Serine/threonine-protein phosphatase 2A 56 kDa regulatory subunit alpha isoform	NA	9253.49	7172.69	6865.26	7758.56	3548.69	6932.76	4079.16	5872.5	9495.5	5707.24	7762.5	5939.31	No	0.45307	0.127922	0.999933
Ppp2r5c	PPP2R5C	Q60996	2A5G_MOUSE	Serine/threonine-protein phosphatase 2A 56 kDa regulatory subunit gamma isoform	NA	7893.31	7087.26	6305.1	4372.44	4057.49	5821.24	NA	7902.96	6958.26	3724.91	6414.53	5692.97	No	0.199657	0.510948	0.999933
Ppp3ca	PPP3CA	P63328	PP2BA_MOUSE	Serine/threonine-protein phosphatase 2B catalytic subunit alpha isoform	35584.4	53919	70698	45435.1	44972.4	64384.7	55576.3	96185.3	51736.1	56047.7	47219.6	50121.8	61858.3	No	-0.300058	0.235737	0.999933
Ppp3cb	PPP3CB	P48453	PP2BB_MOUSE	Serine/threonine-protein phosphatase 2B catalytic subunit beta isoform	NA	9904.06	7066.96	5502.09	5152.13	5776.28	12087.6	14392.5	NA	9574.2	4051.4	6906.31	9176.4	No	-0.311519	0.419208	0.999933
Ppp3r1	PPP3R1	Q63810	CANB1_MOUSE	Calcineurin subunit B type 1	11007.7	16902.4	17083.8	NA	NA	24393.5	31711.2	19029	10764.6	7725.21	NA	14998	18724.7	No	-0.166602	0.708039	0.999933
Ppp5c	PPP5C	Q60676	PPP5_MOUSE	Serine/threonine-protein phosphatase 5	32791.4	3914.76	8773.56	NA	NA	NA	NA	7124.99	NA	3942.91	5429.97	15159.9	5499.29	No	0.961415	0.166066	0.999933
Ppp6c	PPP6C	Q9CQR6	PPP6_MOUSE	Serine/threonine-protein phosphatase 6 catalytic subunit	NA	4757.55	2915.04	2289.17	3126.15	4742.43	NA	3151.67	NA	4362.88	NA	3271.97	4085.66	No	-0.350773	0.302185	0.999933
Ppp6r1	PPP6R1	Q7TSI3	PP6R1_MOUSE	Serine/threonine-protein phosphatase 6 regulatory subunit 1	NA	5517.01	4920.3	6696.23	4159.9	3378.01	NA	NA	4294.12	6907.44	3181.23	5323.36	4440.2	No	0.311565	0.327028	0.999933
Ppp6r3	PPP6R3	Q922D4	PP6R3_MOUSE	Serine/threonine-protein phosphatase 6 regulatory subunit 3	7088.99	5279.5	6355.17	8728.41	5136.21	17941.6	2097.96	5834.97	NA	6095.01	NA	6517.66	7992.39	No	0.0794227	0.867724	0.999933
Praf2	PRAF2	Q9JIG8	PRAF2_MOUSE	PRA1 family protein 2	53827.5	115868	143172	205971	104193	115822	63047.7	104187	168161	175960	159810	124606	131165	No	-0.120171	0.730628	0.999933
Prdx1	PRDX1	P35700	PRDX1_MOUSE	Peroxiredoxin-1	50965.8	57045.6	65198	33643.5	84749.9	38346.2	65572.1	76464.9	62864.6	35786.1	51851.7	58320.6	55147.6	No	0.0711692	0.800798	0.999933
Prdx2	PRDX2	Q61171	PRDX2_MOUSE	Peroxiredoxin-2	43708.5	80044.8	71836.3	46868.3	52830.4	47954.9	70458.3	77503.5	61298.6	43364.1	43724.9	59057.7	57384	No	0.0384302	0.87768	0.999933
Prdx3	PRDX3	P20108	PRDX3_MOUSE	Thioredoxin-dependent peroxide reductase, mitochondrial	43979.7	70014.8	54001	58612.1	55049.4	72545.7	50065.1	47197.9	59568.8	52981.5	61651	56331.4	57335	No	-0.0263822	0.899365	0.999933
Prdx4	PRDX4	O08807	PRDX4_MOUSE	Peroxiredoxin-4	98771.1	71639.6	79073.4	79920.9	85768.4	92434	75522.2	78295.4	72261.4	58864.1	112013	83034.7	81565.1	No	0.0470004	0.828072	0.999933
Prdx5	PRDX5	P99029	PRDX5_MOUSE	Peroxiredoxin-5, mitochondrial	78286.1	113845	94950.4	82035.4	74719.1	94537.8	117172	112472	105149	82207.5	78279.5	88767.2	98303	No	-0.148338	0.485599	0.999933
Prdx6	PRDX6	O08709	PRDX6_MOUSE	Peroxiredoxin-6	30259.4	51806.7	56366	30672.2	34464.8	25700.9	53600.7	76819	44033.1	39160.7	26879.9	40713.8	44365.7	No	-0.0698627	0.820278	0.999933
Preb	PREB	Q9WUQ2	PREB_MOUSE	Prolactin regulatory element-binding protein	73678.5	68447.9	66784.5	79664	73308.9	81922	51719.7	45329.2	63033.9	81860.6	70401.1	72376.8	65711.1	No	0.171019	0.437565	0.999933
Prep	PREP	Q9QUR6	PPCE_MOUSE	Prolyl endopeptidase	12123	9390.37	7542.11	5895.74	11584.8	7653.79	9206.93	8563.55	11115.1	9428.38	4249.49	9307.19	8369.55	No	0.161954	0.566847	0.999933
Prepl	PREPL	Q8C167	PPCEL_MOUSE	Prolyl endopeptidase-like	12974.6	18489.9	13390.2	14676.3	12863.6	13217	13621.4	10624.4	18912.4	17495.8	12845.4	14478.9	14452.7	No	0.0162066	0.94089	0.999933
Prex2	PREX2	Q3LAC4	PREX2_MOUSE	Phosphatidylinositol 3,4,5-trisphosphate-dependent Rac exchanger 2 protein	6720.27	15245.6	13469.1	18619.1	17520	11681.8	13463.8	10713.7	13399.4	13512.4	16136.5	14314.8	13151.3	No	0.0508194	0.848982	0.999933
Prkaa1	PRKAA1	Q5EG47	AAPK1_MOUSE	5'-AMP-activated protein kinase catalytic subunit alpha-1	NA	9303.81	6422.51	8154.97	9546.01	7718.9	NA	5127.99	5079.17	9916.78	5437.22	8356.82	6656.01	No	0.365059	0.204532	0.999933
Prkaa2	PRKAA2	Q8BRK8	AAPK2_MOUSE	5'-AMP-activated protein kinase catalytic subunit alpha-2	16516	18642	20602.6	23706.1	19585	19884.5	14142	11249.7	14366.5	22400.6	15919.6	19810.4	16327.1	No	0.306291	0.187931	0.999933
Prkab2	PRKAB2	Q6PAM0	AAKB2_MOUSE	5'-AMP-activated protein kinase subunit beta-2	NA	6764.57	4220.79	7380.23	NA	8276.76	3487.74	NA	NA	5416.61	NA	6121.86	5727.04	No	0.143475	0.724329	0.999933
Prkacb	PRKACB	P68181	KAPCB_MOUSE	cAMP-dependent protein kinase catalytic subunit beta	63729	75774.6	36056	47582.8	59970.4	57982.9	53804.7	31794.1	41858	60263.4	41435.5	56622.6	47856.4	No	0.232424	0.365591	0.999933
Prkag1	PRKAG1	O54950	AAKG1_MOUSE	5'-AMP-activated protein kinase subunit gamma-1	11206	17512.4	9053.56	8682.84	11899.3	13271.2	7865.13	6920.61	15241.8	14693.5	NA	11670.8	11598.5	No	0.0364581	0.902708	0.999933
Prkag2	PRKAG2	Q91WG5	AAKG2_MOUSE	5'-AMP-activated protein kinase subunit gamma-2	6849.24	8863.8	NA	6236.48	NA	5571.21	10026.4	NA	NA	7267.69	NA	7316.51	7621.78	No	-0.0335412	0.922855	0.999933
Prkar2a	PRKAR2A	P12367	KAP2_MOUSE	cAMP-dependent protein kinase type II-alpha regulatory subunit	12331.4	13498.3	16484.6	18477.9	17407.2	15918.7	8781.66	14208.5	14468.9	14900.3	17429.3	15639.9	14284.5	No	0.145037	0.528763	0.999933
Prkar2b	PRKAR2B	P31324	KAP3_MOUSE	cAMP-dependent protein kinase type II-beta regulatory subunit	5163.94	9404.44	16010.3	15823.7	15190	14106.5	8299.94	9917.94	13229.8	17104.6	14558	12318.5	12869.5	No	-0.142174	0.653961	0.999933
Prkca	PRKCA	P20444	KPCA_MOUSE	Protein kinase C alpha type	32870.6	43271.8	50501.5	68058.9	60905.9	40566.1	27571.7	32257.8	58407.9	80748	71845.4	51121.7	51899.5	No	0.0450498	0.885707	0.999933
Prkcb	PRKCB	P68404	KPCB_MOUSE	Protein kinase C beta type	153735	168005	183853	231531	176510	202652	182215	111101	197870	210746	201797	182727	184397	No	0.00410996	0.985526	0.999933
Prkcd	PRKCD	P28867	KPCD_MOUSE	Protein kinase C delta type	14043.7	21575.4	8689.06	14087.4	12549.8	15160	16747.3	10133.3	13692	16408.9	11234.9	14189.1	13896.1	No	-0.00611948	0.980721	0.999933
Prkce	PRKCE	P16054	KPCE_MOUSE	Protein kinase C epsilon type	10168.6	15179.3	10448.9	7982.05	10794.8	7561.36	14558.8	9207.63	9271.48	12956	NA	10914.7	10711.1	No	0.0381463	0.882865	0.999933
Prkcg	PRKCG	P63318	KPCG_MOUSE	Protein kinase C gamma type	82349.1	133329	87405.8	106042	144706	99963.4	62864.6	70954	79787.2	161280	94092.9	110766	94823.7	No	0.259892	0.342384	0.999933
Prkcz	PRKCZ	Q02956	KPCZ_MOUSE	Protein kinase C zeta type	20184.6	37385.6	8236.23	9227.37	15914	25970.6	13406.3	6755.88	NA	14924.3	6669.14	18189.6	13545.2	No	0.392568	0.39585	0.999933
Prkra	PRKRA	Q9WTX2	PRKRA_MOUSE	Interferon-inducible double-stranded RNA-dependent protein kinase activator A	NA	5085.51	NA	5621.76	5469.77	2702.85	NA	NA	NA	4633.8	4729.68	5392.35	4022.11	No	0.466826	0.188419	0.999933
Prmt1	PRMT1	Q9JIF0	ANM1_MOUSE	Protein arginine N-methyltransferase 1	21922.5	32695.8	17314.2	17432.9	19367.5	24694.9	19856.1	12314	15678.5	19297.2	18143.7	21746.6	18330.7	No	0.235994	0.342267	0.999933
Prmt5	PRMT5	Q8CIG8	ANM5_MOUSE	Protein arginine N-methyltransferase 5	6823.08	15751.2	9770.6	9183.17	10850.1	6573.88	NA	6725.97	10614	9603.08	4815	10475.6	7666.4	No	0.453894	0.131294	0.999933
Prmt8	PRMT8	Q6PAK3	ANM8_MOUSE	Protein arginine N-methyltransferase 8	30333.7	42261.1	28899.2	32937.6	28920.2	37749.9	28745.4	20204.9	30399.1	24369.6	30677.6	32670.3	28691.1	No	0.199149	0.372032	0.999933
Prnp	PRNP	P04925	PRIO_MOUSE	Major prion protein	NA	3925.99	10422.4	4038.69	NA	5557.14	2414.16	NA	NA	4861.12	9983.98	6129.03	5704.1	No	0.119495	0.812213	0.999933
Prodh	PRODH	Q9WU79	PROD_MOUSE	Proline dehydrogenase 1, mitochondrial	7930.52	5493.26	NA	7479.09	5593.48	7172.96	6150.71	NA	9263.94	8092.53	8703.98	6624.09	7876.82	No	-0.254721	0.309379	0.999933
Prpf19	PRPF19	Q99KP6	PRP19_MOUSE	Pre-mRNA-processing factor 19	17375.8	17554.7	NA	7373.22	16293.5	16624.6	NA	10281.5	NA	15633.5	12121.7	14649.3	13665.3	No	0.0444991	0.895059	0.999933
Prpf4b	PRPF4B	Q61136	PRP4B_MOUSE	Serine/threonine-protein kinase PRP4 homolog	15901.3	27145.3	27466.7	25668.5	20009.3	23663	23932	20850.4	33314.8	19493.4	31978.5	23238.2	25538.7	No	-0.137342	0.56218	0.999933
Prpf8	PRPF8	Q99PV0	PRP8_MOUSE	Pre-mRNA-processing-splicing factor 8	36243.7	37857	35411.4	37069.5	27822.5	34293.3	34207.5	23515	30684.1	33649.6	36878.1	34880.8	32204.6	No	0.121019	0.55347	0.999933
Prps1	PRPS1	Q9D7G0	PRPS1_MOUSE	Ribose-phosphate pyrophosphokinase 1	NA	6222.23	10954.5	3525.24	6721.26	4586.2	NA	6206.96	NA	7080.6	NA	6855.81	5957.92	No	0.112649	0.7732	0.999933
Prrc2a	PRRC2A	Q7TSC1	PRC2A_MOUSE	Protein PRRC2A	8971.35	8639.18	9265.1	10611.7	7932.02	3623.28	5516	NA	8677.25	12038.6	9302.49	9083.87	7831.52	No	0.327587	0.295251	0.999933
Prrc2b	PRRC2B	Q7TPM1	PRC2B_MOUSE	Protein PRRC2B	NA	4377.53	NA	5271.98	2790.67	2985	NA	NA	NA	3368.46	3378.8	4146.73	3244.09	No	0.30758	0.379387	0.999933
Prrc2c	PRRC2C	Q3TLH4	PRC2C_MOUSE	Protein PRRC2C	NA	5139.23	5799.09	4723.11	5819.74	3964.12	6732.12	NA	5527.5	6741.07	4147.75	5370.29	5422.51	No	0.0175181	0.94557	0.999933
Prrt1	PRRT1	O35449	PRRT1_MOUSE	Proline-rich transmembrane protein 1	6128.83	5705.18	18384.4	14534.6	12443.4	6622.65	6059.49	15271.8	14480.7	13958.6	13551.7	11439.3	11657.5	No	-0.0810885	0.825283	0.999933
Prrt2	PRRT2	E9PUL5	PRRT2_MOUSE	Proline-rich transmembrane protein 2	7840.38	16332.8	23274.1	23627.4	11724.4	16103.4	11547.2	21599.5	21696.1	17764.6	14411.6	16559.8	17187.1	No	-0.137503	0.652156	0.999933
Prrt3	PRRT3	Q6PE13	PRRT3_MOUSE	Proline-rich transmembrane protein 3	25960.8	32742.5	31767.6	35583.4	32266.9	29951.3	28179.3	22792.5	27549.9	39423.4	34241.8	31664.2	30356.4	No	0.074817	0.719961	0.999933
Prss33	PRSS33	Q80WM7	PRS33_MOUSE	Serine protease 33	1974.45	5509.98	NA	3473.57	NA	7159.49	4064.91	8351.48	NA	2031.92	NA	3652.67	5401.95	No	-0.490349	0.351534	0.999933
Prxl2a	NA	Q9CYH2	PXL2A_MOUSE	Peroxiredoxin-like 2A	75656.7	126478	66563.3	94663	86427.4	112687	68419	53631.8	76032.4	105001	74388.3	89957.6	81693.3	No	0.149566	0.554697	0.999933
Psat1	PSAT1	Q99K85	SERC_MOUSE	Phosphoserine aminotransferase	10355.9	11175.9	8206.44	7439.55	7825.89	9136.41	9145.95	11284.9	6851.23	8420.69	4892.34	9000.72	8288.59	No	0.147332	0.549354	0.999933
Psd	PSD	Q5DTT2	PSD1_MOUSE	PH and SEC7 domain-containing protein 1	6385.73	10452.8	8536.14	10983.7	10569	9077.83	8356.01	7727.91	8007.81	14431.1	6938.16	9385.49	9089.81	No	0.0622791	0.797867	0.999933
Psd3	PSD3	Q2PFD7	PSD3_MOUSE	PH and SEC7 domain-containing protein 3	13881.1	12758.2	12938.8	11123.9	10638.2	9222.56	17313.5	10762.2	10084.8	10852.8	7203.96	12268	10906.6	No	0.214796	0.366938	0.999933
Psma1	PSMA1	Q9R1P4	PSA1_MOUSE	Proteasome subunit alpha type-1	9528.46	7958.36	25762	7709.54	29864.3	7478.36	19162.3	37915.3	13183.5	3520.25	11189.8	16164.5	15408.3	No	0.18443	0.733173	0.999933
Psma2	PSMA2	P49722	PSA2_MOUSE	Proteasome subunit alpha type-2	11386.1	7102.17	20119.7	15379.8	21037.8	NA	6962.12	28473.2	13087.8	3799.19	12168.7	15005.1	12898.2	No	0.426774	0.372225	0.999933
Psma3	PSMA3	O70435	PSA3_MOUSE	Proteasome subunit alpha type-3	10054.7	5554.57	9597.3	4156.17	12112	7455.82	NA	10571.8	7011.54	1988.47	7628.17	8294.95	6931.15	No	0.337297	0.439476	0.999933
Psma4	PSMA4	Q9R1P0	PSA4_MOUSE	Proteasome subunit alpha type-4	12731.1	12977.6	39568.9	11486.3	33400.3	8176.5	12398.1	47842.4	24199.1	7116.22	22037.5	22032.8	20295	No	0.229359	0.641342	0.999933
Psma5	PSMA5	Q9Z2U1	PSA5_MOUSE	Proteasome subunit alpha type-5	10552.2	5302.42	14434.4	6271.11	19248.5	5427.7	12803.7	20122.2	11599.2	3229.55	10079.4	11161.7	10543.6	No	0.146228	0.746343	0.999933
Psma6	PSMA6	Q9QUM9	PSA6_MOUSE	Proteasome subunit alpha type-6	8554.25	10580.3	21109.6	6807.67	21138.7	9123.21	9537.46	25721.6	10386.9	5866.04	15880	13638.1	12752.5	No	0.106038	0.787743	0.999933
Psma7	PSMA7	Q9Z2U0	PSA7_MOUSE	Proteasome subunit alpha type-7	9565.35	11859.8	20237.8	8434.03	16435.5	11673.6	13151.5	31090.6	13045.5	6928.43	15545.1	13306.5	15239.1	No	-0.123568	0.721795	0.999933
Psmb1	PSMB1	O09061	PSB1_MOUSE	Proteasome subunit beta type-1	8318.01	9734.51	21240.5	NA	12307.9	5962.25	7058.08	23818.4	17662	NA	10685.2	12900.2	13037.2	No	0.0865501	0.839791	0.999933
Psmb2	PSMB2	Q9R1P3	PSB2_MOUSE	Proteasome subunit beta type-2	NA	NA	8663.81	5375.09	11646.1	NA	NA	8277.29	5761.26	2671.1	NA	8561.66	5569.88	No	0.696695	0.161169	0.999933
Psmb3	PSMB3	Q9R1P1	PSB3_MOUSE	Proteasome subunit beta type-3	NA	5457.95	10245.3	NA	9035.45	5868.86	NA	16043.9	7889.1	3346.08	9253.37	8246.23	8480.27	No	0.0957454	0.832175	0.999933
Psmb4	PSMB4	P99026	PSB4_MOUSE	Proteasome subunit beta type-4	6158.16	7677.65	17633.2	NA	15822.5	7678.87	8440.89	19076.2	8926.09	3025.96	9495.73	11822.9	9440.62	No	0.37604	0.405091	0.999933
Psmb5	PSMB5	O55234	PSB5_MOUSE	Proteasome subunit beta type-5	8614.2	10832.4	10616.5	4972.92	9082.65	4969.13	4241.77	11535.8	9139.37	8467.28	9293.78	8823.73	7941.2	No	0.187226	0.539989	0.999933
Psmb6	PSMB6	Q60692	PSB6_MOUSE	Proteasome subunit beta type-6	18313.8	19560.1	29346.8	10065.1	35617.1	14751.7	18091.6	35519.5	23025.9	6672.2	13018	22580.6	18513.2	No	0.339726	0.405319	0.999933
Psmb7	PSMB7	P70195	PSB7_MOUSE	Proteasome subunit beta type-7	14748.3	16886	20978	NA	20459.5	11629.6	10285.6	26059.1	16733.5	NA	16820	18268	16305.6	No	0.227882	0.45145	0.999933
Psmc2	PSMC2	P46471	PRS7_MOUSE	26S proteasome regulatory subunit 7	8283.41	6270.96	9752.23	NA	NA	5058.12	5348.03	5883.87	3971.33	4701.07	NA	8102.2	4992.48	Up with LPS	0.687485	0.0243502	0.999933
Psmc3	PSMC3	O88685	PRS6A_MOUSE	26S proteasome regulatory subunit 6A	NA	6688.94	8424.25	8543.49	5193.03	4591.82	NA	7327.32	7382.34	6595.22	6792.03	7212.43	6537.75	No	0.133594	0.609544	0.999933
Psmc6	PSMC6	P62334	PRS10_MOUSE	26S proteasome regulatory subunit 10B	38019.9	NA	9358.33	6449.41	NA	2421.95	NA	NA	9209.1	4091.17	NA	17942.5	5240.74	Up with LPS	1.55078	0.0408198	0.999933
Psmd1	PSMD1	Q3TXS7	PSMD1_MOUSE	26S proteasome non-ATPase regulatory subunit 1	10261.9	15231.3	11147.4	13740.3	11476	10729.8	12581.1	8252.55	11685.3	14523.5	8591.99	12371.4	11060.7	No	0.174958	0.435138	0.999933
Psmd14	PSMD14	O35593	PSDE_MOUSE	26S proteasome non-ATPase regulatory subunit 14	5179.51	5727.57	7482.49	NA	NA	NA	1812.38	10015	6810.08	2960.02	NA	6129.85	5399.37	No	0.469271	0.383492	0.999933
Psmd2	PSMD2	Q8VDM4	PSMD2_MOUSE	26S proteasome non-ATPase regulatory subunit 2	5377.99	9014.42	6548.5	7911.27	10172.9	7225.45	20226	7923.14	7488.98	10093.1	8216.84	7805.01	10195.6	No	-0.314454	0.286643	0.999933
Psmd3	PSMD3	P14685	PSMD3_MOUSE	26S proteasome non-ATPase regulatory subunit 3	9126.38	16300.3	8499.04	11038.8	10815.6	10450.9	11334.2	9729.31	10644.7	12029	9096.11	11156	10547.4	No	0.0480336	0.825062	0.999933
Psmd6	PSMD6	Q99JI4	PSMD6_MOUSE	26S proteasome non-ATPase regulatory subunit 6	15745.3	33834.8	9547.24	14847.6	17024.2	19727.7	10972.3	NA	13663	21622.9	8134.37	18199.8	14824	No	0.261076	0.467274	0.999933
Ptbp1	PTBP1	P17225	PTBP1_MOUSE	Polypyrimidine tract-binding protein 1	7361.1	6118.91	NA	NA	9593.77	6521.22	NA	NA	6821.94	3704.13	7179.08	7691.26	6056.59	No	0.366366	0.286203	0.999933
Ptcd2	PTCD2	Q8R3K3	PTCD2_MOUSE	Pentatricopeptide repeat-containing protein 2, mitochondrial	8790.79	9608.76	NA	13622.6	NA	8647.43	11502.9	16013.5	16586.8	7348.83	14927.1	10674	12504.4	No	-0.188367	0.564831	0.999933
Ptdss1	PTDSS1	Q99LH2	PTSS1_MOUSE	Phosphatidylserine synthase 1	10343.9	6879.17	NA	11172.6	9154.33	9515.17	NA	NA	6199.23	6785.99	8669.02	9387.51	7792.35	No	0.267137	0.342757	0.999933
Ptdss2	PTDSS2	Q9Z1X2	PTSS2_MOUSE	Phosphatidylserine synthase 2	5649.6	3382.27	3602.36	4438.85	3062.8	4184.61	2656.8	2518.13	NA	5035.74	4432.52	4027.18	3765.56	No	0.11653	0.67169	0.999933
Ptges	PTGES	Q9JM51	PTGES_MOUSE	Prostaglandin E synthase	17024.5	8430.71	12785.4	NA	7112.6	15998.3	8560.5	NA	NA	9253.94	NA	11338.3	11270.9	No	-0.0178711	0.962868	0.999933
Ptk2	PTK2	P34152	FAK1_MOUSE	Focal adhesion kinase 1	4921.48	6477.47	NA	12715.3	7652.1	NA	8474.89	5707.22	NA	7153.92	NA	7941.59	7112.01	No	0.0881463	0.80775	0.999933
Ptk2b	PTK2B	Q9QVP9	FAK2_MOUSE	Protein-tyrosine kinase 2-beta	8771.24	11451.2	6653.27	6420.81	10011.3	6281.02	6451.68	8970.43	7342.14	9081.75	3354.94	8661.55	6913.66	No	0.359564	0.2126	0.999933
Ptpmt1	PTPMT1	Q66GT5	PTPM1_MOUSE	Phosphatidylglycerophosphatase and protein-tyrosine phosphatase 1	NA	3542.63	2605.6	6363.88	4826.81	NA	NA	4011.94	3399.67	8774.55	2848.98	4334.73	4758.79	No	-0.0665144	0.867217	0.999933
Ptpn1	PTPN1	P35821	PTN1_MOUSE	Tyrosine-protein phosphatase non-receptor type 1	NA	13741.7	10687	13294.4	10462.9	13186.3	12074.9	6200.68	10038.2	15427.3	13391	12046.5	11719.7	No	0.0853253	0.756124	0.999933
Ptpn13	PTPN13	Q64512	PTN13_MOUSE	Tyrosine-protein phosphatase non-receptor type 13	NA	3714.05	5302.47	4379.68	6647.98	4554.69	NA	NA	14325.4	4385.56	4365.46	5011.04	6907.77	No	-0.280838	0.488751	0.999933
Ptpn2	PTPN2	Q06180	PTN2_MOUSE	Tyrosine-protein phosphatase non-receptor type 2	NA	5977.77	7039.81	9736.89	8551.93	7875.62	NA	7969.16	6542.01	9059.29	10449.5	7826.6	8379.11	No	-0.105548	0.676331	0.999933
Ptpn23	PTPN23	Q6PB44	PTN23_MOUSE	Tyrosine-protein phosphatase non-receptor type 23	11137.5	12518.5	21528.3	23178	22835	16639.1	7892.13	NA	13197	11642.9	11407.3	18239.5	12155.7	No	0.55741	0.0717695	0.999933
Ptpn4	PTPN4	Q9WU22	PTN4_MOUSE	Tyrosine-protein phosphatase non-receptor type 4	NA	6387.65	NA	6163.82	3090.42	8996.38	NA	NA	7260.49	7254.14	6720.84	5213.96	7557.96	No	-0.600244	0.0922402	0.999933
Ptpn9	PTPN9	O35239	PTN9_MOUSE	Tyrosine-protein phosphatase non-receptor type 9	8777.95	15060.2	12061	13359.2	13369.8	10379.7	3266.29	6963.79	14402.9	17995.6	10666.8	12525.6	10612.5	No	0.404542	0.279918	0.999933
Ptpra	PTPRA	P18052	PTPRA_MOUSE	Receptor-type tyrosine-protein phosphatase alpha	26099.5	34198.5	39714.3	47768.2	50514.2	32425.9	23030.6	29241.7	32837.4	52302.3	44805.4	39658.9	35773.9	No	0.162302	0.538408	0.999933
Ptprd	PTPRD	Q64487	PTPRD_MOUSE	Receptor-type tyrosine-protein phosphatase delta	58836.9	66490.4	57815.8	84267.3	100968	60967.1	55043.3	44471.2	61948.5	115480	72114	73675.7	68337.4	No	0.141027	0.596257	0.999933
Ptprf	PTPRF	A2A8L5	PTPRF_MOUSE	Receptor-type tyrosine-protein phosphatase F	NA	10784.7	NA	19039.5	16083.6	6919.77	4188.57	7904.79	6771.44	11862.4	14952.3	15302.6	8766.53	Up with LPS	0.884789	0.0340479	0.999933
Ptprg	PTPRG	Q05909	PTPRG_MOUSE	Receptor-type tyrosine-protein phosphatase gamma	6339.7	4472.75	1835.08	3744.32	3688.47	3180.22	2689.36	NA	2365.2	4640.69	5918.55	4016.06	3758.8	No	0.074242	0.831406	0.999933
Ptprj	PTPRJ	Q64455	PTPRJ_MOUSE	Receptor-type tyrosine-protein phosphatase eta	46991	10991.1	14038.2	12559.1	15203.8	14005.9	37054.6	NA	17110.9	15553.8	15117.4	19956.6	19768.5	No	-0.118566	0.765414	0.999933
Ptprm	PTPRM	P28828	PTPRM_MOUSE	Receptor-type tyrosine-protein phosphatase mu	18889.5	35718.9	24913.4	31922.6	41067.3	24570.2	6993.4	12821.7	22493.5	48432.6	25477.8	30502.3	23464.9	No	0.567705	0.174602	0.999933
Ptprn2	PTPRN2	P80560	PTPR2_MOUSE	Receptor-type tyrosine-protein phosphatase N2	NA	7204.41	NA	7891.83	10354.2	NA	5750.33	6661.76	6858.79	9320.36	6215.33	8483.48	6961.32	No	0.288384	0.308138	0.999933
Ptprs	PTPRS	B0V2N1	PTPRS_MOUSE	Receptor-type tyrosine-protein phosphatase S	35073.3	46736.2	49239.5	55036.9	66778.8	43723.7	30160.2	33209.2	43861.7	73813.8	53179.9	50573	46324.8	No	0.160175	0.54712	0.999933
Ptprt	PTPRT	Q99M80	PTPRT_MOUSE	Receptor-type tyrosine-protein phosphatase T	NA	3849.63	2707.2	NA	4714.53	2743.59	4835.7	NA	NA	5989.74	NA	3757.12	4523.01	No	-0.231216	0.559638	0.999933
Ptprz1	PTPRZ1	B9EKR1	PTPRZ_MOUSE	Receptor-type tyrosine-protein phosphatase zeta	5812.57	11825.2	14024.2	11086.5	13718.6	19683.3	7518.86	12959	8255.46	11751.3	12198.3	11293.4	12061	No	-0.0866808	0.771541	0.999933
Ptrh2	PTRH2	Q8R2Y8	PTH2_MOUSE	Peptidyl-tRNA hydrolase 2, mitochondrial	NA	8418.68	3299.5	7561.73	NA	4953.02	1140.82	2096.31	NA	9567.17	4504.58	6426.64	4452.38	No	0.772377	0.214082	0.999933
Puf60	PUF60	Q3UEB3	PUF60_MOUSE	Poly(U)-binding-splicing factor PUF60	3738.12	4094.44	11584.8	NA	NA	4123.33	4805.88	NA	NA	5421.18	NA	6472.44	4783.47	No	0.240972	0.595513	0.999933
Pura	PURA	P42669	PURA_MOUSE	Transcriptional activator protein Pur-alpha	11914.5	27511.5	28074.3	22024.8	22753.1	24216.3	24082.5	33288.5	18567.9	19859.8	20610	22455.6	23437.5	No	-0.0953924	0.714513	0.999933
Purb	PURB	O35295	PURB_MOUSE	Transcriptional activator protein Pur-beta	8290.23	7938.16	10879.5	6823.7	12733	7035.13	NA	10489.7	6412.16	4847.48	6360.39	9332.92	7028.98	No	0.418434	0.131502	0.999933
Pycr2	PYCR2	Q922Q4	P5CR2_MOUSE	Pyrroline-5-carboxylate reductase 2	6226.8	9385.77	6103.41	9028.61	9267.01	10442.7	7147.81	5877.31	8412.76	7753.25	7904.8	8002.32	7923.1	No	0.00850695	0.969854	0.999933
Pygb	PYGB	Q8CI94	PYGB_MOUSE	Glycogen phosphorylase, brain form	83848.3	69100.2	90049	80587.3	82805.9	39298.4	76892.3	74435	92453.4	99314.6	58594.2	81278.1	73498	No	0.203363	0.423099	0.999933
Pygm	PYGM	Q9WUB3	PYGM_MOUSE	Glycogen phosphorylase, muscle form	17406.7	18231	11292.8	17002	12874.8	11344.4	13833.9	13363.3	17342.3	18195.7	12272.3	15361.4	14392	No	0.0907076	0.685088	0.999933
Pzp	NA	Q61838	PZP_MOUSE	Pregnancy zone protein	35265.5	28311.7	44163.4	32883	18964.5	33849.1	34935.4	55597.8	NA	18050.6	40317.5	31917.6	36550.1	No	-0.159829	0.616657	0.999933
Qars1	NA	Q8BML9	SYQ_MOUSE	Glutamine--tRNA ligase	5217.17	12196	9462.44	13611.2	11543.4	7061.14	NA	6364.44	10579.9	11303.3	10421.5	10406	9146.05	No	0.151238	0.612777	0.999933
Qdpr	QDPR	Q8BVI4	DHPR_MOUSE	Dihydropteridine reductase	3752.56	10953.1	13814.8	NA	NA	10644.7	12977.9	14489.6	3930.13	3295.29	NA	9506.82	9067.52	No	0.117368	0.838595	0.999933
Rab10	RAB10	P61027	RAB10_MOUSE	Ras-related protein Rab-10	74948.2	124053	67487.6	111087	105841	98866.9	59012.6	62645.3	95919.5	98157.1	93175.7	96683.2	84629.5	No	0.185736	0.455007	0.999933
Rab11b	RAB11B	P46638	RB11B_MOUSE	Ras-related protein Rab-11B	14902.3	22299.4	37264.6	26345	18603.8	16279.3	19800.4	41229.2	23394.7	20160.4	22968.1	23883	23972	No	-0.0102335	0.971515	0.999933
Rab11fip2	RAB11FIP2	G3XA57	RFIP2_MOUSE	Rab11 family-interacting protein 2	NA	8032.83	6682.45	7432.98	NA	5893.27	3715.36	NA	NA	10808.3	7941.58	7382.75	7089.63	No	0.161059	0.66815	0.999933
Rab11fip5	RAB11FIP5	Q8R361	RFIP5_MOUSE	Rab11 family-interacting protein 5	6684.88	9864.19	12669.4	14005.1	8921.83	9090.09	6774.03	7434.84	8820.25	14510.8	12772.9	10429.1	9900.49	No	0.08207	0.760486	0.999933
Rab12	RAB12	P35283	RAB12_MOUSE	Ras-related protein Rab-12	26033.9	29969.2	31963.1	22971.1	20108.6	30506.7	19522.1	16876.5	21753.8	26259.1	25208.1	26209.2	23354.4	No	0.173378	0.445779	0.999933
Rab14	RAB14	Q91V41	RAB14_MOUSE	Ras-related protein Rab-14	127848	161009	155156	214240	239202	152524	112186	149094	182349	259952	194941	179491	175174	No	0.0466935	0.855415	0.999933
Rab15	RAB15	Q8K386	RAB15_MOUSE	Ras-related protein Rab-15	11496	21907.8	14834.6	18053.2	17938.1	25219.1	23973.4	12151.7	14219.4	26761.8	16350.3	16846	19779.3	No	-0.199711	0.461864	0.999933
Rab18	RAB18	P35293	RAB18_MOUSE	Ras-related protein Rab-18	14769.2	16264.3	14781.4	13281.3	18040.1	22108.6	15979.7	17162.1	11271.8	18586	12580	15427.3	16281.4	No	-0.0486183	0.828316	0.999933
Rab1A	NA	P62821	RAB1A_MOUSE	Ras-related protein Rab-1A	163847	349332	176528	217194	213612	269173	248660	173736	193182	299404	219597	224102	233959	No	-0.0909225	0.711631	0.999933
Rab1b	RAB1B	Q9D1G1	RAB1B_MOUSE	Ras-related protein Rab-1B	23372.1	36986.8	NA	31130.1	38844.1	32831.5	28791.4	29942.1	25948	55443.9	37377.3	32583.3	35055.7	No	-0.0850006	0.75039	0.999933
Rab21	RAB21	P35282	RAB21_MOUSE	Ras-related protein Rab-21	10620.5	22142.2	17903.9	18186	17190.1	21645.3	9810.65	15097.7	16208.4	24122.6	18375.5	17208.6	17543.4	No	-0.0106196	0.968588	0.999933
Rab23	RAB23	P35288	RAB23_MOUSE	Ras-related protein Rab-23	5331	10659.4	10001.6	10864.7	6577.86	14824.9	8512.11	10051.8	12542.9	15720.5	13441	8686.93	12515.6	Down with LPS	-0.551503	0.0470946	0.999933
Rab24	RAB24	P35290	RAB24_MOUSE	Ras-related protein Rab-24	9315.07	15267.7	8461.24	13804.1	12138.1	12859	7571.33	7496.17	NA	16484.4	12181.9	11797.2	11318.6	No	0.092048	0.74715	0.999933
Rab2a	RAB2A	P53994	RAB2A_MOUSE	Ras-related protein Rab-2A	56064.1	82949.9	57058.4	71083.9	93725.5	70506	50751.2	50218.8	61796.1	106001	65010.5	72176.4	67380.6	No	0.118009	0.634897	0.999933
Rab2b	RAB2B	P59279	RAB2B_MOUSE	Ras-related protein Rab-2B	5986.68	8737.49	3709.19	6873.14	6714.9	8091.27	5170.39	NA	4987.61	11464.6	6048.7	6404.28	7152.51	No	-0.138463	0.646061	0.999933
Rab30	RAB30	Q923S9	RAB30_MOUSE	Ras-related protein Rab-30	4388.59	10082.7	7225.7	6614.54	6421.92	7485.47	2944.8	NA	4910.9	9926.64	4189	6946.69	5891.36	No	0.318637	0.351627	0.999933
Rab33a	RAB33A	P97950	RB33A_MOUSE	Ras-related protein Rab-33A	11726.7	16474.3	11560.8	15980	11486.3	13784.2	10983.8	5820.07	12692	15658.3	13005.8	13445.6	11990.7	No	0.209173	0.434854	0.999933
Rab33b	RAB33B	O35963	RB33B_MOUSE	Ras-related protein Rab-33B	184425	247423	256072	269729	294997	239511	153625	175208	347120	281130	253922	250529	241753	No	0.0878164	0.723606	0.999933
Rab35	RAB35	Q6PHN9	RAB35_MOUSE	Ras-related protein Rab-35	116103	175585	122351	148312	143430	150934	89560.4	90532.2	152609	202716	153580	141156	139989	No	0.0582425	0.818945	0.999933
Rab39b	RAB39B	Q8BHC1	RB39B_MOUSE	Ras-related protein Rab-39B	6346.55	14671.5	11837.3	14497.8	15069.1	11483.4	9169.83	12175.6	11472.6	21242.4	11008.7	12484.5	12758.8	No	-0.0434827	0.877746	0.999933
Rab3a	RAB3A	P63011	RAB3A_MOUSE	Ras-related protein Rab-3A	643795	1.07991e+06	700901	828147	707054	796706	639288	593734	785990	1.08224e+06	731838	791961	771633	No	0.039684	0.861038	0.999933
Rab3b	RAB3B	Q9CZT8	RAB3B_MOUSE	Ras-related protein Rab-3B	68182.3	88111.3	40417	65631.6	48002	95049.2	63595.8	35979.1	67913.1	59240.5	67947.6	62068.8	64954.2	No	-0.0630095	0.819939	0.999933
Rab3c	RAB3C	P62823	RAB3C_MOUSE	Ras-related protein Rab-3C	146720	158403	121399	168648	160929	159712	134496	113420	175173	221278	155388	151220	159911	No	-0.0584993	0.790098	0.999933
Rab3d	RAB3D	P35276	RAB3D_MOUSE	Ras-related protein Rab-3D	NA	251860	NA	211321	193918	235318	NA	117691	179140	196588	NA	219033	182184	No	0.30103	0.354012	0.999933
Rab3gap1	RAB3GAP1	Q80UJ7	RB3GP_MOUSE	Rab3 GTPase-activating protein catalytic subunit	5264.94	13369.9	8161.36	8206.94	11037.7	8909.11	12195.2	8046.25	11302.9	9921.56	9999.34	9208.15	10062.4	No	-0.183674	0.468554	0.999933
Rab3gap2	RAB3GAP2	Q8BMG7	RBGPR_MOUSE	Rab3 GTPase-activating protein non-catalytic subunit	22655.2	20089.1	15645.9	16923	15119.6	15352.4	25225.3	10446.1	15226.2	18034.2	14640.2	18086.6	16487.4	No	0.166902	0.494909	0.999933
Rab4b	RAB4B	Q91ZR1	RAB4B_MOUSE	Ras-related protein Rab-4B	NA	10088.7	6049.41	5704.24	9508.71	8748.02	6007.26	NA	4163.48	7521.11	5545.58	7837.77	6397.09	No	0.29204	0.333263	0.999933
Rab5a	RAB5A	Q9CQD1	RAB5A_MOUSE	Ras-related protein Rab-5A	10193.5	18365.4	13868.2	15632.8	18886.6	12336.9	NA	NA	10826.5	24504	17278.5	15389.3	16236.5	No	-0.0372127	0.902531	0.999933
Rab5b	RAB5B	P61021	RAB5B_MOUSE	Ras-related protein Rab-5B	15455.3	31229.3	14846.7	21921.5	20271.7	32715.6	23464.6	NA	16049.1	23177.6	9739.74	20744.9	21029.3	No	0.0390625	0.906227	0.999933
Rab5c	RAB5C	P35278	RAB5C_MOUSE	Ras-related protein Rab-5C	26328	41815.9	37395.7	39542.9	40435.9	38047.6	39929.8	47605.2	35743.6	48180.4	31777.7	37103.7	40214	No	-0.119241	0.578331	0.999933
Rab6a	RAB6A	P35279	RAB6A_MOUSE	Ras-related protein Rab-6A	8306.78	13782.7	16538.6	11308.7	10533.9	10483	14909.9	20511.2	9762.25	15071	14022.1	12094.1	14126.6	No	-0.219542	0.392997	0.999933
Rab7a	NA	P51150	RAB7A_MOUSE	Ras-related protein Rab-7a	39479.1	59602	53695.1	54467.7	48232.7	53467.8	49665.7	58043.7	51875.4	61863.1	55071.5	51095.3	54997.9	No	-0.116252	0.553773	0.999933
Rab8a	RAB8A	P55258	RAB8A_MOUSE	Ras-related protein Rab-8A	14329.9	23869.9	14178.1	25161.6	19268.9	24883.8	18861.2	10742.5	23291.3	30179.1	20246.9	19361.7	21367.5	No	-0.116422	0.679546	0.999933
Rab8b	RAB8B	P61028	RAB8B_MOUSE	Ras-related protein Rab-8B	24977.7	49645.2	28943	47104.2	38306.8	44079.5	24227.8	22531.4	37355	58729	39434.4	37795.4	37726.2	No	0.0305362	0.916228	0.999933
Rabep1	RABEP1	O35551	RABE1_MOUSE	Rab GTPase-binding effector protein 1	8909.27	7760.63	11595.8	11193.7	10723.7	5332.22	9233.82	NA	11746.7	8302.72	11312.9	10036.6	9185.68	No	0.165006	0.529908	0.999933
Rabgap1	RABGAP1	A2AWA9	RBGP1_MOUSE	Rab GTPase-activating protein 1	NA	10683.8	NA	9313.45	14645.9	5115.65	9824.45	NA	7516.17	10931.7	NA	11547.7	8347	No	0.500097	0.165708	0.999933
Rabgap1l	RABGAP1L	A6H6A9	RBG1L_MOUSE	Rab GTPase-activating protein 1-like	3787.9	8525.21	8081.39	5913.67	9418.68	NA	4897.39	NA	7544.73	8269.25	7213.69	7145.37	6981.26	No	-0.0110312	0.97165	0.999933
Rabl3	RABL3	Q9D4V7	RABL3_MOUSE	Rab-like protein 3	NA	23819.1	28167.5	28291.1	18269.3	19369.8	17451.9	29883.2	15918.5	NA	22457.3	24636.7	21016.1	No	0.244097	0.369031	0.999933
Rac1	RAC1	P63001	RAC1_MOUSE	Ras-related C3 botulinum toxin substrate 1	252034	404676	214224	322573	286229	339309	220431	188175	254791	425722	287224	295947	285942	No	0.0685264	0.789711	0.999933
Rac3	RAC3	P60764	RAC3_MOUSE	Ras-related C3 botulinum toxin substrate 3	NA	7242.44	6889.79	8860.54	8538.04	10941.3	NA	5774.12	4267.29	22751	6747.8	7882.7	10096.3	No	-0.0968225	0.816053	0.999933
Rack1	RACK1	P68040	RACK1_MOUSE	Receptor of activated protein C kinase 1	15172.3	29156.5	20916.6	14251.9	23080.1	23250.5	13640.3	26610.6	17312.3	21070.2	14076.5	20515.5	19326.7	No	0.0793019	0.762841	0.999933
Rag1	RAG1	P15919	RAG1_MOUSE	V(D)J recombination-activating protein 1	NA	17200.3	42811.1	25356.4	15489.3	17617.5	35448.5	99406.1	17138.5	NA	40541.9	25214.3	42030.5	No	-0.537035	0.287141	0.999933
Rala	RALA	P63321	RALA_MOUSE	Ras-related protein Ral-A	16053.2	22664.5	14970.9	18926.8	19510.5	20615.7	14474	18828.8	19353.5	23924.3	15899.9	18425.2	18849.4	No	-0.0290122	0.891662	0.999933
Ralb	RALB	Q9JIW9	RALB_MOUSE	Ras-related protein Ral-B	NA	4830.57	3251.37	4878.38	8353.7	4546.04	2581.75	5223.52	6340.54	6210.21	NA	5328.5	4980.41	No	0.0830683	0.808154	0.999933
Ralgapa1	RALGAPA1	Q6GYP7	RGPA1_MOUSE	Ral GTPase-activating protein subunit alpha-1	NA	12669.8	8006.42	11890.8	12567.8	11293.6	14923.9	12905.4	8726.06	8569.92	9836.04	11283.7	11042.5	No	0.0370471	0.882452	0.999933
Ralgapb	RALGAPB	Q8BQZ4	RLGPB_MOUSE	Ral GTPase-activating protein subunit beta	11113.5	14978.5	12678.1	18506.7	17823.8	14525.3	16015.5	13731.1	13835.9	18606.5	7692.81	15020.1	14067.9	No	0.116329	0.648318	0.999933
Ran	RAN	P62827	RAN_MOUSE	GTP-binding nuclear protein Ran	60835.6	85234.1	60042.7	48824.4	55983	51137.2	79527.9	69155.5	77864	76714.3	41893.9	62183.9	66048.8	No	-0.0728273	0.763349	0.999933
Ranbp2	RANBP2	Q9ERU9	RBP2_MOUSE	E3 SUMO-protein ligase RanBP2	11747.5	16434.1	12573.1	14174.9	16860.2	9378.34	10348.2	8927.09	10817.1	17847.5	14003.5	14358	11887	No	0.302624	0.208046	0.999933
Ranbp9	RANBP9	P69566	RANB9_MOUSE	Ran-binding protein 9	6315.88	5772.51	5257.51	7019.72	4800.49	4422.27	NA	NA	4307.88	6066.33	NA	5833.22	4932.16	No	0.247234	0.366375	0.999933
Rap1a	RAP1A	P62835	RAP1A_MOUSE	Ras-related protein Rap-1A	46473.6	79563.6	31894.1	42424.2	50797.2	93339.1	48498.1	48655.5	36365.3	53565.6	37919.2	50230.6	53057.1	No	-0.069345	0.810764	0.999933
Rap1b	RAP1B	Q99JI6	RAP1B_MOUSE	Ras-related protein Rap-1b	NA	9347.82	NA	12062.8	8105.17	12403.2	NA	7411.84	5666.82	14058	6801.4	9838.59	9268.25	No	0.157822	0.654973	0.999933
Rap1gap	RAP1GAP	A2ALS5	RPGP1_MOUSE	Rap1 GTPase-activating protein 1	6110.52	7023.55	5923.65	NA	5714.49	NA	4626.63	NA	9774.44	5895.22	NA	6193.05	6765.43	No	-0.0600222	0.852317	0.999933
Rap1gds1	RAP1GDS1	E9Q912	GDS1_MOUSE	Rap1 GTPase-GDP dissociation stimulator 1	5290.56	4818.47	4053.63	NA	NA	3004.46	9139.37	4733.14	NA	1140.82	NA	4720.89	4504.45	No	0.427388	0.462498	0.999933
Rap2a	RAP2A	Q80ZJ1	RAP2A_MOUSE	Ras-related protein Rap-2a	28767.2	46239	28320.7	40144	38948.2	37421	35832	23918.3	28262.5	46727.5	28542.1	36483.8	33450.6	No	0.133848	0.574009	0.999933
Rap2b	RAP2B	P61226	RAP2B_MOUSE	Ras-related protein Rap-2b	27124.1	62188.4	41274.1	45815	59459.8	63411.7	41395.5	39022.3	36918	66608.9	41111.3	47172.3	48077.9	No	-0.0451765	0.866156	0.999933
Rap2c	RAP2C	Q8BU31	RAP2C_MOUSE	Ras-related protein Rap-2c	5035.17	7109.86	4985.27	6125.75	5945.97	6822.7	4820.45	4389.54	5155.56	12121.9	3580.08	5840.41	6148.37	No	0.0367255	0.898901	0.999933
Rapgef2	RAPGEF2	Q8CHG7	RPGF2_MOUSE	Rap guanine nucleotide exchange factor 2	6802.55	9339.18	9079.89	8947.54	8711.39	10802.4	NA	10115.2	10068.6	10338.7	NA	8576.11	10331.2	No	-0.277087	0.226329	0.999933
Rapgef4	RAPGEF4	Q9EQZ6	RPGF4_MOUSE	Rap guanine nucleotide exchange factor 4	15812	19217	15074.3	17133	18810.2	12061.6	13875.2	9653.3	18778.7	20532.8	16192.7	17209.3	15182.4	No	0.221024	0.34994	0.999933
Rapgef5	RAPGEF5	Q8C0Q9	RPGF5_MOUSE	Rap guanine nucleotide exchange factor 5	5501.93	7128.41	4384.18	7026	7903.02	6274.85	7792.74	NA	8834.74	9541.63	6930.57	6388.71	7874.9	No	-0.316235	0.20054	0.999933
Rars1	NA	Q9D0I9	SYRC_MOUSE	Arginine--tRNA ligase, cytoplasmic	5680.65	3862.2	NA	4803.89	NA	4353.4	NA	NA	16876.6	6138.57	NA	4782.25	9122.87	No	-0.699106	0.171155	0.999933
Rasa3	RASA3	Q60790	RASA3_MOUSE	Ras GTPase-activating protein 3	8428.16	14535.3	15125.4	16312.6	19028.7	12084.9	7670.51	8622.25	12780.8	19278.1	15154.4	14686	12598.5	No	0.241895	0.402626	0.999933
Rasal1	RASAL1	Q9Z268	RASL1_MOUSE	RasGAP-activating-like protein 1	8482.5	9548.49	11117.7	10924.4	10888.1	12671.9	10296	9379.07	7691.23	13204.1	10834.4	10192.3	10679.5	No	-0.0517047	0.806375	0.999933
Rasgrf1	RASGRF1	P27671	RGRF1_MOUSE	Ras-specific guanine nucleotide-releasing factor 1	NA	9541.91	4045.21	5513.95	8007.77	9030.39	11457.9	8088.1	9843.09	9627.33	9917.48	6777.21	9660.72	Down with LPS	-0.580436	0.0422511	0.999933
Rasgrf2	RASGRF2	P70392	RGRF2_MOUSE	Ras-specific guanine nucleotide-releasing factor 2	9500.17	15953.1	9107.33	10725.3	15251	9904.28	9932.95	NA	11738.3	14498.4	9456.73	12107.4	11106.1	No	0.102387	0.67959	0.999933
Rbm14	RBM14	Q8C2Q3	RBM14_MOUSE	RNA-binding protein 14	5555.72	9031.02	6961.2	7080.15	8822.13	6871.32	NA	NA	5101	8473.84	NA	7490.04	6815.39	No	0.144493	0.620531	0.999933
Rbm39	RBM39	Q8VH51	RBM39_MOUSE	RNA-binding protein 39	39320.9	39244.2	32171.4	35710.5	36174	28390.4	26072.4	27023.5	44406.8	20675.3	33878	36524.2	30074.4	No	0.318107	0.168772	0.999933
Rbm41	RBM41	Q8JZV4	RBM41_MOUSE	RNA-binding protein 41	115370	174490	188294	170259	112596	136231	130353	97334.7	177076	119102	142706	152202	133800	No	0.175743	0.45352	0.999933
Rbm47	RBM47	Q91WT8	RBM47_MOUSE	RNA-binding protein 47	NA	NA	11801.3	13977.7	3303	3062.08	NA	20035.9	47980.1	1818.3	26456.4	9693.99	19870.5	No	-0.392404	0.687113	0.999933
Rbmxl1	RBMXL1	Q91VM5	RMXL1_MOUSE	RNA binding motif protein, X-linked-like-1	NA	3201.07	3810.76	3962.01	4833.46	4931.88	NA	NA	5034	3239.14	NA	3951.83	4401.67	No	-0.142837	0.639163	0.999933
Rcc2	RCC2	Q8BK67	RCC2_MOUSE	Protein RCC2	6874.69	8177.55	4671.23	3240.66	5276.69	6515.4	6202.96	4589.88	4937.44	5400.12	NA	5648.16	5529.16	No	-0.0278668	0.917808	0.999933
Rdh11	RDH11	Q9QYF1	RDH11_MOUSE	Retinol dehydrogenase 11	NA	5988.92	6066.82	5977.14	5030.35	7353.71	NA	NA	NA	5531.52	3276.11	5765.81	5387.11	No	0.170628	0.60715	0.999933
Rdh12	RDH12	Q8BYK4	RDH12_MOUSE	Retinol dehydrogenase 12	NA	6309.23	4510.9	7053.19	4601.3	NA	6160.42	NA	4343.84	6768.21	6548.84	5618.65	5955.33	No	-0.0902045	0.74728	0.999933
Rdh14	RDH14	Q9ERI6	RDH14_MOUSE	Retinol dehydrogenase 14	NA	5431.73	6874.59	6895.37	7501.49	6496.19	NA	5951.27	6266.73	8210.8	7684.13	6675.79	6921.82	No	-0.0511091	0.826553	0.999933
Rdx	RDX	P26043	RADI_MOUSE	Radixin	8746.99	4746.62	2123.27	5476.88	5475.84	3526.54	3938.8	9408.23	6029.24	7578.89	NA	5313.92	6096.34	No	-0.235097	0.536945	0.999933
Reep1	REEP1	Q8BGH4	REEP1_MOUSE	Receptor expression-enhancing protein 1	11472	28899	21759.8	26612.1	14939.3	41106.4	43250.1	19552.8	27416.8	29434.1	19600.5	20736.4	30060.1	No	-0.548746	0.0879724	0.999933
Reep2	REEP2	Q8VCD6	REEP2_MOUSE	Receptor expression-enhancing protein 2	22964.4	24129.1	32114.7	33372.4	23701.7	39637.1	35693.1	24789.7	39731	31205	23404.3	27256.5	32410	No	-0.237764	0.305177	0.999933
Reep3	REEP3	Q99KK1	REEP3_MOUSE	Receptor expression-enhancing protein 3	NA	2768.8	4449.02	4016.89	NA	6909.92	3874.28	NA	NA	2866.14	2733.7	3744.91	4096.01	No	-0.0518628	0.891213	0.999933
Reep5	REEP5	Q60870	REEP5_MOUSE	Receptor expression-enhancing protein 5	36042.3	64592.5	25100.1	43002.1	27119	71257.3	46496.4	24334.4	35397.6	43849.7	36437.3	39171.2	42962.1	No	-0.143307	0.641319	0.999933
Reep6	REEP6	Q9JM62	REEP6_MOUSE	Receptor expression-enhancing protein 6	8663.43	NA	NA	4337.65	8747.38	17779.1	14345.6	NA	NA	3846.19	4514.16	7249.49	10121.3	No	-0.241231	0.666958	0.999933
Rell1	RELL1	Q8K2J7	RELL1_MOUSE	RELT-like protein 1	NA	5251	6271.02	7577.61	5334.02	3722.73	4367.53	4789.14	3036	8841.32	5676.31	6108.41	5072.17	No	0.338843	0.260798	0.999933
Reps1	REPS1	O54916	REPS1_MOUSE	RalBP1-associated Eps domain-containing protein 1	8798.98	12119.3	9792.53	11595.3	9614.55	7178.09	7729.08	4353.32	10194.7	11491.8	7416.95	10384.1	8060.66	No	0.41927	0.113676	0.999933
Rer1	RER1	Q9CQU3	RER1_MOUSE	Protein RER1	21756.7	32048.7	37142.8	32661.4	23405	23049.1	17472.1	19176.8	29425.8	29131.6	30731.6	29402.9	24831.2	No	0.247756	0.309647	0.999933
Retreg2	RETREG2	Q6NS82	RETR2_MOUSE	Reticulophagy regulator 2	NA	2183.63	2751.64	NA	1527.17	11617.4	NA	NA	1544.4	3656.98	NA	2154.15	5606.27	No	-0.946011	0.156059	0.999933
Retreg3	RETREG3	Q9CQV4	RETR3_MOUSE	Reticulophagy regulator 3	NA	3014.44	2936.96	3598.99	NA	4725.14	NA	NA	4471.12	5471.34	NA	3183.47	4889.2	No	-0.619693	0.0626883	0.999933
Rfc5	RFC5	Q9D0F6	RFC5_MOUSE	Replication factor C subunit 5	NA	5905.68	NA	10205.9	13061.3	10507.5	NA	NA	23052.4	NA	9607.48	9724.29	14389.1	No	-0.521231	0.257397	0.999933
Rft1	RFT1	Q8C3B8	RFT1_MOUSE	Protein RFT1 homolog	10914.2	5296.06	6297.8	9875.03	6861.12	10586.5	NA	NA	4875.31	5234.32	5954.37	7848.84	6662.63	No	0.255126	0.42374	0.999933
Rftn2	RFTN2	Q8CHX7	RFTN2_MOUSE	Raftlin-2	11863	19346.8	22932	27959	20131.7	18377.4	15537.7	11264	19587.1	28775.4	21826.4	20446.5	19228	No	0.0933699	0.738715	0.999933
Rgs12	RGS12	Q8CGE9	RGS12_MOUSE	Regulator of G-protein signaling 12	NA	4398.5	3578.5	12487.7	2080.27	2045.88	10854.6	NA	8552.56	6089.39	3084.1	5636.25	6125.32	No	-0.191199	0.732405	0.999933
Rgs17	RGS17	Q9QZB0	RGS17_MOUSE	Regulator of G-protein signaling 17	NA	12719.3	10669.5	15157.3	8961.24	14678	6053.27	6309.95	15451.9	15105.7	12797.7	11876.8	11732.8	No	0.0965903	0.7711	0.999933
Rgs20	RGS20	Q9QZB1	RGS20_MOUSE	Regulator of G-protein signaling 20	9585.87	16526.8	20858.4	22558.8	19145.3	18082.5	12341.3	10168.9	18708.4	23009.3	16939.2	17735	16541.6	No	0.092264	0.742213	0.999933
Rgs7	RGS7	O54829	RGS7_MOUSE	Regulator of G-protein signaling 7	8259.79	14949.1	15820.1	14511	16038.1	19550.6	9579.26	12032.8	11430.7	17592.9	15679.3	13915.6	14310.9	No	-0.0345631	0.893979	0.999933
Rhbdf1	RHBDF1	Q6PIX5	RHDF1_MOUSE	Inactive rhomboid protein 1	NA	4824.4	5708.33	8488.2	NA	6090.84	NA	NA	NA	7003.47	6429.39	6340.31	6507.9	No	-0.0768388	0.818037	0.999933
Rheb	RHEB	Q921J2	RHEB_MOUSE	GTP-binding protein Rheb	20902	25574.7	17924.4	29005.6	14068.3	19421.7	19588.5	14440.2	23911	27613.2	15787.6	21495	20127	No	0.0845491	0.737902	0.999933
Rhoa	RHOA	Q9QUI0	RHOA_MOUSE	Transforming protein RhoA	10232.6	22853.7	15584.7	19437.3	19789.6	38644.4	23330.2	26658.7	19082.9	26877.2	24061.6	17579.6	26442.5	Down with LPS	-0.606882	0.0291312	0.999933
Rhob	RHOB	P62746	RHOB_MOUSE	Rho-related GTP-binding protein RhoB	7312.58	19255.6	20451.6	19021.3	17045.8	37508.3	14122.9	21193.5	15986.9	15979.8	21664.8	16617.4	21076	No	-0.348298	0.284203	0.999933
Rhof	RHOF	Q8BYP3	RHOF_MOUSE	Rho-related GTP-binding protein RhoF	NA	4691.06	NA	5876.73	4385.7	5598.49	NA	NA	5725.72	7240.97	NA	4984.49	6188.39	No	-0.313648	0.329152	0.999933
Rhog	RHOG	P84096	RHOG_MOUSE	Rho-related GTP-binding protein RhoG	21591.1	41550.2	23438.9	38405.8	21186.6	33179.6	39676.3	23359.4	25224.2	38422.7	27060.2	29234.5	31153.7	No	-0.125518	0.628053	0.999933
Rhot1	RHOT1	Q8BG51	MIRO1_MOUSE	Mitochondrial Rho GTPase 1	56633.2	81718	47168.7	60444.2	74393.7	75868.5	44421.9	30938	50293.5	78489.9	46185.2	64071.6	54366.2	No	0.283106	0.304323	0.999933
Rhot2	RHOT2	Q8JZN7	MIRO2_MOUSE	Mitochondrial Rho GTPase 2	23035.3	43854.1	28746.1	36074.5	46362.6	36997.9	19484.8	20648.7	31704.3	48979.9	28186.1	35614.5	31000.3	No	0.226823	0.429617	0.999933
Rictor	RICTOR	Q6QI06	RICTR_MOUSE	Rapamycin-insensitive companion of mTOR	NA	4594.13	3527.06	4739.13	4862.28	2945.78	3948.82	1954.09	3694.01	5122.53	3823.14	4430.65	3581.39	No	0.355568	0.210448	0.999933
Rida	RIDA	P52760	RIDA_MOUSE	2-iminobutanoate/2-iminopropanoate deaminase	NA	8278.91	13320.5	6523.37	3873.68	NA	11105	12324.7	5625.54	4355.73	NA	7999.11	8352.76	No	-0.0667992	0.878891	0.999933
Rimbp2	RIMBP2	Q80U40	RIMB2_MOUSE	RIMS-binding protein 2	NA	11099.3	NA	8816.22	15323.5	8369.33	NA	NA	NA	17746.9	9528.78	11746.3	11881.7	No	0.0277769	0.943493	0.999933
Rims1	RIMS1	Q99NE5	RIMS1_MOUSE	Regulating synaptic membrane exocytosis protein 1	6905.57	9363.95	7672.6	6377.62	11027.4	6466.34	6225.9	5779.73	7627.04	9650.92	7432.3	8269.44	7197.04	No	0.191822	0.39899	0.999933
Rint1	RINT1	Q8BZ36	RINT1_MOUSE	RAD50-interacting protein 1	9871.76	15045.1	15388.1	15865.2	12944.6	14666.3	11524	9505.11	13161.8	14333.2	16683.5	13822.9	13312.3	No	0.0564619	0.79996	0.999933
Rmc1	NA	Q8VC42	RMC1_MOUSE	Regulator of MON1-CCZ1 complex	4504.47	5066.61	4467.2	5496.23	3550.37	7379.46	5769.09	NA	5898.26	4336.07	NA	4616.98	5845.72	No	-0.330502	0.201779	0.999933
Rmdn2	RMDN2	Q8BSE0	RMD2_MOUSE	Regulator of microtubule dynamics protein 2	10112.1	4163.5	5414.21	6340.65	3450.81	3928	5531.87	NA	NA	5568.99	6092.48	5896.25	5280.34	No	0.0753217	0.81454	0.999933
Rmdn3	RMDN3	Q3UJU9	RMD3_MOUSE	Regulator of microtubule dynamics protein 3	NA	5857.04	10864.4	15571.9	11047	9892.07	NA	6817.47	NA	12992.9	15063.3	10835.1	11191.4	No	-0.0674874	0.851359	0.999933
Rnf123	RNF123	Q5XPI3	RN123_MOUSE	E3 ubiquitin-protein ligase RNF123	NA	3218.78	NA	2144.27	3929.5	NA	NA	3174.27	1667.26	4341.5	NA	3097.52	3061.01	No	0.0797496	0.851187	0.999933
Rnf14	RNF14	Q9JI90	RNF14_MOUSE	E3 ubiquitin-protein ligase RNF14	3254.99	9236.35	7246.17	NA	8260.88	6478.8	4428.17	NA	4360.65	8427.22	NA	6999.6	5923.71	No	0.192864	0.607769	0.999933
Rnf214	RNF214	Q8BFU3	RN214_MOUSE	RING finger protein 214	NA	9309.55	14122	8582.23	NA	5157.63	45125.1	NA	9502.21	10723.2	7450.71	10671.3	15591.8	No	-0.106195	0.853034	0.999933
RO60	NA	O08848	RO60_MOUSE	60 kDa SS-A/Ro ribonucleoprotein	2186.86	3297.07	6085.18	NA	5586.08	1393.32	3446.19	6683.78	NA	2530.25	3141.69	4288.8	3439.05	No	0.385292	0.381977	0.999933
Robo1	ROBO1	O89026	ROBO1_MOUSE	Roundabout homolog 1	4788.32	1386.61	NA	3088.15	NA	2386.69	NA	NA	3362.22	4395.53	NA	3087.69	3381.48	No	-0.260879	0.584614	0.999933
Robo2	ROBO2	Q7TPD3	ROBO2_MOUSE	Roundabout homolog 2	9093.09	8819.93	11041	9307.29	9755.59	9208.13	7203.99	11180.4	7146.39	12879.5	9344.14	9603.38	9493.76	No	0.0451711	0.83523	0.999933
Rock2	ROCK2	P70336	ROCK2_MOUSE	Rho-associated protein kinase 2	16266.1	11551.2	5882.9	8261.6	12349.3	10715	18603.8	8648.85	NA	7662.95	NA	10862.2	11407.6	No	-0.0657576	0.85165	0.999933
Rogdi	ROGDI	Q3TDK6	ROGDI_MOUSE	Protein rogdi homolog	6237.8	9871.37	8540.71	9338.03	NA	5441.33	8292.73	5628.89	7112.64	9469.43	5906.76	8496.98	6975.3	No	0.294659	0.248849	0.999933
Rp2	RP2	Q9EPK2	XRP2_MOUSE	Protein XRP2	10753.1	9452.67	5432.92	7149.22	6617.49	12142.3	11400.2	NA	3673.57	8849.57	NA	7881.08	9016.41	No	-0.0992972	0.786091	0.999933
Rph3a	RPH3A	P47708	RP3A_MOUSE	Rabphilin-3A	15199.3	14487.8	9037.23	8801.84	13160.2	19528.9	13506.5	10878.7	10600.4	12409.3	9401.81	12137.3	12720.9	No	-0.0635824	0.799676	0.999933
Rpl10	RPL10	Q6ZWV3	RL10_MOUSE	60S ribosomal protein L10	NA	6581.69	7075.98	8197.98	10560.1	13308.8	NA	5846.05	7360.93	9024.67	4005.79	8103.93	7909.24	No	0.126779	0.70767	0.999933
Rpl10a	RPL10A	P53026	RL10A_MOUSE	60S ribosomal protein L10a	10462.9	24703.5	16732.8	11875.3	9645.59	13993.7	15180.3	NA	8450.21	13892.2	5913.12	14684	11485.9	No	0.349655	0.308354	0.999933
Rpl11	RPL11	Q9CXW4	RL11_MOUSE	60S ribosomal protein L11	8593.49	17758	12199.6	15432.8	17004.1	21525.9	9719.93	12630.8	11575.9	15705.8	12694.7	14197.6	13975.5	No	0.0229187	0.930718	0.999933
Rpl12	RPL12	P35979	RL12_MOUSE	60S ribosomal protein L12	12178.2	9420.32	7659.27	7556.01	7171.42	7641.36	5113.56	11969.5	5779.9	5548.97	39760	8797.04	12635.5	No	-0.0898424	0.840569	0.999933
Rpl13	RPL13	P47963	RL13_MOUSE	60S ribosomal protein L13	88978.4	84453.4	51768.6	66497.4	72027.8	56366	66549.3	41357.9	59473.9	59577	50267.7	72745.1	55598.6	No	0.378099	0.0995547	0.999933
Rpl13a	RPL13A	P19253	RL13A_MOUSE	60S ribosomal protein L13a	28904.4	48768.7	31101.3	37487.1	38381.6	39479.5	29233.9	20467.3	34679.6	40495.7	28646.5	36928.6	32167.1	No	0.211493	0.380424	0.999933
Rpl14	RPL14	Q9CR57	RL14_MOUSE	60S ribosomal protein L14	23474.3	39773.7	21804.2	33118.4	37546.8	25190.8	26910.4	19889.3	25397.7	29008.6	22013.1	31143.5	24735	No	0.301332	0.19775	0.999933
Rpl15	RPL15	Q9CZM2	RL15_MOUSE	60S ribosomal protein L15	196355	92973.2	125384	142741	166672	77707.2	84440.7	82841.2	124532	111923	118456	144825	99983.3	Up with LPS	0.515036	0.0477809	0.999933
Rpl17	RPL17	Q9CPR4	RL17_MOUSE	60S ribosomal protein L17	10730.9	8054.25	5618.62	5202.31	7535.59	11359.8	5039.66	7038.28	8575.65	7171.28	7621.61	7428.35	7801.04	No	-0.0778548	0.76424	0.999933
Rpl18	RPL18	P35980	RL18_MOUSE	60S ribosomal protein L18	69364.7	50885.2	29216.3	33571.7	56483.2	33753.3	27523.8	21324.6	35810.6	38227.6	21507.9	47904.2	29691.3	Up with LPS	0.655308	0.0281622	0.999933
Rpl18a	RPL18A	P62717	RL18A_MOUSE	60S ribosomal protein L18a	31396.8	45812.3	21975.6	28243.3	35874.5	31984.7	24432.6	17463.9	31554.9	35184.5	20295.3	32660.5	26819.3	No	0.287207	0.277222	0.999933
Rpl19	RPL19	P84099	RL19_MOUSE	60S ribosomal protein L19	49648.7	40699.7	20163.7	28150.8	37956.5	42008.6	32002.1	18512	31374.3	36700.7	23197.1	35323.9	30632.5	No	0.190438	0.505374	0.999933
Rpl21	RPL21	O09167	RL21_MOUSE	60S ribosomal protein L21	31592.4	35162.8	23298.4	30408.4	36381.2	28871.7	28076.2	18920.3	28770.2	32066.5	24006.6	31368.6	26785.2	No	0.230969	0.294889	0.999933
Rpl22	RPL22	P67984	RL22_MOUSE	60S ribosomal protein L22	5236.01	9960.61	13176.4	7165	12056.3	11748.1	8319.8	12007.8	9456.51	8439.21	9216.2	9518.87	9864.59	No	-0.11511	0.660397	0.999933
Rpl23	RPL23	P62830	RL23_MOUSE	60S ribosomal protein L23	21551.7	23612.1	13377.3	20422.2	24892.9	22408.1	17416.5	14176.8	21258.6	15176.9	18357.5	20771.2	18132.4	No	0.183547	0.426812	0.999933
Rpl23a	NA	P62751	RL23A_MOUSE	60S ribosomal protein L23a	25225.7	30455	24323.5	26089.1	NA	36678.6	27258.3	28705.5	30451.1	20504.3	23858.6	26523.3	27909.4	No	-0.0548062	0.811506	0.999933
Rpl24	RPL24	Q8BP67	RL24_MOUSE	60S ribosomal protein L24	9614.67	13840.6	9922.72	12279.5	8113.7	10172	10101.7	7823.74	9486.02	13498.3	10272.5	10754.2	10225.7	No	0.0657136	0.765613	0.999933
Rpl26	RPL26	P61255	RL26_MOUSE	60S ribosomal protein L26	21893.8	36428.9	23245.6	37900.8	28365.5	31581.9	18763.2	21860.1	32265	35366.1	37180.1	29566.9	29502.7	No	0.0107568	0.966177	0.999933
Rpl27	RPL27	P61358	RL27_MOUSE	60S ribosomal protein L27	17888.5	43777.7	24160.6	28391.1	22693	32610.8	20847.6	20685.2	26938.7	34873.4	19990.3	27382.2	25991	No	0.0450907	0.864639	0.999933
Rpl27a	RPL27A	P14115	RL27A_MOUSE	60S ribosomal protein L27a	87067.4	85778.6	69470.3	110008	77264.7	119886	72881.9	61877.9	89105	58413.1	72610.8	85917.7	79129.1	No	0.145605	0.538434	0.999933
Rpl28	RPL28	P41105	RL28_MOUSE	60S ribosomal protein L28	18038.4	20157.7	8514.24	9984.98	18567.7	16318.2	5974.35	6888.93	20735.2	13714.2	9809.04	15052.6	12240	No	0.353258	0.328636	0.999933
[truncated: 759 more rows]

## Sheet: IPA_sig_Endfoot_LPSvPBS (2756)
Ingenuity Canonical Pathways	-log(p-value)	Ratio	z-score	Molecules
Metabolism of vitamin K	2.17	0.333	#NUM!	VKORC1
5-aminoimidazole Ribonucleotide Biosynthesis I	2.17	0.333	#NUM!	GART
Glutathione Biosynthesis	2.17	0.333	#NUM!	GCLC
Xanthine and Xanthosine Salvage	2.17	0.333	#NUM!	PNP
Guanine and Guanosine Salvage I	2.04	0.25	#NUM!	PNP
Adenine and Adenosine Salvage I	2.04	0.25	#NUM!	PNP
Ribosomal Quality Control Signaling Pathway	3.47	0.0189	2.236	PSMC2,PSMC4,PSMC6,RPL15,RPS13
ABC-family proteins mediated transport	4.04	0.0388	2	EIF2S2,PSMC2,PSMC4,PSMC6
Tetrahydrofolate Salvage from 5,10-methenyltetrahydrofolate	1.87	0.167	#NUM!	GART
Microautophagy Signaling Pathway	4.5	0.0314	2	COL4A2,PSMC2,PSMC4,PSMC6,VPS16
RHO GTPases activate PAKs	4.84	0.143	#NUM!	MYH10,MYH14,MYH9
Wax and plasmalogen biosynthesis	1.8	0.143	#NUM!	FAR1
Arsenate Detoxification I (Glutaredoxin)	1.8	0.143	#NUM!	PNP
Adenine and Adenosine Salvage III	1.74	0.125	#NUM!	PNP
Purine Ribonucleosides Degradation to Ribose-1-phosphate	1.74	0.125	#NUM!	PNP
RHO GTPases Activate Rhotekin and Rhophilins	1.69	0.111	#NUM!	RHOA
Cellular response to mitochondrial stress	1.69	0.111	#NUM!	EIF2S2
Interleukin-9 signaling	1.65	0.1	#NUM!	STAT3
RHO GTPases activate KTN1	1.61	0.0909	#NUM!	RHOA
Signaling by Leptin	1.57	0.0833	#NUM!	STAT3
γ-glutamyl Cycle	1.57	0.0833	#NUM!	GCLC
Purine Nucleotides De Novo Biosynthesis II	1.57	0.0833	#NUM!	GART
POU5F1 (OCT4), SOX2, NANOG activate genes related to proliferation	1.53	0.0769	#NUM!	STAT3
Metabolism of nitric oxide: NOS3 activation and regulation	1.5	0.0714	#NUM!	DNM2
Regulation of TP53 Activity through Association with Co-factors	1.5	0.0714	#NUM!	TP53BP2
Nucleotide biosynthesis	1.5	0.0714	#NUM!	GART
Guanosine Nucleotides Degradation III	1.5	0.0714	#NUM!	PNP
Interleukin-15 signaling	1.47	0.0667	#NUM!	STAT3
Response of EIF2AK1 (HRI) to heme deficiency	1.47	0.0667	#NUM!	EIF2S2
Urate Biosynthesis/Inosine 5'-phosphate Degradation	1.47	0.0667	#NUM!	PNP
HER-2 Signaling in Breast Cancer	3.77	0.022	2	COPS6,COX6B1,GSK3A,MTCL1,STAT3
Toll-like Receptor Cascades	2.61	0.0625	#NUM!	DNM2,PTPN4
Transcriptional regulation of pluripotent stem cells	1.42	0.0588	#NUM!	STAT3
Glutaryl-CoA Degradation	1.42	0.0588	#NUM!	PARK7
Adenosine Nucleotides Degradation II	1.42	0.0588	#NUM!	PNP
Regulation of Apoptosis	3.61	0.0566	#NUM!	PSMC2,PSMC4,PSMC6
Somitogenesis	3.57	0.0545	#NUM!	PSMC2,PSMC4,PSMC6
FAT10 Signaling Pathway	3.54	0.0536	#NUM!	PSMC2,PSMC4,PSMC6
Unfolded Protein Response (UPR)	1.37	0.0526	#NUM!	EIF2S2
Metabolism of polyamines	3.47	0.0508	#NUM!	PSMC2,PSMC4,PSMC6
NIK-->noncanonical NF-kB signaling	3.45	0.05	#NUM!	PSMC2,PSMC4,PSMC6
Receptor-type tyrosine-protein phosphatases	1.35	0.05	#NUM!	PTPRF
Interleukin-12 family signaling	1.35	0.05	#NUM!	STAT3
Purine Nucleotides Degradation II (Aerobic)	1.35	0.05	#NUM!	PNP
Apelin Liver Signaling Pathway	1.35	0.05	#NUM!	GSK3A
Synaptic adhesion-like molecules	1.33	0.0476	#NUM!	PTPRF
Hedgehog ligand biogenesis	3.35	0.0462	#NUM!	PSMC2,PSMC4,PSMC6
Chaperone Mediated Autophagy	1.31	0.0455	#NUM!	PARK7
TNFR2 non-canonical NF-kB pathway	3.29	0.0441	#NUM!	PSMC2,PSMC4,PSMC6
Neddylation	2.62	0.0163	2	COPS6,PSMC2,PSMC4,PSMC6
Regulation of RUNX2 expression and activity	3.22	0.0417	#NUM!	PSMC2,PSMC4,PSMC6
Cellular response to hypoxia	3.15	0.0395	#NUM!	PSMC2,PSMC4,PSMC6
Interleukin-1 family signaling	4.94	0.0388	1.342	PSMC2,PSMC4,PSMC6,PTPN4,STAT3
Signaling by NTRK1 (TRKA)	3.07	0.037	#NUM!	DNM2,RHOA,STAT3
Signaling by TGF-beta Receptor Complex	2.17	0.037	#NUM!	RHOA,STRAP
Intrinsic Pathway for Apoptosis	2.15	0.0364	#NUM!	STAT3,TP53BP2
Signaling by PTK6	2.15	0.0364	#NUM!	RHOA,STAT3
Folate Signaling Pathway	2.12	0.0351	#NUM!	GART,STAT3
BAG2 Signaling Pathway	3	0.0349	#NUM!	PSMC2,PSMC4,PSMC6
Signaling by PDGF	2.11	0.0345	#NUM!	COL4A2,STAT3
Cytoprotection by HMOX1	2.11	0.0345	#NUM!	COX6B1,STAT3
Regulation of mitotic cell cycle	2.97	0.0341	#NUM!	PSMC2,PSMC4,PSMC6
Regulation of mRNA stability by proteins that bind AU-rich elements	2.95	0.0337	#NUM!	PSMC2,PSMC4,PSMC6
Degradation of beta-catenin by the destruction complex	2.92	0.033	#NUM!	PSMC2,PSMC4,PSMC6
MAPK6/MAPK4 signaling	2.91	0.0326	#NUM!	PSMC2,PSMC4,PSMC6
Proteasomal PSMD10 Signaling Pathway	3.74	0.0325	#NUM!	PSMC2,PSMC4,PSMC6,STAT3
RHO GTPases activate CIT	7.03	0.211	1	MYH10,MYH14,MYH9,RHOA
Transcriptional regulation by RUNX3	2.86	0.0312	#NUM!	PSMC2,PSMC4,PSMC6
ERB2-ERBB3 Signaling	2.03	0.0312	#NUM!	GSK3A,STAT3
S Phase	2.81	0.03	#NUM!	PSMC2,PSMC4,PSMC6
Collagen biosynthesis and modifying enzymes	1.99	0.0299	#NUM!	COL4A2,SERPINH1
Response of EIF2AK4 (GCN2) to amino acid deficiency	2.77	0.0291	#NUM!	EIF2S2,RPL15,RPS13
DNA Replication Pre-Initiation	2.76	0.0288	#NUM!	PSMC2,PSMC4,PSMC6
Translocation of SLC2A4 (GLUT4) to the plasma membrane	1.93	0.0278	#NUM!	MYH9,MYO5A
RHO GTPases Activate ROCKs	7.03	0.211	1	MYH10,MYH14,MYH9,RHOA
Hedgehog 'off' state	2.64	0.0263	#NUM!	PSMC2,PSMC4,PSMC6
PKR-mediated signaling	1.86	0.0256	#NUM!	EIF2S2,STAT3
RHO GTPases activate PKNs	6.32	0.143	1	MYH10,MYH14,MYH9,RHOA
IL-17A Signaling in Fibroblasts	1.84	0.025	#NUM!	SERPINH1,STAT3
Synthesis of DNA	2.56	0.0246	#NUM!	PSMC2,PSMC4,PSMC6
Semaphorin interactions	4.85	0.0625	1	MYH10,MYH14,MYH9,RHOA
TCR signaling	2.52	0.0238	#NUM!	PSMC2,PSMC4,PSMC6
Mitotic G1 phase and G1/S transition	2.46	0.0227	#NUM!	PSMC2,PSMC4,PSMC6
Centrosomal KIAA0586 Signaling Pathway	2.46	0.0227	#NUM!	PSMC2,PSMC4,PSMC6
ABRA Signaling Pathway	1.76	0.0227	#NUM!	MYH9,RHOA
Respiratory electron transport	1.76	0.0227	#NUM!	COX6B1,UQCRH
Tight Junction Signaling	3.11	0.0221	#NUM!	MYH10,MYH14,MYH9,RHOA
EPH-Ephrin signaling	4.21	0.043	1	MYH10,MYH14,MYH9,RHOA
SNARE Signaling Pathway	2.41	0.0217	#NUM!	MYH10,MYH14,MYH9
Signaling by NOTCH4	2.38	0.0211	#NUM!	PSMC2,PSMC4,PSMC6
MITF-M-dependent gene expression	1.7	0.0211	#NUM!	MYO5A,TRPM1
Hepatic Fibrosis / Hepatic Stellate Cell Activation	3.01	0.0208	#NUM!	COL4A2,MYH10,MYH14,MYH9
Hedgehog 'on' state	2.36	0.0208	#NUM!	PSMC2,PSMC4,PSMC6
C-type lectin receptors (CLRs)	2.35	0.0207	#NUM!	PSMC2,PSMC4,PSMC6
Eukaryotic Translation Initiation	2.31	0.02	#NUM!	EIF2S2,RPL15,RPS13
Dilated Cardiomyopathy Signaling Pathway	2.3	0.0199	#NUM!	MYH10,MYH14,MYH9
Transcriptional regulation by RUNX1	2.29	0.0197	#NUM!	PSMC2,PSMC4,PSMC6
KEAP1-NFE2L2 pathway	2.29	0.0197	#NUM!	PSMC2,PSMC4,PSMC6
Beta-catenin independent WNT signaling	2.91	0.0195	#NUM!	PSMC2,PSMC4,PSMC6,RHOA
IGF-1 Signaling	1.62	0.019	#NUM!	NEDD4,STAT3
PTEN Regulation	3.41	0.0267	1	NEDD4,PSMC2,PSMC4,PSMC6
Inhibition of ARE-Mediated mRNA Degradation Pathway	2.22	0.0185	#NUM!	PSMC2,PSMC4,PSMC6
Oxidative Phosphorylation	1.6	0.0185	#NUM!	COX6B1,UQCRH
RHOGDI Signaling	2.79	0.0182	#NUM!	MYH10,MYH14,MYH9,RHOA
Coronavirus Replication Pathway	2.19	0.0181	#NUM!	GSK3A,RPL15,RPS13
Signaling by the B Cell Receptor (BCR)	2.16	0.0176	#NUM!	PSMC2,PSMC4,PSMC6
Nonsense-Mediated Decay (NMD)	1.53	0.0171	#NUM!	RPL15,RPS13
Protein Sorting Signaling Pathway	2.08	0.0166	#NUM!	DNM2,GOLGA4,SERPINH1
ILK Signaling	4.06	0.0254	1	GSK3A,MYH10,MYH14,MYH9,RHOA
Eukaryotic Translation Elongation	1.5	0.0164	#NUM!	RPL15,RPS13
Eukaryotic Translation Termination	1.5	0.0164	#NUM!	RPL15,RPS13
Signaling by ROBO receptors	4.68	0.0244	1	PSMC2,PSMC4,PSMC6,RHOA,RPL15,RPS13
Actin Cytoskeleton Signaling	2.64	0.0165	1	MYH10,MYH14,MYH9,RHOA
IL-13 Signaling Pathway	1.49	0.0163	#NUM!	RHOA,STAT3
RHOA Signaling	1.49	0.0163	#NUM!	NEDD4,RHOA
ROBO SLIT Signaling Pathway	1.46	0.0156	#NUM!	NEDD4,RHOA
GP6 Signaling Pathway	1.46	0.0156	#NUM!	COL4A2,GSK3A
[truncated: 26 more rows]

## Sheet: Endfoot LPS+PBS (3849)
AAV					TurboID	TurboID	TurboID	TurboID	tdTomato	tdTomato	TurboID	TurboID	tdTomato	tdTomato	TurboID	TurboID	TurboID	tdTomato	tdTomato	TurboID	TurboID
[truncated: 3,852 more rows]
