# Supplementary material for: Molecular profiling of brain endothelial cell to astrocyte endfoot communication in mouse and human
Source: Nat Commun. 2025 Nov 6;16:9750. doi: 10.1038/s41467-025-65487-4 (PMC12592424; doi:10.1038/s41467-025-65487-4)
Supplement: Supplementary file 8 — Supplementary Data 6 [file 41467_2025_65487_MOESM8_ESM.xlsx]

## Sheet: readme
METHODOLOGICAL INFORMATION
1. Description of methods used for collection/generation of data:
Frozen post-mortem human brain tissue samples were obtained from Edinburgh Brain and Tissue bank.
Brain microvessels were isolated from 200-800 mg of tissue. A small sample of the tissue was separated before isolation for bulk proteome analysis.
Isolated vessels and bulk tissue samples were lysed, then proteins were extracted and quantified. 10 μg protein from bulk tissue and 5 μg protein from isolated vessels was digested overnight with trypsin/Lys-C.
1 μg of digested peptides per sample were injected into the Orbitrap Fusion Lumos Tribrid mass spectrometer.
2. Methods for processing the data:
Raw files were analyzed with DIANN software (1.8.1) using the following parameters:
Spectra were analysed by library-free DIA (double-pass) using the human reference proteome (downloaded from Uniprot, March 2023) and a common contaminant database as references for in-silico digest
Custom R scripts were used to clean up the data:
a. Removed ambiguous proteins (contains ; in Protein.Group)
b. Dropped proteins without a gene name
c. Removed keratins, other contaminants, and non-human proteins
d. Excluded proteins found in fewer than 2 samples per condition
e. Normalised abundance values by quantile normalisation.
No imputation was performed.
3. Differential expression
The R package DEP was used for differential expression, which uses the package Limma, resulting in a moderated two-sided t-test between groups. P-values < 0.05 were considered significant.
4. Instrument- or software-specific information needed to interpret the data:
Mass spec: Orbitrap Fusion Lumos Tribrid
Analysis Software: DIANN v1.8.1 and custom analyses in R

## Sheet: Human_sample_info
ID	BBN ID	PMI	Brain area	Known clinical diagnoses	Cause of death
Tissue used for proteomics analysis
1	BBN001.30972	99	BA10	No known abnormality	Ischaemic heart disease, coronary artery atherosclerosis
2	BBN_19591	77	BA9	Asthma	Bronchial asthma
3	BBN001.29466	76	BA46	Depressive episode, unspecified; Anxiety disorder, unspecified; Other symptoms and signs involving emotional state; Personality disorder, unspecified	Suspension by ligature
4	BBN001.35823	72	BA10	Horner syndrome; Other congenital malformations of aorta	Unascertained
	2 males and 2 females between 34 and 40 years old

## Sheet: Human proteome (7423 proteins)
Human.Gene	Uniprot ID	Protein Name	Protein Description	Bulk_1	Bulk_2	Bulk_3	Bulk_4	Vessel_1	Vessel_2	Vessel_3	Vessel_4	Bulk avg	Vessel avg	Differentially expressed?	logFC (Vessel vs. Bulk)	P.Value	adj.P.Value
CLDN5	O00501	CLD5_HUMAN	Claudin-5		215133	344212	261486	4.83924e+07	5.64137e+07	4.07659e+07	3.07533e+07	273610	4.40813e+07	Vessel enriched	7.32	1.99786e-09	2.21e-07
AOC3	Q16853	AOC3_HUMAN	Membrane primary amine oxidase	675636	1.85251e+06	804412	1.29815e+06	1.21888e+08	2.13842e+08	1.51164e+07	2.1375e+08	1.15768e+06	1.41149e+08	Vessel enriched	6.49	1.68129e-06	0.0995
ANXA2	P07355	ANXA2_HUMAN	Annexin A2	6.32134e+06	4.74815e+06	1.55393e+06	4.73555e+06	2.30442e+08	6.55448e+08	1.53948e+08	5.68312e+08	4.33974e+06	4.02037e+08	Vessel enriched	6.46	9.92802e-08	0.00784
SLC2A1	P11166	GTR1_HUMAN	Solute carrier family 2, facilitated glucose transporter member 1	9.52107e+06	6.92201e+06	1.0759e+07	9.83174e+06	1.64561e+09	5.68511e+08	6.39264e+08	6.55243e+08	9.25844e+06	8.77157e+08	Vessel enriched	6.44	3.34848e-09	2.54e-05
CAV1	Q03135	CAV1_HUMAN	Caveolin-1	937634	557986	300497	370115	5.52547e+07	2.99359e+07	1.54317e+07	4.20669e+07	541558	3.56723e+07	Vessel enriched	6.03	4.45156e-08	0.00374
GGT5	P36269	GGT5_HUMAN	Glutathione hydrolase 5 proenzyme	1.48119e+06	3.22969e+06	2.57625e+06	2.37558e+06	1.65164e+08	1.5932e+08	1.01733e+08	1.21457e+08	2.41568e+06	1.36919e+08	Vessel enriched	5.85	3.58162e-09	2.73e-05
ITGA1	P56199	ITA1_HUMAN	Integrin alpha-1	1.70292e+06	1.58857e+06	1.75661e+06	1.66868e+06	1.9167e+08	9.146e+07	5.35848e+07	7.9688e+07	1.6792e+06	1.04101e+08	Vessel enriched	5.79	1.18665e-08	0.000399
ABCB1	P08183	MDR1_HUMAN	ATP-dependent translocase ABCB1	2.54829e+06	896165	1.92929e+06	1.56146e+06	2.10165e+08	7.50838e+07	5.86133e+07	7.00921e+07	1.7338e+06	1.03488e+08	Vessel enriched	5.79	6.07747e-08	0.00499
S100A10	P60903	S10AA_HUMAN	Protein S100-A10	709119	197316		315378	1.71065e+07	1.88619e+07	1.23151e+07	3.58743e+07	407271	2.10394e+07	Vessel enriched	5.78	3.78931e-07	0.0157
VIM	P08670	VIME_HUMAN	Vimentin	2.51484e+07	1.54779e+07	1.33649e+07	2.075e+07	2.46219e+09	1.19848e+09	3.26632e+08	9.27717e+08	1.86853e+07	1.22875e+09	Vessel enriched	5.75	2.39434e-07	0.0206
ALPL	P05186	PPBT_HUMAN	Alkaline phosphatase, tissue-nonspecific isozyme	855845	355748	880913	377870	5.68161e+07	3.25531e+07	1.55982e+07	2.45111e+07	617594	3.23696e+07	Vessel enriched	5.68	8.0766e-08	0.00599
ABCG2	Q9UNQ0	ABCG2_HUMAN	Broad substrate specificity ATP-binding cassette transporter ABCG2	1.21343e+06	1.12079e+06	1.7606e+06	931007	1.53909e+08	4.03032e+07	3.99895e+07	5.5222e+07	1.25646e+06	7.23558e+07	Vessel enriched	5.64	6.06141e-08	0.00498
SLC6A13	Q9NSD5	S6A13_HUMAN	Sodium- and chloride-dependent GABA transporter 2	329921		321375	163214	2.88152e+07	8.96407e+06	8.8485e+06	9.09544e+06	271503	1.39308e+07	Vessel enriched	5.54	4.89865e-07	0.0202
PODXL	O00592	PODXL_HUMAN	Podocalyxin	1.45446e+06	2.97293e+06	2.38693e+06	1.88956e+06	1.09152e+08	1.0415e+08	6.5062e+07	6.49093e+07	2.17597e+06	8.58184e+07	Vessel enriched	5.31	1.28008e-08	0.000444
GIMAP1	Q8WWP7	GIMA1_HUMAN	GTPase IMAP family member 1	1.18814e+06	436268	574316	1.68231e+06	7.83357e+07	2.57312e+07	8.74755e+06	5.94728e+07	970258	4.30718e+07	Vessel enriched	5.25	4.98347e-06	0.163
F11R	Q9Y624	JAM1_HUMAN	Junctional adhesion molecule A	2.09006e+06	2.57511e+06	1.99821e+06	1.76471e+06	9.93927e+07	1.41934e+08	3.87769e+07	6.12942e+07	2.10702e+06	8.53495e+07	Vessel enriched	5.19	6.47475e-08	0.00523
ITGB1	P05556	ITB1_HUMAN	Integrin beta-1	4.45656e+06	1.34205e+07	6.18799e+06	8.72125e+06	4.05827e+08	3.21643e+08	1.68107e+08	2.60991e+08	8.19659e+06	2.89142e+08	Vessel enriched	5.19	7.33471e-08	0.00567
ANPEP	P15144	AMPN_HUMAN	Aminopeptidase N	699102	682680	607775	461602	5.0342e+07	3.04453e+07	8.6372e+06	1.72475e+07	612790	2.6668e+07	Vessel enriched	5.18	3.32368e-07	0.0271
CAVIN3	Q969G5	CAVN3_HUMAN	Caveolae-associated protein 3		556079		267226	1.34608e+07	2.49122e+07	4.4053e+06	2.509e+07	411653	1.69671e+07	Vessel enriched	5.17	3.61547e-05	0.226
CD34	P28906	CD34_HUMAN	Hematopoietic progenitor cell antigen CD34	361273	362346	409453	362369	2.02788e+07	2.22264e+07	4.93201e+06	1.02744e+07	373860	1.44279e+07	Vessel enriched	5.04	2.31422e-07	0.02
BRD1	O95696	BRD1_HUMAN	Bromodomain-containing protein 1	18524.2				719250	163008		1.93032e+06	18524.2	937524	Vessel enriched	5.04	0.00322071	0.599
COL18A1	P39060	COIA1_HUMAN	Collagen alpha-1(XVIII) chain	1.81952e+06	2.23926e+06	2.33661e+06	2.20859e+06	1.07138e+08	5.69459e+07	3.47632e+07	1.08828e+08	2.15099e+06	7.69187e+07	Vessel enriched	5.02	7.59414e-08	0.00579
SQOR	Q9Y6N5	SQOR_HUMAN	Sulfide:quinone oxidoreductase, mitochondrial	1.65368e+06	1.11895e+06	1.70947e+06	1.44203e+06	7.20887e+07	6.96869e+07	2.82722e+07	3.43727e+07	1.48103e+06	5.11051e+07	Vessel enriched	5.01	5.43797e-08	0.00455
SLC6A12	P48065	S6A12_HUMAN	Sodium- and chloride-dependent betaine transporter	3.37909e+06	668554	2.24829e+06	2.22686e+06	1.03668e+08	4.99818e+07	4.23658e+07	5.16818e+07	2.1307e+06	6.19243e+07	Vessel enriched	4.98	6.02606e-07	0.0502
COL1A1	P02452	CO1A1_HUMAN	Collagen alpha-1(I) chain	226071	181973	164321	216468	2.38702e+06	1.24589e+06		7.77675e+07	197208	2.71335e+07	Vessel enriched	4.97	0.000876043	0.528
ENTPD1	P49961	ENTP1_HUMAN	Ectonucleoside triphosphate diphosphohydrolase 1	7.16408e+06	1.37533e+07	7.00996e+06	7.94836e+06	4.29567e+08	4.10444e+08	1.05624e+08	2.73089e+08	8.96892e+06	3.04681e+08	Vessel enriched	4.96	3.35043e-07	0.0272
CAVIN1	Q6NZI2	CAVN1_HUMAN	Caveolae-associated protein 1	2.03333e+06	1.99463e+06	1.57505e+06	2.9039e+06	8.7496e+07	6.3551e+07	2.03822e+07	1.41866e+08	2.12673e+06	7.83237e+07	Vessel enriched	4.93	1.06372e-06	0.0776
HSPA12B	Q96MM6	HS12B_HUMAN	Heat shock 70 kDa protein 12B	711897	522916	830494	797008	4.34396e+07	1.62532e+07	1.07722e+07	2.68032e+07	715579	2.43171e+07	Vessel enriched	4.91	1.83799e-07	0.0163
ESAM	Q96AP7	ESAM_HUMAN	Endothelial cell-selective adhesion molecule	1.08224e+06	1.58769e+06	1.60821e+06	886264	6.6836e+07	6.08988e+07	1.2014e+07	3.65424e+07	1.2911e+06	4.40728e+07	Vessel enriched	4.87	1.0324e-06	0.0762
LHFPL6	Q9Y693	LHPL6_HUMAN	LHFPL tetraspan subfamily member 6 protein		115937			6.99826e+06	6.72498e+06	1.212e+06	2.24632e+06	115937	4.29539e+06	Vessel enriched	4.86	0.00086808	0.484
COLEC12	Q5KU26	COL12_HUMAN	Collectin-12	851605	954129	815336	1.03948e+06	4.37386e+07	1.82652e+07	1.82389e+07	2.65956e+07	915138	2.67096e+07	Vessel enriched	4.78	4.54461e-08	0.00382
SEC11A	P67812	SC11A_HUMAN	Signal peptidase complex catalytic subunit SEC11A	455868	215657	295224	236125	1.06989e+07	7.43879e+06	7.58728e+06	6.12602e+06	300719	7.96274e+06	Vessel enriched	4.76	3.98226e-08	0.00329
ICAM2	P13598	ICAM2_HUMAN	Intercellular adhesion molecule 2		199666			1.1225e+07	6.70581e+06	2.22219e+06	4.95374e+06	199666	6.27669e+06	Vessel enriched	4.75	0.000395368	0.401
CALML3	P27482	CALL3_HUMAN	Calmodulin-like protein 3				113992		2.81898e+07		319450	113992	1.42546e+07	Not differentially expressed	4.72	0.0704398	0.843
LAMC1	P11047	LAMC1_HUMAN	Laminin subunit gamma-1	2.16288e+06	1.68915e+06	1.76364e+06	1.78503e+06	9.65648e+07	4.78254e+07	2.10421e+07	5.19089e+07	1.85018e+06	5.43353e+07	Vessel enriched	4.69	2.97996e-07	0.0248
CD151	P48509	CD151_HUMAN	CD151 antigen	2.46359e+06	2.09121e+06	2.90383e+06	2.06257e+06	9.46017e+07	7.97315e+07	2.76998e+07	5.59514e+07	2.3803e+06	6.44961e+07	Vessel enriched	4.63	1.93423e-07	0.0171
FBLN5	Q9UBX5	FBLN5_HUMAN	Fibulin-5				112519	2.51293e+06	3.9055e+06		2.12439e+06	112519	2.84761e+06	Vessel enriched	4.61	0.000189948	0.281
MYOF	Q9NZM1	MYOF_HUMAN	Myoferlin	702906	349207	381714	375317	1.22966e+07	1.51552e+07	4.94355e+06	1.32947e+07	452286	1.14225e+07	Vessel enriched	4.6	2.84407e-07	0.0238
STING1	Q86WV6	STING_HUMAN	Stimulator of interferon genes protein	436368		145283	326898	1.67515e+07	6.90914e+06	2.02106e+06	8.4509e+06	302850	8.53314e+06	Vessel enriched	4.6	3.01801e-05	0.249
SUSD2	Q9UGT4	SUSD2_HUMAN	Sushi domain-containing protein 2	743976	683115	638936	586839	2.50036e+07	2.08309e+07	3.90538e+06	3.06355e+07	663217	2.00939e+07	Vessel enriched	4.58	4.47243e-06	0.157
LPCAT3	Q6P1A2	MBOA5_HUMAN	Lysophospholipid acyltransferase 5	193436				9.00864e+06	4.16716e+06	2.67911e+06	4.60516e+06	193436	5.11502e+06	Vessel enriched	4.58	0.000196199	0.324
ANXA3	P12429	ANXA3_HUMAN	Annexin A3	1.38412e+06	727822	551107	637128	2.24655e+07	1.4801e+07	1.8302e+07	1.8283e+07	825045	1.84629e+07	Vessel enriched	4.57	8.24922e-08	0.00606
HVCN1	Q96D96	HVCN1_HUMAN	Voltage-gated hydrogen channel 1	463820				1.92893e+07	9.00092e+06	7.63326e+06	8.35368e+06	463820	1.10693e+07	Vessel enriched	4.47	0.000160678	0.305
TMEM109	Q9BVC6	TM109_HUMAN	Voltage-gated monoatomic cation channel TMEM109	1.38044e+06		335732		1.27332e+07	1.71043e+07	1.61597e+07	1.44229e+07	858086	1.5105e+07	Vessel enriched	4.46	2.14228e-05	0.183
LAMB2	P55268	LAMB2_HUMAN	Laminin subunit beta-2	1.62734e+06	1.57412e+06	1.36711e+06	1.41871e+06	6.74803e+07	3.53602e+07	1.15416e+07	3.77258e+07	1.49682e+06	3.8027e+07	Vessel enriched	4.42	1.33846e-06	0.0889
TRIM29	Q14134	TRI29_HUMAN	Tripartite motif-containing protein 29			430321	282281		7.30911e+06			356301	7.30911e+06	Vessel enriched	4.39	0.000760063	0.376
ANXA1	P04083	ANXA1_HUMAN	Annexin A1	2.98458e+06	1.23781e+06	703424	1.16755e+06	2.62053e+07	5.10592e+07	1.21455e+07	3.38517e+07	1.52334e+06	3.08154e+07	Vessel enriched	4.37	3.52572e-06	0.145
PECAM1	P16284	PECA1_HUMAN	Platelet endothelial cell adhesion molecule	1.06994e+06	1.30147e+06	1.0626e+06	1.05172e+06	3.40148e+07	2.61921e+07	1.24007e+07	2.40944e+07	1.12143e+06	2.41755e+07	Vessel enriched	4.35	1.44035e-07	0.0126
CKMT2	P17540	KCRS_HUMAN	Creatine kinase S-type, mitochondrial	326317		583820	247424	1.09126e+07	1.27684e+07	2.48849e+06	8.54159e+06	385854	8.67777e+06	Vessel enriched	4.35	1.62277e-05	0.202
ADGRL4	Q9HBW9	AGRL4_HUMAN	Adhesion G protein-coupled receptor L4			191449		5.1135e+06	5.10744e+06	1.95759e+06	3.86362e+06	191449	4.01054e+06	Vessel enriched	4.29	0.000248095	0.35
TPM4	P67936	TPM4_HUMAN	Tropomyosin alpha-4 chain	2.41954e+07	1.15134e+07	3.81634e+06	3.55673e+06	9.19221e+07	4.23285e+08	7.84579e+07	1.70266e+08	1.07705e+07	1.90983e+08	Vessel enriched	4.27	4.6711e-05	0.303
IFITM3	Q01628	IFM3_HUMAN	Interferon-induced transmembrane protein 3	223530	543379		83401.2	6.96636e+06	1.36273e+07	1.4742e+06	2.13545e+06	283437	6.05082e+06	Vessel enriched	4.26	0.00029634	0.439
SERPINH1	P50454	SERPH_HUMAN	Serpin H1	860435	716102	931696	937766	3.52689e+07	1.87403e+07	6.62789e+06	1.61515e+07	861500	1.91972e+07	Vessel enriched	4.25	1.44581e-06	0.0925
ADIRF	Q15847	ADIRF_HUMAN	Adipogenesis regulatory factor			158517		5.03375e+06	3.74918e+06	929113	4.43192e+06	158517	3.53599e+06	Vessel enriched	4.23	0.00151056	0.533
LAMA4	Q16363	LAMA4_HUMAN	Laminin subunit alpha-4	717058	972392	423759	640000	2.68228e+07	1.58674e+07	3.34521e+06	1.59486e+07	688302	1.5496e+07	Vessel enriched	4.22	1.13696e-05	0.21
FLNA	P21333	FLNA_HUMAN	Filamin-A	1.0699e+07	2.03075e+07	1.32153e+07	1.54481e+07	3.25554e+08	3.3614e+08	1.19044e+08	3.68923e+08	1.49175e+07	2.87415e+08	Vessel enriched	4.18	7.49632e-07	0.0604
STOM	P27105	STOM_HUMAN	Stomatin	7.366e+06	5.83203e+06	7.07092e+06	3.92621e+06	1.76416e+08	8.51009e+07	8.21382e+07	1.02304e+08	6.04879e+06	1.1149e+08	Vessel enriched	4.17	2.5132e-07	0.0214
BCAP31	P51572	BAP31_HUMAN	B-cell receptor-associated protein 31	5.34298e+06	1.02343e+06	908513	762601	3.37211e+07	3.06528e+07	1.33994e+07	2.86921e+07	2.00938e+06	2.66163e+07	Vessel enriched	4.17	1.60796e-05	0.234
COL4A2	P08572	CO4A2_HUMAN	Collagen alpha-2(IV) chain	683539		307258	469451	6.2324e+06	2.34135e+06		3.95473e+07	486749	1.60403e+07	Vessel enriched	4.17	0.000797795	0.502
EHD2	Q9NZN4	EHD2_HUMAN	EH domain-containing protein 2	2.47653e+06	3.3529e+06	3.29267e+06	4.89416e+06	8.01791e+07	9.86358e+07	2.59957e+07	6.19515e+07	3.50407e+06	6.66905e+07	Vessel enriched	4.13	1.29427e-06	0.0873
SLC38A5	Q8WUX1	S38A5_HUMAN	Sodium-coupled neutral amino acid transporter 5	527448				2.27612e+07	1.03616e+07	3.54398e+06	8.39356e+06	527448	1.12651e+07	Vessel enriched	4.12	0.00163354	0.543
ITGA7	Q13683	ITA7_HUMAN	Integrin alpha-7	1.7636e+06	2.46929e+06	1.92797e+06	1.99759e+06	6.24616e+07	4.74663e+07	1.48174e+07	3.39557e+07	2.03961e+06	3.96753e+07	Vessel enriched	4.11	1.27754e-06	0.0866
CYBRD1	Q53TN4	CYBR1_HUMAN	Plasma membrane ascorbate-dependent reductase CYBRD1	1.28032e+06	803717	315736		2.0601e+07	1.40342e+07	6.0597e+06	1.14635e+07	799924	1.30396e+07	Vessel enriched	4.11	1.94651e-05	0.216
ITGB6	P18564	ITB6_HUMAN	Integrin beta-6	3.57069e+06	4.8869e+06	3.52854e+06		7.79027e+07	7.82573e+07	5.01695e+07	6.81276e+07	3.99538e+06	6.86142e+07	Vessel enriched	4.1	6.18804e-07	0.025
ITIH5	Q86UX2	ITIH5_HUMAN	Inter-alpha-trypsin inhibitor heavy chain H5	823452	859069	975535	939642	3.22225e+07	1.45891e+07	5.16473e+06	2.22126e+07	899425	1.85472e+07	Vessel enriched	4.09	4.54013e-06	0.158
H4C16	P62805	H4_HUMAN	Histone H4	7.74298e+07	2.19168e+07	2.87228e+07	4.05183e+07	7.61883e+07	9.28214e+08	1.49355e+09	1.52883e+09	4.21469e+07	1.0067e+09	Vessel enriched	4.08	0.000397837	0.486
COL15A1	P39059	COFA1_HUMAN	Collagen alpha-1(XV) chain	152547			101288	4.80241e+06	2.22812e+06	549476	3.19911e+06	126917	2.69478e+06	Vessel enriched	4.07	0.000412098	0.442
EBP	Q15125	EBP_HUMAN	3-beta-hydroxysteroid-Delta(8),Delta(7)-isomerase	76383.4			532559	5.62469e+06	3.30399e+06	1.94788e+06	3.51438e+06	304471	3.59774e+06	Vessel enriched	4.06	0.000314421	0.415
LAMA2	P24043	LAMA2_HUMAN	Laminin subunit alpha-2	2.10974e+06	1.89278e+06	2.3554e+06	1.71884e+06	6.80854e+07	3.26292e+07	1.35922e+07	3.62016e+07	2.01919e+06	3.76271e+07	Vessel enriched	4.01	2.2092e-06	0.117
PLAT	P00750	TPA_HUMAN	Tissue-type plasminogen activator	422973	466738	483466	566668	1.79291e+07	6.82736e+06	2.74354e+06	1.01431e+07	484962	9.41077e+06	Vessel enriched	3.99	6.04437e-06	0.171
OCLN	Q16625	OCLN_HUMAN	Occludin	363380	525969	417672	563607	1.42466e+07	1.41255e+07	1.69658e+06	7.91596e+06	467657	9.49616e+06	Vessel enriched	3.97	3.08742e-05	0.279
VCL	P18206	VINC_HUMAN	Vinculin	8.90734e+06	6.15342e+06	9.80352e+06	1.11027e+07	2.35617e+08	1.9199e+08	8.1111e+07	9.06837e+07	8.99175e+06	1.4985e+08	Vessel enriched	3.94	1.34365e-06	0.0891
VWF	P04275	VWF_HUMAN	von Willebrand factor	2.43909e+06	1.52627e+06	1.91572e+06	2.22919e+06	7.74935e+07	1.51827e+07	1.30361e+07	5.72722e+07	2.02757e+06	4.07461e+07	Vessel enriched	3.94	1.78035e-05	0.242
CA4	P22748	CAH4_HUMAN	Carbonic anhydrase 4	6.10687e+06	3.67313e+06	4.48027e+06	2.22803e+06	8.67443e+07	5.91073e+07	4.44505e+07	5.25368e+07	4.12208e+06	6.07097e+07	Vessel enriched	3.93	7.41823e-07	0.0599
TESC	Q96BS2	CHP3_HUMAN	Calcineurin B homologous protein 3	1.55782e+06	571154	419744	261177	1.22671e+07	1.19858e+07	7.47467e+06	4.70112e+06	702475	9.10717e+06	Vessel enriched	3.92	1.30318e-05	0.22
COL14A1	Q05707	COEA1_HUMAN	Collagen alpha-1(XIV) chain	209630	809575	656613	527475	9.17135e+06	8.08299e+06	2.64831e+06	1.5485e+07	550823	8.84692e+06	Vessel enriched	3.91	2.18067e-05	0.256
KANK2	Q63ZY3	KANK2_HUMAN	KN motif and ankyrin repeat domain-containing protein 2	416810	243314	386987	423632	1.31888e+07	6.13835e+06	1.28695e+06	8.01645e+06	367686	7.15763e+06	Vessel enriched	3.9	3.97264e-05	0.294
EI24	O14681	EI24_HUMAN	Etoposide-induced protein 2.4 homolog				191365	5.65159e+06	1.94336e+06	1.10521e+06	5.35358e+06	191365	3.51344e+06	Vessel enriched	3.89	0.00273095	0.608
TFRC	P02786	TFR1_HUMAN	Transferrin receptor protein 1	4.29064e+06	2.88813e+06	5.81875e+06	3.94173e+06	1.155e+08	7.64761e+07	3.18354e+07	4.6056e+07	4.23481e+06	6.7467e+07	Vessel enriched	3.87	2.31813e-06	0.12
TAP1	Q03518	TAP1_HUMAN	Antigen peptide transporter 1	691630	469584	576288	668904	2.04473e+07	7.03233e+06	3.73431e+06	1.06234e+07	601602	1.04593e+07	Vessel enriched	3.87	5.08191e-06	0.163
ITGA6	P23229	ITA6_HUMAN	Integrin alpha-6	1.69388e+06	3.14669e+06	1.64448e+06	2.01542e+06	5.38005e+07	4.27524e+07	1.10391e+07	3.13841e+07	2.12512e+06	3.4744e+07	Vessel enriched	3.87	6.21249e-06	0.173
WAS	P42768	WASP_HUMAN	Actin nucleation-promoting factor WAS	201421	252007	228500	263403		3.41759e+06			236333	3.41759e+06	Vessel enriched	3.86	0.000148972	0.3
TINAGL1	Q9GZM7	TINAL_HUMAN	Tubulointerstitial nephritis antigen-like	527724	382303	426765	427605	4.27129e+06	2.32352e+06		2.57811e+07	441099	1.0792e+07	Vessel enriched	3.86	0.000173807	0.387
H3-3B	P84243	H33_HUMAN	Histone H3.3	1.05843e+08	4.76635e+07	5.07441e+07	8.55318e+07	2.99802e+08	1.5293e+09	8.90899e+08	2.33127e+09	7.24457e+07	1.26282e+09	Vessel enriched	3.85	2.87411e-05	0.274
PTGDR2	Q9Y5Y4	PD2R2_HUMAN	Prostaglandin D2 receptor 2	437571		284524		1.06557e+07	6.25677e+06	2.45438e+06	4.06087e+06	361048	5.85693e+06	Vessel enriched	3.85	0.000107857	0.307
NID1	P14543	NID1_HUMAN	Nidogen-1	1.04415e+06	1.36731e+06	1.13159e+06	943193	2.34154e+07	2.0009e+07	5.15288e+06	2.67554e+07	1.12156e+06	1.88332e+07	Vessel enriched	3.84	7.51098e-06	0.182
CALD1	Q05682	CALD1_HUMAN	Caldesmon	3.32725e+06	6.44993e+06	5.01945e+06	4.36654e+06	9.7431e+07	1.39941e+08	2.3372e+07	6.15833e+07	4.79079e+06	8.05818e+07	Vessel enriched	3.84	1.05559e-05	0.205
ENG	P17813	EGLN_HUMAN	Endoglin	505528		806948	495798	1.78023e+07	9.54753e+06	3.49282e+06	8.0633e+06	602758	9.72648e+06	Vessel enriched	3.82	2.40821e-05	0.231
MGST2	Q99735	MGST2_HUMAN	Microsomal glutathione S-transferase 2		386565		595570	7.87556e+06	1.12896e+07	1.03537e+07	2.30983e+06	491067	7.95718e+06	Vessel enriched	3.82	0.000215376	0.374
TAPBP	O15533	TPSN_HUMAN	Tapasin	2.05635e+06	871856	989379	1.08148e+06	3.11584e+07	2.20902e+07	7.92354e+06	1.36212e+07	1.24977e+06	1.86983e+07	Vessel enriched	3.81	4.79542e-06	0.161
COX4I2	Q96KJ9	COX42_HUMAN	Cytochrome c oxidase subunit 4 isoform 2, mitochondrial			209847		3.32114e+06	3.48651e+06	1.427e+06	4.53065e+06	209847	3.19132e+06	Vessel enriched	3.81	0.000742361	0.469
GGT1	P19440	GGT1_HUMAN	Glutathione hydrolase 1 proenzyme	1.80841e+06	3.12737e+06	2.23238e+06	2.28575e+06	4.17944e+07	4.715e+07	1.67294e+07	3.33255e+07	2.36348e+06	3.47498e+07	Vessel enriched	3.8	1.0878e-06	0.0788
SORBS3	O60504	VINEX_HUMAN	Vinexin	857745	533570	524072	692687	1.96891e+07	1.31867e+07	2.54274e+06	9.5225e+06	652018	1.12353e+07	Vessel enriched	3.8	2.2803e-05	0.259
CAVIN2	O95810	CAVN2_HUMAN	Caveolae-associated protein 2	1.4535e+06	1.05186e+06	802922	1.29147e+06	2.1587e+07	1.75688e+07	3.82047e+06	3.93617e+07	1.14994e+06	2.05845e+07	Vessel enriched	3.78	4.93811e-05	0.306
PLA2G4A	P47712	PA24A_HUMAN	Cytosolic phospholipase A2	258721		250412	414218	4.90495e+06	5.07029e+06		2.70372e+06	307784	4.22632e+06	Vessel enriched	3.76	1.44148e-05	0.162
SLC25A24	Q6NUK1	SCMC1_HUMAN	Mitochondrial adenyl nucleotide antiporter SLC25A24	5.4284e+06	3.0299e+06	3.98096e+06	3.47812e+06	8.97835e+07	5.13366e+07	3.04977e+07	4.94386e+07	3.97934e+06	5.52641e+07	Vessel enriched	3.72	1.28166e-06	0.0868
PDGFRB	P09619	PGFRB_HUMAN	Platelet-derived growth factor receptor beta	1.15017e+06	1.11158e+06	1.30782e+06	1.1264e+06	2.98327e+07	1.74065e+07	7.11998e+06	1.43381e+07	1.17399e+06	1.71743e+07	Vessel enriched	3.7	2.78757e-06	0.131
ITGA3	P26006	ITA3_HUMAN	Integrin alpha-3	463571	650763	589743	532272	1.28441e+07	7.87492e+06	3.20734e+06	8.21703e+06	559087	8.03584e+06	Vessel enriched	3.7	2.84329e-06	0.132
NID2	Q14112	NID2_HUMAN	Nidogen-2	868755	959072	610409	651242	1.72394e+07	1.17383e+07	2.98088e+06	1.56314e+07	772370	1.18975e+07	Vessel enriched	3.7	1.75983e-05	0.241
TPM1	P09493	TPM1_HUMAN	Tropomyosin alpha-1 chain	7.42744e+06	4.72718e+06	1.26749e+06	1.00049e+06	2.32227e+07	1.16773e+08	1.10969e+07	4.12148e+07	3.60565e+06	4.80768e+07	Vessel enriched	3.69	0.000481836	0.5
FBLN7	Q53RD9	FBLN7_HUMAN	Fibulin-7	1.16824e+06	192904	495367	712130	1.53119e+07	8.22228e+06	2.76058e+06	5.92651e+06	642161	8.05531e+06	Vessel enriched	3.67	7.39494e-05	0.34
SLC4A1	P02730	B3AT_HUMAN	Band 3 anion transport protein	4.06302e+06	4.68335e+06	4.16611e+06	3.14743e+06	1.41777e+08	3.31901e+07	3.49771e+07	3.8305e+07	4.01498e+06	6.20624e+07	Vessel enriched	3.66	7.75942e-06	0.183
FCGRT	P55899	FCGRN_HUMAN	IgG receptor FcRn large subunit p51	183900	289032	258885	283875	8.46218e+06	6.04267e+06	592529	3.3107e+06	253923	4.60202e+06	Vessel enriched	3.66	0.000189292	0.424
TGFB1I1	O43294	TGFI1_HUMAN	Transforming growth factor beta-1-induced transcript 1 protein	344063	359213	361828	567929	1.45252e+07	9.48007e+06	799915	5.86274e+06	408258	7.66699e+06	Vessel enriched	3.66	0.000329363	0.471
CLEC14A	Q86T13	CLC14_HUMAN	C-type lectin domain family 14 member A	1.43184e+06		1.27427e+06	884284	3.30253e+07	1.71379e+07	4.17195e+06	1.97591e+07	1.1968e+06	1.85236e+07	Vessel enriched	3.65	0.000135946	0.364
SLC19A1	P41440	S19A1_HUMAN	Reduced folate transporter	258369		374520	287799	8.77398e+06	3.9823e+06	1.67541e+06	3.43388e+06	306896	4.46639e+06	Vessel enriched	3.63	3.5481e-05	0.261
COL4A5	P29400	CO4A5_HUMAN	Collagen alpha-5(IV) chain	821968	3.76009e+06	764996	674257	1.13692e+07	2.38472e+06		1.00033e+08	1.50533e+06	3.79289e+07	Vessel enriched	3.63	0.00550332	0.709
CNN1	P51911	CNN1_HUMAN	Calponin-1	366972	1.1239e+06	324191	244515	3.59957e+06	8.28974e+06		4.80393e+06	514894	5.56441e+06	Vessel enriched	3.62	5.38692e-05	0.289
MGAT1	P26572	MGAT1_HUMAN	Alpha-1,3-mannosyl-glycoprotein 2-beta-N-acetylglucosaminyltransferase	192710	103743	180327	87623.7	2.49492e+06	1.62251e+06		1.0486e+06	141101	1.72201e+06	Vessel enriched	3.6	1.22056e-05	0.181
HLA-B	P01889	HLAB_HUMAN	HLA class I histocompatibility antigen, B alpha chain	1.74951e+06	5.36274e+06	2.7404e+06	4.4137e+06	3.43108e+07	6.92503e+07	1.75885e+07	5.90849e+07	3.56659e+06	4.50586e+07	Vessel enriched	3.6	1.65224e-05	0.236
ANXA4	P09525	ANXA4_HUMAN	Annexin A4	1.80588e+06	918326	450449	553862	1.14919e+07	1.9666e+07	3.2611e+06	1.16173e+07	932130	1.15091e+07	Vessel enriched	3.58	6.18197e-05	0.324
HLA-E	P13747	HLAE_HUMAN	HLA class I histocompatibility antigen, alpha chain E	388390	161887	219811	233027	9.84145e+06	2.44142e+06	645102	4.20146e+06	250779	4.28236e+06	Vessel enriched	3.58	0.000230039	0.441
BCAM	P50895	BCAM_HUMAN	Basal cell adhesion molecule	3.41224e+06	4.76209e+06	3.55772e+06	3.2975e+06	5.90229e+07	7.8913e+07	9.96267e+06	8.13536e+07	3.75739e+06	5.7313e+07	Vessel enriched	3.57	7.97585e-05	0.347
PDLIM7	Q9NR12	PDLI7_HUMAN	PDZ and LIM domain protein 7	655858	434090	410147	568684	1.38439e+07	1.2747e+07	686355	1.05519e+07	517195	9.4573e+06	Vessel enriched	3.56	0.000884077	0.55
ANO10	Q9NW15	ANO10_HUMAN	Anoctamin-10	883563	443275	495927	346252	1.18457e+07	7.65451e+06	2.54013e+06	5.51545e+06	542254	6.88895e+06	Vessel enriched	3.55	1.46175e-05	0.228
WLS	Q5T9L3	WLS_HUMAN	Protein wntless homolog	331898		225150	110516	5.58844e+06	3.21774e+06	665519	2.63359e+06	222521	3.02632e+06	Vessel enriched	3.55	0.000310386	0.444
UNC93B1	Q9H1C4	UN93B_HUMAN	Protein unc-93 homolog B1			48977.3	111730	1.43155e+06	523560			80353.7	977553	Vessel enriched	3.55	0.0013303	0.494
RHAG	Q02094	RHAG_HUMAN	Ammonium transporter Rh type A	264564	763088	372227	299096	1.11792e+07	4.47776e+06	1.97863e+06	4.09977e+06	424744	5.43384e+06	Vessel enriched	3.54	2.95378e-05	0.276
ITGA5	P08648	ITA5_HUMAN	Integrin alpha-5	505924	824833	421026	473003	1.34431e+07	9.20453e+06	1.70565e+06	7.11958e+06	556196	7.86822e+06	Vessel enriched	3.54	5.65049e-05	0.316
MMRN2	Q9H8L6	MMRN2_HUMAN	Multimerin-2	272071	347189	284779	303986	7.67048e+06	5.43942e+06	1.00965e+06	3.30607e+06	302006	4.3564e+06	Vessel enriched	3.51	4.1024e-05	0.296
EOGT	Q5NDL2	EOGT_HUMAN	EGF domain-specific O-linked N-acetylglucosamine transferase	276647		764591	456654	9.74959e+06	7.01791e+06	1.87375e+06	5.76167e+06	499297	6.10073e+06	Vessel enriched	3.51	0.000115019	0.349
GNL3	Q9BVP2	GNL3_HUMAN	Guanine nucleotide-binding protein-like 3	47093.3				222643			1.29238e+06	47093.3	757512	Vessel enriched	3.51	0.0159135	0.748
ANTXR2	P58335	ANTR2_HUMAN	Anthrax toxin receptor 2		75246.3	153301		1.94698e+06	1.21004e+06		767444	114274	1.30816e+06	Vessel enriched	3.5	0.000283364	0.364
MELTF	P08582	TRFM_HUMAN	Melanotransferrin	1.73633e+06	1.62759e+06	1.63094e+06	1.65438e+06	3.10357e+07	2.67668e+07	7.82476e+06	1.88098e+07	1.66231e+06	2.11093e+07	Vessel enriched	3.49	5.89556e-06	0.17
SLC2A4	P14672	GLUT4_HUMAN	Solute carrier family 2, facilitated glucose transporter member 4	111032			76402.1	2.77816e+06	1.53557e+06	255368	1.05127e+06	93716.9	1.40509e+06	Vessel enriched	3.49	0.00174436	0.581
SLC7A1	P30825	CTR1_HUMAN	High affinity cationic amino acid transporter 1	1.78372e+06	808361	1.61034e+06	1.1103e+06	3.64522e+07	1.69988e+07	6.37683e+06	9.97597e+06	1.32818e+06	1.7451e+07	Vessel enriched	3.48	3.01166e-05	0.277
MFGE8	Q08431	MFGM_HUMAN	Lactadherin	933078	585446	515795	561002	9.55452e+06	1.62262e+07	1.67334e+06	9.53826e+06	648830	9.24807e+06	Vessel enriched	3.48	0.000105914	0.37
DCD	P81605	DCD_HUMAN	Dermcidin	994296	4.244e+06	4.28651e+06	9.41574e+06	1.10585e+07	1.98879e+07	2.318e+08	4.99638e+07	4.73514e+06	7.81775e+07	Vessel enriched	3.47	0.00204993	0.636
SEC61A1	P61619	S61A1_HUMAN	Protein transport protein Sec61 subunit alpha isoform 1	4.9364e+06		2.75066e+06	2.11985e+06	6.28415e+07	1.85082e+07	3.07397e+07	3.56859e+07	3.26897e+06	3.69438e+07	Vessel enriched	3.46	3.22323e-05	0.254
EFEMP2	O95967	FBLN4_HUMAN	EGF-containing fibulin-like extracellular matrix protein 2	168626			137584	4.56758e+06	2.40528e+06	430064	1.68505e+06	153105	2.272e+06	Vessel enriched	3.46	0.00163382	0.574
ZMPSTE24	O75844	FACE1_HUMAN	CAAX prenyl protease 1 homolog	1.39621e+06	347485	476627	363504	9.11641e+06	6.79503e+06	3.44337e+06	5.64445e+06	645958	6.24982e+06	Vessel enriched	3.45	2.02847e-05	0.251
MPDU1	O75352	MPU1_HUMAN	Mannose-P-dolichol utilization defect 1 protein	1.39174e+06	264289	581914	340415	1.41704e+07	3.75468e+06	3.10828e+06	6.37014e+06	644591	6.85087e+06	Vessel enriched	3.45	9.71691e-05	0.363
TAP2	Q03519	TAP2_HUMAN	Antigen peptide transporter 2	646531		1.13646e+06	1.13348e+06	3.29122e+07	7.4165e+06	3.59788e+06	1.25552e+07	972156	1.41205e+07	Vessel enriched	3.45	0.000309683	0.443
KANK3	Q6NY19	KANK3_HUMAN	KN motif and ankyrin repeat domain-containing protein 3	491735	217660	95754	478180	1.26257e+07	2.40134e+06	415172	5.59232e+06	320833	5.25863e+06	Vessel enriched	3.45	0.00236317	0.649
SORBS2	O94875	SRBS2_HUMAN	Sorbin and SH3 domain-containing protein 2	1.92232e+06	1.52818e+06	1.46598e+06	1.32957e+06	3.09251e+07	4.39014e+07	1.92658e+06	3.0068e+07	1.56151e+06	2.67053e+07	Vessel enriched	3.44	0.00113272	0.577
TMX1	Q9H3N1	TMX1_HUMAN	Thioredoxin-related transmembrane protein 1	2.61204e+06	1.26446e+06	1.54589e+06	1.80593e+06	2.35517e+07	2.14349e+07	1.25062e+07	1.97083e+07	1.80708e+06	1.93003e+07	Vessel enriched	3.43	1.55724e-06	0.096
PROCR	Q9UNN8	EPCR_HUMAN	Endothelial protein C receptor	436738	696684	465853	555146	1.41936e+07	8.09671e+06	1.77937e+06	4.99946e+06	538605	7.2673e+06	Vessel enriched	3.42	5.81805e-05	0.318
COL4A1	P02462	CO4A1_HUMAN	Collagen alpha-1(IV) chain	805753	239112	278283	173995	2.29519e+06	1.39064e+06		1.15422e+07	374286	5.07602e+06	Vessel enriched	3.42	0.000739698	0.515
AGRN	O00468	AGRIN_HUMAN	Agrin	3.28849e+06	2.97563e+06	3.75095e+06	3.03129e+06	6.19159e+07	3.72887e+07	1.271e+07	4.65184e+07	3.26159e+06	3.96083e+07	Vessel enriched	3.4	1.43845e-05	0.226
INMT	O95050	INMT_HUMAN	Indolethylamine N-methyltransferase		101778			1.55299e+06	817528		971047	101778	1.11385e+06	Vessel enriched	3.4	0.00149205	0.505
ERAP2	Q6P179	ERAP2_HUMAN	Endoplasmic reticulum aminopeptidase 2	142931		332976		3.62419e+06		1.46603e+06		237953	2.54511e+06	Vessel enriched	3.4	0.0015436	0.508
RHOC	P08134	RHOC_HUMAN	Rho-related GTP-binding protein RhoC	522661	228604		241056	3.51309e+06	3.49736e+06		2.70963e+06	330774	3.24003e+06	Vessel enriched	3.39	4.15047e-05	0.237
SLC30A10	Q6XR72	ZNT10_HUMAN	Calcium/manganese antiporter SLC30A10	125757				2.52354e+06	1.38039e+06	993925	857205	125757	1.43877e+06	Vessel enriched	3.38	0.00147998	0.531
TMBIM6	P55061	BI1_HUMAN	Bax inhibitor 1	97984.1				2.02365e+06	1.62177e+06	697836	450618	97984.1	1.19847e+06	Vessel enriched	3.36	0.00435549	0.66
SRSF3	P84103	SRSF3_HUMAN	Serine/arginine-rich splicing factor 3	6.6642e+06	9.90876e+06	7.78637e+06	8.30222e+06	2.87162e+07	6.19977e+07	1.33627e+08	1.91946e+08	8.16539e+06	1.04072e+08	Vessel enriched	3.35	5.22351e-05	0.309
BST2	Q10589	BST2_HUMAN	Bone marrow stromal antigen 2	1.41336e+06	1.6591e+06	1.75782e+06	1.25605e+06	1.34863e+07	1.77021e+07	1.35342e+07	1.68395e+07	1.52158e+06	1.53905e+07	Vessel enriched	3.34	5.91094e-07	0.0493
TNS1	Q9HBL0	TENS1_HUMAN	Tensin-1	1.37601e+06	1.51932e+06	1.06684e+06	1.72643e+06	3.78393e+07	1.23755e+07	4.06678e+06	2.04849e+07	1.42215e+06	1.86916e+07	Vessel enriched	3.33	0.000110325	0.374
SSPN	Q14714	SSPN_HUMAN	Sarcospan	830448	668914	858322	869610	1.44728e+07	1.18455e+07	3.7287e+06	6.25648e+06	806823	9.07587e+06	Vessel enriched	3.31	1.11641e-05	0.209
TMED5	Q9Y3A6	TMED5_HUMAN	Transmembrane emp24 domain-containing protein 5	290719				3.03627e+06	3.07862e+06	4.84647e+06	1.5311e+06	290719	3.12311e+06	Vessel enriched	3.31	0.00167214	0.546
TNS2	Q63HR2	TENS2_HUMAN	Tensin-2	330725	342364	456582	377672	6.05491e+06	2.55906e+06	1.60765e+06	7.15911e+06	376836	4.34518e+06	Vessel enriched	3.29	2.34844e-05	0.261
FLT1	P17948	VGFR1_HUMAN	Vascular endothelial growth factor receptor 1	108913	332192	283616	234196	3.33089e+06	1.29464e+06		2.2909e+06	239729	2.30548e+06	Vessel enriched	3.28	5.69743e-05	0.293
MANBAL	Q9NQG1	MANBL_HUMAN	Protein MANBAL			179307	104122	578861	2.02025e+06		1.98395e+06	141715	1.52769e+06	Vessel enriched	3.28	0.000973983	0.495
COL6A3	P12111	CO6A3_HUMAN	Collagen alpha-3(VI) chain	880016	957957	716859	903206	9.73701e+06	7.93103e+06	763918	8.29738e+07	864510	2.53514e+07	Vessel enriched	3.28	0.00764732	0.741
HLA-H	P01893	HLAH_HUMAN	Putative HLA class I histocompatibility antigen, alpha chain H	439582		209461		6.56592e+06		1.3314e+06	2.84369e+06	324522	3.58033e+06	Vessel enriched	3.27	0.00157816	0.538
DHRS7	Q9Y394	DHRS7_HUMAN	Dehydrogenase/reductase SDR family member 7	4.95254e+06	1.70277e+06	1.7392e+06	1.59681e+06	3.72317e+07	2.22915e+07	1.22383e+07	1.90832e+07	2.49783e+06	2.27112e+07	Vessel enriched	3.25	2.37034e-05	0.261
RRAS	P10301	RRAS_HUMAN	Ras-related protein R-Ras	3.03517e+06	4.07151e+06	2.76058e+06	4.01467e+06	4.97204e+07	5.08143e+07	1.16665e+07	3.84358e+07	3.47049e+06	3.76592e+07	Vessel enriched	3.25	2.62469e-05	0.268
PML	P29590	PML_HUMAN	Protein PML	1.41035e+06	1.50466e+06	1.50575e+06	1.71942e+06	2.15189e+07	1.36707e+07	7.73113e+06	1.94719e+07	1.53505e+06	1.55981e+07	Vessel enriched	3.24	4.12032e-06	0.153
DHX9	Q08211	DHX9_HUMAN	ATP-dependent RNA helicase A	1.44041e+07	9.04593e+06	1.3048e+07	1.60357e+07	9.54709e+07	8.18382e+07	1.13633e+08	2.45673e+08	1.31334e+07	1.34154e+08	Vessel enriched	3.24	7.37953e-06	0.181
C4BPA	P04003	C4BPA_HUMAN	C4b-binding protein alpha chain	779570	2.20177e+06	734683	464684	1.72008e+07	1.29261e+07	2.9883e+06	7.04717e+06	1.04518e+06	1.00406e+07	Vessel enriched	3.24	0.000188037	0.423
SFN	P31947	1433S_HUMAN	14-3-3 protein sigma				431476		2.20199e+07		758083	431476	1.1389e+07	Not differentially expressed	3.24	0.104401	0.86
JTB	O76095	JTB_HUMAN	Protein JTB	300844	146337		323336	1.56227e+06	1.02386e+06		7.31593e+06	256839	3.30069e+06	Vessel enriched	3.23	0.00118199	0.534
LMOD1	P29536	LMOD1_HUMAN	Leiomodin-1	301978	289231		407077	6.5466e+06	7.55111e+06	268835	6.75432e+06	332762	5.28022e+06	Vessel enriched	3.23	0.00822456	0.739
SCARB1	Q8WTV0	SCRB1_HUMAN	Scavenger receptor class B member 1	653980	718208	788740	843079	1.02045e+07	8.11674e+06	4.17833e+06	6.78991e+06	751002	7.32238e+06	Vessel enriched	3.22	2.62092e-06	0.127
HLA-A	P04439	HLAA_HUMAN	HLA class I histocompatibility antigen, A alpha chain	3.85927e+06	8.21197e+06	5.4779e+06	6.95554e+06	5.34561e+07	7.37004e+07	2.73287e+07	8.34713e+07	6.12617e+06	5.94891e+07	Vessel enriched	3.22	1.16081e-05	0.212
SRSF6	Q13247	SRSF6_HUMAN	Serine/arginine-rich splicing factor 6	3.80574e+06	3.85518e+06	2.71227e+06	5.64746e+06	1.90022e+07	2.57914e+07	4.96971e+07	6.92155e+07	4.00516e+06	4.09266e+07	Vessel enriched	3.22	1.87057e-05	0.245
MYL9	P24844	MYL9_HUMAN	Myosin regulatory light polypeptide 9	8.06709e+06	6.56438e+06	6.78812e+06	6.78784e+06	5.98385e+07	1.33475e+08	2.24174e+07	1.04136e+08	7.05186e+06	7.99667e+07	Vessel enriched	3.22	4.77269e-05	0.304
H3-7	Q5TEC6	H37_HUMAN	Histone H3-7	1.93271e+07	1.14372e+07	1.99727e+07	2.28643e+07	4.94653e+07	2.61112e+08	1.76861e+08	3.21537e+08	1.84003e+07	2.02244e+08	Vessel enriched	3.21	9.56127e-05	0.362
KCND3	Q9UK17	KCND3_HUMAN	Potassium voltage-gated channel subfamily D member 3	1.76484e+06		2.26675e+06	1.63879e+06		1.73395e+07			1.89013e+06	1.73395e+07	Vessel enriched	3.21	0.00149983	0.505
TMEM19	Q96HH6	TMM19_HUMAN	Transmembrane protein 19			183429	178847	2.55966e+06	1.48216e+06	1.18032e+06	1.66982e+06	181138	1.72299e+06	Vessel enriched	3.19	7.78852e-05	0.286
TSPAN9	O75954	TSN9_HUMAN	Tetraspanin-9	1.94759e+06	405543	1.1117e+06	484985	1.34214e+07	1.16825e+07	2.38969e+06	7.79902e+06	987456	8.82315e+06	Vessel enriched	3.19	0.000304812	0.465
PLSCR1	O15162	PLS1_HUMAN	Phospholipid scramblase 1	407396	596463	908996	397575	1.22799e+07	5.88046e+06	1.97265e+06	4.13081e+06	577608	6.06596e+06	Vessel enriched	3.18	8.0725e-05	0.348
EDNRA	P25101	EDNRA_HUMAN	Endothelin-1 receptor	110284				2.95949e+06	1.60134e+06	169058	1.24844e+06	110284	1.49458e+06	Vessel enriched	3.18	0.0361584	0.818
SRSF7	Q16629	SRSF7_HUMAN	Serine/arginine-rich splicing factor 7	4.38325e+06	4.83973e+06	2.80812e+06	3.59737e+06	1.44536e+07	2.96819e+07	4.30807e+07	7.64349e+07	3.90712e+06	4.09128e+07	Vessel enriched	3.17	3.69819e-05	0.29
STAB1	Q9NY15	STAB1_HUMAN	Stabilin-1	194712	223826	165260	143471	4.41565e+06	2.1921e+06	394519	1.7582e+06	181817	2.19012e+06	Vessel enriched	3.17	0.00025739	0.451
TSPAN4	O14817	TSN4_HUMAN	Tetraspanin-4		408333	334952	311182	6.92665e+06	4.42905e+06	1.02532e+06	3.02552e+06	351489	3.85163e+06	Vessel enriched	3.16	0.000268444	0.43
TM6SF1	Q9BZW5	TM6S1_HUMAN	Transmembrane 6 superfamily member 1	223678		167777		4.69996e+06	1.41783e+06	1.22375e+06	1.09296e+06	195727	2.10862e+06	Vessel enriched	3.16	0.000621252	0.481
HSPG2	P98160	PGBM_HUMAN	Basement membrane-specific heparan sulfate proteoglycan core protein	907541	1.02483e+06	1.16666e+06	962480	9.53519e+06	7.72272e+06	1.88599e+06	4.7125e+07	1.01538e+06	1.65672e+07	Vessel enriched	3.15	0.00117871	0.581
BGN	P21810	PGS1_HUMAN	Biglycan	1.07495e+06	2.46421e+06	1.09789e+06	1.57552e+06	1.5168e+07	2.14686e+07	1.95094e+06	4.46256e+07	1.55314e+06	2.08033e+07	Vessel enriched	3.15	0.00165007	0.615
CYP20A1	Q6UW02	CP20A_HUMAN	Cytochrome P450 20A1	250223				4.94053e+06	3.6576e+06	657115	2.02618e+06	250223	2.82035e+06	Vessel enriched	3.15	0.0131125	0.756
RAB27A	P51159	RB27A_HUMAN	Ras-related protein Rab-27A	244533				3.58866e+06	1.55575e+06		1.79777e+06	244533	2.31406e+06	Vessel enriched	3.14	0.00329114	0.601
AHNAK	Q09666	AHNK_HUMAN	Neuroblast differentiation-associated protein AHNAK	7.02888e+06	8.44348e+06	4.14502e+06	6.41298e+06	1.16473e+08	8.58821e+07	2.06036e+07	4.53543e+07	6.50759e+06	6.70782e+07	Vessel enriched	3.13	7.49984e-05	0.341
CDH5	P33151	CADH5_HUMAN	Cadherin-5	466617	375626	404308	267812	6.32805e+06	5.59733e+06	708373	4.42125e+06	378591	4.26375e+06	Vessel enriched	3.13	0.000315836	0.468
ZG16B	Q96DA0	PAUF_HUMAN	Pancreatic adenocarcinoma up-regulated factor	53995.1			289372	297534	4.01885e+06			171683	2.15819e+06	Vessel enriched	3.13	0.0359975	0.813
H2AX	P16104	H2AX_HUMAN	Histone H2AX	9.2998e+06	2.17697e+07	1.18563e+07	2.11997e+07	4.27367e+07	2.45777e+08	1.48836e+08	1.84467e+08	1.60314e+07	1.55454e+08	Vessel enriched	3.12	0.000114378	0.376
STARD3	Q14849	STAR3_HUMAN	StAR-related lipid transfer protein 3	262595			250110	541125	5.58928e+06	961424	8.22935e+06	256352	3.8303e+06	Vessel enriched	3.11	0.0111723	0.753
PCSK1N	Q9UHG2	PCS1N_HUMAN	ProSAAS	2.71867e+06	1.11545e+06	1.14807e+07	2.62219e+06	1.26607e+07	9.73012e+06	1.38363e+08	2.8023e+07	4.48424e+06	4.71943e+07	Vessel enriched	3.09	0.00330187	0.678
WDR18	Q9BV38	WDR18_HUMAN	WD repeat-containing protein 18	740175	646870	879969	896415	4.68179e+06	5.33852e+06	7.31171e+06	1.04527e+07	790857	6.94619e+06	Vessel enriched	3.08	4.06655e-06	0.152
VCAM1	P19320	VCAM1_HUMAN	Vascular cell adhesion protein 1	200984	167130	34959.6	266016	1.206e+06	1.30597e+06		903468	167272	1.13848e+06	Vessel enriched	3.08	0.000586418	0.498
FCGR2B	P31994	FCG2B_HUMAN	Low affinity immunoglobulin gamma Fc region receptor II-b	103157				1.59666e+06	875322		462182	103157	978053	Vessel enriched	3.07	0.00641819	0.68
EPB42	P16452	EPB42_HUMAN	Protein 4.2	623344	863177	841394	652618	1.63489e+07	6.27674e+06	2.85417e+06	4.76757e+06	745133	7.56185e+06	Vessel enriched	3.05	5.84994e-05	0.319
CYP2U1	Q7Z449	CP2U1_HUMAN	Cytochrome P450 2U1	172859		195268		2.25261e+06	1.35438e+06		1.15023e+06	184064	1.58574e+06	Vessel enriched	3.05	0.00032457	0.378
ENPEP	Q07075	AMPE_HUMAN	Glutamyl aminopeptidase	2.79593e+06	195266	382004	804269	1.00415e+07	7.80249e+06	1.83677e+06	5.52517e+06	1.04437e+06	6.30149e+06	Vessel enriched	3.05	0.0018034	0.624
TMED10	P49755	TMEDA_HUMAN	Transmembrane emp24 domain-containing protein 10	3.4214e+06	2.6805e+06	2.36711e+06	2.35901e+06	2.35939e+07	1.95532e+07	1.5651e+07	3.25407e+07	2.707e+06	2.28347e+07	Vessel enriched	3.04	3.64849e-06	0.146
TLN1	Q9Y490	TLN1_HUMAN	Talin-1	1.07431e+07	1.00693e+07	1.10292e+07	1.54243e+07	2.54548e+08	1.07625e+08	4.15698e+07	7.3088e+07	1.18165e+07	1.19208e+08	Vessel enriched	3.04	7.70428e-05	0.344
F10	P00742	FA10_HUMAN	Coagulation factor X	169322	132860			536664	601694	1.44029e+06	4.86814e+06	151091	1.8617e+06	Vessel enriched	3.03	0.0042702	0.676
SLC5A6	Q9Y289	SC5A6_HUMAN	Sodium-dependent multivitamin transporter	768638	399400	359246	387578	7.53409e+06	4.09895e+06	1.14118e+06	5.31633e+06	478716	4.52264e+06	Vessel enriched	3.02	0.000164335	0.411
CEMIP2	Q9UHN6	CEIP2_HUMAN	Inactive cell surface hyaluronidase CEMIP2	743482	257314	537630	280498	7.65197e+06	4.79535e+06	978048	3.4979e+06	454731	4.23082e+06	Vessel enriched	3.02	0.00034986	0.476
MYO1C	O00159	MYO1C_HUMAN	Unconventional myosin-Ic	1.0134e+06	446481	730050	1.3375e+06	1.25285e+07	7.77353e+06	890741	2.21527e+07	881859	1.08364e+07	Vessel enriched	3.02	0.00310364	0.673
TBXA2R	P21731	TA2R_HUMAN	Thromboxane A2 receptor				223222	2.56802e+06	2.22404e+06		1.04228e+06	223222	1.94478e+06	Vessel enriched	3.02	0.00458592	0.643
YAP1	P46937	YAP1_HUMAN	Transcriptional coactivator YAP1		109370			809783	965954			109370	887868	Vessel enriched	3.02	0.0053437	0.63
SYNGR2	O43760	SNG2_HUMAN	Synaptogyrin-2	8.42183e+06	6.4413e+06	2.68831e+06	5.37096e+06	8.34531e+07	2.5676e+07	4.11398e+07	3.71708e+07	5.7306e+06	4.68599e+07	Vessel enriched	3.01	4.44766e-05	0.3
NUP85	Q9BW27	NUP85_HUMAN	Nuclear pore complex protein Nup85	817480	599010	735368	420764	5.08187e+06	3.91445e+06	4.3976e+06	7.0209e+06	643155	5.10371e+06	Vessel enriched	3	5.21192e-06	0.165
TMEM43	Q9BTV4	TMM43_HUMAN	Transmembrane protein 43	3.92111e+06	3.27872e+06	3.08083e+06	3.46359e+06	5.55438e+07	2.95577e+07	9.49702e+06	3.64037e+07	3.43606e+06	3.27505e+07	Vessel enriched	3	7.24597e-05	0.338
TMEM205	Q6UW68	TM205_HUMAN	Transmembrane protein 205	2.10063e+06	765014	706028	1.22471e+06	1.65334e+07	1.04611e+07	1.09345e+07	3.02691e+06	1.1991e+06	1.0239e+07	Vessel enriched	3	0.000168594	0.413
SLC27A3	Q5K4L6	S27A3_HUMAN	Long-chain fatty acid transport protein 3	159988			238502	2.82829e+06	1.03691e+06		1.29677e+06	199245	1.72066e+06	Vessel enriched	3	0.000780852	0.474
LRRC25	Q8N386	LRC25_HUMAN	Leucine-rich repeat-containing protein 25	65240				543300	786562		329392	65240	553085	Vessel enriched	3	0.00418843	0.632
SPARCL1	Q14515	SPRL1_HUMAN	SPARC-like protein 1	1.05649e+07	1.52596e+07	1.17074e+07	9.84495e+06	2.85106e+08	2.20139e+08	3.32694e+07	3.53391e+07	1.18442e+07	1.43463e+08	Vessel enriched	2.99	0.000855311	0.546
HSPB1	P04792	HSPB1_HUMAN	Heat shock protein beta-1	9.56782e+06	9.57866e+06	3.96107e+06	7.74475e+06	8.38684e+07	1.1938e+08	7.0522e+06	1.59275e+08	7.71307e+06	9.2394e+07	Vessel enriched	2.99	0.00340627	0.681
TRA2B	P62995	TRA2B_HUMAN	Transformer-2 protein homolog beta	2.71672e+06	3.90994e+06	2.83911e+06	3.10739e+06	1.83646e+07	1.8052e+07	2.04895e+07	5.13141e+07	3.14329e+06	2.7055e+07	Vessel enriched	2.97	1.54626e-05	0.231
SLC16A3	O15427	MOT4_HUMAN	Monocarboxylate transporter 4	348882	242967			5.86988e+06	3.70998e+06	669579	1.77756e+06	295924	3.00675e+06	Vessel enriched	2.95	0.00379516	0.664
SLC7A5	Q01650	LAT1_HUMAN	Large neutral amino acids transporter small subunit 1	8.97252e+06	6.34413e+06	1.08322e+07	1.07694e+07	1.52342e+08	5.25661e+07	4.66345e+07	6.01756e+07	9.22955e+06	7.79295e+07	Vessel enriched	2.93	2.82178e-05	0.273
MRGPRF	Q96AM1	MRGRF_HUMAN	Mas-related G-protein coupled receptor member F	627899	421265	729023	982361	1.20059e+07	5.40355e+06	1.16294e+06	8.4575e+06	690137	6.75748e+06	Vessel enriched	2.93	0.000657227	0.523
LBR	Q14739	LBR_HUMAN	Delta(14)-sterol reductase LBR	882827	782451	937513	1.62135e+06	1.36504e+07	5.0984e+06	3.79493e+06	1.1876e+07	1.05603e+06	8.60492e+06	Vessel enriched	2.89	7.14726e-05	0.337
TMCO1	Q9UM00	TMCO1_HUMAN	Calcium load-activated calcium channel	2.38422e+06	337310	552228	540516	5.50695e+06	6.10667e+06	2.88022e+06	7.40651e+06	953568	5.47509e+06	Vessel enriched	2.89	0.000326753	0.471
ICAM1	P05362	ICAM1_HUMAN	Intercellular adhesion molecule 1	566615	1.49693e+06	514850	1.07591e+06	1.02398e+07	1.00546e+07	1.78565e+06	7.67047e+06	913576	7.43763e+06	Vessel enriched	2.89	0.000401642	0.487
MFSD10	Q14728	MFS10_HUMAN	Major facilitator superfamily domain-containing protein 10	639409		424427		8.27136e+06	4.02167e+06	1.476e+06	4.47894e+06	531918	4.56199e+06	Vessel enriched	2.89	0.00151255	0.564
RUVBL2	Q9Y230	RUVB2_HUMAN	RuvB-like 2	3.46994e+06	1.87218e+06	1.19542e+06	1.27614e+06	1.16431e+07	1.50134e+07	1.03891e+07	1.6016e+07	1.95342e+06	1.32654e+07	Vessel enriched	2.88	2.10845e-05	0.253
TRA2A	Q13595	TRA2A_HUMAN	Transformer-2 protein homolog alpha	567519	733841	462304	838788	3.19517e+06	3.85909e+06	3.48676e+06	1.09104e+07	650613	5.36285e+06	Vessel enriched	2.88	4.39358e-05	0.3
ARSD	P51689	ARSD_HUMAN	Arylsulfatase D	235266		304940		3.33402e+06	2.52059e+06		905568	270103	2.25339e+06	Vessel enriched	2.88	0.00175063	0.552
PLXDC1	Q8IUK5	PLDX1_HUMAN	Plexin domain-containing protein 1	1.18909e+06	654656	1.13715e+06	987228	1.65096e+07	9.14079e+06	2.63014e+06	6.31389e+06	992032	8.6486e+06	Vessel enriched	2.87	0.000156253	0.406
GTF3C3	Q9Y5Q9	TF3C3_HUMAN	General transcription factor 3C polypeptide 3	67319.2				330205			737808	67319.2	534006	Vessel enriched	2.87	0.0112127	0.715
ARL6IP5	O75915	PRAF3_HUMAN	PRA1 family protein 3	5.28458e+06	848433	920405	1.19288e+06	1.87395e+07	1.67397e+07	1.33118e+07	3.23718e+06	2.06157e+06	1.3007e+07	Vessel enriched	2.86	0.00128983	0.59
LRCH4	O75427	LRCH4_HUMAN	Leucine-rich repeat and calponin homology domain-containing protein 4	129963			82603.2	1.42052e+06	673426		425049	106283	839664	Vessel enriched	2.84	0.00158135	0.539
FMNL3	Q8IVF7	FMNL3_HUMAN	Formin-like protein 3	158312				4.2904e+06	946218	281313	1.45118e+06	158312	1.74228e+06	Vessel enriched	2.84	0.0424729	0.826
SLC12A7	Q9Y666	S12A7_HUMAN	Solute carrier family 12 member 7	1.3015e+06		1.43799e+06	1.42672e+06	2.04096e+07	8.87664e+06	5.45293e+06	9.50958e+06	1.38873e+06	1.10622e+07	Vessel enriched	2.83	0.000121905	0.355
ARSL	P51690	ARSL_HUMAN	Arylsulfatase L	323085		194469		6.66787e+06	1.6694e+06	1.21485e+06	743822	258777	2.57399e+06	Vessel enriched	2.83	0.00503577	0.691
HLA-C	P10321	HLAC_HUMAN	HLA class I histocompatibility antigen, C alpha chain	2.00883e+06	2.70638e+06	2.28627e+06	2.12789e+06	2.51186e+07	1.70746e+07	9.56265e+06	1.6245e+07	2.28234e+06	1.70002e+07	Vessel enriched	2.82	1.16225e-05	0.212
NUP155	O75694	NU155_HUMAN	Nuclear pore complex protein Nup155	1.60802e+06	887644	1.58456e+06	1.87158e+06	1.02652e+07	7.24756e+06	8.11525e+06	1.72809e+07	1.48795e+06	1.07272e+07	Vessel enriched	2.82	2.21433e-05	0.257
CIC	Q96RK0	CIC_HUMAN	Protein capicua homolog	219526	1.10152e+07	6.97013e+06				1.81426e+07		6.0683e+06	1.81426e+07	Not differentially expressed	2.82	0.172179	0.879
TMEM51	Q9NW97	TMM51_HUMAN	Transmembrane protein 51	256265		186720		3.27776e+06	3.47256e+06	244043	2.01791e+06	221493	2.25307e+06	Vessel enriched	2.81	0.0151679	0.773
LIMA1	Q9UHB6	LIMA1_HUMAN	LIM domain and actin-binding protein 1	673791	711005	430014	847619	5.98275e+06	4.07236e+06		3.72547e+06	665607	4.59353e+06	Vessel enriched	2.8	4.15635e-05	0.272
P2RX4	Q99571	P2RX4_HUMAN	P2X purinoceptor 4		132556		134380	1.58182e+06	721806		705044	133468	1.00289e+06	Vessel enriched	2.8	0.00084311	0.481
LEMD2	Q8NC56	LEMD2_HUMAN	LEM domain-containing protein 2	2.76352e+06	2.13331e+06	1.81923e+06	2.76058e+06	2.11812e+07	1.60244e+07	8.65767e+06	2.29038e+07	2.36916e+06	1.71918e+07	Vessel enriched	2.79	2.13124e-05	0.254
S100A4	P26447	S10A4_HUMAN	Protein S100-A4	319523	357880	285853	131174	1.1476e+06	2.51078e+06		1.93663e+06	273607	1.865e+06	Vessel enriched	2.79	0.000145737	0.37
MBOAT7	Q96N66	MBOA7_HUMAN	Lysophospholipid acyltransferase 7	3.94144e+06	548999	2.06356e+06	1.34374e+06	1.5804e+07	5.44709e+06	1.04326e+07	1.52445e+07	1.97444e+06	1.1732e+07	Vessel enriched	2.79	0.000491617	0.502
PRTN3	P24158	PRTN3_HUMAN	Myeloblastin	780329		217791	322392	1.93372e+06	2.04102e+06		4.58383e+06	440171	2.85285e+06	Vessel enriched	2.79	0.000884388	0.51
SSR3	Q9UNL2	SSRG_HUMAN	Translocon-associated protein subunit gamma	277120				2.75671e+06	1.34209e+06	1.31742e+06	2.75883e+06	277120	2.04376e+06	Vessel enriched	2.79	0.00385175	0.647
TMPO	P42166	LAP2A_HUMAN	Lamina-associated polypeptide 2, isoform alpha	5.06023e+06	8.63402e+06	5.19962e+06	6.9381e+06	4.19752e+07	4.81491e+07	2.62773e+07	6.58032e+07	6.458e+06	4.55512e+07	Vessel enriched	2.78	1.80589e-05	0.243
RECK	O95980	RECK_HUMAN	Reversion-inducing cysteine-rich protein with Kazal motifs	137619	296304	532274	257782	3.37974e+06	1.86361e+06	1.18221e+06	1.67959e+06	305995	2.02629e+06	Vessel enriched	2.78	0.00010033	0.366
TGFB1	P01137	TGFB1_HUMAN	Transforming growth factor beta-1 proprotein		97681.4			1.12495e+06	474494		569620	97681.4	723020	Vessel enriched	2.78	0.00658056	0.682
CTDP1	Q9Y5B0	CTDP1_HUMAN	RNA polymerase II subunit A C-terminal domain phosphatase	107688			113213	757337				110450	757337	Vessel enriched	2.78	0.00786055	0.678
PRPF8	Q6P2Q9	PRP8_HUMAN	Pre-mRNA-processing-splicing factor 8	6.40222e+06	5.2973e+06	6.69313e+06	8.42468e+06	3.85992e+07	2.89495e+07	3.92548e+07	9.25732e+07	6.70433e+06	4.98442e+07	Vessel enriched	2.76	3.30179e-05	0.283
NDC1	Q9BTX1	NDC1_HUMAN	Nucleoporin NDC1	215767		226339	347296	1.85821e+06	942466	1.51897e+06	3.49548e+06	263134	1.95378e+06	Vessel enriched	2.76	0.000184998	0.393
SLCO2B1	O94956	SO2B1_HUMAN	Solute carrier organic anion transporter family member 2B1	941919	859533	603353	796378	1.15893e+07	7.89465e+06	1.31532e+06	6.83367e+06	800296	6.90823e+06	Vessel enriched	2.76	0.000589423	0.515
CALHM2	Q9HA72	CAHM2_HUMAN	Calcium homeostasis modulator protein 2	336306				4.74765e+06	2.50418e+06	1.06911e+06	2.07649e+06	336306	2.59936e+06	Vessel enriched	2.75	0.00905217	0.728
SLC20A2	Q08357	S20A2_HUMAN	Sodium-dependent phosphate transporter 2	1.03415e+06	1.21004e+06	1.58056e+06	1.83819e+06	1.85909e+07	8.59087e+06	5.233e+06	8.63912e+06	1.41573e+06	1.02635e+07	Vessel enriched	2.74	4.97164e-05	0.306
SRSF4	Q08170	SRSF4_HUMAN	Serine/arginine-rich splicing factor 4	1.11816e+06	1.64931e+06	2.77466e+06	3.15102e+06	8.62686e+06	7.73429e+06	1.65962e+07	2.93822e+07	2.17329e+06	1.55849e+07	Vessel enriched	2.74	0.000189642	0.424
TMEM123	Q8N131	PORIM_HUMAN	Porimin	1.25599e+06	1.62918e+06	521156	1.47492e+06	1.16787e+07	1.42831e+07	2.47677e+06	7.579e+06	1.22031e+06	9.00439e+06	Vessel enriched	2.74	0.000498575	0.503
EIF4A3	P38919	IF4A3_HUMAN	Eukaryotic initiation factor 4A-III	1.93344e+06	1.08839e+06	954703	1.00091e+06	6.25838e+06	6.56369e+06	5.05466e+06	1.89095e+07	1.24436e+06	9.19656e+06	Vessel enriched	2.73	9.59544e-05	0.362
PLEKHA5	Q9HAU0	PKHA5_HUMAN	Pleckstrin homology domain-containing family A member 5	387201	83551.5	73417.2	520357	1.24017e+06				266132	1.24017e+06	Vessel enriched	2.73	0.0373682	0.819
CD40	P25942	TNR5_HUMAN	Tumor necrosis factor receptor superfamily member 5	405704	560666	347410	399336	2.83084e+06	3.57862e+06		2.0956e+06	428279	2.83502e+06	Vessel enriched	2.72	4.02344e-05	0.27
SRSF1	Q07955	SRSF1_HUMAN	Serine/arginine-rich splicing factor 1	6.11906e+06	1.13857e+07	5.35446e+06	9.37502e+06	3.34566e+07	6.0229e+07	3.43615e+07	9.43057e+07	8.05855e+06	5.55882e+07	Vessel enriched	2.72	6.41889e-05	0.327
MYO1B	O43795	MYO1B_HUMAN	Unconventional myosin-Ib	711131		560214	509161	4.48857e+06	1.4906e+06		8.64839e+06	593502	4.87585e+06	Vessel enriched	2.72	0.00156611	0.569
COL1A2	P08123	CO1A2_HUMAN	Collagen alpha-2(I) chain				713193	1.53471e+06	2.23357e+06		3.05189e+07	713193	1.14291e+07	Not differentially expressed	2.72	0.106187	0.863
S100A7	P31151	S10A7_HUMAN	Protein S100-A7	210106	3.52101e+06	491906	1.5646e+07	1.32366e+06	2.37526e+07	7.87604e+06	4.10434e+07	4.96726e+06	1.84989e+07	Not differentially expressed	2.7	0.0582698	0.845
INTS11	Q5TA45	INT11_HUMAN	Integrator complex subunit 11	216682		212324	181265	1.69914e+06	1.0171e+06	797169	2.12701e+06	203424	1.41011e+06	Vessel enriched	2.69	0.000108433	0.344
CYB5R3	P00387	NB5R3_HUMAN	NADH-cytochrome b5 reductase 3	2.25919e+07	1.82742e+07	2.29261e+07	2.68135e+07	2.91795e+08	2.03994e+08	5.30019e+07	1.38107e+08	2.26514e+07	1.71724e+08	Vessel enriched	2.69	0.000184696	0.422
SNU13	P55769	NH2L1_HUMAN	NHP2-like protein 1	830942	610820	364481	274683	2.11228e+06	1.57514e+06	3.08425e+06	8.48511e+06	520231	3.8142e+06	Vessel enriched	2.69	0.000431646	0.492
UTP3	Q9NQZ2	SAS10_HUMAN	Something about silencing protein 10			117561	66736	456455	315693	446380	1.64255e+06	92148.6	715270	Vessel enriched	2.69	0.00279631	0.634
NT5DC2	Q9H857	NT5D2_HUMAN	5'-nucleotidase domain-containing protein 2	282092				2.86021e+06	1.32732e+06		1.5867e+06	282092	1.92475e+06	Vessel enriched	2.69	0.00685057	0.686
IFIT1	P09914	IFIT1_HUMAN	Interferon-induced protein with tetratricopeptide repeats 1	537929	203693		331473	3.37023e+06	1.19608e+06		2.38092e+06	357699	2.31574e+06	Vessel enriched	2.68	0.000767941	0.499
ARL6IP1	Q15041	AR6P1_HUMAN	ADP-ribosylation factor-like protein 6-interacting protein 1	5.44658e+06	506512	137228	196888	6.01927e+06	3.65262e+06	1.49361e+06	3.81776e+06	1.5718e+06	3.74581e+06	Vessel enriched	2.68	0.0153572	0.784
SBSPON	Q8IVN8	SBSPO_HUMAN	Somatomedin-B and thrombospondin type-1 domain-containing protein	80878.6				809976	272753		605013	80878.6	562581	Vessel enriched	2.66	0.0112551	0.733
GNAI3	P08754	GNAI3_HUMAN	Guanine nucleotide-binding protein G(i) subunit alpha-3	3.43552e+06	2.75087e+06	1.61997e+06	1.83714e+06	2.90765e+07	1.72589e+07	7.16072e+06	1.2006e+07	2.41088e+06	1.63755e+07	Vessel enriched	2.65	0.000137584	0.394
ITM2A	O43736	ITM2A_HUMAN	Integral membrane protein 2A	276458		236427	95271.3	2.36074e+06	1.73273e+06	286361	1.53527e+06	202719	1.47878e+06	Vessel enriched	2.65	0.00330967	0.666
COL6A2	P12110	CO6A2_HUMAN	Collagen alpha-2(VI) chain	346507	634749	587432	399631	2.01042e+06	957172		1.39585e+07	492080	5.64205e+06	Vessel enriched	2.65	0.00524747	0.706
NUP93	Q8N1F7	NUP93_HUMAN	Nuclear pore complex protein Nup93	2.31201e+06	1.31452e+06	1.75924e+06	2.1898e+06	1.14174e+07	8.57609e+06	1.00535e+07	1.77639e+07	1.89389e+06	1.19527e+07	Vessel enriched	2.64	2.1073e-05	0.253
CPT1A	P50416	CPT1A_HUMAN	Carnitine O-palmitoyltransferase 1, liver isoform	5.68351e+06	1.62164e+06	6.12797e+06	5.34389e+06	5.29796e+07	3.35505e+07	1.22745e+07	2.09453e+07	4.69425e+06	2.99375e+07	Vessel enriched	2.64	0.000503117	0.503
RASIP1	Q5U651	RAIN_HUMAN	Ras-interacting protein 1	162317		186374		1.93156e+06	464504		1.43011e+06	174346	1.27539e+06	Vessel enriched	2.64	0.00365803	0.642
SP1	P08047	SP1_HUMAN	Transcription factor Sp1		483999		207702	782346			4.96467e+06	345850	2.87351e+06	Vessel enriched	2.64	0.021488	0.782
MAOA	P21397	AOFA_HUMAN	Amine oxidase [flavin-containing] A	1.17864e+07	5.95987e+06	1.22109e+07	1.02385e+07	9.11804e+07	7.23189e+07	3.40169e+07	5.82515e+07	1.00489e+07	6.39419e+07	Vessel enriched	2.63	5.15548e-05	0.308
CBX7	O95931	CBX7_HUMAN	Chromobox protein homolog 7	280272				1.25957e+06	1.06169e+06		3.93053e+06	280272	2.08393e+06	Vessel enriched	2.63	0.01793	0.769
NUP160	Q12769	NU160_HUMAN	Nuclear pore complex protein Nup160	1.29651e+06	437621	687871	595758	4.06317e+06	3.31233e+06	3.68324e+06	6.77347e+06	754440	4.45805e+06	Vessel enriched	2.62	6.12654e-05	0.323
ZC3H11A	O75152	ZC11A_HUMAN	Zinc finger CCCH domain-containing protein 11A	540284			34507				837075	287395	837075	Not differentially expressed	2.62	0.121772	0.866
PDE4B	Q07343	PDE4B_HUMAN	3',5'-cyclic-AMP phosphodiesterase 4B	556953	333262	410669	432006		2.69204e+06		2.52417e+06	433223	2.6081e+06	Vessel enriched	2.61	0.000243651	0.387
THBS1	P07996	TSP1_HUMAN	Thrombospondin-1	415311	290001	416615		5.31895e+06	2.71624e+06	822916	2.18192e+06	373976	2.76001e+06	Vessel enriched	2.61	0.00097677	0.538
FKBP7	Q9Y680	FKBP7_HUMAN	Peptidyl-prolyl cis-trans isomerase FKBP7		147804			1.1245e+06	1.03395e+06		637099	147804	931851	Vessel enriched	2.61	0.00636104	0.679
CD164	Q04900	MUC24_HUMAN	Sialomucin core protein 24		127281			1.04095e+06	1.57443e+06	467264	481904	127281	891139	Vessel enriched	2.61	0.0111391	0.744
ITGB3	P05106	ITB3_HUMAN	Integrin beta-3	74684.4	281597		997759	3.09857e+06	3.15257e+06	405386	2.04083e+06	451347	2.17434e+06	Vessel enriched	2.61	0.0144863	0.776
TSPO	P30536	TSPO_HUMAN	Translocator protein	981935		450879	401658	7.2096e+06	2.7511e+06	2.26793e+06	2.97229e+06	611491	3.80023e+06	Vessel enriched	2.6	0.000458475	0.478
MRC2	Q9UBG0	MRC2_HUMAN	C-type mannose receptor 2	430079	522614	396375	418399	6.08935e+06	3.68771e+06	813339	2.77948e+06	441867	3.34247e+06	Vessel enriched	2.6	0.000486013	0.501
ERH	P84090	ERH_HUMAN	Enhancer of rudimentary homolog	1.56696e+06	812213	362384	370488	4.24801e+06	1.77209e+06	4.5396e+06	6.81933e+06	778011	4.34476e+06	Vessel enriched	2.6	0.000606742	0.517
TXNIP	Q9H3M7	TXNIP_HUMAN	Thioredoxin-interacting protein	72844.3				272189			714872	72844.3	493531	Vessel enriched	2.6	0.0211752	0.771
AEBP1	Q8IUX7	AEBP1_HUMAN	Adipocyte enhancer-binding protein 1	170724	164043			2.8697e+06	1.70028e+06	162026	1.32541e+06	167383	1.51435e+06	Vessel enriched	2.6	0.0227437	0.797
NECTIN2	Q92692	NECT2_HUMAN	Nectin-2	1.50721e+06	2.03814e+06	2.03205e+06	1.58669e+06	1.70794e+07	1.37915e+07	4.79795e+06	1.15972e+07	1.79102e+06	1.18165e+07	Vessel enriched	2.59	8.06001e-05	0.348
TGM2	P21980	TGM2_HUMAN	Protein-glutamine gamma-glutamyltransferase 2	2.38878e+06	1.80563e+06	1.68875e+06	2.7811e+06	2.3369e+07	1.54021e+07	3.86835e+06	1.92696e+07	2.16606e+06	1.54773e+07	Vessel enriched	2.59	0.00045686	0.496
TM9SF2	Q99805	TM9S2_HUMAN	Transmembrane 9 superfamily member 2	3.95663e+06	588979	1.2777e+06	1.03566e+06	1.66735e+07	1.15696e+07	2.83374e+06	7.41317e+06	1.71474e+06	9.62251e+06	Vessel enriched	2.59	0.00184125	0.626
B4GALT1	P15291	B4GT1_HUMAN	Beta-1,4-galactosyltransferase 1	116915	216307	141032	170903	1.26003e+06	1.04584e+06		615435	161289	973769	Vessel enriched	2.57	0.000114952	0.349
SNRPA1	P09661	RU2A_HUMAN	U2 small nuclear ribonucleoprotein A'	1.59065e+06	1.04126e+06	1.38882e+06	2.05813e+06	4.589e+06	6.95609e+06	7.80199e+06	2.35831e+07	1.51971e+06	1.07326e+07	Vessel enriched	2.57	0.000275792	0.457
SPCS1	Q9Y6A9	SPCS1_HUMAN	Signal peptidase complex subunit 1	557739		224860		3.90409e+06	1.56706e+06	907739	3.49258e+06	391299	2.46787e+06	Vessel enriched	2.57	0.00413941	0.673
TRAM1	Q15629	TRAM1_HUMAN	Translocating chain-associated membrane protein 1	786751		1.02522e+06	1.50941e+06	1.2046e+07	4.65987e+06	2.81851e+06	9.84119e+06	1.10713e+06	7.3414e+06	Vessel enriched	2.56	0.000794149	0.521
SOAT1	P35610	SOAT1_HUMAN	Sterol O-acyltransferase 1	115120			248794	2.19686e+06	590689		765784	181957	1.18444e+06	Vessel enriched	2.56	0.00511123	0.676
SNRNP200	O75643	U520_HUMAN	U5 small nuclear ribonucleoprotein 200 kDa helicase	2.52998e+06	1.5969e+06	2.39707e+06	2.80361e+06	1.50659e+07	9.44349e+06	9.64279e+06	2.32788e+07	2.33189e+06	1.43577e+07	Vessel enriched	2.55	5.24402e-05	0.309
ITGB5	P18084	ITB5_HUMAN	Integrin beta-5	1.70721e+06	1.30603e+06	1.04207e+06	1.28212e+06	1.46978e+07	8.0483e+06	3.24513e+06	9.12049e+06	1.33436e+06	8.77793e+06	Vessel enriched	2.55	0.000163048	0.41
H1-2	P16403	H12_HUMAN	Histone H1.2	8.55677e+07	2.48575e+08	3.26745e+07	5.65711e+07	1.29389e+09	2.33181e+09	7.74329e+07	1.99752e+08	1.05847e+08	9.75722e+08	Vessel enriched	2.55	0.0221548	0.803
POGLUT3	Q7Z4H8	PLGT3_HUMAN	Protein O-glucosyltransferase 3	568443	1.06912e+06	593638	605823	7.33308e+06	6.54158e+06	1.6405e+06	3.13531e+06	709255	4.66262e+06	Vessel enriched	2.54	0.000319292	0.469
PALM2AKAP2	Q9Y2D5	PLAK2_HUMAN	PALM2-AKAP2 fusion protein	1.08005e+06	1.15558e+06	1.01355e+06	1.36671e+06	1.29312e+07	9.12745e+06	2.28603e+06	7.19364e+06	1.15397e+06	7.88458e+06	Vessel enriched	2.53	0.000324662	0.47
S100A9	P06702	S10A9_HUMAN	Protein S100-A9	360562	1.52422e+06	769402	6.85084e+06	2.33412e+06	3.84503e+07	1.4288e+06	2.52216e+07	2.37626e+06	1.68587e+07	Vessel enriched	2.53	0.04058	0.831
ESYT2	A0FGR8	ESYT2_HUMAN	Extended synaptotagmin-2	5.73477e+06	3.43106e+06	4.55873e+06	5.57041e+06	6.86349e+07	2.15009e+07	1.23585e+07	2.95343e+07	4.82374e+06	3.30071e+07	Vessel enriched	2.52	0.000327432	0.471
MPO	P05164	PERM_HUMAN	Myeloperoxidase			691679	500280	3.42238e+06	2.98925e+06	1.74097e+06	7.37259e+06	595980	3.8813e+06	Vessel enriched	2.52	0.00200105	0.597
SLC43A3	Q8NBI5	S43A3_HUMAN	Equilibrative nucleobase transporter 1	201785		152236		3.58147e+06	1.55734e+06	167575	1.10394e+06	177010	1.60258e+06	Vessel enriched	2.52	0.0285755	0.809
FAM162B	Q5T6X4	F162B_HUMAN	Protein FAM162B	746096	140501	904736	606984	3.3469e+06	2.802e+06		2.29348e+06	599579	2.81413e+06	Vessel enriched	2.51	0.00192794	0.614
LGALS7B	P47929	LEG7_HUMAN	Galectin-7		1.57148e+06	497904	2.75315e+06	759177	1.78734e+08	2.23132e+06	9.7513e+06	1.60751e+06	4.78689e+07	Not differentially expressed	2.51	0.113207	0.868
EMC3	Q9P0I2	EMC3_HUMAN	ER membrane protein complex subunit 3	1.51201e+06	601519	831501	648683	6.24475e+06	2.98799e+06	3.6052e+06	7.42643e+06	898429	5.06609e+06	Vessel enriched	2.5	0.000131108	0.389
EPHX1	P07099	HYEP_HUMAN	Epoxide hydrolase 1	1.35862e+07	8.10756e+06	1.20319e+07	1.71424e+07	1.34702e+08	1.00099e+08	2.94479e+07	5.86596e+07	1.2717e+07	8.07271e+07	Vessel enriched	2.5	0.00031199	0.467
TM9SF1	O15321	TM9S1_HUMAN	Transmembrane 9 superfamily member 1	406727		318849	327397	3.29904e+06	1.88233e+06		1.22917e+06	350991	2.13685e+06	Vessel enriched	2.5	0.000540982	0.468
EMC4	Q5J8M3	EMC4_HUMAN	ER membrane protein complex subunit 4	1.02273e+06		368379	308121	2.8333e+06	1.17813e+06	6.21663e+06	2.81672e+06	566410	3.26119e+06	Vessel enriched	2.5	0.00192661	0.614
DDRGK1	Q96HY6	DDRGK_HUMAN	DDRGK domain-containing protein 1	1.855e+06	632453	909532	1.35023e+06	5.81842e+06	1.05613e+07	2.62094e+06	8.93156e+06	1.18681e+06	6.98305e+06	Vessel enriched	2.49	0.000416312	0.49
MAP3K20	Q9NYL2	M3K20_HUMAN	Mitogen-activated protein kinase kinase kinase 20	168307				1.53949e+06	395015		1.40329e+06	168307	1.1126e+06	Vessel enriched	2.49	0.0259157	0.794
DDOST	P39656	OST48_HUMAN	Dolichyl-diphosphooligosaccharide--protein glycosyltransferase 48 kDa subunit	5.5471e+06	4.51922e+06	6.90609e+06	6.3669e+06	5.15332e+07	2.76499e+07	2.19564e+07	3.42112e+07	5.83483e+06	3.38377e+07	Vessel enriched	2.48	3.85246e-05	0.292
DDX27	Q96GQ7	DDX27_HUMAN	Probable ATP-dependent RNA helicase DDX27	452241		496388	680410	2.51554e+06	2.19902e+06	2.31295e+06	6.15692e+06	543013	3.29611e+06	Vessel enriched	2.48	0.000304444	0.442
FKBP9	O95302	FKBP9_HUMAN	Peptidyl-prolyl cis-trans isomerase FKBP9	1.16103e+06	609216	840772	900988	1.19913e+07	3.94154e+06	1.85478e+06	5.8831e+06	878001	5.91769e+06	Vessel enriched	2.48	0.000568207	0.512
PALMD	Q9NP74	PALMD_HUMAN	Palmdelphin		417403		170376	1.79175e+06	1.33827e+06		1.3699e+06	293890	1.49997e+06	Vessel enriched	2.48	0.00200168	0.57
WFIKKN2	Q8TEU8	WFKN2_HUMAN	WAP, Kazal, immunoglobulin, Kunitz and NTR domain-containing protein 2		147205				498256		1.36163e+06	147205	929941	Vessel enriched	2.48	0.0266682	0.788
NUP107	P57740	NU107_HUMAN	Nuclear pore complex protein Nup107	1.5358e+06	795680	937142	891088	5.06417e+06	4.46542e+06	5.10735e+06	8.30786e+06	1.03993e+06	5.7362e+06	Vessel enriched	2.47	3.83471e-05	0.292
PSMB10	P40306	PSB10_HUMAN	Proteasome subunit beta type-10	517685	388617	358243	437965	3.93131e+06	2.77719e+06	1.16951e+06	2.35366e+06	425628	2.55792e+06	Vessel enriched	2.47	9.08212e-05	0.358
SYPL1	Q16563	SYPL1_HUMAN	Synaptophysin-like protein 1	1.56042e+07	3.2838e+07	1.73911e+07	3.03989e+07	2.48715e+08	1.44944e+08	6.32997e+07	1.1118e+08	2.4058e+07	1.42035e+08	Vessel enriched	2.47	0.000248793	0.448
S100A11	P31949	S10AB_HUMAN	Protein S100-A11	2.51744e+06	4.20303e+06		3.21123e+06	1.76979e+07	7.7792e+07	5.22476e+06	1.46126e+07	3.31057e+06	2.88318e+07	Vessel enriched	2.47	0.00693407	0.727
ELANE	P08246	ELNE_HUMAN	Neutrophil elastase			749203		5.1927e+06	3.55346e+06	2.40996e+06	6.67825e+06	749203	4.45859e+06	Vessel enriched	2.47	0.00841919	0.722
CD302	Q8IX05	CD302_HUMAN	CD302 antigen	315775	296166	223927	216584	1.85311e+06	1.58769e+06		980455	263113	1.47375e+06	Vessel enriched	2.46	0.000116026	0.35
P4HB	P07237	PDIA1_HUMAN	Protein disulfide-isomerase	1.34041e+07	5.73414e+06	7.01915e+06	6.61296e+06	5.79111e+07	6.16013e+07	2.18228e+07	4.16516e+07	8.19259e+06	4.57467e+07	Vessel enriched	2.46	0.00015599	0.406
PHF5A	Q7RTV0	PHF5A_HUMAN	PHD finger-like domain-containing protein 5A	1.26262e+06	2.4883e+06	2.11318e+06	2.6585e+06	1.50156e+07	7.27698e+06	7.03876e+06	2.08226e+07	2.13065e+06	1.25385e+07	Vessel enriched	2.46	0.000189348	0.424
HSD17B11	Q8NBQ5	DHB11_HUMAN	Estradiol 17-beta-dehydrogenase 11	1.55314e+06	1.22925e+06	1.22042e+06	692198	1.38126e+07	8.46946e+06	2.51774e+06	4.98993e+06	1.17375e+06	7.44743e+06	Vessel enriched	2.46	0.000549202	0.51
NES	P48681	NEST_HUMAN	Nestin	370027	359543	970080	591553	5.4552e+06	3.95267e+06	846777	3.805e+06	572801	3.51491e+06	Vessel enriched	2.46	0.00126997	0.589
S1PR2	O95136	S1PR2_HUMAN	Sphingosine 1-phosphate receptor 2			90777		1.17566e+06	290481		361963	90777	609369	Vessel enriched	2.46	0.0270881	0.797
NUP35	Q8NFH5	NUP35_HUMAN	Nucleoporin NUP35	1.22356e+06	1.5767e+06	1.11116e+06	1.40996e+06	5.44213e+06	5.79464e+06	6.58577e+06	1.31475e+07	1.33035e+06	7.74251e+06	Vessel enriched	2.45	5.07207e-05	0.307
INTS1	Q8N201	INT1_HUMAN	Integrator complex subunit 1	614064	321404	233303	297197	1.61526e+06	1.09496e+06		3.6801e+06	366492	2.13011e+06	Vessel enriched	2.45	0.000736098	0.515
DHRS1	Q96LJ7	DHRS1_HUMAN	Dehydrogenase/reductase SDR family member 1	876173	545411	541916	1.19119e+06	8.0306e+06	4.8855e+06	1.23677e+06	5.69276e+06	788672	4.96141e+06	Vessel enriched	2.45	0.0009979	0.563
POMT1	Q9Y6A1	POMT1_HUMAN	Protein O-mannosyl-transferase 1	55046.6			242201	659253			602477	148624	630865	Vessel enriched	2.45	0.0140353	0.751
ATL3	Q6DD88	ATLA3_HUMAN	Atlastin-3	2.24655e+06	2.54439e+06	2.03883e+06	2.61791e+06	2.74046e+07	1.94131e+07	3.66164e+06	1.3423e+07	2.36192e+06	1.59756e+07	Vessel enriched	2.44	0.000936849	0.556
DHRSX	Q8N5I4	DHRSX_HUMAN	Dehydrogenase/reductase SDR family member on chromosome X	309760	252817			2.13716e+06	1.32895e+06		1.22718e+06	281289	1.56443e+06	Vessel enriched	2.44	0.00136	0.524
BRI3BP	Q8WY22	BRI3B_HUMAN	BRI3-binding protein	3.253e+06	1.20122e+06	2.01074e+06	1.52004e+06	6.0648e+06	8.85763e+06	8.24936e+06	2.29702e+07	1.99625e+06	1.15355e+07	Vessel enriched	2.43	0.00034509	0.475
PDLIM1	O00151	PDLI1_HUMAN	PDZ and LIM domain protein 1		1.66994e+06	974379	998409	5.10238e+06	1.08148e+07		4.65381e+06	1.21424e+06	6.85699e+06	Vessel enriched	2.43	0.000769102	0.499
GSTK1	Q9Y2Q3	GSTK1_HUMAN	Glutathione S-transferase kappa 1	2.8212e+06	790457	492606	712595	7.92512e+06	5.92388e+06	2.23433e+06	6.29695e+06	1.20422e+06	5.59507e+06	Vessel enriched	2.43	0.0012976	0.591
REEP3	Q6NUK4	REEP3_HUMAN	Receptor expression-enhancing protein 3		1.11215e+06	591238	1.25393e+06	2.53896e+06	3.44158e+06		1.47897e+07	985774	6.92341e+06	Vessel enriched	2.43	0.00509696	0.692
ILK	Q13418	ILK_HUMAN	Integrin-linked protein kinase	1.70791e+06	799380	823686	1.95647e+06	2.26359e+07	7.88396e+06	1.11199e+06	9.34309e+06	1.32186e+06	1.02437e+07	Vessel enriched	2.43	0.0078257	0.743
MCM3AP	O60318	GANP_HUMAN	Germinal-center associated nuclear protein			110884		376558			953751	110884	665154	Vessel enriched	2.43	0.0266648	0.788
RALY	Q9UKM9	RALY_HUMAN	RNA-binding protein Raly	4.77885e+06	6.39776e+06	3.43132e+06	7.06619e+06	2.81895e+07	2.41075e+07	1.59223e+07	5.55344e+07	5.41853e+06	3.09384e+07	Vessel enriched	2.42	0.000188502	0.424
HNRNPM	P52272	HNRPM_HUMAN	Heterogeneous nuclear ribonucleoprotein M	8.63585e+06	6.48038e+06	6.08845e+06	8.66048e+06	2.95653e+07	2.84572e+07	2.64343e+07	1.0758e+08	7.46629e+06	4.80093e+07	Vessel enriched	2.42	0.000324838	0.47
NUP205	Q92621	NU205_HUMAN	Nuclear pore complex protein Nup205	1.30192e+06	789015	1.9501e+06	2.13671e+06	8.56312e+06	4.46945e+06	5.60649e+06	1.65166e+07	1.54444e+06	8.7889e+06	Vessel enriched	2.42	0.000393171	0.485
SMU1	Q2TAY7	SMU1_HUMAN	WD40 repeat-containing protein SMU1	1.66123e+06	2.00457e+06	2.06977e+06	2.68869e+06	1.32101e+07	9.81944e+06	7.78435e+06	1.44556e+07	2.10606e+06	1.13174e+07	Vessel enriched	2.41	3.5468e-05	0.287
STT3A	P46977	STT3A_HUMAN	Dolichyl-diphosphooligosaccharide--protein glycosyltransferase subunit STT3A	2.09366e+06	1.32927e+06	2.59813e+06	2.61425e+06	2.19841e+07	9.16388e+06	5.92383e+06	1.27617e+07	2.15883e+06	1.24584e+07	Vessel enriched	2.41	0.000223099	0.439
CNPY4	Q8N129	CNPY4_HUMAN	Protein canopy homolog 4		542093	244336		3.2538e+06	4.68536e+06	326183	2.84565e+06	393214	2.77775e+06	Vessel enriched	2.41	0.0304041	0.812
BCAT2	O15382	BCAT2_HUMAN	Branched-chain-amino-acid aminotransferase, mitochondrial	1.70119e+06	678350	1.29746e+06	1.71185e+06	1.48354e+07	8.64317e+06	2.76489e+06	5.5582e+06	1.34721e+06	7.95042e+06	Vessel enriched	2.4	0.000783922	0.536
NOS3	P29474	NOS3_HUMAN	Nitric oxide synthase 3	224135		616925	566933	7.08068e+06	2.93421e+06	427027	2.97501e+06	469331	3.35423e+06	Vessel enriched	2.4	0.013383	0.771
EMG1	Q92979	NEP1_HUMAN	Ribosomal RNA small subunit methyltransferase NEP1	238275	247637	371719	410143	1.38176e+06	1.32158e+06	1.26027e+06	2.97813e+06	316943	1.73544e+06	Vessel enriched	2.39	9.39048e-05	0.361
FGF2	P09038	FGF2_HUMAN	Fibroblast growth factor 2	565758	443781	366225	524905	3.53825e+06	3.37334e+06	877053	3.48492e+06	475167	2.81839e+06	Vessel enriched	2.39	0.000392171	0.485
DCN	P07585	PGS2_HUMAN	Decorin	566283	455898	481374	762220	4.88746e+06	3.25806e+06	831939	5.34742e+06	566444	3.58122e+06	Vessel enriched	2.39	0.00111552	0.575
GNA11	P29992	GNA11_HUMAN	Guanine nucleotide-binding protein subunit alpha-11	5.87888e+06	3.57548e+06	1.61437e+06	2.15785e+06	3.00236e+07	2.15774e+07	4.89021e+06	1.75984e+07	3.30665e+06	1.85224e+07	Vessel enriched	2.39	0.00172654	0.62
HSD17B12	Q53GQ0	DHB12_HUMAN	Very-long-chain 3-oxoacyl-CoA reductase	1.57821e+07	8.31436e+06	1.23265e+07	1.29503e+07	1.09783e+08	3.5712e+07	4.27136e+07	9.1433e+07	1.23433e+07	6.99103e+07	Vessel enriched	2.38	0.000219406	0.437
CTNNA1	P35221	CTNA1_HUMAN	Catenin alpha-1	2.24558e+06	1.90909e+06	1.77627e+06	2.78299e+06	2.36528e+07	1.34537e+07	3.96253e+06	1.24918e+07	2.17848e+06	1.33902e+07	Vessel enriched	2.38	0.000581425	0.514
RNF25	Q96BH1	RNF25_HUMAN	E3 ubiquitin-protein ligase RNF25	630404	693059	589444	668234			3.36095e+06		645285	3.36095e+06	Vessel enriched	2.38	0.00373375	0.644
YBX3	P16989	YBOX3_HUMAN	Y-box-binding protein 3	284121	339161	180989	116843	3.50287e+06	3.13749e+06	246040	549773	230278	1.85904e+06	Vessel enriched	2.38	0.0102077	0.76
EMC2	Q15006	EMC2_HUMAN	ER membrane protein complex subunit 2	2.21737e+06	953650	161519		4.53845e+06	4.90907e+06	1.28172e+06	6.05829e+06	1.11085e+06	4.19688e+06	Vessel enriched	2.38	0.0155547	0.78
RIF1	Q5UIP0	RIF1_HUMAN	Telomere-associated protein RIF1	104763			163594				682772	134179	682772	Vessel enriched	2.38	0.0188364	0.762
S100A8	P05109	S10A8_HUMAN	Protein S100-A8	376893	963247	442107	4.6001e+06	1.50764e+06	2.51022e+07	1.15318e+06	1.22702e+07	1.59559e+06	1.00083e+07	Vessel enriched	2.38	0.038317	0.828
LCN1	P31025	LCN1_HUMAN	Lipocalin-1	2.35253e+06		346021	442911	1.4126e+06	3.1287e+07	1.16129e+06	3.68517e+06	1.04715e+06	9.38651e+06	Vessel enriched	2.38	0.0456695	0.834
SRSF9	Q13242	SRSF9_HUMAN	Serine/arginine-rich splicing factor 9	2.22996e+06	2.5105e+06	2.05529e+06	2.30627e+06	1.04583e+07	1.44615e+07	7.37155e+06	1.68991e+07	2.27551e+06	1.22976e+07	Vessel enriched	2.37	4.96014e-05	0.306
PRXL2A	Q9BRX8	PXL2A_HUMAN	Peroxiredoxin-like 2A	1.1045e+07	4.23215e+06	5.3938e+06	4.43402e+06	4.4385e+07	2.78346e+07	2.11387e+07	3.01947e+07	6.27623e+06	3.08883e+07	Vessel enriched	2.37	0.000140475	0.396
SLC29A1	Q99808	S29A1_HUMAN	Equilibrative nucleoside transporter 1	1.08798e+06	489240	1.6712e+06	1.14349e+06	8.40748e+06	6.88322e+06	2.77714e+06	4.54424e+06	1.09798e+06	5.65302e+06	Vessel enriched	2.37	0.000413455	0.489
TSPAN14	Q8NG11	TSN14_HUMAN	Tetraspanin-14	1.01924e+06	916724	1.11707e+06	1.49278e+06	1.15406e+07	7.79464e+06	2.15429e+06	5.72006e+06	1.13645e+06	6.8024e+06	Vessel enriched	2.37	0.00051727	0.505
JCAD	Q9P266	JCAD_HUMAN	Junctional cadherin 5-associated protein	457723	271183	935927	266270	2.94644e+06	1.52779e+06		2.26879e+06	482776	2.24767e+06	Vessel enriched	2.37	0.000922145	0.532
NUP88	Q99567	NUP88_HUMAN	Nuclear pore complex protein Nup88	875321	675633	958188	1.04932e+06	4.94762e+06	3.88048e+06	3.0087e+06	7.09114e+06	889615	4.73198e+06	Vessel enriched	2.36	6.38992e-05	0.327
LMF1	Q96S06	LMF1_HUMAN	Lipase maturation factor 1	673008	261608	1.37482e+06	1.30435e+06	6.54011e+06	3.48924e+06	2.34119e+06	4.1084e+06	903448	4.11974e+06	Vessel enriched	2.36	0.00116079	0.579
TMPPE	Q6ZT21	TMPPE_HUMAN	Transmembrane protein with metallophosphoesterase domain	573349	184768	613225	542996	4.54166e+06	1.80391e+06	957917	3.11249e+06	478585	2.604e+06	Vessel enriched	2.36	0.00118524	0.582
NUP210	Q8TEM1	PO210_HUMAN	Nuclear pore membrane glycoprotein 210	1.05247e+06	527928	1.32725e+06	1.66605e+06	4.44887e+06	2.06413e+06	5.99077e+06	1.53406e+07	1.14342e+06	6.96111e+06	Vessel enriched	2.36	0.00183134	0.625
RTF2	Q9BY42	RTF2_HUMAN	Replication termination factor 2	514535	152793	110086	362169	3.05942e+06	285061		2.05385e+06	284896	1.79944e+06	Vessel enriched	2.36	0.0143891	0.776
SLC41A3	Q96GZ6	S41A3_HUMAN	Solute carrier family 41 member 3	1.65101e+06	496244	818627	662889	7.6193e+06	4.85394e+06	1.823e+06	4.48268e+06	907192	4.69473e+06	Vessel enriched	2.35	0.00069921	0.527
SEC11C	Q9BY50	SC11C_HUMAN	Signal peptidase complex catalytic subunit SEC11C	1.6158e+06	426999	556952	405320	3.06536e+06	2.46535e+06	2.26158e+06	6.10861e+06	751267	3.47522e+06	Vessel enriched	2.35	0.000705027	0.528
LMNA	P02545	LMNA_HUMAN	Prelamin-A/C	1.45297e+07	3.14033e+07	1.45257e+07	2.65388e+07	7.0547e+07	1.61842e+08	3.55536e+07	2.93351e+08	2.17494e+07	1.40323e+08	Vessel enriched	2.35	0.00230191	0.647
EIF3E	P60228	EIF3E_HUMAN	Eukaryotic translation initiation factor 3 subunit E	4.12494e+06	669592	1.0699e+06	1.02454e+06	1.33819e+07	8.65242e+06	2.56511e+06	6.97022e+06	1.72224e+06	7.8924e+06	Vessel enriched	2.35	0.00281237	0.665
PAPLN	O95428	PPN_HUMAN	Papilin	321611	245482	287291	334385	3.80606e+06	2.68357e+06	296147	1.67392e+06	297192	2.11492e+06	Vessel enriched	2.35	0.00424278	0.699
HNRNPA2B1	P22626	ROA2_HUMAN	Heterogeneous nuclear ribonucleoproteins A2/B1	6.18233e+07	8.16592e+07	5.99605e+07	7.35422e+07	4.18685e+08	3.11192e+08	3.58591e+08	3.11116e+08	6.92463e+07	3.49896e+08	Vessel enriched	2.34	2.28032e-05	0.259
RPN2	P04844	RPN2_HUMAN	Dolichyl-diphosphooligosaccharide--protein glycosyltransferase subunit 2	2.91056e+06	1.73872e+06	3.49182e+06	3.15279e+06	2.59807e+07	1.49339e+07	5.90942e+06	1.61834e+07	2.82347e+06	1.57519e+07	Vessel enriched	2.34	0.000403751	0.487
NOP58	Q9Y2X3	NOP58_HUMAN	Nucleolar protein 58	1.18863e+06	697245	918563	1.4182e+06	4.12209e+06	3.61573e+06	3.59324e+06	1.33995e+07	1.05566e+06	6.18263e+06	Vessel enriched	2.34	0.000446059	0.495
ANK1	P16157	ANK1_HUMAN	Ankyrin-1	1.39465e+06	1.14507e+06	1.1388e+06	981416	1.46149e+07	6.61565e+06	2.44722e+06	4.94968e+06	1.16498e+06	7.15687e+06	Vessel enriched	2.34	0.00059497	0.516
SEC22B	O75396	SC22B_HUMAN	Vesicle-trafficking protein SEC22b	3.49517e+06	1.18828e+06	813540	995269	1.23527e+07	5.84962e+06	3.00266e+06	1.00491e+07	1.62307e+06	7.81353e+06	Vessel enriched	2.34	0.00143741	0.601
KAT7	O95251	KAT7_HUMAN	Histone acetyltransferase KAT7	225226		128465	233858	1.40377e+06	431043		1.44122e+06	195850	1.09201e+06	Vessel enriched	2.34	0.00244727	0.62
THOC1	Q96FV9	THOC1_HUMAN	THO complex subunit 1	360072	249006	354510	454357	1.87375e+06	1.62767e+06	1.16749e+06	2.60333e+06	354486	1.81806e+06	Vessel enriched	2.33	7.21214e-05	0.338
ACVR1	Q04771	ACVR1_HUMAN	Activin receptor type-1	490328		115614	340985	3.95688e+06	414711		1.49358e+06	315642	1.95506e+06	Vessel enriched	2.33	0.0180244	0.784
SNRNP40	Q96DI7	SNR40_HUMAN	U5 small nuclear ribonucleoprotein 40 kDa protein	1.04965e+06	760315	960973	970483	4.35827e+06	3.46413e+06	3.17345e+06	9.76792e+06	935356	5.19094e+06	Vessel enriched	2.32	0.000155504	0.406
NHERF2	Q15599	NHRF2_HUMAN	Na(+)/H(+) exchange regulatory cofactor NHE-RF2	2.50352e+06	4.16173e+06	4.06298e+06	4.0173e+06	3.74016e+07	2.45282e+07	6.80498e+06	1.70959e+07	3.68638e+06	2.14577e+07	Vessel enriched	2.32	0.000675884	0.525
FGB	P02675	FIBB_HUMAN	Fibrinogen beta chain	6.9631e+06	1.81497e+07	8.73189e+06	8.36501e+06	4.139e+07	5.42228e+07	1.93063e+07	1.33399e+08	1.05524e+07	6.20794e+07	Vessel enriched	2.32	0.00145844	0.603
NUP133	Q8WUM0	NU133_HUMAN	Nuclear pore complex protein Nup133	1.83886e+06	1.24901e+06	1.31091e+06	1.73926e+06	8.5899e+06	6.37287e+06	4.82113e+06	1.16793e+07	1.53451e+06	7.8658e+06	Vessel enriched	2.3	8.8901e-05	0.356
LCLAT1	Q6UWP7	LCLT1_HUMAN	Lysocardiolipin acyltransferase 1	1.42616e+06		494855	483188	5.72535e+06	4.80749e+06	1.24813e+06	4.12346e+06	801402	3.97611e+06	Vessel enriched	2.3	0.00328169	0.666
HSD11B1	P28845	DHI1_HUMAN	11-beta-hydroxysteroid dehydrogenase 1	1.9259e+06	1.14387e+06	1.66069e+06	2.25812e+06	1.79682e+07	1.52547e+07	1.7999e+06	9.78623e+06	1.74714e+06	1.12022e+07	Vessel enriched	2.3	0.00394492	0.693
CYP4X1	Q8N118	CP4X1_HUMAN	Cytochrome P450 4X1	1.62866e+06		1.31642e+06	949818	1.19405e+07	6.66981e+06	2.95823e+06	6.24069e+06	1.2983e+06	6.95231e+06	Vessel enriched	2.29	0.000981472	0.539
NELFCD	Q8IXH7	NELFD_HUMAN	Negative elongation factor C/D	384098		159513	269857	2.04275e+06	1.42752e+06	447304	1.86488e+06	271156	1.44561e+06	Vessel enriched	2.29	0.00244072	0.638
ENTPD5	O75356	ENTP5_HUMAN	Nucleoside diphosphate phosphatase ENTPD5	383812	351368		295082	1.67031e+06				343421	1.67031e+06	Vessel enriched	2.29	0.009609	0.719
PDIA5	Q14554	PDIA5_HUMAN	Protein disulfide-isomerase A5	199770				1.36808e+06	744503		908341	199770	1.00697e+06	Vessel enriched	2.29	0.0126799	0.743
ST3GAL6	Q9Y274	SIA10_HUMAN	Type 2 lactosamine alpha-2,3-sialyltransferase	122129				551743	644097			122129	597920	Vessel enriched	2.29	0.0196242	0.765
ACTG2	P63267	ACTH_HUMAN	Actin, gamma-enteric smooth muscle	8.40602e+06	1.60476e+07	8.45901e+06	9.89658e+06	7.282e+07	1.30383e+08	3.05097e+06	2.20046e+08	1.07023e+07	1.06575e+08	Vessel enriched	2.29	0.0482461	0.838
YIF1A	O95070	YIF1A_HUMAN	Protein YIF1A	289566	295902	295042	400030	2.24852e+06	1.25211e+06		1.29194e+06	320135	1.59752e+06	Vessel enriched	2.28	0.000196688	0.4
AIFM2	Q9BRQ8	FSP1_HUMAN	Ferroptosis suppressor protein 1	160985		157331	194750	1.21116e+06	1.52396e+06	406768	617047	171022	939733	Vessel enriched	2.28	0.00102772	0.544
FBL	P22087	FBRL_HUMAN	rRNA 2'-O-methyltransferase fibrillarin	1.34038e+06	906406	1.22411e+06	2.1853e+06	5.16015e+06	5.48814e+06	3.09619e+06	2.04386e+07	1.41405e+06	8.54576e+06	Vessel enriched	2.28	0.00153075	0.608
PRELP	P51888	PRELP_HUMAN	Prolargin	1.31563e+06	3.94098e+06	2.19629e+06	2.78979e+06	1.24331e+07	1.70372e+07	3.6714e+06	2.25956e+07	2.56067e+06	1.39343e+07	Vessel enriched	2.28	0.00187184	0.627
PARVB	Q9HBI1	PARVB_HUMAN	Beta-parvin	195397			346378	1.94038e+06	924271		1.11396e+06	270887	1.3262e+06	Vessel enriched	2.28	0.00344568	0.635
S100A13	Q99584	S10AD_HUMAN	Protein S100-A13	638545	2.96344e+06	345744	614753	2.43678e+06	9.33209e+06	3.19403e+06	3.11922e+06	1.14062e+06	4.52053e+06	Vessel enriched	2.28	0.00417062	0.697
NUP98	P52948	NUP98_HUMAN	Nuclear pore complex protein Nup98-Nup96	981173	736335	1.0267e+06	1.04215e+06	4.15505e+06	3.62648e+06	3.6325e+06	7.62333e+06	946590	4.75934e+06	Vessel enriched	2.27	7.96381e-05	0.346
TMOD3	Q9NYL9	TMOD3_HUMAN	Tropomodulin-3	848927	537226	331621	568947	2.00273e+06	2.48154e+06		3.57567e+06	571680	2.68664e+06	Vessel enriched	2.27	0.000429214	0.472
MAGT1	Q9H0U3	MAGT1_HUMAN	Magnesium transporter protein 1	1.51004e+06	670619	1.19989e+06	1.40147e+06	1.24167e+07	4.5293e+06	2.59776e+06	6.24609e+06	1.1955e+06	6.44745e+06	Vessel enriched	2.27	0.00074777	0.532
SYNM	O15061	SYNEM_HUMAN	Synemin	547550	414650		1.53831e+06	3.80109e+06	2.91856e+06		3.55379e+06	833504	3.42448e+06	Vessel enriched	2.27	0.00228734	0.612
RPLP0	P05388	RLA0_HUMAN	Large ribosomal subunit protein uL10	4.79029e+06	1.46014e+06	1.91818e+06	1.6979e+06	1.80679e+07	1.15285e+07	3.1863e+06	1.84121e+07	2.46663e+06	1.27987e+07	Vessel enriched	2.27	0.00260822	0.658
EIF3L	Q9Y262	EIF3L_HUMAN	Eukaryotic translation initiation factor 3 subunit L	4.13188e+06	754951	1.01469e+06	863724	1.27855e+07	9.02703e+06	2.19407e+06	5.79698e+06	1.69131e+06	7.45088e+06	Vessel enriched	2.27	0.00437709	0.701
VRK3	Q8IV63	VRK3_HUMAN	Inactive serine/threonine-protein kinase VRK3	55775.7				285466	146095		462532	55775.7	298031	Vessel enriched	2.27	0.0246089	0.791
VSIR	Q9H7M9	VISTA_HUMAN	V-type immunoglobulin domain-containing suppressor of T-cell activation	280737	425392			4.21962e+06	4.1103e+06	358625	1.2442e+06	353064	2.48319e+06	Vessel enriched	2.27	0.0330814	0.817
EFTUD2	Q15029	U5S1_HUMAN	116 kDa U5 small nuclear ribonucleoprotein component	2.88519e+06	1.98733e+06	2.70067e+06	3.20521e+06	1.08863e+07	8.6934e+06	1.01092e+07	2.76362e+07	2.6946e+06	1.43313e+07	Vessel enriched	2.26	0.000239266	0.445
PELP1	Q8IZL8	PELP1_HUMAN	Proline-, glutamic acid- and leucine-rich protein 1	914942	423005	714169	855943	2.33537e+06	2.58369e+06	3.29834e+06	6.32797e+06	727015	3.63634e+06	Vessel enriched	2.26	0.00024774	0.448
SGPL1	O95470	SGPL1_HUMAN	Sphingosine-1-phosphate lyase 1	680682	353692	838538	915964	5.46791e+06	3.26406e+06	1.64898e+06	3.31882e+06	697219	3.42494e+06	Vessel enriched	2.26	0.000427519	0.492
SNRPD3	P62318	SMD3_HUMAN	Small nuclear ribonucleoprotein Sm D3	2.45324e+06	3.29804e+06	2.28472e+06	2.36221e+06	6.49629e+06	6.24383e+06	1.64662e+07	3.47649e+07	2.59955e+06	1.59928e+07	Vessel enriched	2.26	0.00126092	0.588
TECR	Q9NZ01	TECR_HUMAN	Very-long-chain enoyl-CoA reductase	7.53159e+06		3.09007e+06	3.67273e+06	3.44334e+07	1.10603e+07	1.42533e+07	3.63043e+07	4.7648e+06	2.40128e+07	Vessel enriched	2.26	0.00190586	0.613
CTNNBL1	Q8WYA6	CTBL1_HUMAN	Beta-catenin-like protein 1	1.50676e+06	268313	235209	429929	2.09661e+06	2.01305e+06		2.36448e+06	610054	2.15805e+06	Vessel enriched	2.26	0.00361825	0.674
TMEM115	Q12893	TM115_HUMAN	Transmembrane protein 115	507626		136002		1.86531e+06	915480		1.17748e+06	321814	1.31942e+06	Vessel enriched	2.26	0.00869389	0.724
MED14	O60244	MED14_HUMAN	Mediator of RNA polymerase II transcription subunit 14		128593	741719		2.28916e+06	575143		2.45253e+06	435156	1.77228e+06	Vessel enriched	2.26	0.0315692	0.811
H2BC26	Q8N257	H2B3B_HUMAN	Histone H2B type 3-B	5.20531e+07	1.06665e+08	4.68494e+06	1.02492e+07	3.88804e+08	4.97535e+07	1.98871e+08	3.68278e+07	4.34131e+07	1.68564e+08	Vessel enriched	2.26	0.0396956	0.83
RNF170	Q96K19	RN170_HUMAN	E3 ubiquitin-protein ligase RNF170	361843	270832	285545	381996	2.11716e+06	1.76883e+06	1.08551e+06	1.33783e+06	325054	1.57733e+06	Vessel enriched	2.25	6.54283e-05	0.329
SF3B1	O75533	SF3B1_HUMAN	Splicing factor 3B subunit 1	3.33551e+06	2.70389e+06	3.35282e+06	4.36956e+06	1.59886e+07	1.07471e+07	1.40873e+07	2.79371e+07	3.44045e+06	1.719e+07	Vessel enriched	2.25	0.000122212	0.383
SPTA1	P02549	SPTA1_HUMAN	Spectrin alpha chain, erythrocytic 1	1.69671e+06	1.80699e+06	1.37558e+06	1.31068e+06	1.58312e+07	1.23561e+07	2.70538e+06	5.30317e+06	1.54749e+06	9.04895e+06	Vessel enriched	2.25	0.00122082	0.585
RPL38	P63173	RL38_HUMAN	Large ribosomal subunit protein eL38	718387	711397	245649	160765	2.84706e+06	2.98612e+06	585787	2.04652e+06	459050	2.11637e+06	Vessel enriched	2.25	0.00425697	0.699
LAMA5	O15230	LAMA5_HUMAN	Laminin subunit alpha-5	721152	298311	3.90475e+06	172988	7.07106e+06	4.54328e+06	304461	7.55519e+06	1.2743e+06	4.8685e+06	Not differentially expressed	2.25	0.0611356	0.847
RSU1	Q15404	RSU1_HUMAN	Ras suppressor protein 1	3.18221e+06	2.50685e+06	3.20677e+06	4.55879e+06	1.72733e+07	2.12999e+07	8.2081e+06	1.91367e+07	3.36365e+06	1.64795e+07	Vessel enriched	2.24	0.00017523	0.417
HNRNPC	P07910	HNRPC_HUMAN	Heterogeneous nuclear ribonucleoproteins C1/C2	1.7281e+07	1.91421e+07	1.18343e+07	1.69645e+07	6.48984e+07	6.87954e+07	5.07943e+07	1.44865e+08	1.63055e+07	8.23383e+07	Vessel enriched	2.24	0.000176518	0.418
GNAI2	P04899	GNAI2_HUMAN	Guanine nucleotide-binding protein G(i) subunit alpha-2	4.83089e+07	2.76603e+07	2.04563e+07	2.32573e+07	2.0558e+08	1.65846e+08	6.9092e+07	1.36115e+08	2.99207e+07	1.44158e+08	Vessel enriched	2.24	0.000335958	0.473
CD209	Q9NNX6	CD209_HUMAN	CD209 antigen		473659			3.06364e+06	5.08777e+06	919250	1.74408e+06	473659	2.70369e+06	Vessel enriched	2.24	0.0365941	0.818
PDIA3	P30101	PDIA3_HUMAN	Protein disulfide-isomerase A3	3.2395e+07	3.55077e+07	3.98766e+07	4.01658e+07	1.88691e+08	2.26504e+08	1.16563e+08	1.78648e+08	3.69863e+07	1.77601e+08	Vessel enriched	2.23	5.62678e-05	0.315
SUCLG2	Q96I99	SUCB2_HUMAN	Succinate--CoA ligase [GDP-forming] subunit beta, mitochondrial	7.37877e+06	6.57646e+06	5.16325e+06	7.13316e+06	4.62082e+07	3.19868e+07	1.85239e+07	3.18059e+07	6.56291e+06	3.21312e+07	Vessel enriched	2.23	0.00010394	0.369
SF3B3	Q15393	SF3B3_HUMAN	Splicing factor 3B subunit 3	3.45981e+06	2.94386e+06	3.54021e+06	4.32437e+06	1.56695e+07	1.16472e+07	1.43988e+07	2.90107e+07	3.56706e+06	1.76816e+07	Vessel enriched	2.23	0.000111849	0.375
INTS5	Q6P9B9	INT5_HUMAN	Integrator complex subunit 5	158961		152663	186367	822848	806298		698627	165997	775924	Vessel enriched	2.23	0.00040828	0.441
EMP3	P54852	EMP3_HUMAN	Epithelial membrane protein 3	645947	2.474e+06	1.30036e+06	1.7871e+06	1.40215e+07	9.58073e+06	1.72522e+06	7.76481e+06	1.55185e+06	8.27306e+06	Vessel enriched	2.23	0.00458975	0.705
MAU2	Q9Y6X3	SCC4_HUMAN	MAU2 chromatid cohesion factor homolog	252449				1.28797e+06	760259		1.6818e+06	252449	1.24334e+06	Vessel enriched	2.23	0.0175394	0.768
RGCC	Q9H4X1	RGCC_HUMAN	Regulator of cell cycle RGCC		162022			884161	484384		1.00086e+06	162022	789802	Vessel enriched	2.22	0.0172005	0.766
THOC6	Q86W42	THOC6_HUMAN	THO complex subunit 6 homolog	702261	419663	451181	672971	2.97072e+06	2.36222e+06	1.23985e+06	4.66873e+06	561519	2.81038e+06	Vessel enriched	2.21	0.000406996	0.488
SLC15A4	Q8N697	S15A4_HUMAN	Solute carrier family 15 member 4		460836		296173	1.65436e+06	3.73845e+06		803818	378504	2.06554e+06	Vessel enriched	2.21	0.0116076	0.747
MBD1	Q9UIS9	MBD1_HUMAN	Methyl-CpG-binding domain protein 1	337465				1.58518e+06	940460		2.57721e+06	337465	1.70095e+06	Vessel enriched	2.21	0.0226427	0.785
USP39	Q53GS9	UBP39_HUMAN	Ubiquitin carboxyl-terminal hydrolase 39	1.11263e+06	595535	1.05221e+06	1.31656e+06	5.78833e+06	3.20368e+06	2.5689e+06	8.52965e+06	1.01923e+06	5.02264e+06	Vessel enriched	2.2	0.000520623	0.506
DDX23	Q9BUQ8	DDX23_HUMAN	Probable ATP-dependent RNA helicase DDX23	1.00015e+06	988058	1.20113e+06	1.4672e+06	4.16458e+06	3.82418e+06	3.3554e+06	1.44795e+07	1.16413e+06	6.45591e+06	Vessel enriched	2.2	0.000726634	0.53
H6PD	O95479	G6PE_HUMAN	GDH/6PGL endoplasmic bifunctional protein	539278	656862	577459	849814	6.7907e+06	4.12262e+06	952304	2.88134e+06	655853	3.68674e+06	Vessel enriched	2.2	0.00172812	0.62
RPN1	P04843	RPN1_HUMAN	Dolichyl-diphosphooligosaccharide--protein glycosyltransferase subunit 1	6.12871e+06	4.49649e+06	7.67858e+06	7.0064e+06	4.74547e+07	2.50276e+07	1.78872e+07	2.9927e+07	6.32755e+06	3.00741e+07	Vessel enriched	2.19	0.000180016	0.419
INTS6	Q9UL03	INT6_HUMAN	Integrator complex subunit 6	143246			178716	705565	420576		1.32249e+06	160981	816211	Vessel enriched	2.19	0.00597696	0.691
MX1	P20591	MX1_HUMAN	Interferon-induced GTP-binding protein Mx1	404449		221135	596026	4.03228e+06	2.29204e+06	445291	2.13273e+06	407203	2.22559e+06	Vessel enriched	2.19	0.0093509	0.748
CST4	P01036	CYTS_HUMAN	Cystatin-S	184433	145827				749854			165130	749854	Vessel enriched	2.19	0.0240141	0.78
TLR3	O15455	TLR3_HUMAN	Toll-like receptor 3		238586			2.03055e+06	811455		777756	238586	1.20659e+06	Vessel enriched	2.19	0.0261867	0.794
SRSF5	Q13243	SRSF5_HUMAN	Serine/arginine-rich splicing factor 5	814797	738095	744665	929681	2.07203e+06	4.32932e+06	2.68585e+06	7.30311e+06	806810	4.09758e+06	Vessel enriched	2.18	0.000334483	0.473
PDCD11	Q14690	RRP5_HUMAN	Protein RRP5 homolog	234096		178212	160328	483042			1.50168e+06	190879	992361	Vessel enriched	2.18	0.00657696	0.7
HNRNPA3	P51991	ROA3_HUMAN	Heterogeneous nuclear ribonucleoprotein A3	1.92357e+07	1.71242e+07	2.03467e+07	1.97543e+07	1.0177e+08	8.34912e+07	6.16192e+07	1.03475e+08	1.91152e+07	8.75887e+07	Vessel enriched	2.17	5.76439e-05	0.317
MYEF2	Q9P2K5	MYEF2_HUMAN	Myelin expression factor 2	4.81942e+06	2.92612e+06	3.28423e+06	3.37151e+06	1.4128e+07	1.22126e+07	1.28043e+07	2.93048e+07	3.60032e+06	1.71124e+07	Vessel enriched	2.17	0.000182402	0.421
ADAR	P55265	DSRAD_HUMAN	Double-stranded RNA-specific adenosine deaminase	3.51223e+06	2.36588e+06	3.23933e+06	3.57552e+06	1.33083e+07	1.09213e+07	9.72043e+06	2.82725e+07	3.17324e+06	1.55556e+07	Vessel enriched	2.17	0.000253709	0.45
SLC3A2	P08195	4F2_HUMAN	Amino acid transporter heavy chain SLC3A2	4.49536e+07	2.49341e+07	3.96937e+07	3.7628e+07	3.68041e+08	1.55297e+08	8.63452e+07	1.39899e+08	3.68024e+07	1.87395e+08	Vessel enriched	2.17	0.000599154	0.516
TRPM4	Q8TD43	TRPM4_HUMAN	Transient receptor potential cation channel subfamily M member 4	274275		334371	326167	2.65105e+06	903898		1.13422e+06	311604	1.56305e+06	Vessel enriched	2.17	0.0018957	0.591
MFN1	Q8IWA4	MFN1_HUMAN	Mitofusin-1	345205		194008	512527	2.29042e+06	949943		1.44531e+06	350580	1.56189e+06	Vessel enriched	2.17	0.00255689	0.624
BCAP29	Q9UHQ4	BAP29_HUMAN	B-cell receptor-associated protein 29	2.55843e+06	345258	1.09441e+06	806371	7.42352e+06	5.95943e+06	1.73844e+06	4.18462e+06	1.20112e+06	4.8265e+06	Vessel enriched	2.17	0.00460717	0.705
DYSF	O75923	DYSF_HUMAN	Dysferlin	757914		489006	491879	7.3046e+06	2.53293e+06	789842	2.87761e+06	579600	3.37625e+06	Vessel enriched	2.17	0.00684938	0.726
DDX50	Q9BQ39	DDX50_HUMAN	ATP-dependent RNA helicase DDX50	162084			254370	729279			1.13906e+06	208227	934169	Vessel enriched	2.17	0.00819427	0.704
CES1	P23141	EST1_HUMAN	Liver carboxylesterase 1		327177		972313	3.47179e+06	3.24324e+06		1.45924e+06	649745	2.72475e+06	Vessel enriched	2.17	0.0100272	0.736
TMEM209	Q96SK2	TM209_HUMAN	Transmembrane protein 209	378418	249417	383532	328301	1.74673e+06	859664	1.27301e+06	2.47022e+06	334917	1.58741e+06	Vessel enriched	2.16	0.000232093	0.442
TMEM231	Q9H6L2	TM231_HUMAN	Transmembrane protein 231	2.53154e+06	2.20964e+06	4.18155e+06	3.3374e+06	2.0462e+07	8.6634e+06		1.30867e+07	3.06503e+06	1.40707e+07	Vessel enriched	2.15	0.000635707	0.504
PF4	P02776	PLF4_HUMAN	Platelet factor 4	294039	129569	176058	139720	1.02288e+06	1.31893e+06		344240	184846	895350	Vessel enriched	2.15	0.00232685	0.633
LMF2	Q9BU23	LMF2_HUMAN	Lipase maturation factor 2	1.16244e+06	420657	2.59698e+06	1.32173e+06	8.45648e+06	2.64625e+06	5.87896e+06	4.88957e+06	1.37545e+06	5.46782e+06	Vessel enriched	2.15	0.00247353	0.653
KDM5D	Q9BY66	KDM5D_HUMAN	Lysine-specific demethylase 5D		556687	728550	950457		2.06617e+06		5.07823e+06	745231	3.5722e+06	Vessel enriched	2.15	0.00544811	0.683
RER1	O15258	RER1_HUMAN	Protein RER1	1.39375e+06		453709	246628	3.88456e+06	2.43861e+06	926401	3.67048e+06	698030	2.73001e+06	Vessel enriched	2.15	0.00860258	0.743
ADGRF5	Q8IZF2	AGRF5_HUMAN	Adhesion G protein-coupled receptor F5	205325		225380	1.2277e+06	3.27289e+06	1.91444e+06	641110	2.09268e+06	552803	1.98028e+06	Vessel enriched	2.15	0.012429	0.767
MEAF6	Q9HAF1	EAF6_HUMAN	Chromatin modification-related protein MEAF6	346240	350171			1.42823e+06	2.73411e+06	464791	3.12793e+06	348206	1.93876e+06	Vessel enriched	2.15	0.015847	0.776
SERPINB5	P36952	SPB5_HUMAN	Serpin B5		478176	2.05156e+06	284465		1.59547e+07		524824	938067	8.23975e+06	Not differentially expressed	2.15	0.138334	0.873
SIN3B	O75182	SIN3B_HUMAN	Paired amphipathic helix protein Sin3b	188801			169579	348498	1.38198e+06		1.0282e+06	179190	919561	Vessel enriched	2.14	0.0107213	0.741
SLC19A3	Q9BZV2	S19A3_HUMAN	Thiamine transporter 2			378570	257960	3.30313e+06	1.81138e+06	532912	1.12336e+06	318265	1.69269e+06	Vessel enriched	2.14	0.011862	0.757
RNPC3	Q96LT9	RNPC3_HUMAN	RNA-binding region-containing protein 3			106011		467326	468237		463599	106011	466387	Vessel enriched	2.14	0.0126797	0.743
NOC4L	Q9BVI4	NOC4L_HUMAN	Nucleolar complex protein 4 homolog	150860				499750	578363		1.01484e+06	150860	697652	Vessel enriched	2.14	0.0196964	0.776
PDLIM2	Q96JY6	PDLI2_HUMAN	PDZ and LIM domain protein 2	894188	422142	379411	463309	2.7741e+06	3.28995e+06		1.21067e+06	539762	2.42491e+06	Vessel enriched	2.13	0.00138384	0.578
CTDSPL2	Q05D32	CTSL2_HUMAN	CTD small phosphatase-like protein 2	280968	120133		113664	615606	582870		901026	171588	699834	Vessel enriched	2.13	0.00198509	0.596
COLGALT1	Q8NBJ5	GT251_HUMAN	Procollagen galactosyltransferase 1	732112	394099	465192	451775	5.24115e+06	2.70966e+06	716211	2.20047e+06	510795	2.71687e+06	Vessel enriched	2.13	0.00228793	0.646
TM9SF4	Q92544	TM9S4_HUMAN	Transmembrane 9 superfamily member 4	1.68299e+06	583873	956881	701490	7.51918e+06	5.58429e+06	1.36157e+06	4.21417e+06	981309	4.6698e+06	Vessel enriched	2.13	0.00241825	0.651
LAMB1	P07942	LAMB1_HUMAN	Laminin subunit beta-1	698393	627096	1.32505e+06	570414	8.45054e+06	4.15619e+06	814941	4.2335e+06	805238	4.41379e+06	Vessel enriched	2.13	0.00565614	0.72
CD68	P34810	CD68_HUMAN	Macrosialin		256036		102241	1.06203e+06	650511		513331	179138	741957	Vessel enriched	2.13	0.00719468	0.708
SF3A3	Q12874	SF3A3_HUMAN	Splicing factor 3A subunit 3	1.36998e+06	880541	1.43505e+06	1.78353e+06	6.07083e+06	6.47524e+06	3.22456e+06	8.62687e+06	1.36727e+06	6.09938e+06	Vessel enriched	2.12	0.000304205	0.465
DKC1	O60832	DKC1_HUMAN	H/ACA ribonucleoprotein complex subunit DKC1	724797	490315	535229	529520	2.52976e+06	2.28834e+06	1.37024e+06	4.4749e+06	569965	2.66581e+06	Vessel enriched	2.12	0.000316566	0.468
ESYT1	Q9BSJ8	ESYT1_HUMAN	Extended synaptotagmin-1	8.93978e+06	4.36048e+06	5.88659e+06	7.96534e+06	7.43445e+07	2.94043e+07	1.08766e+07	2.75617e+07	6.78805e+06	3.55468e+07	Vessel enriched	2.12	0.00211961	0.639
SUN1	O94901	SUN1_HUMAN	SUN domain-containing protein 1	452015	330738	338472	464216	2.42899e+06	856027	738483	5.39473e+06	396360	2.35456e+06	Vessel enriched	2.12	0.00361468	0.686
RFC2	P35250	RFC2_HUMAN	Replication factor C subunit 2	305739			236608	921940			1.48307e+06	271174	1.20251e+06	Vessel enriched	2.12	0.008332	0.706
DSC2	Q02487	DSC2_HUMAN	Desmocollin-2	1.25085e+06	544111				1.32308e+07	966551		897483	7.09865e+06	Not differentially expressed	2.12	0.0995384	0.86
THEM6	Q8WUY1	THEM6_HUMAN	Protein THEM6	697957	388070	392778	346546	1.71611e+06	2.49312e+06	1.93486e+06	1.55351e+06	456338	1.9244e+06	Vessel enriched	2.11	0.000140132	0.396
MOGS	Q13724	MOGS_HUMAN	Mannosyl-oligosaccharide glucosidase	2.97974e+06	1.67187e+06	2.55087e+06	2.82008e+06	1.73416e+07	1.04949e+07	4.61923e+06	1.48595e+07	2.50564e+06	1.18288e+07	Vessel enriched	2.11	0.000710231	0.528
SAP30L	Q9HAJ7	SP30L_HUMAN	Histone deacetylase complex subunit SAP30L	516214	313144	390120	365492	1.78871e+06	2.27082e+06	639755	3.04036e+06	396243	1.93491e+06	Vessel enriched	2.11	0.00104976	0.569
KDSR	Q06136	KDSR_HUMAN	3-ketodihydrosphingosine reductase	2.283e+06	820265	997504	1.09927e+06	9.6244e+06	4.67978e+06	2.46926e+06	6.46314e+06	1.30001e+06	5.80915e+06	Vessel enriched	2.11	0.0011387	0.577
LEMD3	Q9Y2U8	MAN1_HUMAN	Inner nuclear membrane protein Man1	728136	503096	459242	572208	3.10458e+06	1.4058e+06	1.31928e+06	5.81886e+06	565671	2.91213e+06	Vessel enriched	2.11	0.00118102	0.581
REEP5	Q00765	REEP5_HUMAN	Receptor expression-enhancing protein 5	6.08637e+06	2.16193e+06	1.55538e+06	1.80441e+06	2.03331e+07	1.81781e+07	5.61954e+06	6.20068e+06	2.90202e+06	1.25828e+07	Vessel enriched	2.11	0.00315224	0.674
INTS4	Q96HW7	INT4_HUMAN	Integrator complex subunit 4	101453		146287		578207	352189		713903	123870	548100	Vessel enriched	2.11	0.00430861	0.659
ECE1	P42892	ECE1_HUMAN	Endothelin-converting enzyme 1	321816	505007	380580	409715	3.49069e+06	3.08276e+06	399207	2.06488e+06	404280	2.25938e+06	Vessel enriched	2.11	0.00490115	0.71
SULT1A1	P50225	ST1A1_HUMAN	Sulfotransferase 1A1	797921		617831		5.47809e+06	1.66118e+06		3.06202e+06	707876	3.40043e+06	Vessel enriched	2.11	0.00805491	0.718
VAMP5	O95183	VAMP5_HUMAN	Vesicle-associated membrane protein 5	485845		161242	201274	1.56741e+06	3.1547e+06	391098	706690	282787	1.45497e+06	Vessel enriched	2.11	0.011634	0.763
HSPB6	O14558	HSPB6_HUMAN	Heat shock protein beta-6	172537				768704	711282		758477	172537	746154	Vessel enriched	2.11	0.0135189	0.748
RPL7L1	Q6DKI1	RL7L_HUMAN	Ribosomal protein uL30-like	762425		59391.9	57185.8	454064	555536		829668	293001	613089	Vessel enriched	2.11	0.0402373	0.826
AAAS	Q9NRG9	AAAS_HUMAN	Aladin	627026	622623	853265	730006	3.02496e+06	2.81284e+06	2.12455e+06	4.58865e+06	708230	3.13775e+06	Vessel enriched	2.1	0.000126527	0.386
SRSF2	Q01130	SRSF2_HUMAN	Serine/arginine-rich splicing factor 2	4.88521e+06	5.31673e+06	2.99212e+06	4.79002e+06	8.98446e+06	2.77305e+07	1.9422e+07	2.57225e+07	4.49602e+06	2.04649e+07	Vessel enriched	2.1	0.000497007	0.502
GUSB	P08236	BGLR_HUMAN	Beta-glucuronidase	531864	514733	314581	443129	3.05076e+06	2.92067e+06	740322	1.95401e+06	451077	2.16644e+06	Vessel enriched	2.1	0.00101617	0.565
THOC2	Q8NI27	THOC2_HUMAN	THO complex subunit 2	537010	503763	704923	859356	3.76012e+06	1.85575e+06	1.34759e+06	5.94984e+06	651263	3.22832e+06	Vessel enriched	2.1	0.00110012	0.574
NOP56	O00567	NOP56_HUMAN	Nucleolar protein 56	1.58702e+06	1.0635e+06	1.39805e+06	1.99038e+06	5.18225e+06	4.50303e+06	3.62614e+06	1.80025e+07	1.50974e+06	7.82848e+06	Vessel enriched	2.09	0.00155122	0.609
ALG6	Q9Y672	ALG6_HUMAN	Dolichyl pyrophosphate Man9GlcNAc2 alpha-1,3-glucosyltransferase	424053		167136		1.65939e+06	1.01614e+06	785778	1.25162e+06	295595	1.17823e+06	Vessel enriched	2.09	0.00389174	0.667
ILF2	Q12905	ILF2_HUMAN	Interleukin enhancer-binding factor 2	5.77888e+06	6.99691e+06	8.11663e+06	8.95488e+06	2.93347e+07	2.27157e+07	3.25775e+07	4.31003e+07	7.46182e+06	3.19321e+07	Vessel enriched	2.08	0.000122986	0.383
PALD1	Q9ULE6	PALD_HUMAN	Paladin	476466	491675	820709	815034	4.39997e+06	1.88373e+06		2.27723e+06	650971	2.85364e+06	Vessel enriched	2.08	0.000926016	0.532
XAB2	Q9HCS7	SYF1_HUMAN	Pre-mRNA-splicing factor SYF1	297716	207527	526058	205234	1.00169e+06	557418		3.15273e+06	309134	1.57061e+06	Vessel enriched	2.08	0.00595043	0.716
OGN	P20774	MIME_HUMAN	Mimecan	437716	776851	474615	680144	2.28632e+06	5.22634e+06	334258	8.78309e+06	592331	4.1575e+06	Vessel enriched	2.08	0.0248426	0.808
AGPAT3	Q9NRZ7	PLCC_HUMAN	1-acyl-sn-glycerol-3-phosphate acyltransferase gamma	1.75473e+06	396284	624129	667593	5.46042e+06	2.33602e+06	1.3013e+06	5.46193e+06	860684	3.63991e+06	Vessel enriched	2.07	0.00388975	0.692
LRRC8C	Q8TDW0	LRC8C_HUMAN	Volume-regulated anion channel subunit LRRC8C	1.22926e+06	734511	1.31554e+06	1.21681e+06	1.45018e+07	5.39793e+06	1.28393e+06	4.46077e+06	1.12403e+06	6.41111e+06	Vessel enriched	2.07	0.00590331	0.723
RMDN2	Q96LZ7	RMD2_HUMAN	Regulator of microtubule dynamics protein 2	656916		301732	189266	2.49141e+06	1.32215e+06		842678	382638	1.55208e+06	Vessel enriched	2.07	0.00658791	0.713
RFT1	Q96AA3	RFT1_HUMAN	Protein RFT1 homolog	462079				4.21722e+06	1.92622e+06	1.39048e+06	1.25986e+06	462079	2.19844e+06	Vessel enriched	2.07	0.0281231	0.804
RBMX	P38159	RBMX_HUMAN	RNA-binding motif protein, X chromosome	7.94985e+06	6.24428e+06	7.7949e+06	7.98493e+06	3.15834e+07	2.85304e+07	2.38223e+07	4.38801e+07	7.49349e+06	3.19541e+07	Vessel enriched	2.06	0.000105234	0.37
SNTB1	Q13884	SNTB1_HUMAN	Beta-1-syntrophin	3.27904e+06	3.11156e+06	3.65927e+06	4.45725e+06	3.57344e+07	1.51235e+07	7.23905e+06	1.28216e+07	3.62678e+06	1.77297e+07	Vessel enriched	2.06	0.00104838	0.568
TMT1A	Q9H8H3	TMT1A_HUMAN	Thiol S-methyltransferase TMT1A	6.52644e+06	1.85939e+06	3.35427e+06	3.14939e+06	2.74903e+07	9.9679e+06	1.14399e+07	1.24743e+07	3.72237e+06	1.53431e+07	Vessel enriched	2.06	0.00108328	0.572
PRPF6	O94906	PRP6_HUMAN	Pre-mRNA-processing factor 6	1.14324e+06	554210	872380	1.106e+06	5.1645e+06	2.47195e+06	1.75495e+06	8.17551e+06	918958	4.39173e+06	Vessel enriched	2.06	0.00177667	0.622
ARMCX1	Q9P291	ARMX1_HUMAN	Armadillo repeat-containing X-linked protein 1	537393		425658	351088	3.29599e+06	1.12394e+06		1.57728e+06	438046	1.99907e+06	Vessel enriched	2.06	0.0027707	0.633
AGPAT1	Q99943	PLCA_HUMAN	1-acyl-sn-glycerol-3-phosphate acyltransferase alpha	4.69604e+06	378077	3.13354e+06	2.75815e+06	1.35521e+07	6.63317e+06	4.07545e+06	1.25118e+07	2.74145e+06	9.19314e+06	Vessel enriched	2.06	0.0145343	0.781
MFSD11	O43934	MFS11_HUMAN	UNC93-like protein MFSD11			229692		1.41859e+06	998144		620193	229692	1.01231e+06	Vessel enriched	2.06	0.0253329	0.792
FAS	P25445	TNR6_HUMAN	Tumor necrosis factor receptor superfamily member 6	351565	244092	208444	209917	1.59964e+06	1.39706e+06		483335	253505	1.16001e+06	Vessel enriched	2.05	0.00188182	0.612
ALG11	Q2TAA5	ALG11_HUMAN	GDP-Man:Man(3)GlcNAc(2)-PP-Dol alpha-1,2-mannosyltransferase	630746		685524	1.01098e+06	4.75186e+06	1.87027e+06		3.52297e+06	775751	3.3817e+06	Vessel enriched	2.05	0.00234469	0.615
PIGN	O95427	PIGN_HUMAN	GPI ethanolamine phosphate transferase 1	105526			106342	667006	287020			105934	477013	Vessel enriched	2.05	0.0138103	0.75
APOA1	P02647	APOA1_HUMAN	Apolipoprotein A-I	6.31376e+06	1.18435e+07	1.34024e+06	1.4241e+06	7.09083e+06	4.0507e+07	5.39295e+06	2.73672e+07	5.23039e+06	2.00895e+07	Vessel enriched	2.05	0.0272222	0.813
POLR2E	P19388	RPAB1_HUMAN	DNA-directed RNA polymerases I, II, and III subunit RPABC1	1.42689e+06	530046	461321	646337	2.34895e+06	2.5268e+06	2.15929e+06	4.97103e+06	766148	3.00152e+06	Vessel enriched	2.04	0.000875605	0.549
NIPA1	Q7RTP0	NIPA1_HUMAN	Magnesium transporter NIPA1	533212	511900	782192	705761	2.23263e+06	1.07998e+06	3.47241e+06	5.19162e+06	633266	2.99416e+06	Vessel enriched	2.04	0.00127666	0.589
MATR3	P43243	MATR3_HUMAN	Matrin-3	2.0612e+07	1.45062e+07	1.68201e+07	1.62792e+07	4.69096e+07	4.44406e+07	5.43304e+07	2.03938e+08	1.70544e+07	8.74047e+07	Vessel enriched	2.04	0.00159517	0.612
TOR1AIP1	Q5JTV8	TOIP1_HUMAN	Torsin-1A-interacting protein 1	1.73872e+06	2.36019e+06	1.66871e+06	2.16872e+06	9.10456e+06	8.54612e+06	2.9748e+06	1.83549e+07	1.98408e+06	9.74511e+06	Vessel enriched	2.04	0.00184305	0.626
CRTAP	O75718	CRTAP_HUMAN	Cartilage-associated protein		362668	288448	155920	1.53322e+06	1.40378e+06	457899	1.19086e+06	269012	1.14644e+06	Vessel enriched	2.04	0.00286067	0.653
SMPD4	Q9NXE4	NSMA3_HUMAN	Sphingomyelin phosphodiesterase 4	457960		415509	491680	2.30562e+06	834653	1.43156e+06	4.4427e+06	455050	2.25363e+06	Vessel enriched	2.04	0.00363225	0.675
ACTN4	O43707	ACTN4_HUMAN	Alpha-actinin-4	4.93993e+07	2.11141e+07	3.58728e+07	4.29367e+07	2.73877e+08	2.5207e+08	4.35108e+07	1.53325e+08	3.73307e+07	1.80696e+08	Vessel enriched	2.04	0.00405106	0.695
APOL1	O14791	APOL1_HUMAN	Apolipoprotein L1	286710	680323	172934	157285	835210	1.46547e+06			324313	1.15034e+06	Vessel enriched	2.04	0.0113175	0.754
ERGIC1	Q969X5	ERGI1_HUMAN	Endoplasmic reticulum-Golgi intermediate compartment protein 1	2.30835e+06	1.7076e+06	3.02707e+06	2.22424e+06	1.40491e+07	1.00808e+07	5.19814e+06	1.01291e+07	2.31681e+06	9.86429e+06	Vessel enriched	2.03	0.000353795	0.477
WDR43	Q15061	WDR43_HUMAN	WD repeat-containing protein 43	256054		249118	295172	1.13572e+06	933737	519452	2.54321e+06	266782	1.28303e+06	Vessel enriched	2.03	0.0028958	0.654
FGA	P02671	FIBA_HUMAN	Fibrinogen alpha chain	1.99543e+06	9.47478e+06	2.46652e+06	3.36539e+06	1.01387e+07	1.65239e+07	7.51144e+06	3.48683e+07	4.32553e+06	1.72606e+07	Vessel enriched	2.03	0.00490265	0.71
SCAMP2	O15127	SCAM2_HUMAN	Secretory carrier-associated membrane protein 2	834453	668185	814763	1.13417e+06	8.95413e+06	6.5969e+06	883201	2.77238e+06	862894	4.80165e+06	Vessel enriched	2.03	0.00743036	0.739
TEFM	Q96QE5	TEFM_HUMAN	Transcription elongation factor, mitochondrial			80816.1		434961	283542		289776	80816.1	336093	Vessel enriched	2.03	0.0197212	0.776
DSP	P15924	DESP_HUMAN	Desmoplakin	631315	1.19206e+07	4.65335e+06	7.52672e+06	2.90381e+06	1.74056e+08	1.02282e+07	1.41177e+07	6.18299e+06	5.03264e+07	Not differentially expressed	2.03	0.0997911	0.864
TMEM179B	Q7Z7N9	T179B_HUMAN	Transmembrane protein 179B	327198	657298	444030	610468	2.4634e+06	2.14238e+06		1.50509e+06	509748	2.03696e+06	Vessel enriched	2.02	0.000719823	0.513
DTYMK	P23919	KTHY_HUMAN	Thymidylate kinase	968852	805210		560750	2.96265e+06	3.03446e+06		3.2485e+06	778271	3.08187e+06	Vessel enriched	2.02	0.00113049	0.53
LAMC3	Q9Y6N6	LAMC3_HUMAN	Laminin subunit gamma-3	406921	881677	929067	1.40557e+06	7.50786e+06	3.36218e+06	1.24104e+06	4.01665e+06	905809	4.03193e+06	Vessel enriched	2.02	0.00399783	0.694
OPA3	Q9H6K4	OPA3_HUMAN	Optic atrophy 3 protein	2.4933e+06	492018	629856	545293	6.40937e+06	3.15744e+06	1.68569e+06	3.36248e+06	1.04012e+06	3.65374e+06	Vessel enriched	2.02	0.00447799	0.703
GRM1	Q13255	GRM1_HUMAN	Metabotropic glutamate receptor 1	534382		670647	474746	2.93482e+06	1.69351e+06			559925	2.31417e+06	Vessel enriched	2.01	0.00464058	0.667
CD74	P04233	HG2A_HUMAN	HLA class II histocompatibility antigen gamma chain	319736	1.90211e+06	247978	798942	2.37501e+06	5.22011e+06	714761	3.57904e+06	817192	2.97223e+06	Vessel enriched	2.01	0.0166774	0.788
OLFML3	Q9NRN5	OLFL3_HUMAN	Olfactomedin-like protein 3	303116	627594		641572	3.26651e+06	2.88405e+06	267838	6.31868e+06	524094	3.18427e+06	Vessel enriched	2.01	0.0465742	0.835
SLCO1A2	P46721	SO1A2_HUMAN	Solute carrier organic anion transporter family member 1A2	462950	447918	266634	512919	2.62911e+06	2.46905e+06	863161	1.30124e+06	422605	1.81564e+06	Vessel enriched	2	0.000869614	0.548
CNTN5	O94779	CNTN5_HUMAN	Contactin-5	642523	159671	582488	414440	1.46506e+06	1.78379e+06	1.47227e+06	1.63535e+06	449781	1.58912e+06	Vessel enriched	2	0.00106784	0.57
OSTC	Q9NRP0	OSTC_HUMAN	Oligosaccharyltransferase complex subunit OSTC	504619	231082	220356	184477	1.68503e+06	1.26649e+06	1.19999e+06	472094	285134	1.1559e+06	Vessel enriched	2	0.00155756	0.61
ATP5PB	P24539	AT5F1_HUMAN	ATP synthase F(0) complex subunit B1, mitochondrial	6.61554e+06	2.91192e+06	1.43906e+06	957973	1.30839e+07	1.10203e+07	6.25785e+06	7.48096e+06	2.98112e+06	9.46075e+06	Vessel enriched	2	0.00438614	0.701
PLOD3	O60568	PLOD3_HUMAN	Multifunctional procollagen lysine hydroxylase and glycosyltransferase LH3	417576	687754	511604	600708	5.31283e+06	3.01104e+06	572337	2.47594e+06	554411	2.84304e+06	Vessel enriched	2	0.00565867	0.72
ERCC3	P19447	ERCC3_HUMAN	General transcription and DNA repair factor IIH helicase subunit XPB				157679	548039			724740	157679	636389	Vessel enriched	2	0.0353034	0.806
FHL2	Q14192	FHL2_HUMAN	Four and a half LIM domains protein 2				122416	658765	236507		746816	122416	547363	Vessel enriched	2	0.0461387	0.826
DBI	P07108	ACBP_HUMAN	Acyl-CoA-binding protein	3.35909e+06	4.07904e+06	883094	1.12806e+06				7.67953e+06	2.36232e+06	7.67953e+06	Not differentially expressed	2	0.061222	0.842
ELAVL1	Q15717	ELAV1_HUMAN	ELAV-like protein 1	6.8351e+06	4.27652e+06	5.36215e+06	5.8265e+06	2.31536e+07	2.40257e+07	2.43855e+07	1.67322e+07	5.57507e+06	2.20743e+07	Vessel enriched	1.99	0.000133995	0.392
CPSF3	Q9UKF6	CPSF3_HUMAN	Cleavage and polyadenylation specificity factor subunit 3	729416	263193	375223	400637	2.57179e+06	1.4604e+06	793180	2.38632e+06	442117	1.80292e+06	Vessel enriched	1.99	0.00144316	0.602
SNRPD1	P62314	SMD1_HUMAN	Small nuclear ribonucleoprotein Sm D1	2.66456e+06	3.41015e+06	4.68227e+06	5.35016e+06	1.23329e+07	1.32109e+07	8.49117e+06	4.04835e+07	4.02679e+06	1.86296e+07	Vessel enriched	1.99	0.00195151	0.631
SLC16A2	P36021	MOT8_HUMAN	Monocarboxylate transporter 8	1.19672e+06	405024	1.47813e+06	1.01377e+06	1.01922e+07	4.08592e+06	1.40815e+06	3.06538e+06	1.02341e+06	4.6879e+06	Vessel enriched	1.99	0.00653182	0.73
INTS3	Q68E01	INT3_HUMAN	Integrator complex subunit 3	170332			100357	490934			552299	135345	521617	Vessel enriched	1.99	0.01138	0.734
SELENOT	P62341	SELT_HUMAN	Thioredoxin reductase-like selenoprotein T	1.39793e+06	378742	437543	368701	2.79368e+06	1.76627e+06	1.17507e+06	3.60671e+06	645729	2.33543e+06	Vessel enriched	1.98	0.00275272	0.663
UNC45A	Q9H3U1	UN45A_HUMAN	Protein unc-45 homolog A	850957	183735	305538	346141	2.28491e+06	1.55378e+06		796591	421593	1.54509e+06	Vessel enriched	1.98	0.00580434	0.714
CRNKL1	Q9BZJ0	CRNL1_HUMAN	Crooked neck-like protein 1	470918			366940	1.70169e+06	871222		2.94698e+06	418929	1.83997e+06	Vessel enriched	1.98	0.0118487	0.749
ANGPT2	O15123	ANGP2_HUMAN	Angiopoietin-2		117444	464436		1.17508e+06	907889		736394	290940	939788	Vessel enriched	1.98	0.0158575	0.769
NUP43	Q8NFH3	NUP43_HUMAN	Nucleoporin Nup43	786965	746473	687395	718264	2.92222e+06	2.57266e+06	1.58248e+06	5.77771e+06	734774	3.21377e+06	Vessel enriched	1.97	0.000642548	0.521
FBLN2	P98095	FBLN2_HUMAN	Fibulin-2	464484	445991	260664	374712	2.41172e+06	907285		1.48916e+06	386463	1.60272e+06	Vessel enriched	1.97	0.00139328	0.579
HACD2	Q6Y1H2	HACD2_HUMAN	Very-long-chain (3R)-3-hydroxyacyl-CoA dehydratase 2	1.01579e+06	296757	1.0918e+06	1.01345e+06	4.76337e+06	1.40135e+06	1.98355e+06	5.97958e+06	854449	3.53197e+06	Vessel enriched	1.97	0.0052291	0.714
COG8	Q96MW5	COG8_HUMAN	Conserved oligomeric Golgi complex subunit 8	541373	107425	150040	200074	1.05533e+06	1.08438e+06		451182	249728	863630	Vessel enriched	1.97	0.00692378	0.727
LIMS1	P48059	LIMS1_HUMAN	LIM and senescent cell antigen-like-containing domain protein 1	1.875e+06	1.0946e+06	2.5306e+06	2.49876e+06	2.32764e+07	5.0643e+06	2.62714e+06	9.93634e+06	1.99974e+06	1.0226e+07	Vessel enriched	1.97	0.00732208	0.738
AZU1	P20160	CAP7_HUMAN	Azurocidin				650844	1.94597e+06	2.12871e+06		3.97808e+06	650844	2.68425e+06	Vessel enriched	1.97	0.0291677	0.801
RBM12B	Q8IXT5	RB12B_HUMAN	RNA-binding protein 12B	577699	173863	156395	588535	2.26883e+06	309786		2.55898e+06	374123	1.71253e+06	Vessel enriched	1.97	0.0294085	0.814
MED17	Q9NVC6	MED17_HUMAN	Mediator of RNA polymerase II transcription subunit 17	249149			48350.2	549546	234483		620492	148750	468174	Vessel enriched	1.97	0.0322084	0.812
HM13	Q8TCT9	HM13_HUMAN	Minor histocompatibility antigen H13	2.55699e+06	2.18583e+06	3.59527e+06	3.14294e+06	1.91884e+07	1.23338e+07	5.28047e+06	1.17191e+07	2.87026e+06	1.21304e+07	Vessel enriched	1.96	0.000851412	0.546
RFC4	P35249	RFC4_HUMAN	Replication factor C subunit 4	288324	314719	249546	589710	1.02252e+06	1.37865e+06	763492	2.83793e+06	360574	1.50065e+06	Vessel enriched	1.96	0.00151933	0.607
HACD3	Q9P035	HACD3_HUMAN	Very-long-chain (3R)-3-hydroxyacyl-CoA dehydratase 3	4.87521e+06	622417	2.48799e+06	2.49369e+06	9.6685e+06	4.36926e+06	6.92693e+06	1.4708e+07	2.61983e+06	8.91817e+06	Vessel enriched	1.96	0.00742292	0.739
TRIOBP	Q9H2D6	TARA_HUMAN	TRIO and F-actin-binding protein				507824	2.8359e+06	1.87973e+06		1.45559e+06	507824	2.05707e+06	Vessel enriched	1.96	0.0266115	0.795
PWP2	Q15269	PWP2_HUMAN	Periodic tryptophan protein 2 homolog	318876				998865	905490		2.12846e+06	318876	1.34427e+06	Vessel enriched	1.96	0.0344501	0.811
SFT2D1	Q8WV19	SFT2A_HUMAN	Vesicle transport protein SFT2A				141405	298771	1.00798e+06			141405	653376	Not differentially expressed	1.96	0.0772575	0.847
WDR36	Q8NI36	WDR36_HUMAN	WD repeat-containing protein 36	290019	505897	553426	391587	1.51839e+06	1.77923e+06	1.04667e+06	2.52882e+06	435232	1.71828e+06	Vessel enriched	1.95	0.000461621	0.497
TM7SF2	O76062	ERG24_HUMAN	Delta(14)-sterol reductase TM7SF2	1.7628e+06	315607	708302	614372	2.17154e+06	1.89953e+06	2.15088e+06	6.01259e+06	850271	3.05864e+06	Vessel enriched	1.95	0.00461864	0.705
SLC16A1	P53985	MOT1_HUMAN	Monocarboxylate transporter 1	2.69262e+06	1.7831e+06	3.45079e+06	3.53026e+06	2.14848e+07	1.97195e+07	3.02788e+06	1.00294e+07	2.86419e+06	1.35654e+07	Vessel enriched	1.95	0.00634356	0.728
MECP2	P51608	MECP2_HUMAN	Methyl-CpG-binding protein 2	8.15256e+06	1.44487e+07	8.33332e+06	1.16946e+07	3.47858e+07	3.83197e+07	4.03529e+07	4.57992e+07	1.06573e+07	3.98144e+07	Vessel enriched	1.94	0.000200521	0.429
HNRNPD	Q14103	HNRPD_HUMAN	Heterogeneous nuclear ribonucleoprotein D0	6.9359e+07	7.38549e+07	7.83185e+07	6.97888e+07	2.20265e+08	1.81766e+08	4.32026e+08	3.51763e+08	7.28303e+07	2.96455e+08	Vessel enriched	1.94	0.0003436	0.475
DPM1	O60762	DPM1_HUMAN	Dolichol-phosphate mannosyltransferase subunit 1	1.81855e+06	681771	1.79053e+06	1.42086e+06	8.28584e+06	5.35705e+06	2.36095e+06	6.43891e+06	1.42793e+06	5.61069e+06	Vessel enriched	1.94	0.0019884	0.633
STX6	O43752	STX6_HUMAN	Syntaxin-6	1.24727e+06	156517	231067	332845	1.67502e+06	1.82363e+06		800303	491926	1.43298e+06	Vessel enriched	1.94	0.0146009	0.776
CRIM1	Q9NZV1	CRIM1_HUMAN	Cysteine-rich motor neuron 1 protein	117966		113671	94383	413918				108673	413918	Vessel enriched	1.94	0.021066	0.78
SRPRB	Q9Y5M8	SRPRB_HUMAN	Signal recognition particle receptor subunit beta	907992	487469	500972	325298	3.31703e+06	1.71932e+06	795851	3.39308e+06	555433	2.30632e+06	Vessel enriched	1.93	0.00321189	0.676
BTN3A1	O00481	BT3A1_HUMAN	Butyrophilin subfamily 3 member A1				215607	1.40166e+06	387399		1.02424e+06	215607	937766	Not differentially expressed	1.93	0.0565209	0.836
ORC3	Q9UBD5	ORC3_HUMAN	Origin recognition complex subunit 3	173708				428709			1.02397e+06	173708	726340	Not differentially expressed	1.93	0.0592928	0.835
RUVBL1	Q9Y265	RUVB1_HUMAN	RuvB-like 1	3.64883e+06	2.79171e+06	3.06409e+06	3.45489e+06	1.36899e+07	1.55897e+07	6.67954e+06	1.5446e+07	3.23988e+06	1.28513e+07	Vessel enriched	1.92	0.000415261	0.489
SLC38A3	Q99624	S38A3_HUMAN	Sodium-coupled neutral amino acid transporter 3	1.34637e+07	1.49855e+07	1.34498e+07	1.07184e+07	1.02578e+08	6.32384e+07	2.08948e+07	4.36843e+07	1.31543e+07	5.75988e+07	Vessel enriched	1.92	0.00184013	0.626
MPRIP	Q6WCQ1	MPRIP_HUMAN	Myosin phosphatase Rho-interacting protein	908738	592990	754126	800963	6.02666e+06	3.96111e+06	844753	3.35302e+06	764204	3.54638e+06	Vessel enriched	1.92	0.00454651	0.704
TPCN1	Q9ULQ1	TPC1_HUMAN	Two pore channel protein 1	268264		651295	542605	2.80184e+06	1.12639e+06		1.63405e+06	487388	1.85409e+06	Vessel enriched	1.92	0.00542724	0.697
AKAP17A	Q02040	AK17A_HUMAN	A-kinase anchor protein 17A	167279				600521			664848	167279	632685	Vessel enriched	1.92	0.0394043	0.812
LAMTOR1	Q6IAA8	LTOR1_HUMAN	Ragulator complex protein LAMTOR1	1.65696e+06	1.03021e+06	732515	627123	4.21175e+06	5.2588e+06	2.73158e+06	2.59023e+06	1.0117e+06	3.69809e+06	Vessel enriched	1.91	0.000886437	0.55
F13A1	P00488	F13A_HUMAN	Coagulation factor XIII A chain	2.12994e+06	1.63702e+06	2.48263e+06	1.46173e+06	1.35071e+07	8.73312e+06	3.53274e+06	6.05313e+06	1.92783e+06	7.95652e+06	Vessel enriched	1.91	0.00130399	0.592
STAG1	Q8WVM7	STAG1_HUMAN	Cohesin subunit SA-1	194067	257522	285288	372059	1.99569e+06	963496	328381	1.6948e+06	277234	1.24559e+06	Vessel enriched	1.91	0.00447434	0.703
TAPBPL	Q9BX59	TPSNR_HUMAN	Tapasin-related protein			143486		764856	467009	420362	567369	143486	554899	Vessel enriched	1.91	0.0174102	0.776
MRPL21	Q7Z2W9	RM21_HUMAN	Large ribosomal subunit protein bL21m	1.06223e+06		220011		2.23001e+06	1.59369e+06		1.70088e+06	641122	1.84153e+06	Vessel enriched	1.91	0.0235129	0.794
PCYOX1	Q9UHG3	PCYOX_HUMAN	Prenylcysteine oxidase 1	9.35215e+06	6.61043e+06	1.03557e+07	9.59349e+06	4.10838e+07	3.3869e+07	2.45471e+07	3.45638e+07	8.97795e+06	3.35159e+07	Vessel enriched	1.9	0.00023234	0.442
ADAM17	P78536	ADA17_HUMAN	Disintegrin and metalloproteinase domain-containing protein 17	387433	521415	296424	335715	2.84413e+06	1.93823e+06	567766	1.2375e+06	385246	1.64691e+06	Vessel enriched	1.9	0.00255538	0.656
ADNP	Q9H2P0	ADNP_HUMAN	Activity-dependent neuroprotector homeobox protein	228543	121993	244567	291715	666343			926518	221705	796431	Vessel enriched	1.9	0.0048161	0.687
SP100	P23497	SP100_HUMAN	Nuclear autoantigen Sp-100	114557			117958	355827	420332		542042	116258	439400	Vessel enriched	1.9	0.00509233	0.676
CDC73	Q6P1J9	CDC73_HUMAN	Parafibromin	363764	145259	161732	311658	1.32241e+06	383655		1.19976e+06	245603	968608	Vessel enriched	1.9	0.00606676	0.717
MFAP1	P55081	MFAP1_HUMAN	Microfibrillar-associated protein 1	183636	159263	222308	419513	622362	657923	377504	3.42267e+06	246180	1.27011e+06	Vessel enriched	1.9	0.0105701	0.762
CLIC2	O15247	CLIC2_HUMAN	Chloride intracellular channel protein 2	719452				3.24272e+06	2.89198e+06		2.08149e+06	719452	2.73873e+06	Vessel enriched	1.9	0.0255394	0.793
SFT2D2	O95562	SFT2B_HUMAN	Vesicle transport protein SFT2B		775764	281855	464511	620593	4.8742e+06			507376	2.7474e+06	Not differentially expressed	1.9	0.0554839	0.838
STX16	O14662	STX16_HUMAN	Syntaxin-16	2.49167e+06	129110	425329		2.0834e+06	2.45045e+06		1.38469e+06	1.01537e+06	1.97285e+06	Not differentially expressed	1.9	0.0607536	0.844
AQR	O60306	AQR_HUMAN	RNA helicase aquarius	781233		902352	1.07012e+06	3.82384e+06	3.18138e+06	1.98701e+06	5.41951e+06	917903	3.60293e+06	Vessel enriched	1.89	0.00153161	0.59
HNRNPH3	P31942	HNRH3_HUMAN	Heterogeneous nuclear ribonucleoprotein H3	5.25916e+06	4.40151e+06	3.07528e+06	7.21795e+06	3.17228e+07	1.30296e+07	5.56148e+06	4.22608e+07	4.98848e+06	2.31437e+07	Vessel enriched	1.89	0.00840195	0.747
KRT73	Q86Y46	K2C73_HUMAN	Keratin, type II cytoskeletal 73			610041	861270	601742	9.94773e+06	2.33836e+06	3.73949e+06	735656	4.15683e+06	Not differentially expressed	1.89	0.0653317	0.847
SSR4	P51571	SSRD_HUMAN	Translocon-associated protein subunit delta	2.36254e+06	2.43213e+06	1.70232e+06	1.28967e+06	8.6545e+06	6.66157e+06	3.40828e+06	1.16888e+07	1.94667e+06	7.60328e+06	Vessel enriched	1.88	0.00138257	0.598
NOP2	P46087	NOP2_HUMAN	Probable 28S rRNA (cytosine(4447)-C(5))-methyltransferase	424672	200052	262805	247789	893265	701520	717092	2.28484e+06	283829	1.14918e+06	Vessel enriched	1.88	0.00164414	0.615
ANO6	Q4KMQ2	ANO6_HUMAN	Anoctamin-6	1.07324e+06	1.25431e+06	1.07021e+06	1.3103e+06	9.21639e+06	5.47573e+06	1.75657e+06	3.88125e+06	1.17701e+06	5.08249e+06	Vessel enriched	1.88	0.00235	0.649
MTARC2	Q969Z3	MARC2_HUMAN	Mitochondrial amidoxime reducing component 2	1.50219e+07	3.88578e+06	8.78755e+06	6.60693e+06	6.31208e+07	4.94667e+07	9.33703e+06	2.12075e+07	8.57555e+06	3.5783e+07	Vessel enriched	1.88	0.0107048	0.763
OLFML1	Q6UWY5	OLFL1_HUMAN	Olfactomedin-like protein 1				733218	2.13363e+06	1.87835e+06		4.93556e+06	733218	2.98251e+06	Vessel enriched	1.88	0.0456412	0.826
CYP7B1	O75881	CP7B1_HUMAN	Cytochrome P450 7B1	768882	140017	163880	259305	3.33796e+06	1.535e+06	120516	1.35452e+06	333021	1.587e+06	Not differentially expressed	1.88	0.0564641	0.844
THOC5	Q13769	THOC5_HUMAN	THO complex subunit 5 homolog	582263	161680	430618	463538	1.93803e+06	1.54005e+06	516115	2.20265e+06	409525	1.54921e+06	Vessel enriched	1.87	0.00541758	0.717
LEO1	Q8WVC0	LEO1_HUMAN	RNA polymerase-associated protein LEO1		172853		168796	429880			903953	170825	666916	Vessel enriched	1.87	0.0188926	0.773
TXNDC16	Q9P2K2	TXD16_HUMAN	Thioredoxin domain-containing protein 16	198560			159828	653336				179194	653336	Vessel enriched	1.87	0.0438764	0.819
CTDSP1	Q9GZU7	CTDS1_HUMAN	Carboxy-terminal domain RNA polymerase II polypeptide A small phosphatase 1	274910			85049.2	1.32496e+06	852521	144982	602090	179980	731140	Not differentially expressed	1.87	0.0528	0.838
LY6D	Q14210	LY6D_HUMAN	Lymphocyte antigen 6D				165564		3.08532e+06		118120	165564	1.60172e+06	Not differentially expressed	1.87	0.307923	0.897
SSR1	P43307	SSRA_HUMAN	Translocon-associated protein subunit alpha	2.80529e+06	6.22882e+06	5.11807e+06	4.90408e+06	1.5853e+07	2.17594e+07	1.10697e+07	1.99967e+07	4.76406e+06	1.71697e+07	Vessel enriched	1.86	0.000644041	0.521
PORCN	Q9H237	PORCN_HUMAN	Protein-serine O-palmitoleoyltransferase porcupine	816868		440477		2.75003e+06	1.70956e+06	2.20758e+06	2.15669e+06	628672	2.20597e+06	Vessel enriched	1.86	0.00393006	0.668
ARMCX2	Q7L311	ARMX2_HUMAN	Armadillo repeat-containing X-linked protein 2	349437				2.34478e+06	671991		1.2903e+06	349437	1.43569e+06	Not differentially expressed	1.86	0.0588431	0.838
MRE11	P49959	MRE11_HUMAN	Double-strand break repair protein MRE11	657822	664323	507036	649443	1.82326e+06	2.24749e+06	1.62439e+06	3.64945e+06	619656	2.33615e+06	Vessel enriched	1.85	0.000445923	0.495
CSRP2	Q16527	CSRP2_HUMAN	Cysteine and glycine-rich protein 2	1.7118e+06	2.19087e+06	1.45504e+06	1.75218e+06	1.21522e+07	1.01601e+07	2.15662e+06	5.99772e+06	1.77747e+06	7.61668e+06	Vessel enriched	1.85	0.00417885	0.697
DNAJC10	Q8IXB1	DJC10_HUMAN	DnaJ homolog subfamily C member 10	664197	402615	679114	649749	4.66576e+06	2.07556e+06	765862	2.65968e+06	598919	2.54171e+06	Vessel enriched	1.85	0.00418747	0.698
NUCB2	P80303	NUCB2_HUMAN	Nucleobindin-2	2.51179e+06	1.39984e+06	3.0239e+06	2.48713e+06	7.08581e+06	1.61307e+07		4.73166e+06	2.35566e+06	9.31607e+06	Vessel enriched	1.85	0.00422925	0.688
GTF2H4	Q92759	TF2H4_HUMAN	General transcription factor IIH subunit 4	160810			128526	550217	319625		799604	144668	556482	Vessel enriched	1.85	0.010648	0.741
BST1	Q10588	BST1_HUMAN	ADP-ribosyl cyclase/cyclic ADP-ribose hydrolase 2	822380	1.34367e+06	822597	1.21234e+06	6.87457e+06	6.30164e+06	761457	5.57395e+06	1.05025e+06	4.8779e+06	Vessel enriched	1.85	0.0140999	0.779
RABL3	Q5HYI8	RABL3_HUMAN	Rab-like protein 3	543531	141494		228575	1.30707e+06	462309		1.36332e+06	304534	1.04423e+06	Vessel enriched	1.85	0.015926	0.776
IGFBP7	Q16270	IBP7_HUMAN	Insulin-like growth factor-binding protein 7	599199	930112	1.13561e+06	792986	8.01778e+06	7.15478e+06	499084	2.98425e+06	864477	4.66397e+06	Vessel enriched	1.85	0.0282554	0.815
THAP11	Q96EK4	THA11_HUMAN	THAP domain-containing protein 11	147436				304078			922711	147436	613394	Not differentially expressed	1.85	0.0840807	0.851
ECH1	Q13011	ECH1_HUMAN	Delta(3,5)-Delta(2,4)-dienoyl-CoA isomerase, mitochondrial	1.53466e+07	1.31694e+07	1.09325e+07	1.04853e+07	6.40654e+07	4.29142e+07	2.69429e+07	5.07886e+07	1.24835e+07	4.61778e+07	Vessel enriched	1.84	0.000545295	0.509
TMED7	Q9Y3B3	TMED7_HUMAN	Transmembrane emp24 domain-containing protein 7	4.87841e+06	8.22545e+06	7.14874e+06	7.83532e+06	2.28861e+07	2.28225e+07	1.71053e+07	4.13979e+07	7.02198e+06	2.6053e+07	Vessel enriched	1.84	0.00064243	0.521
PIGK	Q92643	GPI8_HUMAN	GPI-anchor transamidase	1.47305e+06	589771	1.11933e+06	1.30589e+06	5.22951e+06	3.02018e+06	1.95554e+06	6.72804e+06	1.12201e+06	4.23331e+06	Vessel enriched	1.84	0.00251105	0.655
HADHA	P40939	ECHA_HUMAN	Trifunctional enzyme subunit alpha, mitochondrial	2.88882e+07	2.38274e+07	4.24387e+07	4.92425e+07	2.4189e+08	1.70334e+08	5.94634e+07	9.75611e+07	3.60992e+07	1.42312e+08	Vessel enriched	1.84	0.00265604	0.66
ALG2	Q9H553	ALG2_HUMAN	Alpha-1,3/1,6-mannosyltransferase ALG2	1.05035e+06	557549	789099	801328	6.15802e+06	3.78742e+06	625281	4.17676e+06	799583	3.68687e+06	Vessel enriched	1.84	0.012702	0.773
PLOD1	Q02809	PLOD1_HUMAN	Procollagen-lysine,2-oxoglutarate 5-dioxygenase 1	453949		282543	158815	2.46908e+06	1.22636e+06	282068	1.06992e+06	298436	1.26186e+06	Vessel enriched	1.84	0.0212381	0.797
SYNPO2	Q9UMS6	SYNP2_HUMAN	Synaptopodin-2	881154	639685	930620	1.09463e+06	6.25387e+06	6.03653e+06	527316	4.79375e+06	886522	4.40287e+06	Vessel enriched	1.84	0.0216859	0.802
NR3C1	P04150	GCR_HUMAN	Glucocorticoid receptor	178589			327894	640037			1.16961e+06	253242	904822	Vessel enriched	1.84	0.022876	0.786
INTS9	Q9NV88	INT9_HUMAN	Integrator complex subunit 9			87308.1	508716	1.07009e+06	630590		635727	298012	778803	Vessel enriched	1.84	0.0384037	0.821
GTF2H3	Q13889	TF2H3_HUMAN	General transcription factor IIH subunit 3	109374				452117	226064		591502	109374	423227	Vessel enriched	1.84	0.0465941	0.827
XXYLT1	Q8NBI6	XXLT1_HUMAN	Xyloside xylosyltransferase 1			160492		1.06872e+06	844937	158926	759958	160492	708135	Not differentially expressed	1.84	0.101007	0.862
PSMD11	O00231	PSD11_HUMAN	26S proteasome non-ATPase regulatory subunit 11	2.5555e+06	1.17144e+06	623146	750368	4.37942e+06	4.73778e+06	2.65921e+06	4.00808e+06	1.27511e+06	3.94612e+06	Vessel enriched	1.83	0.00250589	0.654
B3GNT2	Q9NY97	B3GN2_HUMAN	N-acetyllactosaminide beta-1,3-N-acetylglucosaminyltransferase 2	77684.4	120563			603500	396243		169853	99123.5	389865	Vessel enriched	1.83	0.0204659	0.786
HEATR1	Q9H583	HEAT1_HUMAN	HEAT repeat-containing protein 1	225638			64349.3	409250	230604	256365	1.37429e+06	144993	567626	Vessel enriched	1.83	0.044247	0.83
DSC1	Q08554	DSC1_HUMAN	Desmocollin-1	240725	5.13335e+06	2.94578e+06	3.92031e+06	1.7814e+06	2.81018e+07	9.17343e+06	5.02443e+06	3.06004e+06	1.10203e+07	Not differentially expressed	1.83	0.0860442	0.859
RPS15A	P62244	RS15A_HUMAN	Small ribosomal subunit protein uS8	9.19728e+06	4.06289e+06	7.64941e+06	8.24635e+06	4.24348e+07	2.80332e+07	9.47324e+06	3.29067e+07	7.28898e+06	2.8212e+07	Vessel enriched	1.82	0.00373246	0.688
FIS1	Q9Y3D6	FIS1_HUMAN	Mitochondrial fission 1 protein	1.16441e+06	1.87852e+06	457254	410857	2.19797e+06	3.80152e+06	4.38619e+06	1.74588e+06	977760	3.03289e+06	Vessel enriched	1.82	0.00608136	0.725
FGG	P02679	FIBG_HUMAN	Fibrinogen gamma chain	4.44907e+06	9.29967e+06	3.57657e+06	3.49213e+06	1.73201e+07	2.32899e+07	5.3029e+06	3.78659e+07	5.20436e+06	2.09447e+07	Vessel enriched	1.82	0.00913276	0.753
GYPC	P04921	GLPC_HUMAN	Glycophorin-C		772423	305123	420968	2.5954e+06	2.71142e+06		619876	499504	1.97556e+06	Vessel enriched	1.82	0.0198146	0.789
DCAKD	Q8WVC6	DCAKD_HUMAN	Dephospho-CoA kinase domain-containing protein	352146			336014	823194			1.78011e+06	344080	1.30165e+06	Vessel enriched	1.82	0.0221078	0.784
ZNF185	O15231	ZN185_HUMAN	Zinc finger protein 185	120502			99916.3		387136			110209	387136	Vessel enriched	1.82	0.0485055	0.824
HLA-DRB3	P79483	DRB3_HUMAN	HLA class II histocompatibility antigen, DR beta 3 chain	569662	946043	571686	273487	3.72441e+06	3.68461e+06	187036	5.06617e+06	590219	3.16556e+06	Not differentially expressed	1.82	0.0642999	0.849
RAB11B	Q15907	RB11B_HUMAN	Ras-related protein Rab-11B	1.83522e+07	8.8325e+06	5.27662e+06	5.77938e+06	3.27967e+07	3.18287e+07	3.29835e+07	2.16819e+07	9.56019e+06	2.98227e+07	Vessel enriched	1.81	0.00179465	0.623
SPCS2	Q15005	SPCS2_HUMAN	Signal peptidase complex subunit 2	6.59262e+06	2.59959e+06	3.19056e+06	2.88027e+06	1.70501e+07	1.56131e+07	6.01976e+06	1.49285e+07	3.81576e+06	1.34029e+07	Vessel enriched	1.81	0.00221376	0.643
TIMMDC1	Q9NPL8	TIDC1_HUMAN	Complex I assembly factor TIMMDC1, mitochondrial	513884	196545	312507	324244	1.87223e+06	1.82812e+06	452435	997036	336795	1.28746e+06	Vessel enriched	1.81	0.00432246	0.7
NHP2	Q9NX24	NHP2_HUMAN	H/ACA ribonucleoprotein complex subunit 2	728855	345454	288158	435132	1.36289e+06	1.49595e+06	606828	3.89217e+06	449400	1.83946e+06	Vessel enriched	1.81	0.00634086	0.728
APOA2	P02652	APOA2_HUMAN	Apolipoprotein A-II	370699	467436			1.28263e+06	2.56093e+06		956460	419067	1.60001e+06	Vessel enriched	1.81	0.013442	0.758
AUP1	Q9Y679	AUP1_HUMAN	Lipid droplet-regulating VLDL assembly factor AUP1	576605	236260	637177	759483	3.55852e+06	2.16689e+06	451198	2.83793e+06	552381	2.25364e+06	Vessel enriched	1.81	0.0149642	0.782
COG4	Q9H9E3	COG4_HUMAN	Conserved oligomeric Golgi complex subunit 4	736932	113797		130810	1.04881e+06	918189		490466	327180	819154	Vessel enriched	1.81	0.0308061	0.813
BCL2	P10415	BCL2_HUMAN	Apoptosis regulator Bcl-2	418131				2.66661e+06	1.52868e+06		770911	418131	1.6554e+06	Not differentially expressed	1.81	0.0640645	0.842
CDK17	Q00537	CDK17_HUMAN	Cyclin-dependent kinase 17				243002	1.30403e+06			558496	243002	931266	Not differentially expressed	1.81	0.0715583	0.844
NMNAT1	Q9HAN9	NMNA1_HUMAN	Nicotinamide/nicotinic acid mononucleotide adenylyltransferase 1	701591	687311	575687	827886	2.65571e+06	2.79082e+06		1.90253e+06	698119	2.44969e+06	Vessel enriched	1.8	0.000884887	0.529
ECHDC3	Q96DC8	ECHD3_HUMAN	Enoyl-CoA hydratase domain-containing protein 3, mitochondrial	293750				1.49787e+06	1.13621e+06		628028	293750	1.08737e+06	Vessel enriched	1.8	0.0460029	0.826
MAP4K2	Q12851	M4K2_HUMAN	Mitogen-activated protein kinase kinase kinase kinase 2				99230.9	411826			291608	99230.9	351717	Not differentially expressed	1.8	0.0526446	0.828
FSTL1	Q12841	FSTL1_HUMAN	Follistatin-related protein 1			75365.2		372298	186163			75365.2	279231	Not differentially expressed	1.8	0.0645325	0.839
FOXK2	Q01167	FOXK2_HUMAN	Forkhead box protein K2	173339			55982.3				343714	114661	343714	Not differentially expressed	1.8	0.0915343	0.855
GBP4	Q96PP9	GBP4_HUMAN	Guanylate-binding protein 4	304493		208169	160962	1.26113e+06	792193		424672	224541	825998	Vessel enriched	1.79	0.00753172	0.724
TMEM62	Q0P6H9	TMM62_HUMAN	Transmembrane protein 62	76025.8		140456		677187	245826		276612	108241	399875	Vessel enriched	1.79	0.0195226	0.783
HFE	Q30201	HFE_HUMAN	Hereditary hemochromatosis protein		158190	378896		1.28209e+06	920517		510992	268543	904532	Vessel enriched	1.79	0.0201821	0.785
PDE5A	O76074	PDE5A_HUMAN	cGMP-specific 3',5'-cyclic phosphodiesterase	421051		98388.6		807658	611615			259720	709636	Not differentially expressed	1.79	0.0518235	0.832
POGLUT2	Q6UW63	PLGT2_HUMAN	Protein O-glucosyltransferase 2				228269	1.20484e+06	1.14364e+06		356541	228269	901676	Not differentially expressed	1.79	0.075597	0.849
FOLR2	P14207	FOLR2_HUMAN	Folate receptor beta	1.19357e+06	1.07495e+06	936361	737628	5.7134e+06	2.87418e+06		2.25156e+06	985626	3.61305e+06	Vessel enriched	1.78	0.0024546	0.638
IK	Q13123	RED_HUMAN	Protein Red	618306	1.15208e+06	809658	853426	2.82046e+06	3.28665e+06	1.25423e+06	5.81158e+06	858368	3.29323e+06	Vessel enriched	1.78	0.00310039	0.673
NME3	Q13232	NDK3_HUMAN	Nucleoside diphosphate kinase 3	1.80058e+06	625769	731326	555504	4.3183e+06	4.17933e+06	1.15729e+06	3.08055e+06	928295	3.18387e+06	Vessel enriched	1.78	0.00571659	0.721
CD163	Q86VB7	C163A_HUMAN	Scavenger receptor cysteine-rich type 1 protein M130	448720	743119	277078	443298	4.16763e+06	2.28291e+06	288057	2.05822e+06	478054	2.1992e+06	Vessel enriched	1.78	0.0271251	0.813
ACSL5	Q9ULC5	ACSL5_HUMAN	Long-chain-fatty-acid--CoA ligase 5		562864		1.29449e+06	6.46662e+06	3.63801e+06	1.17173e+06	2.68057e+06	928678	3.48923e+06	Vessel enriched	1.78	0.0289506	0.81
MYH11	P35749	MYH11_HUMAN	Myosin-11	821763		9.15937e+06	887961	2.08556e+06	2.07435e+06		6.29636e+07	3.62303e+06	2.23745e+07	Not differentially expressed	1.78	0.206915	0.886
UBTF	P17480	UBF1_HUMAN	Nucleolar transcription factor 1	1.3644e+06	1.32988e+06	903864	1.38184e+06	5.89442e+06	3.76796e+06	2.04209e+06	6.79898e+06	1.245e+06	4.62586e+06	Vessel enriched	1.77	0.00182353	0.625
GPNMB	Q14956	GPNMB_HUMAN	Transmembrane glycoprotein NMB	701785	1.40151e+06	507492	1.28916e+06	2.60165e+06	3.12577e+06		3.46965e+06	974988	3.06569e+06	Vessel enriched	1.77	0.00338548	0.669
UTRN	P46939	UTRN_HUMAN	Utrophin	845110	462226	625568	1.08836e+06	7.131e+06	2.91279e+06	340448	5.13227e+06	755316	3.87913e+06	Vessel enriched	1.77	0.044786	0.835
MMGT1	Q8N4V1	EMC5_HUMAN	ER membrane protein complex subunit 5		108817	256060		794762	214893		1.08403e+06	182439	697895	Vessel enriched	1.77	0.0474136	0.831
APOBEC3G	Q9HC16	ABC3G_HUMAN	DNA dC->dU-editing enzyme APOBEC-3G				123939	482588	368396			123939	425492	Not differentially expressed	1.77	0.055009	0.831
EDEM3	Q9BZQ6	EDEM3_HUMAN	ER degradation-enhancing alpha-mannosidase-like protein 3	146957				410763			611578	146957	511171	Not differentially expressed	1.77	0.0575455	0.833
DSG1	Q02413	DSG1_HUMAN	Desmoglein-1	254011	9.54268e+06	5.14624e+06	6.32724e+06	1.84314e+06	9.76032e+07	7.61224e+06	7.69164e+06	5.31754e+06	2.86876e+07	Not differentially expressed	1.77	0.177564	0.883
SPCS3	P61009	SPCS3_HUMAN	Signal peptidase complex subunit 3	2.94717e+06	3.18225e+06	3.76e+06	3.78073e+06	1.14054e+07	1.16697e+07	9.74619e+06	1.33598e+07	3.41754e+06	1.15453e+07	Vessel enriched	1.76	0.000284844	0.46
SLC30A1	Q9Y6M5	ZNT1_HUMAN	Proton-coupled zinc antiporter SLC30A1	3.15655e+06	3.23326e+06	4.1979e+06	3.00249e+06	2.60905e+07	1.02242e+07	5.83073e+06	1.07422e+07	3.39755e+06	1.32219e+07	Vessel enriched	1.76	0.0026565	0.66
PDS5B	Q9NTI5	PDS5B_HUMAN	Sister chromatid cohesion protein PDS5 homolog B	1.37459e+06	1.00692e+06	1.57943e+06	2.17277e+06	8.9738e+06	3.66468e+06	2.09951e+06	9.02273e+06	1.53343e+06	5.94018e+06	Vessel enriched	1.76	0.00541359	0.717
EMD	P50402	EMD_HUMAN	Emerin	2.34488e+06	1.7271e+06	1.56144e+06	2.15007e+06	7.68862e+06	6.60865e+06	2.13109e+06	1.66727e+07	1.94587e+06	8.27526e+06	Vessel enriched	1.76	0.00779313	0.742
LMNB2	Q03252	LMNB2_HUMAN	Lamin-B2	1.6734e+07	1.83474e+07	1.33447e+07	1.85878e+07	2.78961e+07	4.85077e+07	3.75819e+07	1.94876e+08	1.67535e+07	7.72155e+07	Vessel enriched	1.76	0.00815059	0.745
PAWR	Q96IZ0	PAWR_HUMAN	PRKC apoptosis WT1 regulator protein	327763			226788	901760	1.31419e+06		660447	277276	958798	Vessel enriched	1.76	0.0113138	0.745
HLA-DRB1	P01911	DRB1_HUMAN	HLA class II histocompatibility antigen, DRB1 beta chain	2.85835e+06	6.24924e+06	2.33238e+06	5.51908e+06	1.4808e+07	2.87045e+07	2.85119e+06	2.46809e+07	4.23976e+06	1.77611e+07	Vessel enriched	1.76	0.0235655	0.806
HP1BP3	Q5SSJ5	HP1B3_HUMAN	Heterochromatin protein 1-binding protein 3	8.67139e+06	1.17034e+07	7.55767e+06	1.02812e+07	2.10205e+07	4.22745e+07	2.39498e+07	4.74316e+07	9.5534e+06	3.36691e+07	Vessel enriched	1.75	0.000993656	0.563
AK2	P54819	KAD2_HUMAN	Adenylate kinase 2, mitochondrial	2.26881e+06	1.43659e+06	1.5173e+06	1.99419e+06	6.09427e+06	8.27436e+06	2.83912e+06	8.70401e+06	1.80422e+06	6.47794e+06	Vessel enriched	1.75	0.00185447	0.627
CTDNEP1	O95476	CNEP1_HUMAN	CTD nuclear envelope phosphatase 1	332058		133918	297395	993716	825871		616653	254457	812080	Vessel enriched	1.75	0.00651328	0.712
FLOT2	Q14254	FLOT2_HUMAN	Flotillin-2	3.79573e+06	909219	1.23081e+06	1.12268e+06	9.26192e+06	5.46914e+06	1.71154e+06	7.02905e+06	1.76461e+06	5.86791e+06	Vessel enriched	1.75	0.012829	0.773
SNRNP27	Q8WVK2	SNR27_HUMAN	U4/U6.U5 small nuclear ribonucleoprotein 27 kDa protein		383710	172795		435985	804897		1.84523e+06	278252	1.0287e+06	Vessel enriched	1.75	0.0363847	0.818
LUM	P51884	LUM_HUMAN	Lumican	458254	1.11485e+06	558178	571531	3.40414e+06	4.65688e+06	320459	4.14648e+06	675704	3.13199e+06	Vessel enriched	1.75	0.0379877	0.828
PGAM5	Q96HS1	PGAM5_HUMAN	Serine/threonine-protein phosphatase PGAM5, mitochondrial	1.39057e+07	6.2383e+06	1.61356e+07	1.3741e+07	5.93328e+07	5.22267e+07	1.83672e+07	4.25805e+07	1.25052e+07	4.31268e+07	Vessel enriched	1.74	0.00345899	0.682
SCD5	Q86SK9	SCD5_HUMAN	Stearoyl-CoA desaturase 5	2.35653e+06	546641	2.17923e+06	2.35586e+06	4.87454e+06	3.5714e+06	4.37761e+06	1.07065e+07	1.85956e+06	5.88252e+06	Vessel enriched	1.74	0.0083557	0.747
ELAVL2	Q12926	ELAV2_HUMAN	ELAV-like protein 2	6.33742e+06	2.12052e+06	5.64424e+06	4.47091e+06	6.48614e+06	1.00278e+07	3.61166e+07	1.81094e+07	4.64327e+06	1.7685e+07	Vessel enriched	1.74	0.00922257	0.753
GAR1	Q9NY12	GAR1_HUMAN	H/ACA ribonucleoprotein complex subunit 1	267719	1.03756e+06	286382	478686	939824	1.38996e+06		2.47188e+06	517587	1.60055e+06	Vessel enriched	1.74	0.0106154	0.757
THRAP3	Q9Y2W1	TR150_HUMAN	Thyroid hormone receptor-associated protein 3	2.51316e+06	2.06824e+06	1.97584e+06	2.30766e+06	3.92167e+06	3.77306e+06	7.21983e+06	2.72746e+07	2.21623e+06	1.05473e+07	Vessel enriched	1.74	0.0109877	0.764
ZNF512	Q96ME7	ZN512_HUMAN	Zinc finger protein 512	307987		298099	463801	1.01727e+06	535906		2.93427e+06	356629	1.49582e+06	Vessel enriched	1.74	0.0198269	0.789
FMOD	Q06828	FMOD_HUMAN	Fibromodulin	255450	577473		989037	3.11145e+06	3.53137e+06	323849	2.69542e+06	607320	2.41552e+06	Not differentially expressed	1.74	0.055598	0.842
SLC25A21	Q9BQT8	ODC_HUMAN	Mitochondrial 2-oxodicarboxylate carrier	617256				3.31555e+06	1.1453e+06		2.31699e+06	617256	2.25928e+06	Not differentially expressed	1.74	0.0621385	0.84
ERP44	Q9BS26	ERP44_HUMAN	Endoplasmic reticulum resident protein 44	1.90245e+07	1.12739e+07	1.60333e+07	1.53221e+07	7.9632e+07	5.95037e+07	2.71451e+07	4.91356e+07	1.54135e+07	5.38541e+07	Vessel enriched	1.73	0.00148227	0.605
HDAC1	Q13547	HDAC1_HUMAN	Histone deacetylase 1	316269	212983	147154	203323	1.00226e+06	652149		534574	219933	729662	Vessel enriched	1.73	0.00247948	0.639
PDPR	Q8NCN5	PDPR_HUMAN	Pyruvate dehydrogenase phosphatase regulatory subunit, mitochondrial	1.66934e+06	1.53631e+06	2.50596e+06	3.28785e+06	9.03828e+06	1.11582e+07	3.13582e+06	8.03099e+06	2.24986e+06	7.84083e+06	Vessel enriched	1.73	0.00341382	0.681
FRMD8	Q9BZ67	FRMD8_HUMAN	FERM domain-containing protein 8	238572	290629		358351	1.58433e+06	956893		596952	295851	1.04606e+06	Vessel enriched	1.73	0.00656054	0.713
MACROH2A1	O75367	H2AY_HUMAN	Core histone macro-H2A.1	1.21542e+07	1.59483e+07	1.29417e+07	1.81198e+07	2.07087e+07	6.81471e+07	3.15114e+07	1.24156e+08	1.4791e+07	6.11307e+07	Vessel enriched	1.73	0.00698793	0.735
XPC	Q01831	XPC_HUMAN	DNA repair protein complementing XP-C cells	311298	481787	467619	698433	2.22246e+06	687366		2.50012e+06	489784	1.80331e+06	Vessel enriched	1.73	0.00812919	0.739
FBLL1	A6NHQ2	FBLL1_HUMAN	rRNA/tRNA 2'-O-methyltransferase fibrillarin-like protein 1	1.15293e+06	1.6161e+06	946577	1.1541e+06	1.75335e+06	2.74845e+06	4.04363e+06	1.25316e+07	1.21743e+06	5.26925e+06	Vessel enriched	1.73	0.00886402	0.751
FN1	P02751	FINC_HUMAN	Fibronectin	2.09253e+06	3.33916e+06	2.60315e+06	2.10996e+06	1.48685e+07	1.25767e+07	2.09629e+06	1.19457e+07	2.5362e+06	1.03718e+07	Vessel enriched	1.73	0.0118076	0.769
COBLL1	Q53SF7	COBL1_HUMAN	Cordon-bleu protein-like 1	955545	1.18764e+06	964010	973444	9.49886e+06	5.03469e+06	691611	3.912e+06	1.02016e+06	4.78429e+06	Vessel enriched	1.73	0.0223672	0.803
NUP214	P35658	NU214_HUMAN	Nuclear pore complex protein Nup214	1.51555e+06	1.44201e+06	1.62058e+06	1.98744e+06	5.63766e+06	4.41622e+06	3.80062e+06	8.74469e+06	1.6414e+06	5.6498e+06	Vessel enriched	1.72	0.000843302	0.545
KIAA2013	Q8IYS2	K2013_HUMAN	Uncharacterized protein KIAA2013	558085	501852	603912	698171	2.78038e+06	1.80956e+06		1.41691e+06	590505	2.00229e+06	Vessel enriched	1.72	0.0017515	0.604
TMEM165	Q9HC07	TM165_HUMAN	Putative divalent cation/proton antiporter TMEM165	428183	499585	871806	873910	3.76844e+06	2.27522e+06	1.01895e+06	2.17816e+06	668371	2.31019e+06	Vessel enriched	1.72	0.00338523	0.68
PPHLN1	Q8NEY8	PPHLN_HUMAN	Periphilin-1		242528	267754	281208	503860	937717		1.38354e+06	263830	941706	Vessel enriched	1.72	0.00645401	0.712
POLR3B	Q9NW08	RPC2_HUMAN	DNA-directed RNA polymerase III subunit RPC2		7.71271e+06		1.12833e+07	3.0811e+07				9.49802e+06	3.0811e+07	Not differentially expressed	1.72	0.0623537	0.837
ARID4A	P29374	ARI4A_HUMAN	AT-rich interactive domain-containing protein 4A	150388				363320			677847	150388	520584	Not differentially expressed	1.72	0.0714669	0.844
ASPH	Q12797	ASPH_HUMAN	Aspartyl/asparaginyl beta-hydroxylase	1.95216e+06	2.05863e+06	1.94395e+06	2.04892e+06	1.17267e+07	6.49934e+06	3.05621e+06	7.92575e+06	2.00091e+06	7.30201e+06	Vessel enriched	1.71	0.00217415	0.642
PARVA	Q9NVD7	PARVA_HUMAN	Alpha-parvin	2.23529e+06	1.66734e+06	2.02899e+06	2.11416e+06	1.25771e+07	7.56648e+06	2.92108e+06	6.51601e+06	2.01144e+06	7.39515e+06	Vessel enriched	1.71	0.00293312	0.668
SUMF1	Q8NBK3	SUMF1_HUMAN	Formylglycine-generating enzyme		156780	187190	193547	726184	628506		434636	179172	596442	Vessel enriched	1.71	0.00349249	0.656
RPS5	P46782	RS5_HUMAN	Small ribosomal subunit protein uS7	1.04387e+07	3.29428e+06	4.95457e+06	4.82944e+06	1.04035e+07	2.74803e+07	1.41425e+07	2.31398e+07	5.87924e+06	1.87915e+07	Vessel enriched	1.71	0.00355015	0.684
HNRNPUL2	Q1KMD3	HNRL2_HUMAN	Heterogeneous nuclear ribonucleoprotein U-like protein 2	1.17489e+07	1.1578e+07	8.89389e+06	1.55174e+07	6.45393e+07	1.92361e+07	2.51977e+07	6.9666e+07	1.19345e+07	4.46598e+07	Vessel enriched	1.71	0.00408813	0.696
SACM1L	Q9NTJ5	SAC1_HUMAN	Phosphatidylinositol-3-phosphatase SAC1	1.54403e+07	5.55951e+06	9.68777e+06	1.14684e+07	5.86235e+07	3.29253e+07	1.46312e+07	3.92162e+07	1.0539e+07	3.63491e+07	Vessel enriched	1.71	0.00478306	0.708
BYSL	Q13895	BYST_HUMAN	Bystin	169858		301134	210925	708157	1.19467e+06	248525	1.30595e+06	227306	864326	Vessel enriched	1.71	0.0146214	0.777
DNASE1L1	P49184	DNSL1_HUMAN	Deoxyribonuclease-1-like 1	1.02257e+06	165443	633625	355926	3.30891e+06	1.68325e+06	422971	1.83861e+06	544390	1.81344e+06	Vessel enriched	1.71	0.0276646	0.814
ITGB4	P16144	ITB4_HUMAN	Integrin beta-4	1.11937e+06	2.77996e+06	1.18372e+06	1.71017e+06	6.68958e+06	1.42023e+07	1.02895e+06	7.44529e+06	1.6983e+06	7.34153e+06	Vessel enriched	1.71	0.0299042	0.817
SLC22A15	Q8IZD6	S22AF_HUMAN	Solute carrier family 22 member 15	330195	168486	250076	358978				872043	276934	872043	Vessel enriched	1.71	0.0344022	0.815
TMEM87B	Q96K49	TM87B_HUMAN	Transmembrane protein 87B			456804		4.02046e+06	1.73678e+06	421227	1.6958e+06	456804	1.96857e+06	Not differentially expressed	1.71	0.140041	0.874
HNRNPDL	O14979	HNRDL_HUMAN	Heterogeneous nuclear ribonucleoprotein D-like	1.66828e+07	1.78646e+07	1.73096e+07	1.81445e+07	5.82697e+07	5.38788e+07	8.98686e+07	3.70655e+07	1.75004e+07	5.97707e+07	Vessel enriched	1.7	0.000807932	0.54
RDH11	Q8TC12	RDH11_HUMAN	Retinol dehydrogenase 11	4.76693e+06	1.46631e+06	3.76526e+06	4.08043e+06	1.59699e+07	1.03427e+07	5.97902e+06	1.21804e+07	3.51973e+06	1.1118e+07	Vessel enriched	1.7	0.00396729	0.693
ERLIN1	O75477	ERLN1_HUMAN	Erlin-1	876930	747501	848407	1.37121e+06	3.12313e+06	2.57017e+06	1.47991e+06	7.20542e+06	961011	3.59466e+06	Vessel enriched	1.7	0.0046276	0.705
MCAM	P43121	MUC18_HUMAN	Cell surface glycoprotein MUC18	5.02406e+06	1.58366e+07	7.42001e+06	8.8478e+06	3.65775e+07	4.6081e+07	1.01977e+07	3.34052e+07	9.28211e+06	3.15654e+07	Vessel enriched	1.7	0.00821961	0.746
ATP9B	O43861	ATP9B_HUMAN	Probable phospholipid-transporting ATPase IIB	342282	76216.1	131734	120257	981536	197543		512918	167622	563999	Vessel enriched	1.7	0.022839	0.801
HNRNPA0	Q13151	ROA0_HUMAN	Heterogeneous nuclear ribonucleoprotein A0	1.88205e+06	920726	1.22643e+06	2.57082e+06	8.22785e+06	2.46798e+06	1.36863e+06	2.18913e+07	1.65001e+06	8.48895e+06	Vessel enriched	1.7	0.0420602	0.832
MAFG	O15525	MAFG_HUMAN	Transcription factor MafG	297496				636685	1.12905e+06		1.25431e+06	297496	1.00668e+06	Vessel enriched	1.7	0.049275	0.829
NEMP1	O14524	NEMP1_HUMAN	Nuclear envelope integral membrane protein 1		144746			764041	245519		555685	144746	521749	Not differentially expressed	1.7	0.0731304	0.847
LCN2	P80188	NGAL_HUMAN	Neutrophil gelatinase-associated lipocalin				180072	179560	610343		1.83325e+06	180072	874383	Not differentially expressed	1.7	0.183066	0.881
CANX	P27824	CALX_HUMAN	Calnexin	3.70148e+07	4.35373e+07	4.72257e+07	5.18024e+07	1.82366e+08	1.48006e+08	9.14632e+07	1.73958e+08	4.4895e+07	1.48948e+08	Vessel enriched	1.69	0.000767396	0.534
TMED9	Q9BVK6	TMED9_HUMAN	Transmembrane emp24 domain-containing protein 9	6.14983e+06	1.07294e+07	9.02747e+06	7.90992e+06	2.29379e+07	3.67049e+07	1.62921e+07	3.75938e+07	8.45415e+06	2.83822e+07	Vessel enriched	1.69	0.0013954	0.598
SIGMAR1	Q99720	SGMR1_HUMAN	Sigma non-opioid intracellular receptor 1	2.49796e+06	891164	941148	831432	5.46397e+06	2.67895e+06	2.33564e+06	5.5812e+06	1.29043e+06	4.01494e+06	Vessel enriched	1.69	0.00450146	0.703
FLNB	O75369	FLNB_HUMAN	Filamin-B	5.6276e+06	8.85426e+06	5.65042e+06	8.77583e+06	3.79511e+07	3.70758e+07	8.35298e+06	2.26633e+07	7.22703e+06	2.65108e+07	Vessel enriched	1.69	0.00606694	0.725
RBM14	Q96PK6	RBM14_HUMAN	RNA-binding protein 14	1.28969e+06	1.20435e+06	882648	1.39011e+06	4.46904e+06	1.82461e+06		6.68532e+06	1.1917e+06	4.32633e+06	Vessel enriched	1.69	0.00627746	0.72
UTP14A	Q9BVJ6	UT14A_HUMAN	U3 small nucleolar RNA-associated protein 14 homolog A	218793	301017	231777	370964	420455	611914	1.06014e+06	2.27058e+06	280638	1.09077e+06	Vessel enriched	1.69	0.00648527	0.73
INTS8	Q75QN2	INT8_HUMAN	Integrator complex subunit 8	111464			265255	900383	471792	172927	1.28968e+06	188359	708695	Not differentially expressed	1.69	0.0568622	0.841
STARD3NL	O95772	STR3N_HUMAN	STARD3 N-terminal-like protein	263111				1.01291e+06	708294			263111	860603	Not differentially expressed	1.69	0.0662709	0.84
TES	Q9UGI8	TES_HUMAN	Testin	349204		289352	290496	1.52796e+06	1.02417e+06		620965	309684	1.0577e+06	Vessel enriched	1.68	0.00624878	0.709
NR2F1	P10589	COT1_HUMAN	COUP transcription factor 1	259395		462654	359138	1.56867e+06	917298	515127	2.17358e+06	360396	1.29367e+06	Vessel enriched	1.68	0.00972282	0.751
LIG3	P49916	DNLI3_HUMAN	DNA ligase 3	589599		240684	571943	1.76462e+06	571880		2.62061e+06	467409	1.65237e+06	Vessel enriched	1.68	0.0271503	0.807
CARD19	Q96LW7	CAR19_HUMAN	Caspase recruitment domain-containing protein 19	1.01648e+06	170043	263741	204248	2.09273e+06	1.35149e+06	177055	1.9792e+06	413627	1.40012e+06	Not differentially expressed	1.68	0.0555132	0.843
GABPA	Q06546	GABPA_HUMAN	GA-binding protein alpha chain	131739	143746	107700	291046	541876	438931		513939	168558	498248	Vessel enriched	1.67	0.00368627	0.676
ARMC8	Q8IUR7	ARMC8_HUMAN	Armadillo repeat-containing protein 8	1.43968e+06	346430	296272	223693	2.21332e+06	1.56525e+06	626088	1.56818e+06	576520	1.49321e+06	Vessel enriched	1.67	0.017	0.789
BAZ1B	Q9UIG0	BAZ1B_HUMAN	Tyrosine-protein kinase BAZ1B	560938	311479	506257	853073	1.93024e+06	741161	944202	5.68373e+06	557937	2.32483e+06	Vessel enriched	1.67	0.0179279	0.792
OSBPL5	Q9H0X9	OSBL5_HUMAN	Oxysterol-binding protein-related protein 5	157215				564172	471296		467731	157215	501066	Vessel enriched	1.67	0.0388616	0.817
PARP4	Q9UKK3	PARP4_HUMAN	Protein mono-ADP-ribosyltransferase PARP4		122480			333030			455272	122480	394151	Not differentially expressed	1.67	0.0674224	0.841
NOC2L	Q9Y3T9	NOC2L_HUMAN	Nucleolar complex protein 2 homolog	240234				777222	452494	557378	1.74031e+06	240234	881852	Not differentially expressed	1.67	0.0722377	0.849
NRF1	Q16656	NRF1_HUMAN	Nuclear respiratory factor 1	372169				967679	764344		2.25721e+06	372169	1.32974e+06	Not differentially expressed	1.67	0.0749468	0.849
ZW10	O43264	ZW10_HUMAN	Centromere/kinetochore protein zw10 homolog	453417	406203	375369	411595	1.86824e+06	838639		1.40019e+06	411646	1.36902e+06	Vessel enriched	1.66	0.00244925	0.638
ERLIN2	O94905	ERLN2_HUMAN	Erlin-2	6.05707e+06	5.22645e+06	6.35232e+06	9.5073e+06	2.20326e+07	1.21107e+07	1.17794e+07	6.08654e+07	6.78579e+06	2.6697e+07	Vessel enriched	1.66	0.00858824	0.749
TPST2	O60704	TPST2_HUMAN	Protein-tyrosine sulfotransferase 2	389777		275138		2.75217e+06	2.12727e+06	198449	994627	332457	1.51813e+06	Not differentially expressed	1.66	0.102412	0.864
ILF3	Q12906	ILF3_HUMAN	Interleukin enhancer-binding factor 3	1.45497e+07	1.6127e+07	1.34269e+07	1.60632e+07	4.12302e+07	3.49825e+07	4.90907e+07	6.87745e+07	1.50417e+07	4.85195e+07	Vessel enriched	1.65	0.000773858	0.535
NCOA5	Q9HCD5	NCOA5_HUMAN	Nuclear receptor coactivator 5	1.09593e+06	538114	1.04473e+06	958444	3.45092e+06	2.62986e+06	2.12193e+06	2.98929e+06	909305	2.798e+06	Vessel enriched	1.65	0.00113944	0.577
PNO1	Q9NRX1	PNO1_HUMAN	RNA-binding protein PNO1	163457			332159	595078	756591		860873	247808	737514	Vessel enriched	1.65	0.0160716	0.77
AKAP8	O43823	AKAP8_HUMAN	A-kinase anchor protein 8	134474	166661	62602.7		503078	137667		622939	121246	421228	Vessel enriched	1.65	0.0313042	0.814
MLEC	Q14165	MLEC_HUMAN	Malectin	2.84915e+06	2.0328e+06	2.79076e+06	2.3209e+06	1.09873e+07	9.21524e+06	4.21337e+06	8.25295e+06	2.4984e+06	8.16722e+06	Vessel enriched	1.64	0.0016339	0.614
PDIA4	P13667	PDIA4_HUMAN	Protein disulfide-isomerase A4	8.17683e+06	6.47434e+06	9.07285e+06	1.0314e+07	4.04183e+07	3.50495e+07	1.52522e+07	2.13743e+07	8.50949e+06	2.80236e+07	Vessel enriched	1.64	0.00204735	0.636
RALB	P11234	RALB_HUMAN	Ras-related protein Ral-B	5.53794e+06	3.35109e+06	5.24787e+06	5.58278e+06	1.7495e+07	2.35922e+07	8.09385e+06	1.54667e+07	4.92992e+06	1.61619e+07	Vessel enriched	1.64	0.0022264	0.644
ERMP1	Q7Z2K6	ERMP1_HUMAN	Endoplasmic reticulum metallopeptidase 1	2.2743e+06	2.93104e+06	2.66414e+06	3.81627e+06	1.28058e+07	7.58397e+06	4.79104e+06	1.36637e+07	2.92144e+06	9.71113e+06	Vessel enriched	1.64	0.00256879	0.657
UQCRB	P14927	QCR7_HUMAN	Cytochrome b-c1 complex subunit 7	1.1565e+06	1.78201e+06	659840	599202	2.8517e+06	3.22636e+06	3.68982e+06	2.23904e+06	1.04939e+06	3.00173e+06	Vessel enriched	1.64	0.00279218	0.664
TEX264	Q9Y6I9	TX264_HUMAN	Testis-expressed protein 264	482481	427443	401214	844216	2.45502e+06	1.08738e+06		1.54977e+06	538838	1.69739e+06	Vessel enriched	1.64	0.0047357	0.697
HLA-DRB4	P13762	DRB4_HUMAN	HLA class II histocompatibility antigen, DR beta 4 chain		191079	477664		753477	1.17972e+06			334372	966601	Vessel enriched	1.64	0.0431474	0.823
TCN2	P20062	TCO2_HUMAN	Transcobalamin-2	174720				951175	380543		446964	174720	592894	Not differentially expressed	1.64	0.0689432	0.845
GPRC5C	Q9NQ84	GPC5C_HUMAN	G-protein coupled receptor family C group 5 member C		219785	925797		3.54245e+06	2.15159e+06	481782	1.05663e+06	572791	1.80811e+06	Not differentially expressed	1.64	0.0801025	0.855
ECI1	P42126	ECI1_HUMAN	Enoyl-CoA delta isomerase 1, mitochondrial	1.21716e+07	5.44756e+06	6.05083e+06	5.89084e+06	3.63474e+07	1.79287e+07	1.35003e+07	2.4597e+07	7.39022e+06	2.30933e+07	Vessel enriched	1.63	0.00308766	0.673
PIP	P12273	PIP_HUMAN	Prolactin-inducible protein	580470	527185	377613	1.92884e+06	710028	5.05144e+06	2.24993e+06	2.53098e+06	853527	2.63559e+06	Vessel enriched	1.63	0.0259864	0.811
MED1	Q15648	MED1_HUMAN	Mediator of RNA polymerase II transcription subunit 1	173035		409054	101813	514108	345512		1.1929e+06	227967	684173	Vessel enriched	1.63	0.0313995	0.814
RPP30	P78346	RPP30_HUMAN	Ribonuclease P protein subunit p30	351015		124198		858501	376102		840232	237606	691612	Vessel enriched	1.63	0.0351948	0.816
PON1	P27169	PON1_HUMAN	Serum paraoxonase/arylesterase 1	641615	1.79767e+06	389787		1.97032e+06	2.87101e+06			943023	2.42067e+06	Vessel enriched	1.63	0.0447108	0.828
SLC38A10	Q9HBR0	S38AA_HUMAN	Solute carrier family 38 member 10			161022		935783	266795			161022	601289	Not differentially expressed	1.63	0.131595	0.869
PRKG1	Q13976	KGP1_HUMAN	cGMP-dependent protein kinase 1	832919	375132	655433	757453	2.6001e+06	1.86863e+06		1.48426e+06	655234	1.98433e+06	Vessel enriched	1.62	0.00409939	0.685
DHRS4	Q9BTZ2	DHRS4_HUMAN	Dehydrogenase/reductase SDR family member 4	2.01656e+06	3.69486e+06	2.13907e+06	2.84793e+06	1.39964e+07	8.68153e+06	3.28178e+06	1.02185e+07	2.6746e+06	9.04455e+06	Vessel enriched	1.62	0.00565332	0.72
SART1	O43290	SNUT1_HUMAN	U4/U6.U5 tri-snRNP-associated protein 1	596520	981584	806589	1.04798e+06	3.69944e+06	2.1402e+06	789107	7.08546e+06	858167	3.42855e+06	Vessel enriched	1.62	0.0179309	0.792
TBL2	Q9Y4P3	TBL2_HUMAN	Transducin beta-like protein 2	426582		276770	876640	3.63435e+06	1.27116e+06	402409	2.33091e+06	526664	1.90971e+06	Vessel enriched	1.62	0.0449471	0.833
IKBIP	Q70UQ0	IKIP_HUMAN	Inhibitor of nuclear factor kappa-B kinase-interacting protein	214882				631621	1.38646e+06	331875	653902	214882	750964	Not differentially expressed	1.62	0.078352	0.852
SELENON	Q9NZV5	SELN_HUMAN	Selenoprotein N	284998				1.59729e+06	1.12971e+06		373026	284998	1.03334e+06	Not differentially expressed	1.62	0.114887	0.865
ADPGK	Q9BRR6	ADPGK_HUMAN	ADP-dependent glucokinase	1.31351e+06	1.4935e+06	1.68037e+06	1.93384e+06	7.81975e+06	4.64704e+06	3.11229e+06	4.92009e+06	1.6053e+06	5.12479e+06	Vessel enriched	1.61	0.00152834	0.608
GANAB	Q14697	GANAB_HUMAN	Neutral alpha-glucosidase AB	3.11114e+07	2.23327e+07	2.89669e+07	3.05571e+07	1.69117e+08	1.12846e+08	3.95921e+07	7.05381e+07	2.8242e+07	9.80233e+07	Vessel enriched	1.61	0.00488513	0.709
ARGLU1	Q9NWB6	ARGL1_HUMAN	Arginine and glutamate-rich protein 1	1.02463e+06	985400	1.15167e+06	1.12421e+06	1.34214e+06	2.25858e+06		1.14085e+07	1.07148e+06	5.00306e+06	Vessel enriched	1.61	0.0297857	0.815
APBA2	Q99767	APBA2_HUMAN	Amyloid-beta A4 precursor protein-binding family A member 2	1.07826e+06	4.47479e+06	677950	938222	4.03887e+06				1.79231e+06	4.03887e+06	Not differentially expressed	1.61	0.13609	0.873
NOMO1	Q15155	NOMO1_HUMAN	BOS complex subunit NOMO1	3.55056e+06	2.78544e+06	4.31164e+06	3.64383e+06	1.58715e+07	1.14986e+07	5.58023e+06	1.30563e+07	3.57287e+06	1.15017e+07	Vessel enriched	1.6	0.00233422	0.648
NCLN	Q969V3	NCLN_HUMAN	BOS complex subunit NCLN	7.19584e+06	2.12236e+06	6.35746e+06	5.56093e+06	2.53501e+07	1.49872e+07	6.54926e+06	1.81339e+07	5.30915e+06	1.62551e+07	Vessel enriched	1.6	0.0104032	0.761
GLYR1	Q49A26	GLYR1_HUMAN	Cytokine-like nuclear factor N-PAC	1.39079e+06	788299	1.08499e+06	1.47349e+06	5.59516e+06	2.01823e+06	1.62274e+06	8.05393e+06	1.18439e+06	4.32251e+06	Vessel enriched	1.6	0.0114689	0.767
MYBBP1A	Q9BQG0	MBB1A_HUMAN	Myb-binding protein 1A	595638		369224	618637	1.74178e+06	1.23393e+06	769527	3.59471e+06	527833	1.83499e+06	Vessel enriched	1.6	0.013591	0.772
CSNK2A2	P19784	CSK22_HUMAN	Casein kinase II subunit alpha'	3.32491e+06	832699	1.08671e+06	1.17341e+06	6.56082e+06	5.70334e+06	1.55881e+06	5.09614e+06	1.60443e+06	4.72978e+06	Vessel enriched	1.6	0.0152024	0.783
TOE1	Q96GM8	TOE1_HUMAN	Target of EGR1 protein 1	124765			195933	643917	405085		405320	160349	484774	Vessel enriched	1.6	0.0165904	0.772
ALG5	Q9Y673	ALG5_HUMAN	Dolichyl-phosphate beta-glucosyltransferase	971120	549355	939052	930663	6.26404e+06	2.67706e+06	720707	3.28117e+06	847548	3.23574e+06	Vessel enriched	1.6	0.0179693	0.792
PHB1	P35232	PHB1_HUMAN	Prohibitin 1	2.46545e+07	1.02218e+07	8.8194e+06	7.60813e+06	4.6422e+07	2.86286e+07	3.66137e+07	2.81763e+07	1.2826e+07	3.49601e+07	Vessel enriched	1.59	0.0039263	0.692
SLC25A1	P53007	TXTP_HUMAN	Tricarboxylate transport protein, mitochondrial	8.85851e+06	2.2237e+06	9.72015e+06	1.27575e+07	4.77739e+07	1.77347e+07	1.06736e+07	2.23855e+07	8.38996e+06	2.46419e+07	Vessel enriched	1.59	0.0222674	0.803
FKBP8	Q14318	FKBP8_HUMAN	Peptidyl-prolyl cis-trans isomerase FKBP8	1.40905e+06	644972	339182	1.0506e+06	3.52665e+06	979485		3.37832e+06	860952	2.62815e+06	Vessel enriched	1.59	0.02641	0.809
DES	P17661	DESM_HUMAN	Desmin	1.33746e+06				3.03826e+06	1.79754e+07	417335	1.16389e+07	1.33746e+06	8.26748e+06	Not differentially expressed	1.59	0.366143	0.902
PRPF4	O43172	PRP4_HUMAN	U4/U6 small nuclear ribonucleoprotein Prp4	974122	1.01836e+06	901601	1.20111e+06	3.8151e+06	2.07775e+06	1.6708e+06	6.5676e+06	1.0238e+06	3.53281e+06	Vessel enriched	1.58	0.0050545	0.712
SMC1A	Q14683	SMC1A_HUMAN	Structural maintenance of chromosomes protein 1A	1.59991e+06	1.16333e+06	1.45289e+06	2.38665e+06	6.23981e+06	3.16956e+06	2.55545e+06	1.01185e+07	1.65069e+06	5.52084e+06	Vessel enriched	1.58	0.00715763	0.737
RTRAF	Q9Y224	RTRAF_HUMAN	RNA transcription, translation and transport factor protein	1.08688e+06	830897	318296	305166	1.57073e+06	2.01124e+06	883912	2.50519e+06	635311	1.74277e+06	Vessel enriched	1.58	0.010663	0.762
C2CD2	Q9Y426	C2CD2_HUMAN	C2 domain-containing protein 2	862853	310443	571494	828216	3.31383e+06	950268		1.79099e+06	643251	2.01836e+06	Vessel enriched	1.58	0.0151062	0.778
COX15	Q7KZN9	COX15_HUMAN	Cytochrome c oxidase assembly protein COX15 homolog	394105		168038	161625	1.01388e+06	631270		444669	241256	696606	Vessel enriched	1.58	0.0157766	0.776
CSPG4	Q6UVK1	CSPG4_HUMAN	Chondroitin sulfate proteoglycan 4	846497	1.13343e+06	1.05487e+06	967990	7.02403e+06	3.86125e+06	745175	3.85526e+06	1.0007e+06	3.87143e+06	Vessel enriched	1.58	0.0211758	0.801
CDK11B	P21127	CD11B_HUMAN	Cyclin-dependent kinase 11B	550727	335054	325923	617472	998234	605114		3.71486e+06	457294	1.77274e+06	Vessel enriched	1.58	0.0249845	0.806
CWC22	Q9HCG8	CWC22_HUMAN	Pre-mRNA-splicing factor CWC22 homolog				156566	246296			883504	156566	564900	Not differentially expressed	1.58	0.146182	0.873
HSD17B4	P51659	DHB4_HUMAN	Peroxisomal multifunctional enzyme type 2	2.86873e+07	2.72888e+07	3.05907e+07	3.66794e+07	1.24233e+08	7.27175e+07	6.83314e+07	1.09583e+08	3.08115e+07	9.37161e+07	Vessel enriched	1.57	0.00124662	0.587
CACHD1	Q5VU97	CAHD1_HUMAN	VWFA and cache domain-containing protein 1	1.06434e+06	1.00864e+06	1.46096e+06	1.21426e+06	4.01563e+06	3.12776e+06		3.40807e+06	1.18705e+06	3.51715e+06	Vessel enriched	1.57	0.00212757	0.624
ACSL3	O95573	ACSL3_HUMAN	Fatty acid CoA ligase Acsl3	8.83249e+06	4.36444e+06	7.91691e+06	8.56439e+06	4.06038e+07	1.98266e+07	1.24677e+07	2.03843e+07	7.41956e+06	2.33206e+07	Vessel enriched	1.57	0.00436102	0.701
SGCD	Q92629	SGCD_HUMAN	Delta-sarcoglycan	997319	1.36282e+06	1.30456e+06	1.72523e+06	5.4383e+06	7.36834e+06	1.31114e+06	4.57858e+06	1.34748e+06	4.67409e+06	Vessel enriched	1.57	0.0108163	0.763
NKRF	O15226	NKRF_HUMAN	NF-kappa-B-repressing factor	787942	791624	1.02453e+06	882005	2.021e+06	1.41047e+06		5.95656e+06	871526	3.12934e+06	Vessel enriched	1.57	0.0116979	0.763
GIT2	Q14161	GIT2_HUMAN	ARF GTPase-activating protein GIT2	362977		250260	446729	1.00091e+06			1.04368e+06	353322	1.0223e+06	Vessel enriched	1.57	0.0159621	0.77
ARVCF	O00192	ARVC_HUMAN	Splicing regulator ARVCF		274708		482428	1.34469e+06	977805		963591	378568	1.09536e+06	Vessel enriched	1.57	0.0174755	0.776
PTEN	P60484	PTEN_HUMAN	Phosphatidylinositol 3,4,5-trisphosphate 3-phosphatase and dual-specificity protein phosphatase PTEN	296160			351618	713063			1.28654e+06	323889	999804	Vessel enriched	1.57	0.0351053	0.812
TMEM120A	Q9BXJ8	TACAN_HUMAN	Ion channel TACAN	1.04717e+06		416035		4.81811e+06	1.32931e+06	1.04816e+06	2.21845e+06	731603	2.35351e+06	Vessel enriched	1.57	0.0459141	0.832
NUP37	Q8NFH4	NUP37_HUMAN	Nucleoporin Nup37	799623	715077	849422	756414	2.4741e+06	1.91129e+06	1.09478e+06	5.29015e+06	780134	2.69258e+06	Vessel enriched	1.56	0.00648825	0.73
TNXB	P22105	TENX_HUMAN	Tenascin-X	336614	581828	565387	1.12025e+06	1.57552e+06	1.64514e+06		2.06736e+06	651019	1.76267e+06	Vessel enriched	1.56	0.00739998	0.732
HNRNPU	Q00839	HNRPU_HUMAN	Heterogeneous nuclear ribonucleoprotein U	1.91125e+07	1.59711e+07	1.32348e+07	2.91427e+07	7.37561e+07	2.82888e+07	2.86278e+07	1.50921e+08	1.93653e+07	7.03984e+07	Vessel enriched	1.56	0.0157683	0.785
TMEM192	Q8IY95	TM192_HUMAN	Transmembrane protein 192	726003		260354	255763	2.19543e+06	1.31804e+06	395973	1.15497e+06	414040	1.2661e+06	Vessel enriched	1.56	0.0296479	0.814
CKAP4	Q07065	CKAP4_HUMAN	Cytoskeleton-associated protein 4	4.50651e+06	4.67698e+06	5.43269e+06	4.98875e+06	1.78707e+07	1.34313e+07	9.4089e+06	1.88493e+07	4.90123e+06	1.489e+07	Vessel enriched	1.55	0.0013535	0.595
CD2BP2	O95400	CD2B2_HUMAN	CD2 antigen cytoplasmic tail-binding protein 2	1.49069e+06	1.94847e+06	1.19668e+06	1.23942e+06	3.19025e+06	4.72488e+06	3.14049e+06	6.74484e+06	1.46881e+06	4.45011e+06	Vessel enriched	1.55	0.0021562	0.641
PPIB	P23284	PPIB_HUMAN	Peptidyl-prolyl cis-trans isomerase B	1.37172e+07	1.76018e+07	2.07194e+07	2.37418e+07	7.01428e+07	6.58367e+07	2.97226e+07	6.35284e+07	1.8945e+07	5.73076e+07	Vessel enriched	1.55	0.00266959	0.66
GLT8D1	Q68CQ7	GL8D1_HUMAN	Glycosyltransferase 8 domain-containing protein 1	200197		134956	146174	630324	475382		327686	160442	477797	Vessel enriched	1.55	0.00820402	0.731
NOP10	Q9NPE3	NOP10_HUMAN	H/ACA ribonucleoprotein complex subunit 3	364183	226416			735926	855075		942558	295300	844520	Vessel enriched	1.55	0.0163793	0.771
PRPF38A	Q8NAV1	PR38A_HUMAN	Pre-mRNA-splicing factor 38A	443460	191601		258192	624140	386936	640530	2.88412e+06	297751	1.13393e+06	Vessel enriched	1.55	0.0379882	0.826
H1-5	P16401	H15_HUMAN	Histone H1.5	1.38764e+06	1.36109e+06	438956	707430	2.71977e+06	6.58982e+06		944206	973778	3.41793e+06	Vessel enriched	1.55	0.0408153	0.829
RELL1	Q8IUW5	RELL1_HUMAN	RELT-like protein 1		477654		734177	3.30148e+06	2.12213e+06	623067	2.08701e+06	605915	2.03342e+06	Vessel enriched	1.55	0.0435481	0.83
ANAPC4	Q9UJX5	APC4_HUMAN	Anaphase-promoting complex subunit 4	964131	174103	103272	135192	760862	550534		641015	344175	650804	Vessel enriched	1.55	0.04658	0.835
MAP3K5	Q99683	M3K5_HUMAN	Mitogen-activated protein kinase kinase kinase 5	173992			186950	950095	845356	148348	646624	180471	647606	Not differentially expressed	1.55	0.0621492	0.845
TNPO1	Q92973	TNPO1_HUMAN	Transportin-1	4.7859e+06	1.71218e+06	1.8774e+06	1.89275e+06	1.05821e+07	8.98731e+06	3.87529e+06	5.6351e+06	2.56706e+06	7.26996e+06	Vessel enriched	1.54	0.00712224	0.736
PRAF2	O60831	PRAF2_HUMAN	PRA1 family protein 2	6.358e+06	1.04194e+06	2.77758e+06	1.87861e+06	7.44742e+06	7.03775e+06	6.98315e+06	6.73768e+06	3.01403e+06	7.0515e+06	Vessel enriched	1.54	0.0107467	0.763
CDC16	Q13042	CDC16_HUMAN	Cell division cycle protein 16 homolog	484192	295211	148317	154352	932947	475648		752015	270518	720203	Vessel enriched	1.54	0.013493	0.772
POLR2B	P30876	RPB2_HUMAN	DNA-directed RNA polymerase II subunit RPB2	806602	318380	469732	758536	2.41937e+06	1.44815e+06	511226	3.6299e+06	588313	2.00216e+06	Vessel enriched	1.54	0.0225383	0.804
RINT1	Q6NUQ1	RINT1_HUMAN	RAD50-interacting protein 1	616034		177833	239757	1.31003e+06	634844		770422	344542	905100	Vessel enriched	1.54	0.0237639	0.8
FAM20B	O75063	XYLK_HUMAN	Glycosaminoglycan xylosylkinase	621882		342555	304789	1.88943e+06	1.95107e+06	360699	1.42204e+06	423075	1.40581e+06	Vessel enriched	1.54	0.0296386	0.814
ZDHHC3	Q9NYG2	ZDHC3_HUMAN	Palmitoyltransferase ZDHHC3	402482		129405		718495	629332		643799	265944	663875	Vessel enriched	1.54	0.0328346	0.813
LPP	Q93052	LPP_HUMAN	Lipoma-preferred partner	1.90389e+06	2.3175e+06	1.5114e+06	1.94221e+06	1.94148e+07	1.34061e+07	604879	5.87642e+06	1.91875e+06	9.82556e+06	Not differentially expressed	1.54	0.0987927	0.864
PHF2	O75151	PHF2_HUMAN	Lysine-specific demethylase PHF2	588810	550124	676825	817650	1.89913e+06	1.40207e+06	1.26137e+06	3.66115e+06	658352	2.05593e+06	Vessel enriched	1.53	0.00364858	0.687
CCAR2	Q8N163	CCAR2_HUMAN	Cell cycle and apoptosis regulator protein 2	4.72392e+06	4.1053e+06	3.73329e+06	5.66642e+06	2.27149e+07	1.09451e+07	5.32995e+06	2.16387e+07	4.55723e+06	1.51572e+07	Vessel enriched	1.53	0.00877389	0.75
FRZB	Q92765	SFRP3_HUMAN	Secreted frizzled-related protein 3		246461	491028	289615	1.17959e+06	755624		943095	342368	959435	Vessel enriched	1.53	0.00959323	0.742
LYPD1	Q8N2G4	LYPD1_HUMAN	Ly6/PLAUR domain-containing protein 1			195483	127912	331900	627589			161697	479745	Vessel enriched	1.53	0.0440854	0.824
TUB	P50607	TUB_HUMAN	Tubby protein homolog	2.18883e+06	1.98594e+06	2.50413e+06	1.57157e+06	9.18102e+06	9.29026e+06	2.06712e+06	6.55251e+06	2.06262e+06	6.77273e+06	Vessel enriched	1.52	0.0104915	0.761
VWA1	Q6PCB0	VWA1_HUMAN	von Willebrand factor A domain-containing protein 1	369046	513329	444983	431830	1.50533e+06	1.30197e+06	437899	2.88719e+06	439797	1.5331e+06	Vessel enriched	1.52	0.0131545	0.775
DMD	P11532	DMD_HUMAN	Dystrophin	842737	439704	270789	604759	1.86734e+06	833690		1.84175e+06	539497	1.51426e+06	Vessel enriched	1.52	0.0133595	0.771
CDK5RAP3	Q96JB5	CK5P3_HUMAN	CDK5 regulatory subunit-associated protein 3	1.31072e+06	1.68329e+06	805187	1.29024e+06	6.85764e+06	5.11144e+06	1.04962e+06	4.17081e+06	1.27236e+06	4.29738e+06	Vessel enriched	1.52	0.0191352	0.795
SLC12A4	Q9UP95	S12A4_HUMAN	Solute carrier family 12 member 4	678851	467643	707899	732670	4.92166e+06	1.55155e+06	591920	2.43251e+06	646766	2.37441e+06	Vessel enriched	1.52	0.0209164	0.8
LRP2	P98164	LRP2_HUMAN	Low-density lipoprotein receptor-related protein 2	367132	663354	402685	911090		1.10328e+06		2.23042e+06	586065	1.66685e+06	Vessel enriched	1.52	0.0235702	0.799
BCLAF1	Q9NYF8	BCLF1_HUMAN	Bcl-2-associated transcription factor 1	1.82168e+06	1.27521e+06	1.34352e+06	1.63722e+06	2.6132e+06	2.31716e+06	3.21563e+06	1.77269e+07	1.51941e+06	6.46821e+06	Vessel enriched	1.52	0.0249667	0.809
CYBC1	Q9BQA9	CYBC1_HUMAN	Cytochrome b-245 chaperone 1	999641	1.28381e+06	761919	1.08054e+06	7.5584e+06	4.21637e+06	629885	3.57423e+06	1.03148e+06	3.99472e+06	Vessel enriched	1.52	0.0364546	0.826
TEX10	Q9NXF1	TEX10_HUMAN	Testis-expressed protein 10	435228			592047	1.06249e+06	900985	1.24508e+06	3.74587e+06	513638	1.73861e+06	Vessel enriched	1.52	0.0374758	0.823
LMAN2	Q12907	LMAN2_HUMAN	Vesicular integral-membrane protein VIP36	5.18947e+06	5.23978e+06	5.54974e+06	5.35553e+06	2.02197e+07	1.858e+07	6.94322e+06	2.02661e+07	5.33363e+06	1.65023e+07	Vessel enriched	1.51	0.00417776	0.697
CTCF	P49711	CTCF_HUMAN	Transcriptional repressor CTCF	556335	529841	501906	667151	1.51774e+06	1.82976e+06	697161	3.38607e+06	563808	1.85768e+06	Vessel enriched	1.51	0.00780002	0.743
STX12	Q86Y82	STX12_HUMAN	Syntaxin-12	9.38424e+06	2.24895e+06	5.48095e+06	3.79628e+06	1.62152e+07	2.12181e+07	6.87727e+06	1.2255e+07	5.2276e+06	1.41414e+07	Vessel enriched	1.51	0.0124865	0.772
SUN2	Q9UH99	SUN2_HUMAN	SUN domain-containing protein 2	1.17208e+06	1.16923e+06	709772	1.09291e+06	3.7983e+06	2.35178e+06	1.14895e+06	6.76266e+06	1.036e+06	3.51542e+06	Vessel enriched	1.51	0.0135651	0.777
LAS1L	Q9Y4W2	LAS1L_HUMAN	Ribosomal biogenesis protein LAS1L	401538		345882	289032	799686	561076	857334	2.3412e+06	345484	1.13982e+06	Vessel enriched	1.51	0.0145955	0.776
BRIX1	Q8TDN6	BRX1_HUMAN	Ribosome biogenesis protein BRX1 homolog	471732		281186	760226	1.29885e+06	978669		1.82657e+06	504381	1.36803e+06	Vessel enriched	1.51	0.0163307	0.778
AASS	Q9UDR5	AASS_HUMAN	Alpha-aminoadipic semialdehyde synthase, mitochondrial	1.66682e+06	797840	1.29611e+06	1.53421e+06	9.15002e+06	4.93337e+06	1.24971e+06	3.09741e+06	1.32374e+06	4.60763e+06	Vessel enriched	1.51	0.0204477	0.799
DIPK2A	Q8NDZ4	DIK2A_HUMAN	Divergent protein kinase domain 2A	229714		99976.9	612912	919544	686300		518666	314201	708170	Vessel enriched	1.51	0.0429909	0.829
SOS1	Q07889	SOS1_HUMAN	Son of sevenless homolog 1	919947	920016	1.09892e+06	1.28401e+06	603259			1.46488e+07	1.05572e+06	7.62604e+06	Not differentially expressed	1.51	0.161276	0.879
DEGS1	O15121	DEGS1_HUMAN	Sphingolipid delta(4)-desaturase DES1	2.2444e+06	694392	446657	578115	2.20922e+06	2.09425e+06		2.45746e+06	990891	2.25364e+06	Vessel enriched	1.5	0.0211664	0.797
NR2C2	P49116	NR2C2_HUMAN	Nuclear receptor subfamily 2 group C member 2	254900			177473	511753			702314	216186	607034	Vessel enriched	1.5	0.0385728	0.817
H1-10	Q92522	H1X_HUMAN	Histone H1.10	3.60934e+06	5.80495e+06	1.74419e+06	2.72431e+06	1.71714e+07	2.93139e+07	2.20423e+06	5.76908e+06	3.4707e+06	1.36147e+07	Not differentially expressed	1.5	0.058986	0.846
HNRNPR	O43390	HNRPR_HUMAN	Heterogeneous nuclear ribonucleoprotein R	1.51214e+07	1.29299e+07	1.29166e+07	1.33625e+07	2.65692e+07	3.6417e+07	5.53924e+07	3.89774e+07	1.35826e+07	3.9339e+07	Vessel enriched	1.49	0.00172528	0.62
PTDSS1	P48651	PTSS1_HUMAN	Phosphatidylserine synthase 1	742067		719446	374434	2.72358e+06	830762		1.95193e+06	611982	1.83543e+06	Vessel enriched	1.49	0.0255875	0.804
MFN2	O95140	MFN2_HUMAN	Mitofusin-2	2.0573e+06	516386	463172	1.02282e+06	4.07065e+06	1.35831e+06		2.38796e+06	1.01492e+06	2.60564e+06	Vessel enriched	1.49	0.0312788	0.817
DNAJC9	Q8WXX5	DNJC9_HUMAN	DnaJ homolog subfamily C member 9	815884		435909			1.58641e+06		1.76226e+06	625896	1.67433e+06	Vessel enriched	1.49	0.0439253	0.824
EPHA3	P29320	EPHA3_HUMAN	Ephrin type-A receptor 3	139622		102646		336990				121134	336990	Not differentially expressed	1.49	0.0943234	0.856
RBM10	P98175	RBM10_HUMAN	RNA-binding protein 10	607702	509156	541410	520649	1.66343e+06	1.24041e+06	1.0366e+06	2.47464e+06	544729	1.60377e+06	Vessel enriched	1.48	0.00250737	0.655
RPS4X	P62701	RS4X_HUMAN	Small ribosomal subunit protein eS4, X isoform	5.54796e+07	3.2644e+07	7.28656e+07	7.11839e+07	1.80201e+08	1.5099e+08	9.88568e+07	2.08844e+08	5.80433e+07	1.59723e+08	Vessel enriched	1.48	0.00419438	0.698
MGST3	O14880	MGST3_HUMAN	Glutathione S-transferase 3, mitochondrial	2.12609e+07	7.4062e+06	1.36362e+07	9.86174e+06	6.60723e+07	3.87794e+07	2.41054e+07	2.08694e+07	1.30413e+07	3.74566e+07	Vessel enriched	1.48	0.00993228	0.758
TRIM4	Q9C037	TRIM4_HUMAN	E3 ubiquitin-protein ligase TRIM4	481560	341559	681881	499817	2.36569e+06	1.29001e+06		821295	501204	1.49233e+06	Vessel enriched	1.48	0.0103923	0.755
ALG1	Q9BT22	ALG1_HUMAN	Chitobiosyldiphosphodolichol beta-mannosyltransferase	523137		256294	285723	2.34033e+06	964931	221882	1.57938e+06	355051	1.27663e+06	Not differentially expressed	1.48	0.0642554	0.848
CEPT1	Q9Y6K0	CEPT1_HUMAN	Choline/ethanolaminephosphotransferase 1	5.33759e+06	217026	2.49342e+06	2.43563e+06	7.05261e+06	2.49833e+06	2.60883e+06	9.191e+06	2.62092e+06	5.33769e+06	Not differentially expressed	1.48	0.108298	0.867
IL36G	Q9NZH8	IL36G_HUMAN	Interleukin-36 gamma		498158		623167		4.50745e+06		533762	560663	2.5206e+06	Not differentially expressed	1.48	0.162215	0.878
TOP1	P11387	TOP1_HUMAN	DNA topoisomerase 1	1.83482e+06	1.92447e+06	2.00793e+06	2.39664e+06	5.8372e+06	4.91408e+06	4.66309e+06	7.47255e+06	2.04096e+06	5.72173e+06	Vessel enriched	1.47	0.00145143	0.602
NUP62	P37198	NUP62_HUMAN	Nuclear pore glycoprotein p62	1.28255e+06	1.94744e+06	1.10381e+06	1.61121e+06	3.59521e+06	3.67719e+06	4.2806e+06	4.57147e+06	1.48625e+06	4.03112e+06	Vessel enriched	1.47	0.00167373	0.617
TXNDC12	O95881	TXD12_HUMAN	Thioredoxin domain-containing protein 12	2.8406e+06	2.70264e+06	1.81569e+06	1.7708e+06	6.91755e+06	5.86707e+06	4.35593e+06	8.28375e+06	2.28243e+06	6.35607e+06	Vessel enriched	1.47	0.00241968	0.651
RBBP5	Q15291	RBBP5_HUMAN	Retinoblastoma-binding protein 5	555089	299162	571150	620375	1.50502e+06	941044		1.77884e+06	511444	1.4083e+06	Vessel enriched	1.47	0.00776884	0.735
TRIM25	Q14258	TRI25_HUMAN	E3 ubiquitin/ISG15 ligase TRIM25	693864	452712	596736	947607	3.1576e+06	1.00952e+06		1.83054e+06	672730	1.99922e+06	Vessel enriched	1.47	0.0126618	0.768
ZMAT2	Q96NC0	ZMAT2_HUMAN	Zinc finger matrin-type protein 2	503585		362176	426065	525531	1.22351e+06		2.57148e+06	430609	1.44017e+06	Vessel enriched	1.47	0.0340612	0.818
OPRPN	Q99935	PROL1_HUMAN	Opiorphin prepropeptide	182748		151851			1.01382e+06		209954	167300	611886	Not differentially expressed	1.47	0.107001	0.863
EPPK1	P58107	EPIPL_HUMAN	Epiplakin	430349	411030		865258	574937	1.44007e+07	1.32991e+06	436477	568879	4.1855e+06	Not differentially expressed	1.47	0.17037	0.881
NOL6	Q9H6R4	NOL6_HUMAN	Nucleolar protein 6	314548		259908	317245	780397	591594	782062	1.23311e+06	297234	846791	Vessel enriched	1.46	0.0050883	0.703
HMGCL	P35914	HMGCL_HUMAN	Hydroxymethylglutaryl-CoA lyase, mitochondrial	8.62525e+06	5.95411e+06	1.12866e+07	1.36865e+07	4.41291e+07	2.43191e+07	1.31692e+07	3.20964e+07	9.88811e+06	2.84284e+07	Vessel enriched	1.46	0.00826897	0.746
WFS1	O76024	WFS1_HUMAN	Wolframin	2.81356e+06	956938	2.13076e+06	2.12532e+06	1.07325e+07	3.82792e+06	2.35764e+06	7.25418e+06	2.00665e+06	6.04306e+06	Vessel enriched	1.46	0.0177834	0.792
CTBS	Q01459	DIAC_HUMAN	Di-N-acetylchitobiase		502940		514332	2.01213e+06	1.27705e+06		1.06316e+06	508636	1.45078e+06	Vessel enriched	1.46	0.0241519	0.796
MYL6	P60660	MYL6_HUMAN	Myosin light polypeptide 6	5.31652e+06	3.11589e+06	1.08449e+06	1.21103e+06	6.9823e+06	7.26174e+06	2.55025e+06	9.61147e+06	2.68198e+06	6.60144e+06	Vessel enriched	1.46	0.0295134	0.817
PSMD13	Q9UNM6	PSD13_HUMAN	26S proteasome non-ATPase regulatory subunit 13	6.24697e+06	1.27003e+06	1.11266e+06	1.01183e+06	7.38639e+06	5.68933e+06	2.1056e+06	5.78469e+06	2.41037e+06	5.2415e+06	Vessel enriched	1.46	0.0358927	0.825
TSPAN6	O43657	TSN6_HUMAN	Tetraspanin-6		960004	879113	1.03293e+06	6.31587e+06	2.90013e+06	809113	3.24584e+06	957348	3.31774e+06	Vessel enriched	1.46	0.0378739	0.826
RFC3	P40938	RFC3_HUMAN	Replication factor C subunit 3	238960	852144			1.28429e+06	1.36116e+06	550253	2.44892e+06	545552	1.41116e+06	Not differentially expressed	1.46	0.0663205	0.847
MSH3	P20585	MSH3_HUMAN	DNA mismatch repair protein Msh3	159547				526691			365577	159547	446134	Not differentially expressed	1.46	0.102543	0.859
MVP	Q14764	MVP_HUMAN	Major vault protein	916115	2.1556e+06	1.36014e+06	1.4161e+06	4.40731e+06	2.3387e+06		5.37089e+06	1.46199e+06	4.03896e+06	Vessel enriched	1.45	0.0108773	0.758
NIFK	Q9BYG3	MK67I_HUMAN	MKI67 FHA domain-interacting nucleolar phosphoprotein	348524	422482	332289	293575	577506	772232		1.88771e+06	349217	1.07915e+06	Vessel enriched	1.45	0.0121862	0.765
SCFD2	Q8WU76	SCFD2_HUMAN	Sec1 family domain-containing protein 2	1.04117e+06	279058	586134	687174	1.8376e+06	1.59768e+06		1.37654e+06	648384	1.60394e+06	Vessel enriched	1.45	0.0141281	0.774
FUT11	Q495W5	FUT11_HUMAN	Alpha-(1,3)-fucosyltransferase 11		484259	558501	112728	763761	812066		1.00036e+06	385163	858727	Vessel enriched	1.45	0.044711	0.831
RSRC2	Q7L4I2	RSRC2_HUMAN	Arginine/serine-rich coiled-coil protein 2	161824			374084				672960	267954	672960	Not differentially expressed	1.45	0.132606	0.869
KRT78	Q8N1N4	K2C78_HUMAN	Keratin, type II cytoskeletal 78	407766	6.2681e+06	5.13192e+06	8.19735e+06	2.38247e+06	1.97729e+07	1.11568e+07	1.12835e+07	5.00128e+06	1.11489e+07	Not differentially expressed	1.45	0.136169	0.875
UBR5	O95071	UBR5_HUMAN	E3 ubiquitin-protein ligase UBR5	112269				120458			777248	112269	448853	Not differentially expressed	1.45	0.249877	0.89
SF3A1	Q15459	SF3A1_HUMAN	Splicing factor 3A subunit 1	1.71918e+06	2.26591e+06	1.44866e+06	1.77792e+06	4.13846e+06	4.78735e+06	3.69691e+06	7.42006e+06	1.80292e+06	5.01069e+06	Vessel enriched	1.44	0.00264955	0.659
TMTC3	Q6ZXV5	TMTC3_HUMAN	Protein O-mannosyl-transferase TMTC3	734992		890860	419227	3.08894e+06	1.1511e+06	1.30245e+06	2.06222e+06	681693	1.90118e+06	Vessel enriched	1.44	0.0141643	0.775
ALOX5	P09917	LOX5_HUMAN	Polyunsaturated fatty acid 5-lipoxygenase	402859	160716	193506	420221	1.01677e+06	1.21517e+06	297270	786574	294325	828947	Vessel enriched	1.44	0.0176998	0.791
RUFY1	Q96T51	RUFY1_HUMAN	RUN and FYVE domain-containing protein 1	509416	149927	166945	330903	949814	573866		610823	289298	711501	Vessel enriched	1.44	0.0178476	0.788
IQGAP1	P46940	IQGA1_HUMAN	Ras GTPase-activating-like protein IQGAP1	2.6261e+06	2.61291e+06	2.54171e+06	4.15287e+06	1.87727e+07	1.16042e+07	3.28748e+06	5.43642e+06	2.9834e+06	9.7752e+06	Vessel enriched	1.44	0.0189475	0.795
RBM22	Q9NW64	RBM22_HUMAN	Pre-mRNA-splicing factor RBM22	541641	358355		536864	1.0861e+06	727762		2.64225e+06	478953	1.48537e+06	Vessel enriched	1.44	0.0277232	0.808
NAAA	Q02083	NAAA_HUMAN	N-acylethanolamine-hydrolyzing acid amidase	707843	1.22389e+06	561634		3.40656e+06	3.46954e+06		823008	831123	2.56637e+06	Vessel enriched	1.44	0.0480073	0.834
MGAT5	Q09328	MGT5A_HUMAN	Alpha-1,6-mannosylglycoprotein 6-beta-N-acetylglucosaminyltransferase A	137123				453804	304949			137123	379376	Not differentially expressed	1.44	0.107739	0.861
NIP7	Q9Y221	NIP7_HUMAN	60S ribosome subunit biogenesis protein NIP7 homolog	486468				1.92493e+06	1.68026e+06	511902	1.83776e+06	486468	1.48871e+06	Not differentially expressed	1.44	0.123054	0.869
MRC1	P22897	MRC1_HUMAN	Macrophage mannose receptor 1		498902	343300		3.30476e+06	1.79794e+06	226759	1.19575e+06	421101	1.6313e+06	Not differentially expressed	1.44	0.141286	0.875
COL6A1	P12109	CO6A1_HUMAN	Collagen alpha-1(VI) chain	1.29083e+06	1.12645e+06	927200	1.08278e+06	3.88131e+06	2.21886e+06	351391	2.63413e+07	1.10681e+06	8.19821e+06	Not differentially expressed	1.44	0.159693	0.879
SLC25A35	Q3KQZ1	S2535_HUMAN	Solute carrier family 25 member 35	170559				1.35814e+06	152838		475546	170559	662176	Not differentially expressed	1.44	0.235591	0.889
HSPA5	P11021	BIP_HUMAN	Endoplasmic reticulum chaperone BiP	4.21191e+07	4.13729e+07	4.15265e+07	3.84299e+07	1.36951e+08	1.3815e+08	6.69003e+07	1.16747e+08	4.08621e+07	1.14687e+08	Vessel enriched	1.43	0.00259956	0.658
SGCB	Q16585	SGCB_HUMAN	Beta-sarcoglycan	331756	507000	384403	519729	1.27025e+06	1.48689e+06		809851	435722	1.189e+06	Vessel enriched	1.43	0.00636072	0.721
FKBP10	Q96AY3	FKB10_HUMAN	Peptidyl-prolyl cis-trans isomerase FKBP10	584275	482828	610926	585082	3.15963e+06	1.24284e+06		894084	565778	1.76552e+06	Vessel enriched	1.43	0.0139088	0.774
NFYC	Q13952	NFYC_HUMAN	Nuclear transcription factor Y subunit gamma	647454	600206	207109	514107	856796	1.39271e+06		1.50611e+06	492219	1.25187e+06	Vessel enriched	1.43	0.0161759	0.782
ATP1B3	P54709	AT1B3_HUMAN	Sodium/potassium-transporting ATPase subunit beta-3	1.4658e+07	1.16791e+07	1.51086e+07	1.22455e+07	6.83392e+07	7.17086e+07	1.13341e+07	2.98486e+07	1.34228e+07	4.53076e+07	Vessel enriched	1.43	0.0247538	0.808
RPS13	P62277	RS13_HUMAN	Small ribosomal subunit protein uS15	1.05431e+07	3.57706e+06	1.43293e+07	1.25214e+07	2.5055e+07	3.73828e+07	9.21577e+06	4.18442e+07	1.02427e+07	2.83745e+07	Vessel enriched	1.43	0.0293689	0.816
CLPX	O76031	CLPX_HUMAN	ATP-dependent Clp protease ATP-binding subunit clpX-like, mitochondrial	262384			184989	970979	453153		476377	223687	633503	Vessel enriched	1.43	0.0343498	0.815
GHITM	Q9H3K2	GHITM_HUMAN	Growth hormone-inducible transmembrane protein	1.82655e+06	756558	1.26022e+06	843772	8.37773e+06	3.62031e+06	915965	2.80202e+06	1.17177e+06	3.92901e+06	Vessel enriched	1.43	0.0359933	0.825
CFAP20	Q9Y6A4	CFA20_HUMAN	Cilia- and flagella-associated protein 20	887013	236018	297386		1.03048e+06	757724		1.55121e+06	473472	1.11314e+06	Vessel enriched	1.43	0.0368176	0.822
RAB30	Q15771	RAB30_HUMAN	Ras-related protein Rab-30		131568		162968	594809			262534	147268	428671	Not differentially expressed	1.43	0.0597928	0.839
BTN3A2	P78410	BT3A2_HUMAN	Butyrophilin subfamily 3 member A2	175555				644871			347309	175555	496090	Not differentially expressed	1.43	0.121282	0.866
ZNF687	Q8N1G0	ZN687_HUMAN	Zinc finger protein 687	113850				130547			718290	113850	424419	Not differentially expressed	1.43	0.234824	0.889
SEC61B	P60468	SC61B_HUMAN	Protein transport protein Sec61 subunit beta	2.92012e+06	3.82016e+06	3.38255e+06	3.25667e+06	1.01031e+07	1.20669e+07	4.87541e+06	1.0661e+07	3.34487e+06	9.4266e+06	Vessel enriched	1.42	0.00388272	0.692
MED4	Q9NPJ6	MED4_HUMAN	Mediator of RNA polymerase II transcription subunit 4	570372	340529	373340	300470	1.04599e+06	1.03624e+06		1.00759e+06	396178	1.02994e+06	Vessel enriched	1.42	0.00531652	0.707
NELFA	Q9H3P2	NELFA_HUMAN	Negative elongation factor A	693602	801557		529744	1.88849e+06	2.34547e+06		1.2709e+06	674967	1.83495e+06	Vessel enriched	1.42	0.0125656	0.761
BNIP2	Q12982	BNIP2_HUMAN	BCL2/adenovirus E1B 19 kDa protein-interacting protein 2	534626	225875	345544	287056	1.52877e+06	807861		566677	348275	967769	Vessel enriched	1.42	0.0145017	0.776
SPNS1	Q9H2V7	SPNS1_HUMAN	Protein spinster homolog 1	724478		876198	900269	3.53113e+06	2.28505e+06		1.34746e+06	833649	2.38788e+06	Vessel enriched	1.42	0.0173014	0.781
MRGBP	Q9NV56	MRGBP_HUMAN	MRG/MORF4L-binding protein	395560	523874			1.02552e+06	991207		1.78985e+06	459717	1.26886e+06	Vessel enriched	1.42	0.0285829	0.805
APOB	P04114	APOB_HUMAN	Apolipoprotein B-100	1.76734e+06	4.63227e+06	3.1098e+06	1.10921e+06	1.54554e+07	9.77673e+06	3.37757e+06	2.80706e+06	2.65466e+06	7.85419e+06	Vessel enriched	1.42	0.0421	0.832
CEBPZ	Q03701	CEBPZ_HUMAN	CCAAT/enhancer-binding protein zeta			390546	276886	640836	464188	794877	2.506e+06	333716	1.10148e+06	Not differentially expressed	1.42	0.0631987	0.845
HSP90B1	P14625	ENPL_HUMAN	Endoplasmin	4.55465e+07	3.83718e+07	4.57106e+07	4.7366e+07	1.85004e+08	1.53362e+08	7.44526e+07	8.91299e+07	4.42487e+07	1.25487e+08	Vessel enriched	1.41	0.00447358	0.703
MXRA8	Q9BRK3	MXRA8_HUMAN	Matrix remodeling-associated protein 8	250045	177140	282285	258609	864905	586474		501103	242020	650827	Vessel enriched	1.41	0.00619226	0.719
GALNT1	Q10472	GALT1_HUMAN	Polypeptide N-acetylgalactosaminyltransferase 1	312615		332794	279854	1.22719e+06	828910		539269	308421	865124	Vessel enriched	1.41	0.0144192	0.77
UFL1	O94874	UFL1_HUMAN	E3 UFM1-protein ligase 1	3.93095e+06	3.81019e+06	3.0595e+06	5.83737e+06	2.1382e+07	9.68407e+06	4.51416e+06	1.41675e+07	4.1595e+06	1.24369e+07	Vessel enriched	1.41	0.014557	0.781
RBM5	P52756	RBM5_HUMAN	RNA-binding protein 5		263691		348079	885298	461282		1.27325e+06	305885	873276	Vessel enriched	1.41	0.0428087	0.826
EVPL	Q92817	EVPL_HUMAN	Envoplakin	367903			153934		1.21572e+06		328349	260918	772033	Not differentially expressed	1.41	0.118817	0.867
NAT14	Q8WUY8	NAT14_HUMAN	Probable N-acetyltransferase 14	327950				1.1667e+06			653234	327950	909967	Not differentially expressed	1.41	0.12289	0.866
HLA-DPA1	P20036	DPA1_HUMAN	HLA class II histocompatibility antigen, DP alpha 1 chain		405365			1.2299e+06	1.85412e+06		547264	405365	1.21043e+06	Not differentially expressed	1.41	0.133076	0.871
PKP1	Q13835	PKP1_HUMAN	Plakophilin-1		2.73814e+06	1.69257e+06	1.34904e+06	875744	7.7242e+07	3.25554e+06	2.63229e+06	1.92658e+06	2.10014e+07	Not differentially expressed	1.41	0.253911	0.893
ELAVL3	Q14576	ELAV3_HUMAN	ELAV-like protein 3	8.24852e+06	6.62702e+06	6.9421e+06	8.88373e+06	1.12483e+07	1.80882e+07	2.88216e+07	2.77173e+07	7.67534e+06	2.14689e+07	Vessel enriched	1.4	0.00512237	0.713
NUP54	Q7Z3B4	NUP54_HUMAN	Nucleoporin p54	1.23146e+06	1.53719e+06	1.03639e+06	1.17546e+06	3.37199e+06	3.36828e+06	1.77669e+06	5.4808e+06	1.24513e+06	3.49944e+06	Vessel enriched	1.4	0.00587247	0.723
NRP1	O14786	NRP1_HUMAN	Neuropilin-1	503173	298044	499780	352526	1.46699e+06	1.06591e+06		771281	413381	1.10139e+06	Vessel enriched	1.4	0.00803694	0.738
IGF2R	P11717	MPRI_HUMAN	Cation-independent mannose-6-phosphate receptor	1.07157e+06	941843	1.35607e+06	1.10833e+06	7.42916e+06	2.99336e+06	1.13348e+06	2.94893e+06	1.11945e+06	3.62623e+06	Vessel enriched	1.4	0.0191891	0.796
TAF6	P49848	TAF6_HUMAN	Transcription initiation factor TFIID subunit 6	174160	257976		170016	423704	341294		978840	200717	581279	Vessel enriched	1.4	0.0240622	0.8
GOLIM4	O00461	GOLI4_HUMAN	Golgi integral membrane protein 4	838747	591745	479488	526637	3.86561e+06	2.17066e+06	478334	1.5166e+06	609155	2.0078e+06	Vessel enriched	1.4	0.0306613	0.818
STT3B	Q8TCJ2	STT3B_HUMAN	Dolichyl-diphosphooligosaccharide--protein glycosyltransferase subunit STT3B	2.59296e+06	1.28756e+06	3.65201e+06	2.79356e+06	1.66132e+07	5.31881e+06	2.37891e+06	7.94543e+06	2.58152e+06	8.0641e+06	Vessel enriched	1.4	0.0312742	0.819
RAB32	Q13637	RAB32_HUMAN	Ras-related protein Rab-32	474503			177241	1.02267e+06	525773		826551	325872	791664	Not differentially expressed	1.4	0.0510061	0.834
NDUFB5	O43674	NDUB5_HUMAN	NADH dehydrogenase [ubiquinone] 1 beta subcomplex subunit 5, mitochondrial	4.22632e+06	1.00016e+06	727778	470719	4.60759e+06	4.44084e+06	1.46197e+06	2.34757e+06	1.60624e+06	3.21449e+06	Not differentially expressed	1.4	0.052157	0.841
WDR3	Q9UNX4	WDR3_HUMAN	WD repeat-containing protein 3	601408	5.59611e+06	5.42126e+06	8.62056e+06	9.80462e+06	7.42958e+06	6.51179e+06	1.59921e+07	5.05983e+06	9.93452e+06	Not differentially expressed	1.4	0.0770414	0.856
CHMP3	Q9Y3E7	CHMP3_HUMAN	Charged multivesicular body protein 3	828768	103253				644920		918258	466010	781589	Not differentially expressed	1.4	0.18017	0.881
PCYT1A	P49585	PCY1A_HUMAN	Choline-phosphate cytidylyltransferase A	1.80536e+06	1.73296e+06	1.56452e+06	2.0965e+06	5.48356e+06	3.97725e+06	4.12633e+06	5.3244e+06	1.79984e+06	4.72788e+06	Vessel enriched	1.39	0.00197286	0.632
TPR	P12270	TPR_HUMAN	Nucleoprotein TPR	1.88468e+06	1.97585e+06	1.9333e+06	2.03954e+06	4.85248e+06	4.83891e+06	3.45363e+06	8.65868e+06	1.95834e+06	5.45092e+06	Vessel enriched	1.39	0.0036805	0.687
FHL3	Q13643	FHL3_HUMAN	Four and a half LIM domains protein 3	589866	523150	574999	573832	1.80741e+06	1.79867e+06		1.00692e+06	565462	1.53767e+06	Vessel enriched	1.39	0.0060277	0.717
CTSZ	Q9UBR2	CATZ_HUMAN	Cathepsin Z	2.46079e+06	2.66661e+06	1.79667e+06	2.24864e+06	1.16058e+07	6.80319e+06	2.2136e+06	7.06916e+06	2.29318e+06	6.92294e+06	Vessel enriched	1.39	0.016227	0.787
LUC7L3	O95232	LC7L3_HUMAN	Luc7-like protein 3	593736	873210	771239	878308	1.13141e+06	1.80797e+06		4.02995e+06	779123	2.32311e+06	Vessel enriched	1.39	0.0167385	0.784
ACTR5	Q9H9F9	ARP5_HUMAN	Actin-related protein 5			143214	97457.1	386798	212894		358667	120335	319453	Vessel enriched	1.39	0.0329053	0.813
B4GALT7	Q9UBV7	B4GT7_HUMAN	Beta-1,4-galactosyltransferase 7	102591		156574		497047	272282		269167	129582	346165	Vessel enriched	1.39	0.0350835	0.816
YOD1	Q5VVQ6	OTU1_HUMAN	Ubiquitin thioesterase OTU1	1.14074e+06	701692	739295	688355	1.18279e+06	3.69766e+06			817520	2.44023e+06	Vessel enriched	1.39	0.0359622	0.821
RBM4	Q9BWF3	RBM4_HUMAN	RNA-binding protein 4	813932	824176	534607	1.77912e+06	1.6182e+06	1.17901e+06		6.69143e+06	987959	3.16288e+06	Not differentially expressed	1.39	0.0533249	0.84
FITM2	Q8N6M3	FITM2_HUMAN	Acyl-coenzyme A diphosphatase FITM2			649037	497421	2.68856e+06	717134		1.71104e+06	573229	1.70558e+06	Not differentially expressed	1.39	0.0623127	0.843
SEC61A2	Q9H9S3	S61A2_HUMAN	Protein transport protein Sec61 subunit alpha isoform 2	1.08155e+06		401661	190949	958255	509395	1.16615e+06	2.99723e+06	558055	1.40776e+06	Not differentially expressed	1.39	0.0707553	0.851
ATP11C	Q8NB49	AT11C_HUMAN	Phospholipid-transporting ATPase IG		2.53114e+06			8.64612e+06	6.58471e+06		5.14738e+06	2.53114e+06	6.79274e+06	Not differentially expressed	1.39	0.0832797	0.853
NCBP2	P52298	NCBP2_HUMAN	Nuclear cap-binding protein subunit 2	1.27626e+06	339932		149844	1.14828e+06	931013	441817	2.57559e+06	588679	1.27417e+06	Not differentially expressed	1.39	0.0932145	0.861
SLC2A12	Q8TD20	GTR12_HUMAN	Solute carrier family 2, facilitated glucose transporter member 12			142859		487812	285551			142859	386681	Not differentially expressed	1.39	0.1264	0.867
FUNDC2	Q9BWH2	FUND2_HUMAN	FUN14 domain-containing protein 2	7.06978e+06	2.84894e+06	5.03493e+06	3.93871e+06	1.45628e+07	8.77203e+06	8.86561e+06	1.60813e+07	4.72309e+06	1.20704e+07	Vessel enriched	1.38	0.00666208	0.732
LRRTM3	Q86VH5	LRRT3_HUMAN	Leucine-rich repeat transmembrane neuronal protein 3	671566	398995	786309	625222	1.81351e+06	1.51602e+06		1.39336e+06	620523	1.5743e+06	Vessel enriched	1.38	0.00719931	0.73
PRPF3	O43395	PRPF3_HUMAN	U4/U6 small nuclear ribonucleoprotein Prp3	1.26546e+06	941562	794891	1.14304e+06	2.69973e+06	2.21642e+06	1.51425e+06	5.49155e+06	1.03624e+06	2.98049e+06	Vessel enriched	1.38	0.00923447	0.754
LSS	P48449	LSS_HUMAN	Lanosterol synthase	1.59419e+06	752955	2.16186e+06	1.90398e+06	6.85073e+06	3.02328e+06	2.7392e+06	4.04993e+06	1.60325e+06	4.16579e+06	Vessel enriched	1.38	0.0111173	0.765
STAG2	Q8N3U4	STAG2_HUMAN	Cohesin subunit SA-2	801802	793946	651691	1.1557e+06	3.62666e+06	1.94804e+06	893672	3.50365e+06	850784	2.49301e+06	Vessel enriched	1.38	0.0150643	0.783
WDR12	Q9GZL7	WDR12_HUMAN	Ribosome biogenesis protein WDR12	667581	208659	433571	510600	681172	714441	1.77198e+06	1.63743e+06	455103	1.20126e+06	Vessel enriched	1.38	0.0164058	0.787
TXNDC5	Q8NBS9	TXND5_HUMAN	Thioredoxin domain-containing protein 5	4.08615e+06	3.80058e+06	5.02317e+06	4.68569e+06	2.22149e+07	1.2785e+07	4.14291e+06	1.41437e+07	4.3989e+06	1.33216e+07	Vessel enriched	1.38	0.0170275	0.789
USE1	Q9NZ43	USE1_HUMAN	Vesicle transport protein USE1	826207	251551		327268	1.1772e+06	735779		1.38086e+06	468342	1.09795e+06	Vessel enriched	1.38	0.0340053	0.818
FAM3A	P98173	FAM3A_HUMAN	Protein FAM3A	297276			235880	873289	824196		451856	266578	716447	Vessel enriched	1.38	0.0343073	0.815
GGCX	P38435	VKGC_HUMAN	Vitamin K-dependent gamma-carboxylase	905403		483039	805031	4.93512e+06	1.23864e+06	730565	2.55073e+06	731158	2.36376e+06	Not differentially expressed	1.38	0.0503895	0.838
DDX60	Q8IY21	DDX60_HUMAN	Probable ATP-dependent RNA helicase DDX60	179077			528943	1.53414e+06	520056		644652	354010	899616	Not differentially expressed	1.38	0.078606	0.853
PPP1R37	O75864	PPR37_HUMAN	Protein phosphatase 1 regulatory subunit 37	270815	406939	490229	763544		1.16987e+06			482882	1.16987e+06	Not differentially expressed	1.38	0.0919949	0.859
IKBKB	O14920	IKKB_HUMAN	Inhibitor of nuclear factor kappa-B kinase subunit beta	163723				742607	252225		417309	163723	470714	Not differentially expressed	1.38	0.123464	0.868
MYH9	P35579	MYH9_HUMAN	Myosin-9	1.26668e+07	4.11032e+06	8.76929e+06	1.55773e+07	2.2097e+07	2.02823e+07	4.8679e+06	1.47934e+08	1.02809e+07	4.87952e+07	Not differentially expressed	1.38	0.126798	0.872
HNRNPL	P14866	HNRPL_HUMAN	Heterogeneous nuclear ribonucleoprotein L	1.65386e+07	1.66898e+07	1.61011e+07	1.87429e+07	7.15476e+07	3.03724e+07	5.49093e+07	3.14986e+07	1.70181e+07	4.7082e+07	Vessel enriched	1.37	0.00491883	0.71
RPL11	P62913	RL11_HUMAN	Large ribosomal subunit protein uL5	9.76128e+06	5.47087e+06	9.96012e+06	9.43776e+06	3.3952e+07	2.43788e+07	1.12e+07	2.38885e+07	8.65751e+06	2.33548e+07	Vessel enriched	1.37	0.00871755	0.75
UGGT1	Q9NYU2	UGGG1_HUMAN	UDP-glucose:glycoprotein glucosyltransferase 1	6.64893e+06	3.87137e+06	7.85544e+06	7.24352e+06	2.94297e+07	1.93046e+07	8.27913e+06	1.40248e+07	6.40481e+06	1.77596e+07	Vessel enriched	1.37	0.0114863	0.767
LDB3	O75112	LDB3_HUMAN	LIM domain-binding protein 3	1.03616e+06	2.42446e+06	1.0393e+06	2.03465e+06	4.48314e+06	4.34469e+06		3.07874e+06	1.63364e+06	3.96886e+06	Vessel enriched	1.37	0.0136996	0.773
CHERP	Q8IWX8	CHERP_HUMAN	Calcium homeostasis endoplasmic reticulum protein	1.12275e+06	2.00283e+06	1.46023e+06	2.60029e+06	2.56621e+06	2.79487e+06	5.49495e+06	9.69381e+06	1.79652e+06	5.13746e+06	Vessel enriched	1.37	0.0173538	0.79
ZCCHC8	Q6NZY4	ZCHC8_HUMAN	Zinc finger CCHC domain-containing protein 8	193068	329389		329483	1.07357e+06	522184		651352	283980	749036	Vessel enriched	1.37	0.0192352	0.788
TRIM56	Q9BRZ2	TRI56_HUMAN	E3 ubiquitin-protein ligase TRIM56	188403	198283	534887	382379	1.38355e+06	486337		668986	325988	846291	Vessel enriched	1.37	0.0270134	0.81
TARDBP	Q13148	TADBP_HUMAN	TAR DNA-binding protein 43	1.55169e+06	1.86115e+06	1.39139e+06	2.72136e+06	5.34113e+06	4.13441e+06	1.78204e+06	1.24578e+07	1.8814e+06	5.92885e+06	Vessel enriched	1.37	0.0275428	0.813
ISYNA1	Q9NPH2	INO1_HUMAN	Inositol-3-phosphate synthase 1	6.46936e+06	3.58699e+06	4.87524e+06	3.85452e+06	3.26428e+07	1.65451e+07	5.4358e+06	6.70058e+06	4.69653e+06	1.53311e+07	Vessel enriched	1.37	0.0291479	0.816
TUBGCP2	Q9BSJ2	GCP2_HUMAN	Gamma-tubulin complex component 2	718127	238812	620550	780508	2.63861e+06	1.04765e+06		958435	589499	1.54823e+06	Vessel enriched	1.37	0.0319657	0.818
LYN	P07948	LYN_HUMAN	Tyrosine-protein kinase Lyn	1.79024e+06	467967	1.13215e+06	1.61252e+06	5.30405e+06	2.06315e+06		2.17512e+06	1.25072e+06	3.18078e+06	Vessel enriched	1.37	0.0350303	0.822
RPL7	P18124	RL7_HUMAN	Large ribosomal subunit protein uL30	1.00297e+07	4.16491e+06	1.42497e+07	1.2352e+07	4.326e+07	3.9379e+07	5.93971e+06	3.26225e+07	1.01991e+07	3.03003e+07	Not differentially expressed	1.37	0.0547771	0.843
POR	P16435	NCPR_HUMAN	NADPH--cytochrome P450 reductase	4.33982e+06	966487	1.26104e+06	2.55595e+06	1.28885e+07	7.17105e+06	922918	7.14805e+06	2.28082e+06	7.03263e+06	Not differentially expressed	1.37	0.0948859	0.863
ERCC2	P18074	ERCC2_HUMAN	General transcription and DNA repair factor IIH helicase subunit XPD	254310				683191	407476		1.01544e+06	254310	702036	Not differentially expressed	1.37	0.113223	0.865
PROS1	P07225	PROS_HUMAN	Vitamin K-dependent protein S		864052		264494	3.01218e+06	2.72457e+06	312377	897125	564273	1.73656e+06	Not differentially expressed	1.37	0.16553	0.88
PGRMC2	O15173	PGRC2_HUMAN	Membrane-associated progesterone receptor component 2	4.42775e+06	7.22119e+06	5.18277e+06	5.39829e+06	1.5341e+07	1.91495e+07	7.17699e+06	1.85737e+07	5.5575e+06	1.50603e+07	Vessel enriched	1.36	0.00716774	0.737
TMUB1	Q9BVT8	TMUB1_HUMAN	Transmembrane and ubiquitin-like domain-containing protein 1	1.05077e+06	881073	1.07621e+06	1.16938e+06	3.05498e+06	2.77852e+06	1.31011e+06	4.50422e+06	1.04436e+06	2.91196e+06	Vessel enriched	1.36	0.00830271	0.747
SNRPB	P14678	RSMB_HUMAN	Small nuclear ribonucleoprotein-associated proteins B and B'	4.84347e+06	3.28737e+06	3.02575e+06	4.0698e+06	8.23847e+06	8.12834e+06	6.03446e+06	2.12818e+07	3.8066e+06	1.09208e+07	Vessel enriched	1.36	0.0102942	0.76
SNRPD2	P62316	SMD2_HUMAN	Small nuclear ribonucleoprotein Sm D2	3.46694e+06	2.51213e+06	3.33302e+06	3.81389e+06	5.97904e+06	6.76795e+06	5.81207e+06	2.03305e+07	3.28149e+06	9.72239e+06	Vessel enriched	1.36	0.0123535	0.771
OCIAD2	Q56VL3	OCAD2_HUMAN	OCIA domain-containing protein 2	880665		707554	570994	2.69057e+06	1.67537e+06	997081	2.4126e+06	719738	1.94391e+06	Vessel enriched	1.36	0.0144769	0.776
SNRPB2	P08579	RU2B_HUMAN	U2 small nuclear ribonucleoprotein B''	3.00994e+06	5.60984e+06	3.60693e+06	4.92149e+06	8.29728e+06	1.22415e+07	4.80683e+06	2.66798e+07	4.28705e+06	1.30063e+07	Vessel enriched	1.36	0.021788	0.802
RRP9	O43818	U3IP2_HUMAN	U3 small nucleolar RNA-interacting protein 2	445352		569560	490707	1.43865e+06	1.2826e+06	526853	2.8105e+06	501873	1.51465e+06	Vessel enriched	1.36	0.0301737	0.815
MED23	Q9ULK4	MED23_HUMAN	Mediator of RNA polymerase II transcription subunit 23	121747		173614		483250	138068		774088	147681	465135	Not differentially expressed	1.36	0.103527	0.863
APOM	O95445	APOM_HUMAN	Apolipoprotein M	247066	1.32018e+06	285074		1.12192e+06	1.20321e+06			617438	1.16256e+06	Not differentially expressed	1.36	0.107014	0.864
RNF139	Q8WU17	RN139_HUMAN	E3 ubiquitin-protein ligase RNF139	166673				591821			311375	166673	451598	Not differentially expressed	1.36	0.138163	0.871
ELOVL1	Q9BW60	ELOV1_HUMAN	Very long chain fatty acid elongase 1	550205				1.66737e+06	998473	728170	3.32102e+06	550205	1.67876e+06	Not differentially expressed	1.36	0.149284	0.876
S100A14	Q9HCY8	S10AE_HUMAN	Protein S100-A14		336793		169294	208573	3.55155e+06	247252	778889	253044	1.19657e+06	Not differentially expressed	1.36	0.207591	0.886
TMED4	Q7Z7H5	TMED4_HUMAN	Transmembrane emp24 domain-containing protein 4	3.31759e+06	7.01058e+06	4.86825e+06	5.4522e+06	9.72687e+06	1.24973e+07	1.06004e+07	2.01752e+07	5.16216e+06	1.32499e+07	Vessel enriched	1.35	0.00609569	0.726
EXOSC8	Q96B26	EXOS8_HUMAN	Exosome complex component RRP43	904829	800120	520863	447564	2.95658e+06	1.34611e+06	815591	2.21326e+06	668344	1.83289e+06	Vessel enriched	1.35	0.0144391	0.78
POFUT1	Q9H488	OFUT1_HUMAN	GDP-fucose protein O-fucosyltransferase 1	775400	579897	573807	769422	2.98872e+06	1.02085e+06		1.60178e+06	674632	1.87045e+06	Vessel enriched	1.35	0.0145429	0.776
COPE	O14579	COPE_HUMAN	Coatomer subunit epsilon	928433	409512	1.03149e+06		2.53539e+06	2.1329e+06	1.34967e+06	1.66456e+06	789813	1.92063e+06	Vessel enriched	1.35	0.0156892	0.781
P4HA1	P13674	P4HA1_HUMAN	Prolyl 4-hydroxylase subunit alpha-1	1.13746e+06	2.28457e+06	1.35914e+06	1.733e+06	6.45578e+06	5.96994e+06	1.53395e+06	4.36998e+06	1.62854e+06	4.58241e+06	Vessel enriched	1.35	0.0190772	0.795
SRPRA	P08240	SRPRA_HUMAN	Signal recognition particle receptor subunit alpha	2.10195e+06	1.01891e+06	1.2756e+06	1.6442e+06	7.41182e+06	3.39775e+06	1.30531e+06	5.72716e+06	1.51016e+06	4.46051e+06	Vessel enriched	1.35	0.0275599	0.813
SPTB	P11277	SPTB1_HUMAN	Spectrin beta chain, erythrocytic	2.37518e+06	762581	1.6744e+06	1.495e+06	8.19987e+06	5.27609e+06	1.50682e+06	2.9608e+06	1.57679e+06	4.4859e+06	Vessel enriched	1.35	0.0314364	0.819
ANXA6	P08133	ANXA6_HUMAN	Annexin A6	8.24205e+07	3.04331e+07	2.16496e+07	2.71802e+07	1.17301e+08	1.88718e+08	3.8439e+07	7.36712e+07	4.04208e+07	1.04532e+08	Vessel enriched	1.35	0.0341867	0.823
STAT2	P52630	STAT2_HUMAN	Signal transducer and activator of transcription 2				294176	440279			1.28167e+06	294176	860975	Not differentially expressed	1.35	0.179716	0.88
KHDRBS3	O75525	KHDR3_HUMAN	KH domain-containing, RNA-binding, signal transduction-associated protein 3	4.50267e+06	2.6609e+06	3.37905e+06	3.17947e+06	4.79889e+06	8.46041e+06	9.43249e+06	1.39177e+07	3.43052e+06	9.15237e+06	Vessel enriched	1.34	0.00746165	0.74
RPS3	P23396	RS3_HUMAN	Small ribosomal subunit protein uS3	1.24066e+07	1.00055e+07	1.58582e+07	1.4611e+07	4.99275e+07	3.78798e+07	1.66665e+07	3.74967e+07	1.32203e+07	3.54926e+07	Vessel enriched	1.34	0.00838002	0.747
PRPF31	Q8WWY3	PRP31_HUMAN	U4/U6 small nuclear ribonucleoprotein Prp31	1.40558e+06	934585	1.32789e+06	1.80276e+06	4.84905e+06	3.1884e+06	1.61861e+06	5.12489e+06	1.3677e+06	3.69524e+06	Vessel enriched	1.34	0.011931	0.769
NPM1	P06748	NPM_HUMAN	Nucleophosmin	2.56676e+07	3.96689e+07	2.80677e+07	2.97702e+07	8.56271e+07	8.08119e+07	3.10012e+07	1.61769e+08	3.07936e+07	8.98023e+07	Vessel enriched	1.34	0.0184286	0.793
GPAA1	O43292	GPAA1_HUMAN	Glycosylphosphatidylinositol anchor attachment 1 protein	1.87722e+06	903232	2.12835e+06	2.54104e+06	6.52143e+06	3.29645e+06	2.28171e+06	7.72921e+06	1.86246e+06	4.9572e+06	Vessel enriched	1.34	0.0198738	0.797
AIF1L	Q9BQI0	AIF1L_HUMAN	Allograft inflammatory factor 1-like	385768	1.39709e+06	215678	286626	1.29585e+06	1.45072e+06	732717	990082	571290	1.11734e+06	Vessel enriched	1.34	0.0334479	0.822
PDLIM3	Q53GG5	PDLI3_HUMAN	PDZ and LIM domain protein 3	289883	124503	151399	136927	262461	671318			175678	466890	Vessel enriched	1.34	0.0433458	0.829
BUD31	P41223	BUD31_HUMAN	Protein BUD31 homolog	392133		333433	366556	480299	857146	502109	3.43883e+06	364041	1.3196e+06	Not differentially expressed	1.34	0.0633058	0.847
NIPAL2	Q9H841	NPAL2_HUMAN	NIPA-like protein 2			188931	150625	426949				169778	426949	Not differentially expressed	1.34	0.123882	0.867
MT-CO1	P00395	COX1_HUMAN	Cytochrome c oxidase subunit 1	1.45621e+06	479139	640966	273871	4.77088e+06	1.97024e+06		355688	712547	2.3656e+06	Not differentially expressed	1.34	0.13286	0.873
CBX8	Q9HC52	CBX8_HUMAN	Chromobox protein homolog 8		295020		105682	237025			837887	200351	537456	Not differentially expressed	1.34	0.14213	0.873
C4BPB	P20851	C4BPB_HUMAN	C4b-binding protein beta chain	306481	3.02803e+06			4.24191e+06	3.00173e+06		1.13722e+06	1.66725e+06	2.79362e+06	Not differentially expressed	1.34	0.196222	0.884
UTP20	O75691	UTP20_HUMAN	Small subunit processome component 20 homolog	100122				258230		81830.8	763919	100122	367993	Not differentially expressed	1.34	0.27413	0.894
LAMP1	P11279	LAMP1_HUMAN	Lysosome-associated membrane glycoprotein 1	7.48864e+06	1.63507e+07	9.27348e+06	1.08167e+07	3.32777e+07	4.16729e+07	1.53819e+07	2.27583e+07	1.09824e+07	2.82727e+07	Vessel enriched	1.33	0.010233	0.76
NIBAN2	Q96TA1	NIBA2_HUMAN	Protein Niban 2	1.24475e+06	685210	1.24338e+06	932818	5.29313e+06	4.77939e+06	736994	2.09394e+06	1.02654e+06	3.22586e+06	Vessel enriched	1.33	0.0441185	0.834
TSPAN11	A1L157	TSN11_HUMAN	Tetraspanin-11				202931	586005	655349		343487	202931	528281	Not differentially expressed	1.33	0.105952	0.862
H1-0	P07305	H10_HUMAN	Histone H1.0	2.37742e+07	2.45425e+07	1.39737e+07	1.99777e+07	7.89185e+07	2.73243e+08	1.37239e+07	2.22777e+07	2.0567e+07	9.70408e+07	Not differentially expressed	1.33	0.108464	0.867
MCM3	P25205	MCM3_HUMAN	DNA replication licensing factor MCM3	96138.1				158899	234171		376887	96138.1	256653	Not differentially expressed	1.33	0.11867	0.867
ARID2	Q68CP9	ARID2_HUMAN	AT-rich interactive domain-containing protein 2	79183.8				248001	112993		282088	79183.8	214361	Not differentially expressed	1.33	0.128291	0.869
NSDHL	Q15738	NSDHL_HUMAN	Sterol-4-alpha-carboxylate 3-dehydrogenase, decarboxylating	5.46523e+06	4.46621e+06	4.75511e+06	4.77717e+06	1.67774e+07	1.29813e+07	7.48956e+06	1.33365e+07	4.86593e+06	1.26462e+07	Vessel enriched	1.32	0.00457141	0.704
SGF29	Q96ES7	SGF29_HUMAN	SAGA-associated factor 29	245243	114154	118092	184805	290054	316848		656483	165573	421128	Vessel enriched	1.32	0.0192045	0.792
GALNT16	Q8N428	GLT16_HUMAN	Polypeptide N-acetylgalactosaminyltransferase 16	358762		258111		730273	725100		824250	308437	759874	Vessel enriched	1.32	0.0300511	0.808
INSR	P06213	INSR_HUMAN	Insulin receptor	552415	507769	326648	783354	2.7872e+06	636575		1.22027e+06	542547	1.54801e+06	Vessel enriched	1.32	0.0355655	0.823
WDR35	Q9P2L0	WDR35_HUMAN	WD repeat-containing protein 35	395742		280685	197546	610651	795537			291324	703094	Vessel enriched	1.32	0.0403214	0.823
MYL3	P08590	MYL3_HUMAN	Myosin light chain 3	478350	1.16088e+06	306086		1.48658e+06	972454		1.84298e+06	648440	1.434e+06	Vessel enriched	1.32	0.04513	0.831
SAP18	O00422	SAP18_HUMAN	Histone deacetylase complex subunit SAP18	2.23258e+06	2.79805e+06	1.67234e+06	2.98983e+06	4.3359e+06	3.06342e+06	3.88314e+06	2.33811e+07	2.4232e+06	8.66589e+06	Vessel enriched	1.32	0.0463853	0.836
FYTTD1	Q96QD9	UIF_HUMAN	UAP56-interacting factor	179484			199204	605063	223064		786119	189344	538082	Not differentially expressed	1.32	0.0707793	0.848
CD81	P60033	CD81_HUMAN	CD81 antigen	6.46517e+06	7.04767e+06	3.51681e+06	6.23032e+06	3.49679e+07	1.05289e+08	2.44038e+06	4.33924e+06	5.81499e+06	3.67591e+07	Not differentially expressed	1.32	0.19673	0.886
TMEM214	Q6NUQ4	TM214_HUMAN	Transmembrane protein 214	738150		706353	653005	1.64988e+06	1.23943e+06	1.39984e+06	3.1675e+06	699169	1.86416e+06	Vessel enriched	1.31	0.013778	0.773
OAS3	Q9Y6K5	OAS3_HUMAN	2'-5'-oligoadenylate synthase 3	553702	388388	750762	644825	2.61004e+06	1.36772e+06		779911	584419	1.58589e+06	Vessel enriched	1.31	0.0237171	0.803
RB1CC1	Q8TDY2	RBCC1_HUMAN	RB1-inducible coiled-coil protein 1	233660	756775	973574	1.15695e+06	2.30297e+06	1.36283e+06		1.43789e+06	780239	1.70123e+06	Vessel enriched	1.31	0.0442743	0.832
CBLN4	Q9NTU7	CBLN4_HUMAN	Cerebellin-4	370514	200830	521990	341749	839756				358771	839756	Not differentially expressed	1.31	0.100057	0.862
ARMC10	Q8N2F6	ARM10_HUMAN	Armadillo repeat-containing protein 10	2.32078e+06			743424	6.30235e+06	1.57982e+06		3.44198e+06	1.5321e+06	3.77472e+06	Not differentially expressed	1.31	0.113101	0.866
TMEM245	Q9H330	TM245_HUMAN	Transmembrane protein 245	2.8232e+06	1.63592e+06	4.21048e+06	3.03543e+06	1.13903e+07	4.23632e+06	4.59908e+06	9.67657e+06	2.92626e+06	7.47556e+06	Vessel enriched	1.3	0.0167478	0.788
HAS1	Q92839	HYAS1_HUMAN	Hyaluronan synthase 1		7.80585e+06	4.72624e+06	4.13824e+06		1.7862e+07	9.91314e+06	1.29723e+07	5.55678e+06	1.35825e+07	Vessel enriched	1.3	0.022619	0.797
MAN1C1	Q9NR34	MA1C1_HUMAN	Mannosyl-oligosaccharide 1,2-alpha-mannosidase IC	189196	106888	213469		515909	293816		425988	169851	411904	Vessel enriched	1.3	0.0240505	0.8
SLC37A4	O43826	G6PT1_HUMAN	Glucose-6-phosphate exchanger SLC37A4	675436		562031	447339	3.00507e+06	1.39167e+06	613534	1.36573e+06	561602	1.594e+06	Vessel enriched	1.3	0.0337815	0.82
CDS2	O95674	CDS2_HUMAN	Phosphatidate cytidylyltransferase 2	1.16653e+07	3.3031e+06	1.21498e+07	9.47425e+06	4.4585e+07	1.36469e+07	1.07374e+07	2.52919e+07	9.1481e+06	2.35653e+07	Vessel enriched	1.3	0.0382058	0.828
HGSNAT	Q68CP4	HGNAT_HUMAN	Heparan-alpha-glucosaminide N-acetyltransferase	878057		1.24742e+06	481772	3.35758e+06	1.80088e+06		1.30226e+06	869082	2.15357e+06	Vessel enriched	1.3	0.0407756	0.827
UFSP2	Q9NUQ7	UFSP2_HUMAN	Ufm1-specific protease 2	1.94335e+06	822414	1.42257e+06	1.57038e+06	7.4059e+06	4.33817e+06	969961	4.16794e+06	1.43968e+06	4.22049e+06	Vessel enriched	1.3	0.0467141	0.836
DNAH8	Q96JB1	DYH8_HUMAN	Dynein axonemal heavy chain 8	5.41265e+06	1.20273e+07	1.31056e+07	8.14112e+06	9.61269e+06	5.52387e+07	6.41376e+07	7.56266e+06	9.67167e+06	3.41379e+07	Not differentially expressed	1.3	0.0846717	0.859
RFX1	P22670	RFX1_HUMAN	MHC class II regulatory factor RFX1	228192				843899	383206		544659	228192	590588	Not differentially expressed	1.3	0.120161	0.867
TMEM38B	Q9NVV0	TM38B_HUMAN	Trimeric intracellular cation channel type B				702836	3.65898e+06	1.78459e+06	574256	2.39859e+06	702836	2.1041e+06	Not differentially expressed	1.3	0.20559	0.886
THOC3	Q96J01	THOC3_HUMAN	THO complex subunit 3	1.22319e+06	1.44329e+06	1.26284e+06	1.53477e+06	3.90834e+06	3.19536e+06	1.71402e+06	5.71335e+06	1.36602e+06	3.63277e+06	Vessel enriched	1.29	0.010412	0.761
LNPK	Q9C0E8	LNP_HUMAN	Endoplasmic reticulum junction formation protein lunapark	5.86704e+06	5.05982e+06	5.96713e+06	6.44691e+06	2.30867e+07	1.54275e+07	6.64901e+06	1.72032e+07	5.83522e+06	1.55916e+07	Vessel enriched	1.29	0.0117506	0.768
SGCE	O43556	SGCE_HUMAN	Epsilon-sarcoglycan	608063	1.15095e+06	872380	1.27028e+06	2.01583e+06	3.33938e+06		1.80498e+06	975416	2.38673e+06	Vessel enriched	1.29	0.0151799	0.779
APOA4	P06727	APOA4_HUMAN	Apolipoprotein A-IV	628305	778610	426007	560462	800870	1.89185e+06		1.92095e+06	598346	1.53789e+06	Vessel enriched	1.29	0.0187265	0.791
DPY19L3	Q6ZPD9	D19L3_HUMAN	Probable C-mannosyltransferase DPY19L3	623050		1.11537e+06	822303	3.75383e+06	1.93439e+06	839373	2.75345e+06	853575	2.32026e+06	Vessel enriched	1.29	0.0380616	0.826
MSH2	P43246	MSH2_HUMAN	DNA mismatch repair protein Msh2	806200	396670	147711	411950	832504	819399		1.12427e+06	440633	925390	Vessel enriched	1.29	0.0402673	0.828
MED15	Q96RN5	MED15_HUMAN	Mediator of RNA polymerase II transcription subunit 15	171004		71003.4	177757	214200	281639		527156	139921	340999	Vessel enriched	1.29	0.0429792	0.829
SNAP23	O00161	SNP23_HUMAN	Synaptosomal-associated protein 23	1.21454e+06	1.40809e+06	828225	1.34308e+06	4.45162e+06	6.57457e+06	811439	2.82811e+06	1.19848e+06	3.66644e+06	Vessel enriched	1.29	0.0475145	0.837
MT-ND4	P03905	NU4M_HUMAN	NADH-ubiquinone oxidoreductase chain 4	2.53766e+06	669899	823989	833639	4.21476e+06	5.67994e+06	2.5144e+06	691733	1.2163e+06	3.27521e+06	Not differentially expressed	1.29	0.0722548	0.853
APH1A	Q96BI3	APH1A_HUMAN	Gamma-secretase subunit APH-1A			293386	243811	903106	1.39781e+06		221461	268598	840794	Not differentially expressed	1.29	0.131091	0.871
NKIRAS2	Q9NYR9	KBRS2_HUMAN	NF-kappa-B inhibitor-interacting Ras-like protein 2				119493	420650			202005	119493	311328	Not differentially expressed	1.29	0.166091	0.877
RPS7	P62081	RS7_HUMAN	Small ribosomal subunit protein eS7	1.58379e+07	1.07558e+07	1.87886e+07	1.90752e+07	4.3045e+07	4.68396e+07	2.42453e+07	4.35128e+07	1.61144e+07	3.94107e+07	Vessel enriched	1.28	0.00693922	0.735
RBM42	Q9BTD8	RBM42_HUMAN	RNA-binding protein 42	670219	461924	448840	718532	1.71346e+06	1.12132e+06		1.3134e+06	574879	1.38273e+06	Vessel enriched	1.28	0.0107465	0.757
AHCTF1	Q8WYP5	ELYS_HUMAN	Protein ELYS	290381		454693	518894	937257	606517		1.72457e+06	421323	1.08945e+06	Vessel enriched	1.28	0.0363333	0.821
FARS2	O95363	SYFM_HUMAN	Phenylalanine--tRNA ligase, mitochondrial	369867			120671	765711	612967		288401	245269	555693	Not differentially expressed	1.28	0.0936544	0.859
SIPA1L1	O43166	SI1L1_HUMAN	Signal-induced proliferation-associated 1-like protein 1	416587	178023	346167	250280	687020				297764	687020	Not differentially expressed	1.28	0.102415	0.863
INTS7	Q9NVH2	INT7_HUMAN	Integrator complex subunit 7	250788				861234	485693	300681	1.08456e+06	250788	683043	Not differentially expressed	1.28	0.150329	0.876
BRMS1L	Q5PSV4	BRM1L_HUMAN	Breast cancer metastasis-suppressor 1-like protein	902245	84533.3			534648	1.16153e+06	628862	515063	493389	710025	Not differentially expressed	1.28	0.157002	0.878
P3H1	Q32P28	P3H1_HUMAN	Prolyl 3-hydroxylase 1	128863	870973			2.09032e+06	1.08612e+06	203420	959894	499918	1.08494e+06	Not differentially expressed	1.28	0.212527	0.887
KDM1A	O60341	KDM1A_HUMAN	Lysine-specific histone demethylase 1A	780074	616836	840405	1.10342e+06	2.2982e+06	1.39586e+06		2.40907e+06	835184	2.03438e+06	Vessel enriched	1.27	0.0124111	0.767
PPP1R12C	Q9BZL4	PP12C_HUMAN	Protein phosphatase 1 regulatory subunit 12C	390739	427938	291076	484033	1.46795e+06	757327		756591	398447	993955	Vessel enriched	1.27	0.0143246	0.775
MICAL1	Q8TDZ2	MICA1_HUMAN	[F-actin]-monooxygenase MICAL1	733476	315110	395414	638142	1.28392e+06	1.35577e+06		963955	520536	1.20122e+06	Vessel enriched	1.27	0.0163264	0.783
U2SURP	O15042	SR140_HUMAN	U2 snRNP-associated SURP motif-containing protein	1.69012e+06	1.52686e+06	1.36934e+06	2.0554e+06	2.81829e+06	2.51539e+06	3.09208e+06	1.1148e+07	1.66043e+06	4.89345e+06	Vessel enriched	1.27	0.024866	0.808
TJP1	Q07157	ZO1_HUMAN	Tight junction protein ZO-1	4.03658e+06	5.10942e+06	3.90982e+06	5.12888e+06	1.895e+07	1.04389e+07	4.02726e+06	1.73571e+07	4.54618e+06	1.26933e+07	Vessel enriched	1.27	0.0258348	0.81
LMAN1	P49257	LMAN1_HUMAN	Protein ERGIC-53	2.8829e+06	2.60345e+06	2.98066e+06	3.54395e+06	1.71359e+07	5.4136e+06	2.66877e+06	1.07794e+07	3.00274e+06	8.99942e+06	Vessel enriched	1.27	0.0353943	0.825
RAB40C	Q96S21	RB40C_HUMAN	Ras-related protein Rab-40C	418942	244392	452337	615727	990233				432849	990233	Not differentially expressed	1.27	0.106746	0.864
ORC2	Q13416	ORC2_HUMAN	Origin recognition complex subunit 2	167077				281890			579557	167077	430724	Not differentially expressed	1.27	0.168502	0.878
AKAP8L	Q9ULX6	AKP8L_HUMAN	A-kinase anchor protein 8-like	260951				259051			1.52441e+06	260951	891733	Not differentially expressed	1.27	0.295413	0.895
NEXN	Q0ZGT2	NEXN_HUMAN	Nexilin			800692		2.85692e+06	4.92767e+06	365337	2.71272e+06	800692	2.71566e+06	Not differentially expressed	1.27	0.324018	0.899
ALDH3A2	P51648	AL3A2_HUMAN	Aldehyde dehydrogenase family 3 member A2	4.94166e+06	3.44436e+06	4.89487e+06	5.2472e+06	1.69682e+07	1.3755e+07	5.26818e+06	1.18013e+07	4.63202e+06	1.19482e+07	Vessel enriched	1.26	0.0132716	0.775
LXN	Q9BS40	LXN_HUMAN	Latexin	346132	225381	197560	111460	502302	529037		431986	220133	487775	Vessel enriched	1.26	0.0209224	0.797
ELAVL4	P26378	ELAV4_HUMAN	ELAV-like protein 4	3.11252e+06	1.37648e+06	4.03462e+06	3.05972e+06	5.44551e+06	8.50538e+06	3.33551e+06	1.13176e+07	2.89583e+06	7.151e+06	Vessel enriched	1.26	0.0247089	0.808
PSMD6	Q15008	PSMD6_HUMAN	26S proteasome non-ATPase regulatory subunit 6	3.90809e+06	2.73088e+06	1.47181e+06	1.76328e+06	8.51602e+06	8.16493e+06	2.58529e+06	5.00841e+06	2.46851e+06	6.06866e+06	Vessel enriched	1.26	0.0252583	0.809
BCS1L	Q9Y276	BCS1_HUMAN	Mitochondrial chaperone BCS1	2.3195e+06	690388	1.56856e+06	1.22542e+06	6.4906e+06	4.7717e+06	1.05247e+06	3.14688e+06	1.45097e+06	3.86541e+06	Not differentially expressed	1.26	0.051157	0.84
PEX11B	O96011	PX11B_HUMAN	Peroxisomal membrane protein 11B	2.01097e+06		476001	345320	2.46815e+06	2.31959e+06	501333	2.64952e+06	944096	1.98465e+06	Not differentially expressed	1.26	0.114301	0.868
TRIM24	O15164	TIF1A_HUMAN	Transcription intermediary factor 1-alpha		134270			360815	178861		518991	134270	352889	Not differentially expressed	1.26	0.155274	0.876
FAM241A	Q8N8J7	F241A_HUMAN	Uncharacterized protein FAM241A	243656				1.10549e+06	497445		364023	243656	655654	Not differentially expressed	1.26	0.161816	0.877
BAG3	O95817	BAG3_HUMAN	BAG family molecular chaperone regulator 3	384320	642025	196882	371920	691787	1.1312e+06		855679	398787	892888	Vessel enriched	1.25	0.0247705	0.805
TM9SF3	Q9HD45	TM9S3_HUMAN	Transmembrane 9 superfamily member 3	3.83684e+06	2.04394e+06	3.97265e+06	3.57411e+06	1.44242e+07	9.38636e+06	3.25002e+06	8.13705e+06	3.35688e+06	8.79942e+06	Vessel enriched	1.25	0.0249127	0.809
IGF1R	P08069	IGF1R_HUMAN	Insulin-like growth factor 1 receptor	687691	475867	476488	535145	2.574e+06	739412		1.0973e+06	543798	1.47024e+06	Vessel enriched	1.25	0.0273695	0.81
TMEM260	Q9NX78	TM260_HUMAN	Protein O-mannosyl-transferase TMEM260	284303		185286		902216	394364		459384	234795	585322	Not differentially expressed	1.25	0.0604767	0.842
MT-CYB	P00156	CYB_HUMAN	Cytochrome b	804587	438647	876635	634949	2.48483e+06	5.07661e+06	747518	673380	688705	2.24558e+06	Not differentially expressed	1.25	0.0651019	0.849
HNRNPUL1	Q9BUJ2	HNRL1_HUMAN	Heterogeneous nuclear ribonucleoprotein U-like protein 1	2.03172e+06	1.12028e+06	696673	2.66213e+06	5.36295e+06	2.42986e+06	1.18542e+06	8.80023e+06	1.6277e+06	4.44461e+06	Not differentially expressed	1.25	0.0726562	0.853
MAP3K11	Q16584	M3K11_HUMAN	Mitogen-activated protein kinase kinase kinase 11	58129.9	58128.1	490417	183921	327599			302666	197649	315132	Not differentially expressed	1.25	0.16245	0.879
AKAP9	Q99996	AKAP9_HUMAN	A-kinase anchor protein 9	147981			74572.7	249062				111277	249062	Not differentially expressed	1.25	0.174197	0.879
NUP58	Q9BVL2	NUP58_HUMAN	Nucleoporin p58/p45	1.27254e+06	1.37738e+06	1.04082e+06	1.16977e+06	2.69217e+06	2.67171e+06	2.30703e+06	3.95661e+06	1.21513e+06	2.90688e+06	Vessel enriched	1.24	0.00506692	0.712
SGSH	P51688	SPHM_HUMAN	N-sulphoglucosamine sulphohydrolase	582022	665600	689680	793883	1.64268e+06	1.90072e+06		1.33088e+06	682796	1.62476e+06	Vessel enriched	1.24	0.00925414	0.748
ANAPC7	Q9UJX3	APC7_HUMAN	Anaphase-promoting complex subunit 7	1.10301e+06	801943	1.00489e+06	1.02845e+06	2.75418e+06	2.07286e+06		2.13678e+06	984574	2.32127e+06	Vessel enriched	1.24	0.00950646	0.749
SMC3	Q9UQE7	SMC3_HUMAN	Structural maintenance of chromosomes protein 3	2.14375e+06	2.06067e+06	1.88919e+06	2.88821e+06	8.06983e+06	4.43448e+06	1.88256e+06	1.11162e+07	2.24546e+06	6.37578e+06	Vessel enriched	1.24	0.0366175	0.826
RMDN1	Q96DB5	RMD1_HUMAN	Regulator of microtubule dynamics protein 1	640670	387803	127222		1.50626e+06	948409	452945	476994	385232	846153	Not differentially expressed	1.24	0.0765558	0.854
TMEM41B	Q5BJD5	TM41B_HUMAN	Transmembrane protein 41B	794370		319980		1.91904e+06	1.65415e+06	405807	1.56893e+06	557175	1.38698e+06	Not differentially expressed	1.24	0.111733	0.867
HLA-F	P30511	HLAF_HUMAN	HLA class I histocompatibility antigen, alpha chain F	3.0871e+06	221185			1.93924e+06	2.09162e+06		1.83958e+06	1.65414e+06	1.95682e+06	Not differentially expressed	1.24	0.224675	0.888
RPL22	P35268	RL22_HUMAN	Large ribosomal subunit protein eL22	1.05822e+07	9.60314e+06	1.51401e+07	1.24069e+07	2.82756e+07	3.00842e+07	1.92349e+07	3.51525e+07	1.19331e+07	2.81868e+07	Vessel enriched	1.23	0.00656248	0.731
RBBP4	Q09028	RBBP4_HUMAN	Histone-binding protein RBBP4	4.6158e+06	4.80776e+06	3.56037e+06	4.35979e+06	1.14689e+07	9.23067e+06	6.96428e+06	1.40578e+07	4.33593e+06	1.04304e+07	Vessel enriched	1.23	0.00669271	0.732
DHRS7B	Q6IAN0	DRS7B_HUMAN	Dehydrogenase/reductase SDR family member 7B	1.60153e+06	679971	1.64629e+06	1.31942e+06	3.8039e+06	2.96072e+06	2.57812e+06	2.44756e+06	1.3118e+06	2.94757e+06	Vessel enriched	1.23	0.0109434	0.764
C6orf47	O95873	CF047_HUMAN	Uncharacterized protein C6orf47	411881	578647	428732	452755	889530	1.76014e+06		817583	468004	1.15575e+06	Vessel enriched	1.23	0.0167495	0.784
RPL19	P84098	RL19_HUMAN	Large ribosomal subunit protein eL19	4.97131e+06		4.33394e+06	3.35241e+06	1.37734e+07	2.00564e+07	3.78955e+06	8.81638e+06	4.21922e+06	1.16089e+07	Not differentially expressed	1.23	0.0515338	0.839
RANBP2	P49792	RBP2_HUMAN	E3 SUMO-protein ligase RanBP2	1.04905e+06	717374	662685	1.32829e+06	2.59072e+06	967213	1.18935e+06	6.64858e+06	939351	2.84897e+06	Not differentially expressed	1.23	0.0562137	0.844
NAT10	Q9H0A0	NAT10_HUMAN	RNA cytidine acetyltransferase	548680	649629	408679	643802	2.26217e+06	842607	418360	3.59248e+06	562698	1.7789e+06	Not differentially expressed	1.23	0.0639111	0.849
C6orf120	Q7Z4R8	CF120_HUMAN	UPF0669 protein C6orf120	464644		353776		510985	1.02517e+06		1.64406e+06	409210	1.06007e+06	Not differentially expressed	1.23	0.0795016	0.853
SPARC	P09486	SPRC_HUMAN	SPARC	1.03675e+06	2.77605e+06	1.07482e+06	1.29688e+06	7.36053e+06	7.78571e+06	703434	2.98807e+06	1.54613e+06	4.70944e+06	Not differentially expressed	1.23	0.105027	0.866
DGAT1	O75907	DGAT1_HUMAN	Diacylglycerol O-acyltransferase 1	662756		710818	283585	3.62136e+06	937353	382096	1.60358e+06	552386	1.6361e+06	Not differentially expressed	1.23	0.106311	0.866
MEN1	O00255	MEN1_HUMAN	Menin	1.3506e+06	123039	353105	256938	1.5195e+06	938186	238515	1.33708e+06	520920	1.00832e+06	Not differentially expressed	1.23	0.124945	0.872
PFDN5	Q99471	PFD5_HUMAN	Prefoldin subunit 5	176891				381536	452226			176891	416881	Not differentially expressed	1.23	0.15068	0.874
SATB2	Q9UPW6	SATB2_HUMAN	DNA-binding protein SATB2	611343	79461.4	155903	225108				475267	267954	475267	Not differentially expressed	1.23	0.249519	0.891
TMX4	Q9H1E5	TMX4_HUMAN	Thioredoxin-related transmembrane protein 4	7.31208e+06	7.76219e+06	1.1773e+07	1.0184e+07	2.77084e+07	2.18426e+07	1.60915e+07	2.04153e+07	9.25782e+06	2.15145e+07	Vessel enriched	1.22	0.00676193	0.733
SEH1L	Q96EE3	SEH1_HUMAN	Nucleoporin SEH1	1.48808e+06	1.17412e+06	1.56544e+06	1.76664e+06	3.86894e+06	3.28866e+06	2.16806e+06	5.17384e+06	1.49857e+06	3.62488e+06	Vessel enriched	1.22	0.00906447	0.752
CD276	Q5ZPR3	CD276_HUMAN	CD276 antigen	263305	563035	590074	546255	941643	1.08251e+06		1.26684e+06	490667	1.097e+06	Vessel enriched	1.22	0.0188639	0.791
ACADVL	P49748	ACADV_HUMAN	Very long-chain specific acyl-CoA dehydrogenase, mitochondrial	1.16447e+07	9.17684e+06	1.35473e+07	1.32357e+07	4.47164e+07	4.01358e+07	1.29065e+07	2.42263e+07	1.19011e+07	3.04963e+07	Vessel enriched	1.22	0.0193917	0.796
RBMXL1	Q96E39	RMXL1_HUMAN	RNA binding motif protein, X-linked-like-1	1.17681e+06	1.87067e+06	1.39727e+06	1.42185e+06	4.96978e+06	3.18622e+06	1.53511e+06	5.27394e+06	1.46665e+06	3.74126e+06	Vessel enriched	1.22	0.0197733	0.797
NCL	P19338	NUCL_HUMAN	Nucleolin	3.39903e+07	6.11503e+07	3.70265e+07	4.70944e+07	1.59505e+08	5.15519e+07	7.22969e+07	1.8172e+08	4.48154e+07	1.16268e+08	Vessel enriched	1.22	0.0243836	0.808
PQBP1	O60828	PQBP1_HUMAN	Polyglutamine-binding protein 1	715394	495145	627220	889280	1.88089e+06	2.03505e+06	565254	2.68769e+06	681760	1.79222e+06	Vessel enriched	1.22	0.0313759	0.819
CERS2	Q96G23	CERS2_HUMAN	Ceramide synthase 2	1.45939e+06	1.04978e+06	1.79321e+06	2.77941e+06	6.15311e+06	2.32122e+06	1.72146e+06	9.1465e+06	1.77045e+06	4.83557e+06	Not differentially expressed	1.22	0.0505763	0.84
COMT	P21964	COMT_HUMAN	Catechol O-methyltransferase	6.0453e+06	4.37482e+06	2.42297e+06	2.82218e+06	2.45484e+07	7.02487e+06	2.53688e+06	1.2006e+07	3.91632e+06	1.15291e+07	Not differentially expressed	1.22	0.0760443	0.855
URB2	Q14146	URB2_HUMAN	Unhealthy ribosome biogenesis protein 2 homolog		861182		103154	308506			1.5521e+06	482168	930302	Not differentially expressed	1.22	0.306968	0.897
ZC3HC1	Q86WB0	ZC3C1_HUMAN	Zinc finger C3HC-type protein 1	293186	316199	315908	458469	893638	720085		755235	345940	789653	Vessel enriched	1.21	0.0116538	0.763
SEC63	Q9UGP8	SEC63_HUMAN	Translocation protein SEC63 homolog	2.78905e+06	2.28212e+06	3.23635e+06	2.76437e+06	1.17588e+07	4.75868e+06	3.65529e+06	7.90196e+06	2.76797e+06	7.01869e+06	Vessel enriched	1.21	0.0165579	0.788
EIF2S1	P05198	IF2A_HUMAN	Eukaryotic translation initiation factor 2 subunit 1	3.50132e+06	1.46753e+06	993733	806763	5.22539e+06	3.81102e+06	1.55372e+06	3.79879e+06	1.69234e+06	3.59723e+06	Vessel enriched	1.21	0.0446899	0.835
PPP4R1	Q8TF05	PP4R1_HUMAN	Serine/threonine-protein phosphatase 4 regulatory subunit 1	310083	133656	168433	151208	570922	709808		179475	190845	486735	Not differentially expressed	1.21	0.0515155	0.839
MYORG	Q6NSJ0	MYORG_HUMAN	Myogenesis-regulating glycosidase	554233	333100	365359	443766	1.92187e+06	1.74078e+06	222759	1.16494e+06	424115	1.26259e+06	Not differentially expressed	1.21	0.073245	0.854
PDCD10	Q9BUL8	PDC10_HUMAN	Programmed cell death protein 10	2.47264e+06	950607	484756	352240	1.79905e+06	3.1498e+06	690693	2.90019e+06	1.06506e+06	2.13493e+06	Not differentially expressed	1.21	0.0900466	0.861
LDAH	Q9H6V9	LDAH_HUMAN	Lipid droplet-associated hydrolase	731698	215914	466771	463104	2.18488e+06	1.42253e+06	217276	1.45803e+06	469372	1.32068e+06	Not differentially expressed	1.21	0.0966582	0.863
TMTC2	Q8N394	TMTC2_HUMAN	Protein O-mannosyl-transferase TMTC2	351760		83140.5	102852	152895			727462	179251	440178	Not differentially expressed	1.21	0.185023	0.882
CSNK2A1	P68400	CSK21_HUMAN	Casein kinase II subunit alpha	8.5272e+06	3.31551e+06	6.58597e+06	6.19139e+06	1.45862e+07	1.49136e+07	8.9408e+06	1.64862e+07	6.15502e+06	1.37317e+07	Vessel enriched	1.2	0.013843	0.778
MAD1L1	Q9Y6D9	MD1L1_HUMAN	Mitotic spindle assembly checkpoint protein MAD1	354430	195957	233857	267558	539794	518095		727952	262950	595280	Vessel enriched	1.2	0.0147932	0.777
NUDT8	Q8WV74	NUDT8_HUMAN	Mitochondrial coenzyme A diphosphatase NUDT8	297138	179478	173956	235584	636531	525251		366387	221539	509389	Vessel enriched	1.2	0.0168052	0.785
PHYKPL	Q8IUZ5	AT2L2_HUMAN	5-phosphohydroxy-L-lysine phospho-lyase	899222	520742	528055	451441	941359	728565	2.95034e+06	1.55824e+06	599865	1.54463e+06	Vessel enriched	1.2	0.0283988	0.815
TBC1D4	O60343	TBCD4_HUMAN	TBC1 domain family member 4	1.15692e+06	760665	1.38306e+06	1.16702e+06	4.79362e+06	1.51702e+06		2.18537e+06	1.11692e+06	2.832e+06	Vessel enriched	1.2	0.0318405	0.818
RPS26	P62854	RS26_HUMAN	Small ribosomal subunit protein eS26	5.98519e+06	2.80109e+06	6.06152e+06	5.51103e+06	9.28145e+06	2.06362e+07	5.14082e+06	1.59708e+07	5.08971e+06	1.27573e+07	Vessel enriched	1.2	0.0319122	0.82
UQCC1	Q9NVA1	UQCC1_HUMAN	Ubiquinol-cytochrome c reductase complex assembly factor 1	1.74265e+06	289844	280939	224174	1.29952e+06	804473		869327	634402	991107	Not differentially expressed	1.2	0.102785	0.865
KLHL9	Q9P2J3	KLHL9_HUMAN	Kelch-like protein 9	438477	176101	352015	303430	691439				317506	691439	Not differentially expressed	1.2	0.125905	0.87
ATRX	P46100	ATRX_HUMAN	Transcriptional regulator ATRX	355851			198515	539532	296873		1.42439e+06	277183	753600	Not differentially expressed	1.2	0.129759	0.871
CYB5B	O43169	CYB5B_HUMAN	Cytochrome b5 type B	8.07896e+06	5.4807e+06	3.81959e+06	3.49491e+06	1.19712e+07	1.32791e+07	7.19757e+06	1.38557e+07	5.21854e+06	1.15759e+07	Vessel enriched	1.19	0.0147916	0.782
U2AF1	Q01081	U2AF1_HUMAN	Splicing factor U2AF 35 kDa subunit	3.10901e+06	3.28478e+06	2.95278e+06	4.14961e+06	9.13086e+06	5.93004e+06	3.91838e+06	1.58393e+07	3.37404e+06	8.70465e+06	Vessel enriched	1.19	0.0238147	0.806
KPNA6	O60684	IMA7_HUMAN	Importin subunit alpha-7	2.68345e+06	949877	694482	1.00968e+06	3.62908e+06	2.14434e+06	1.54905e+06	4.03757e+06	1.33437e+06	2.84001e+06	Vessel enriched	1.19	0.0353438	0.825
PLXND1	Q9Y4D7	PLXD1_HUMAN	Plexin-D1	979268	332008	778187	903674	2.68448e+06	1.09188e+06		1.33869e+06	748284	1.70502e+06	Vessel enriched	1.19	0.0437488	0.832
PTPRT	O14522	PTPRT_HUMAN	Receptor-type tyrosine-protein phosphatase T	1.49505e+06	421042	1.31188e+06	1.12515e+06	3.8336e+06	1.64432e+06		1.78435e+06	1.08828e+06	2.42075e+06	Not differentially expressed	1.19	0.0522064	0.839
EMILIN1	Q9Y6C2	EMIL1_HUMAN	EMILIN-1	187203	556347		202526	650970	422308		916315	315359	663198	Not differentially expressed	1.19	0.0618861	0.845
ERAP1	Q9NZ08	ERAP1_HUMAN	Endoplasmic reticulum aminopeptidase 1	2.04047e+06	2.46694e+06	1.84477e+06	2.46845e+06	9.85583e+06	9.41727e+06	1.2556e+06	5.26028e+06	2.20516e+06	6.44724e+06	Not differentially expressed	1.19	0.0700209	0.852
EXD2	Q9NVH0	EXD2_HUMAN	Exonuclease 3'-5' domain-containing protein 2	629165	136989	150305	427159	635805			609769	335905	622787	Not differentially expressed	1.19	0.112388	0.867
PRPF4B	Q13523	PRP4B_HUMAN	Serine/threonine-protein kinase PRP4 homolog	571465		348238	416323	747340	421404		3.1259e+06	445342	1.43155e+06	Not differentially expressed	1.19	0.119109	0.869
ACTN1	P12814	ACTN1_HUMAN	Alpha-actinin-1	4.71168e+07	9.02597e+06	3.47953e+07	3.00391e+07	1.19934e+08	1.24188e+08	1.2103e+07	6.62508e+07	3.02443e+07	8.0619e+07	Not differentially expressed	1.19	0.136567	0.875
PELO	Q9BRX2	PELO_HUMAN	Protein pelota homolog		104484	57466.9	306184	257997	106703		785417	156045	383372	Not differentially expressed	1.19	0.17182	0.881
MOV10	Q9HCE1	MOV10_HUMAN	Helicase MOV-10			164725		717571	312828		237756	164725	422719	Not differentially expressed	1.19	0.184402	0.882
DNAJC3	Q13217	DNJC3_HUMAN	DnaJ homolog subfamily C member 3	1.68771e+06	1.24747e+06	1.88811e+06	1.69734e+06	4.02768e+06	3.05569e+06		3.9646e+06	1.63016e+06	3.68265e+06	Vessel enriched	1.18	0.0130425	0.77
ATP5PD	O75947	ATP5H_HUMAN	ATP synthase subunit d, mitochondrial	9.10339e+06	5.8419e+06	2.57324e+06	2.25309e+06	1.33256e+07	6.55698e+06	1.14846e+07	8.12265e+06	4.94291e+06	9.87244e+06	Vessel enriched	1.18	0.0370785	0.827
GDAP2	Q9NXN4	GDAP2_HUMAN	Ganglioside-induced differentiation-associated protein 2	260072	203208	85760.5	219630	722092	225093		401259	192168	449481	Not differentially expressed	1.18	0.0534001	0.84
CENPV	Q7Z7K6	CENPV_HUMAN	Centromere protein V	764742	771233	642283	1.33654e+06	1.07553e+06	1.47343e+06	1.11811e+06	7.45664e+06	878701	2.78093e+06	Not differentially expressed	1.18	0.0720597	0.853
ELOVL5	Q9NYP7	ELOV5_HUMAN	Very long chain fatty acid elongase 5	1.14263e+06		394210	479487	2.13514e+06	679437	899773	2.65122e+06	672108	1.59139e+06	Not differentially expressed	1.18	0.0720675	0.852
STX2	P32856	STX2_HUMAN	Syntaxin-2	717783	478743	474331	554066	2.2784e+06	2.55574e+06	299165	1.34878e+06	556231	1.62052e+06	Not differentially expressed	1.18	0.0780128	0.856
CLN3	Q13286	CLN3_HUMAN	Battenin	192227		120055		384896	306235			156141	345565	Not differentially expressed	1.18	0.0899003	0.856
LRWD1	Q9UFC0	LRWD1_HUMAN	Leucine-rich repeat and WD repeat-containing protein 1	295464			370278	920205	294440		1.54655e+06	332871	920399	Not differentially expressed	1.18	0.139061	0.873
HLA-DRA	P01903	DRA_HUMAN	HLA class II histocompatibility antigen, DR alpha chain	610692	1.72287e+06	452584	1.1635e+06	3.48613e+06	6.07584e+06	258338	2.63973e+06	987413	3.11501e+06	Not differentially expressed	1.18	0.18602	0.884
GTF3C1	Q12789	TF3C1_HUMAN	General transcription factor 3C polypeptide 1				278913	407336			975015	278913	691176	Not differentially expressed	1.18	0.214367	0.886
SCARB2	Q14108	SCRB2_HUMAN	Lysosome membrane protein 2	8.46112e+06	1.1863e+07	9.81772e+06	1.09927e+07	3.55765e+07	2.55076e+07	1.48937e+07	2.05486e+07	1.02836e+07	2.41316e+07	Vessel enriched	1.17	0.0112664	0.766
PXN	P49023	PAXI_HUMAN	Paxillin	530800	841533	671808	719336	2.34123e+06	1.42483e+06		1.07664e+06	690869	1.61423e+06	Vessel enriched	1.17	0.0212859	0.798
GRN	P28799	GRN_HUMAN	Progranulin	281804	540188		416955	1.08718e+06	846983		786852	412983	907006	Vessel enriched	1.17	0.0309152	0.813
SYNE2	Q8WXH0	SYNE2_HUMAN	Nesprin-2	522468	838333	354102	616076	1.92085e+06	679868		1.50557e+06	582745	1.36876e+06	Vessel enriched	1.17	0.0388335	0.827
CD58	P19256	LFA3_HUMAN	Lymphocyte function-associated antigen 3	2.02343e+06	5.54369e+06	2.20968e+06	1.23541e+06	7.22636e+06	7.9711e+06	3.46942e+06	3.97425e+06	2.75305e+06	5.66028e+06	Vessel enriched	1.17	0.0394666	0.829
IMPA2	O14732	IMPA2_HUMAN	Inositol monophosphatase 2		263976	439715	472016		1.08388e+06		677469	391902	880675	Not differentially expressed	1.17	0.0639463	0.844
SBSN	Q6UWP8	SBSN_HUMAN	Suprabasin		782844	630192	818929		2.98416e+06		921070	743989	1.95261e+06	Not differentially expressed	1.17	0.0942555	0.86
RRP12	Q5JTH9	RRP12_HUMAN	RRP12-like protein	347890			263648	653902	327324		1.47863e+06	305769	819952	Not differentially expressed	1.17	0.122953	0.869
RAB1A	P62820	RAB1A_HUMAN	Ras-related protein Rab-1A	6.09387e+07	5.89101e+07	5.50636e+07	4.26392e+07	1.94113e+08	1.1783e+08	7.00358e+07	1.30301e+08	5.43879e+07	1.2807e+08	Vessel enriched	1.16	0.0146313	0.781
PDLIM5	Q96HC4	PDLI5_HUMAN	PDZ and LIM domain protein 5	1.99245e+06	2.46248e+06	1.42575e+06	2.20615e+06	4.98974e+06	4.31452e+06		4.07331e+06	2.02171e+06	4.45919e+06	Vessel enriched	1.16	0.0151959	0.779
ADH1B	P00325	ADH1B_HUMAN	All-trans-retinol dehydrogenase [NAD(+)] ADH1B	386385	295126	467096	556187	868757	1.23248e+06		740318	426199	947186	Vessel enriched	1.16	0.020345	0.795
PUM3	Q15397	PUM3_HUMAN	Pumilio homolog 3	312864	406721			772160	648653	945841	853410	359793	805016	Vessel enriched	1.16	0.0330137	0.817
LPGAT1	Q92604	LGAT1_HUMAN	Acyl-CoA:lysophosphatidylglycerol acyltransferase 1	2.40549e+06		1.23367e+06	1.25892e+06	4.78545e+06	2.74523e+06	2.11366e+06	5.26493e+06	1.63269e+06	3.72732e+06	Vessel enriched	1.16	0.0360571	0.823
HSD17B10	Q99714	HCD2_HUMAN	3-hydroxyacyl-CoA dehydrogenase type-2	7.59887e+06	7.58373e+06	8.31378e+06	7.80757e+06	3.93107e+07	1.92773e+07	6.83123e+06	1.78541e+07	7.82599e+06	2.08183e+07	Vessel enriched	1.16	0.0378896	0.828
ACOX2	Q99424	ACOX2_HUMAN	Peroxisomal acyl-coenzyme A oxidase 2	504395		518114	562785	1.95157e+06	1.13855e+06		733559	528431	1.27456e+06	Vessel enriched	1.16	0.0421955	0.828
GPR107	Q5VW38	GP107_HUMAN	Protein GPR107	1.58841e+06	611314	1.28103e+06	1.18116e+06	4.45612e+06	2.05964e+06		1.60923e+06	1.16548e+06	2.70833e+06	Vessel enriched	1.16	0.0446169	0.833
RING1	Q06587	RING1_HUMAN	E3 ubiquitin-protein ligase RING1	552084	780653	333123	620647	1.06922e+06	727158		2.35005e+06	571627	1.38214e+06	Vessel enriched	1.16	0.0448351	0.833
SYTL4	Q96C24	SYTL4_HUMAN	Synaptotagmin-like protein 4	246736	395809		360617	1.42143e+06	694321		395637	334387	837128	Not differentially expressed	1.16	0.0642461	0.846
FBXL20	Q96IG2	FXL20_HUMAN	F-box/LRR-repeat protein 20	1.14743e+06	325924	498823	275063	2.16907e+06	1.11238e+06	349205	1.51823e+06	561809	1.28722e+06	Not differentially expressed	1.16	0.0834623	0.858
MT-ND5	P03915	NU5M_HUMAN	NADH-ubiquinone oxidoreductase chain 5	4.51891e+06	1.18634e+06	1.81201e+06	993682	1.02503e+07	4.86109e+06	1.57148e+06	3.0635e+06	2.12774e+06	4.9366e+06	Not differentially expressed	1.16	0.0880859	0.86
EPS8	Q12929	EPS8_HUMAN	Epidermal growth factor receptor kinase substrate 8	772682	619450	533121	963715	4.2514e+06	2.57731e+06	409136	1.3679e+06	722242	2.15143e+06	Not differentially expressed	1.16	0.0886314	0.86
PTGES2	Q9H7Z7	PGES2_HUMAN	Prostaglandin E synthase 2	8.24445e+06	1.21693e+06	1.51434e+06	1.18751e+06	6.37939e+06	5.78189e+06	2.20023e+06	5.53564e+06	3.0408e+06	4.97429e+06	Not differentially expressed	1.16	0.0908964	0.861
RAB3D	O95716	RAB3D_HUMAN	Ras-related protein Rab-3D	2.79251e+06	1.08593e+06	1.1557e+06	697342	7.15106e+06	3.48459e+06	666510	3.66558e+06	1.43287e+06	3.74194e+06	Not differentially expressed	1.16	0.11326	0.869
ATP6V0A2	Q9Y487	VPP2_HUMAN	V-type proton ATPase 116 kDa subunit a 2	266686		197211		1.42914e+06	543853	201497	442638	231949	654281	Not differentially expressed	1.16	0.134321	0.873
LSR	Q86X29	LSR_HUMAN	Lipolysis-stimulated lipoprotein receptor		688700			2.43169e+06	1.08492e+06		1.3895e+06	688700	1.63537e+06	Not differentially expressed	1.16	0.160775	0.877
GOSR2	O14653	GOSR2_HUMAN	Golgi SNAP receptor complex member 2	730476			863041	2.66039e+06	2.46401e+06	435979	3.46061e+06	796759	2.25525e+06	Not differentially expressed	1.16	0.170765	0.881
SMPDL3B	Q92485	ASM3B_HUMAN	Acid sphingomyelinase-like phosphodiesterase 3b	339038				628900	914991			339038	771945	Not differentially expressed	1.16	0.179554	0.88
C1GALT1C1	Q96EU7	C1GLC_HUMAN	C1GALT1-specific chaperone 1			108555		199585	295523			108555	247554	Not differentially expressed	1.16	0.180515	0.88
IVL	P07476	INVO_HUMAN	Involucrin		487963	175378		962607	4.75401e+06		61538.7	331671	1.92605e+06	Not differentially expressed	1.16	0.450107	0.908
ABCB6	Q9NP58	ABCB6_HUMAN	ATP-binding cassette sub-family B member 6	664429	590910	874409	905051	2.27236e+06	1.47729e+06	1.38592e+06	1.6e+06	758700	1.68389e+06	Vessel enriched	1.15	0.00924093	0.754
PALLD	Q8WX93	PALLD_HUMAN	Palladin	950851	1.32646e+06	1.0401e+06	1.29223e+06	2.21169e+06	2.78337e+06		2.61644e+06	1.15241e+06	2.53717e+06	Vessel enriched	1.15	0.0143256	0.775
RPLP2	P05387	RLA2_HUMAN	Large ribosomal subunit protein P2	4.66242e+06	3.6567e+06	1.86343e+06	1.94096e+06	7.46557e+06	4.94808e+06	4.75155e+06	8.44091e+06	3.03088e+06	6.40152e+06	Vessel enriched	1.15	0.0215486	0.801
CSNK2B	P67870	CSK2B_HUMAN	Casein kinase II subunit beta	6.75606e+06	2.659e+06	4.98618e+06	4.37602e+06	1.25609e+07	1.10831e+07	5.37971e+06	1.27087e+07	4.69431e+06	1.04331e+07	Vessel enriched	1.15	0.0229573	0.805
MAN2A1	Q16706	MA2A1_HUMAN	Alpha-mannosidase 2	421243	441968	369569	452281	1.4498e+06	939704		592051	421265	993853	Vessel enriched	1.15	0.0232681	0.802
NOMO2	Q5JPE7	NOMO2_HUMAN	BOS complex subunit NOMO2	483570	524490	767559	608281	2.13619e+06	1.66404e+06	600173	1.3512e+06	595975	1.4379e+06	Vessel enriched	1.15	0.0246613	0.808
PPFIBP1	Q86W92	LIPB1_HUMAN	Liprin-beta-1	396310	742510	463914	395171	1.76139e+06	551215		1.27038e+06	499476	1.19433e+06	Vessel enriched	1.15	0.041654	0.83
DPF2	Q92785	REQU_HUMAN	Zinc finger protein ubi-d4	256738	317538	419220	582058	825746	450340		1.54896e+06	393889	941683	Vessel enriched	1.15	0.04848	0.836
SLC52A2	Q9HAB3	S52A2_HUMAN	Solute carrier family 52, riboflavin transporter, member 2	755791	582158	599950	709920	2.79699e+06	1.71702e+06		643008	661955	1.71901e+06	Vessel enriched	1.15	0.0498607	0.838
RPRD1B	Q9NQG5	RPR1B_HUMAN	Regulation of nuclear pre-mRNA domain-containing protein 1B	359130			207407	647756	730494		468083	283268	615444	Not differentially expressed	1.15	0.0650315	0.845
IFT27	Q9BW83	IFT27_HUMAN	Intraflagellar transport protein 27 homolog	640134	384624		291990	840743			1.01927e+06	438916	930009	Not differentially expressed	1.15	0.0693344	0.847
SRSF10	O75494	SRS10_HUMAN	Serine/arginine-rich splicing factor 10	425191	1.12125e+06	460218	1.70152e+06	1.60436e+06	2.05194e+06	733368	3.75536e+06	927045	2.03626e+06	Not differentially expressed	1.15	0.0751171	0.855
ADAM15	Q13444	ADA15_HUMAN	Disintegrin and metalloproteinase domain-containing protein 15	626277	1.0282e+06	681161	846527	4.76624e+06	2.3331e+06	466571	1.71627e+06	795543	2.32055e+06	Not differentially expressed	1.15	0.083217	0.858
ANAPC5	Q9UJX4	APC5_HUMAN	Anaphase-promoting complex subunit 5	275097	96950.6			368816	307381		421816	186024	366004	Not differentially expressed	1.15	0.0879499	0.857
DDX24	Q9GZR7	DDX24_HUMAN	ATP-dependent RNA helicase DDX24	295645	260365		531056	860445	301049		1.72071e+06	362355	960735	Not differentially expressed	1.15	0.110178	0.866
DHCR7	Q9UBM7	DHCR7_HUMAN	7-dehydrocholesterol reductase	2.66381e+06	511530	878386	1.86169e+06	4.78947e+06	2.03145e+06	877918	6.27051e+06	1.47885e+06	3.49234e+06	Not differentially expressed	1.15	0.115727	0.869
RPL10A	P62906	RL10A_HUMAN	Large ribosomal subunit protein uL1	8.98305e+06	3.36248e+06	6.36404e+06	6.83808e+06	2.4112e+07	2.92414e+07	1.73357e+06	2.61788e+07	6.38691e+06	2.03164e+07	Not differentially expressed	1.15	0.173823	0.882
NIBAN1	Q9BZQ8	NIBA1_HUMAN	Protein Niban 1	313197	808825	291504	503614	3.2449e+06	2.6184e+06	102747	1.04307e+06	479285	1.75228e+06	Not differentially expressed	1.15	0.224167	0.889
MFSD3	Q96ES6	MFSD3_HUMAN	Major facilitator superfamily domain-containing protein 3	219198		61087.8		257245				140143	257245	Not differentially expressed	1.15	0.271101	0.893
ALOX12B	O75342	LX12B_HUMAN	Arachidonate 12-lipoxygenase, 12R-type				319015		1.79744e+06	275838	712692	319015	928655	Not differentially expressed	1.15	0.293973	0.896
SF3A2	Q15428	SF3A2_HUMAN	Splicing factor 3A subunit 2	2.20568e+06	2.29084e+06	2.11618e+06	2.68014e+06	5.74304e+06	5.45082e+06	3.01872e+06	7.128e+06	2.32321e+06	5.33514e+06	Vessel enriched	1.14	0.0125018	0.772
RAP1A	P62834	RAP1A_HUMAN	Ras-related protein Rap-1A	3.58528e+07	6.52459e+07	3.37867e+07	4.90269e+07	1.47101e+08	1.11259e+08	7.58997e+07	7.27023e+07	4.59781e+07	1.01741e+08	Vessel enriched	1.14	0.0163269	0.787
PHB2	Q99623	PHB2_HUMAN	Prohibitin-2	3.64139e+07	1.54591e+07	2.74601e+07	2.50116e+07	7.68651e+07	5.0503e+07	3.23812e+07	7.1676e+07	2.60862e+07	5.78563e+07	Vessel enriched	1.14	0.0218158	0.802
CLIC1	O00299	CLIC1_HUMAN	Chloride intracellular channel protein 1	1.44379e+06	1.73191e+06	635536	742391	3.18743e+06	2.07122e+06	1.60366e+06	2.59958e+06	1.13841e+06	2.36547e+06	Vessel enriched	1.14	0.0251485	0.809
ACE	P12821	ACE_HUMAN	Angiotensin-converting enzyme	2.56156e+06	1.44678e+06	3.10082e+06	1.91799e+06	9.87384e+06	6.1112e+06	1.90803e+06	4.4707e+06	2.25679e+06	5.59094e+06	Vessel enriched	1.14	0.0472028	0.837
MRPL45	Q9BRJ2	RM45_HUMAN	Large ribosomal subunit protein mL45	1.12125e+06	261257	862675	690817	2.07853e+06	1.2184e+06		1.14071e+06	734001	1.47921e+06	Not differentially expressed	1.14	0.0611861	0.846
BMI1	P35226	BMI1_HUMAN	Polycomb complex protein BMI-1		525169	394421	408894	816568	560289		1.98846e+06	442828	1.12177e+06	Not differentially expressed	1.14	0.0646199	0.846
SLC5A3	P53794	SC5A3_HUMAN	Sodium/myo-inositol cotransporter	648357		721270	504499	3.06083e+06	951126		861990	624708	1.62465e+06	Not differentially expressed	1.14	0.0741009	0.852
POLR2A	P24928	RPB1_HUMAN	DNA-directed RNA polymerase II subunit RPB1	4.7429e+06	7.1875e+06	6.64297e+06	5.04731e+06	1.86463e+07	1.25591e+07	3.4486e+06	3.31697e+07	5.90517e+06	1.69559e+07	Not differentially expressed	1.14	0.0823065	0.858
USF2	Q15853	USF2_HUMAN	Upstream stimulatory factor 2	101926	138065			241379			282249	119995	261814	Not differentially expressed	1.14	0.0914952	0.857
LRP8	Q14114	LRP8_HUMAN	Low-density lipoprotein receptor-related protein 8	382570		382708	407611	2.43886e+06	959381	262836	891153	390963	1.13806e+06	Not differentially expressed	1.14	0.105163	0.866
PTPN9	P43378	PTN9_HUMAN	Tyrosine-protein phosphatase non-receptor type 9	701969		311881	288052	2.10856e+06	442145		728551	433967	1.09309e+06	Not differentially expressed	1.14	0.108261	0.866
RPRD1A	Q96P16	RPR1A_HUMAN	Regulation of nuclear pre-mRNA domain-containing protein 1A	807599		165860		419373	691338		1.80056e+06	486729	970425	Not differentially expressed	1.14	0.205125	0.886
ZEB2	O60315	ZEB2_HUMAN	Zinc finger E-box-binding homeobox 2				166317	165511			807885	166317	486698	Not differentially expressed	1.14	0.318802	0.898
PGRMC1	O00264	PGRC1_HUMAN	Membrane-associated progesterone receptor component 1	1.4622e+07	1.68756e+07	1.632e+07	1.73549e+07	2.99637e+07	3.71858e+07	2.53297e+07	5.63889e+07	1.62931e+07	3.7217e+07	Vessel enriched	1.13	0.0119884	0.769
STOML2	Q9UJZ1	STML2_HUMAN	Stomatin-like protein 2, mitochondrial	5.30048e+06	2.33796e+06	2.51193e+06	2.35299e+06	9.35379e+06	6.69612e+06	3.84531e+06	6.92536e+06	3.12584e+06	6.70515e+06	Vessel enriched	1.13	0.0234816	0.806
HADHB	P55084	ECHB_HUMAN	Trifunctional enzyme subunit beta, mitochondrial	2.80251e+07	2.51875e+07	3.11997e+07	3.8028e+07	1.11581e+08	8.91763e+07	3.51797e+07	5.44837e+07	3.06101e+07	7.26052e+07	Vessel enriched	1.13	0.0236254	0.806
RPS16	P62249	RS16_HUMAN	Small ribosomal subunit protein uS9	1.29587e+07	7.92784e+06	1.67238e+07	1.70505e+07	3.50313e+07	2.70063e+07	1.59729e+07	4.44142e+07	1.36652e+07	3.06062e+07	Vessel enriched	1.13	0.0251268	0.809
NFIC	P08651	NFIC_HUMAN	Nuclear factor 1 C-type	1.76913e+06	3.44684e+06	2.60118e+06	3.67901e+06	7.75031e+06	4.95551e+06	3.52107e+06	9.82762e+06	2.87404e+06	6.51363e+06	Vessel enriched	1.13	0.0254541	0.81
MPZL1	O95297	MPZL1_HUMAN	Myelin protein zero-like protein 1	1.17258e+06	1.60719e+06	1.19461e+06	1.08784e+06	4.58484e+06	3.59435e+06	1.10849e+06	3.11666e+06	1.26555e+06	3.10109e+06	Vessel enriched	1.13	0.0326842	0.821
FNBP4	Q8N3X1	FNBP4_HUMAN	Formin-binding protein 4	137829		111968	181954	331625	246465		358260	143917	312117	Vessel enriched	1.13	0.0328025	0.816
ANAPC2	Q9UJX6	ANC2_HUMAN	Anaphase-promoting complex subunit 2	217635		254448	193403	722496	395401		394256	221829	504051	Vessel enriched	1.13	0.0361793	0.821
RPS8	P62241	RS8_HUMAN	Small ribosomal subunit protein eS8	6.07407e+06	1.72856e+06	7.5937e+06	5.23679e+06	1.12792e+07	9.75671e+06	6.2005e+06	1.40905e+07	5.15828e+06	1.03317e+07	Vessel enriched	1.13	0.0448165	0.835
SMCHD1	A6NHR9	SMHD1_HUMAN	Structural maintenance of chromosomes flexible hinge domain-containing protein 1	503790	834793	588998	683215	2.12921e+06	622983		2.07533e+06	652699	1.60918e+06	Not differentially expressed	1.13	0.0512807	0.839
HSD17B7	P56937	DHB7_HUMAN	3-keto-steroid reductase/17-beta-hydroxysteroid dehydrogenase 7	666067		340620	307297	1.43019e+06	705060		723932	437995	953062	Not differentially expressed	1.13	0.0557538	0.84
COG7	P83436	COG7_HUMAN	Conserved oligomeric Golgi complex subunit 7	556104	148118	203537		800584	480555		456007	302586	579049	Not differentially expressed	1.13	0.0803206	0.855
RAB34	Q9BZG1	RAB34_HUMAN	Ras-related protein Rab-34	600199	544287	199290		2.15662e+06	1.19022e+06	311953	754716	447925	1.10338e+06	Not differentially expressed	1.13	0.116276	0.869
JAK1	P23458	JAK1_HUMAN	Tyrosine-protein kinase JAK1	262894	1.08091e+06		421636	1.15944e+06			1.00359e+06	588481	1.08151e+06	Not differentially expressed	1.13	0.125678	0.87
ISG15	P05161	ISG15_HUMAN	Ubiquitin-like protein ISG15	1.30265e+06	763755	779275	940368	5.33066e+06	3.03197e+06	342458	3.04222e+06	946512	2.93683e+06	Not differentially expressed	1.13	0.13754	0.875
DNAJC17	Q9NVM6	DJC17_HUMAN	DnaJ homolog subfamily C member 17				361618	640607	719475		1.0738e+06	361618	811295	Not differentially expressed	1.13	0.14894	0.875
TMEM184C	Q9NVA4	T184C_HUMAN	Transmembrane protein 184C	356390				903538	1.02252e+06		512498	356390	812851	Not differentially expressed	1.13	0.163744	0.878
PAK1IP1	Q9NWT1	PK1IP_HUMAN	p21-activated protein kinase-interacting protein 1				155063	569469	177395		390413	155063	379092	Not differentially expressed	1.13	0.209241	0.886
JUP	P14923	PLAK_HUMAN	Junction plakoglobin	772996	5.42156e+06	2.57466e+06	3.44992e+06	1.39172e+06	5.73123e+07	2.48588e+06	4.2493e+06	3.05478e+06	1.63598e+07	Not differentially expressed	1.13	0.277976	0.895
NXF1	Q9UBU9	NXF1_HUMAN	Nuclear RNA export factor 1	763364	655619	614816	732918	2.69714e+06	1.51375e+06	856184	1.43481e+06	691680	1.62547e+06	Vessel enriched	1.12	0.0194469	0.796
PIEZO1	Q92508	PIEZ1_HUMAN	Piezo-type mechanosensitive ion channel component 1	802135		934842	996954	2.91932e+06	950677		2.77578e+06	911310	2.21526e+06	Not differentially expressed	1.12	0.0651729	0.847
GIMAP4	Q9NUV9	GIMA4_HUMAN	GTPase IMAP family member 4	1.68139e+06	1.6998e+06	1.16808e+06	1.93285e+06	6.78483e+06	6.78668e+06	803024	3.94731e+06	1.62053e+06	4.58046e+06	Not differentially expressed	1.12	0.0953893	0.863
CDK19	Q9BWU1	CDK19_HUMAN	Cyclin-dependent kinase 19	155197			151481	372139	161301		610268	153339	381236	Not differentially expressed	1.12	0.1199	0.868
TPM3	P06753	TPM3_HUMAN	Tropomyosin alpha-3 chain	7.62591e+06	2.76855e+06	966164	1.24035e+06	6.31131e+06	1.21492e+07	1.45514e+06	5.05278e+06	3.15025e+06	6.2421e+06	Not differentially expressed	1.12	0.152534	0.878
FAU	P62861	RS30_HUMAN	Ubiquitin-like FUBI-ribosomal protein eS30 fusion protein	3.81206e+06	3.9877e+06	761529	694013	3.11704e+06	4.32479e+06			2.31383e+06	3.72091e+06	Not differentially expressed	1.12	0.191364	0.884
HYCC1	Q9BYI3	HYCCI_HUMAN	Hyccin	706428				2.65298e+06	1.46345e+06		935750	706428	1.68406e+06	Not differentially expressed	1.12	0.196965	0.884
DNTTIP2	Q5QJE6	TDIF2_HUMAN	Deoxynucleotidyltransferase terminal-interacting protein 2	165879					256601		509265	165879	382933	Not differentially expressed	1.12	0.214737	0.886
RFC1	P35251	RFC1_HUMAN	Replication factor C subunit 1	161412			175657	138209			963141	168534	550675	Not differentially expressed	1.12	0.252099	0.891
STRBP	Q96SI9	STRBP_HUMAN	Spermatid perinuclear RNA-binding protein	4.3361e+06	2.90292e+06	5.20563e+06	4.08639e+06	7.4715e+06	7.13129e+06	1.19726e+07	9.1061e+06	4.13276e+06	8.92038e+06	Vessel enriched	1.11	0.0124321	0.772
ERP29	P30040	ERP29_HUMAN	Endoplasmic reticulum resident protein 29	6.22851e+06	3.10564e+06	4.03229e+06	3.23664e+06	8.79033e+06	1.01343e+07	4.43423e+06	1.37431e+07	4.15077e+06	9.27548e+06	Vessel enriched	1.11	0.0285353	0.815
SUGP1	Q8IWZ8	SUGP1_HUMAN	SURP and G-patch domain-containing protein 1	1.02134e+06	899112	754566	938797	1.3644e+06	1.3696e+06		3.93458e+06	903454	2.22286e+06	Vessel enriched	1.11	0.0403278	0.828
CDIPT	O14735	CDIPT_HUMAN	CDP-diacylglycerol--inositol 3-phosphatidyltransferase	3.30069e+06	936623	3.87024e+06	2.69077e+06	9.46602e+06	5.09442e+06	3.57749e+06	4.03968e+06	2.69958e+06	5.5444e+06	Not differentially expressed	1.11	0.0526327	0.841
COPG1	Q9Y678	COPG1_HUMAN	Coatomer subunit gamma-1	4.17544e+06	1.71853e+06	2.15679e+06	2.79991e+06	1.35174e+07	6.33046e+06	2.02306e+06	5.47746e+06	2.71267e+06	6.83711e+06	Not differentially expressed	1.11	0.067409	0.851
HMGA1	P17096	HMGA1_HUMAN	High mobility group protein HMG-I/HMG-Y	4.20388e+06	9.16566e+06	1.95349e+06	2.46349e+06	1.1069e+07	1.42357e+07	5.70994e+06	4.41322e+06	4.44663e+06	8.85698e+06	Not differentially expressed	1.11	0.0709077	0.853
BMP2K	Q9NSY1	BMP2K_HUMAN	BMP-2-inducible protein kinase			171005	325037	918858	423479		338879	248021	560405	Not differentially expressed	1.11	0.110245	0.865
CSTA	P01040	CYTA_HUMAN	Cystatin-A		5.2567e+06	2.39898e+06	1.13139e+07	1.70986e+06	7.1155e+07	1.02974e+07	1.28968e+07	6.32319e+06	2.40148e+07	Not differentially expressed	1.11	0.297969	0.897
SLC35B1	P78383	S35B1_HUMAN	Solute carrier family 35 member B1	237885				1.72102e+06		85606.6	924361	237885	910329	Not differentially expressed	1.11	0.469558	0.908
DNAJB11	Q9UBS4	DJB11_HUMAN	DnaJ homolog subfamily B member 11	4.04996e+06	5.54802e+06	5.1723e+06	4.60917e+06	1.2955e+07	1.20868e+07	5.01502e+06	1.4511e+07	4.84486e+06	1.1142e+07	Vessel enriched	1.1	0.0229653	0.805
KHDRBS2	Q5VWX1	KHDR2_HUMAN	KH domain-containing, RNA-binding, signal transduction-associated protein 2	756247	476590	736500	754242	803398	1.76342e+06	1.16832e+06	2.5701e+06	680895	1.57631e+06	Vessel enriched	1.1	0.0269013	0.812
ATP11A	P98196	AT11A_HUMAN	Phospholipid-transporting ATPase IH	774917	958478	882164	994113	3.22806e+06	1.63457e+06		1.35555e+06	902418	2.07273e+06	Vessel enriched	1.1	0.0292788	0.814
ALG9	Q9H6U8	ALG9_HUMAN	Alpha-1,2-mannosyltransferase ALG9	592936	800794	1.0338e+06	876217	2.81003e+06	2.29896e+06	622015	2.24339e+06	825937	1.9936e+06	Vessel enriched	1.1	0.0482968	0.838
FBXO21	O94952	FBX21_HUMAN	F-box only protein 21	831412	219452	316540	224334	905810	579942			397934	742876	Not differentially expressed	1.1	0.110767	0.866
SMYD3	Q9H7B4	SMYD3_HUMAN	Histone-lysine N-methyltransferase SMYD3	199208			89020.1	315600			258857	144114	287228	Not differentially expressed	1.1	0.129353	0.87
NUBP2	Q9Y5Y2	NUBP2_HUMAN	Cytosolic Fe-S cluster assembly factor NUBP2	798830	485532	258361	506127	455344	3.42219e+06		679069	512212	1.51887e+06	Not differentially expressed	1.1	0.132847	0.873
KPLCE	Q5T750	KPLCE_HUMAN	Protein KPLCE	301344	1.55001e+06	1.28222e+06	5.08969e+06	1.25568e+06	2.48518e+06	4.58801e+06	4.51232e+06	2.05582e+06	3.2103e+06	Not differentially expressed	1.1	0.164532	0.88
FADS3	Q9Y5Q0	FADS3_HUMAN	Fatty acid desaturase 3		118034			295493	167818		329832	118034	264381	Not differentially expressed	1.1	0.170927	0.879
PDE4C	Q08493	PDE4C_HUMAN	3',5'-cyclic-AMP phosphodiesterase 4C	369396		216055	142856	483863				242769	483863	Not differentially expressed	1.1	0.193138	0.883
MED24	O75448	MED24_HUMAN	Mediator of RNA polymerase II transcription subunit 24	283932			132846	724244	127044		778486	208389	543258	Not differentially expressed	1.1	0.223178	0.888
VKORC1	Q9BQB6	VKOR1_HUMAN	Vitamin K epoxide reductase complex subunit 1	610179			307957	3.82068e+06	533119	308163	1.18356e+06	459068	1.46138e+06	Not differentially expressed	1.1	0.244086	0.891
APMAP	Q9HDC9	APMAP_HUMAN	Adipocyte plasma membrane-associated protein	1.74632e+07	1.57365e+07	2.10949e+07	1.92536e+07	3.84581e+07	3.76008e+07	3.27178e+07	4.81178e+07	1.83871e+07	3.92236e+07	Vessel enriched	1.09	0.00936995	0.754
PUM2	Q8TB72	PUM2_HUMAN	Pumilio homolog 2	323549	169270	166717	150902	430831	378524		420471	202609	409942	Vessel enriched	1.09	0.0280169	0.812
PIK3C2A	O00443	P3C2A_HUMAN	Phosphatidylinositol 4-phosphate 3-kinase C2 domain-containing subunit alpha	665190	620918	539660	735537	2.24745e+06	993473		1.11467e+06	640326	1.45186e+06	Vessel enriched	1.09	0.0300364	0.815
CERT1	Q9Y5P4	CERT_HUMAN	Ceramide transfer protein	425766	194678	179622	405455	727628	478711		601811	301380	602717	Vessel enriched	1.09	0.04123	0.829
ATP5F1A	P25705	ATPA_HUMAN	ATP synthase subunit alpha, mitochondrial	3.39704e+08	1.24829e+08	2.27275e+08	1.69933e+08	8.30794e+08	4.71345e+08	2.19828e+08	3.92149e+08	2.15435e+08	4.78529e+08	Vessel enriched	1.09	0.0445435	0.834
PDIA6	Q15084	PDIA6_HUMAN	Protein disulfide-isomerase A6	1.53201e+07	1.013e+07	1.56994e+07	1.54671e+07	5.21097e+07	5.16973e+07	1.13734e+07	2.50168e+07	1.41542e+07	3.50493e+07	Not differentially expressed	1.09	0.0541449	0.842
SPTLC1	O15269	SPTC1_HUMAN	Serine palmitoyltransferase 1	1.62622e+06	1.16858e+06	918151	1.52948e+06	5.57884e+06	2.49122e+06	1.03042e+06	3.85949e+06	1.31061e+06	3.23999e+06	Not differentially expressed	1.09	0.0558086	0.843
RRP8	O43159	RRP8_HUMAN	Ribosomal RNA-processing protein 8		201758	188080	312623	481308	302896		785829	234154	523344	Not differentially expressed	1.09	0.0594661	0.843
NUP188	Q5SRE5	NU188_HUMAN	Nucleoporin NUP188	994881		674562	684353	1.7577e+06	790145	1.50494e+06	3.45566e+06	784599	1.87711e+06	Not differentially expressed	1.09	0.0619644	0.846
NIPBL	Q6KC79	NIPBL_HUMAN	Nipped-B-like protein	195671	174321	130178	230030	383137	183232		778126	182550	448165	Not differentially expressed	1.09	0.0632126	0.847
SLC9A1	P19634	SL9A1_HUMAN	Sodium/hydrogen exchanger 1	3.48375e+06	1.068e+06	3.11174e+06	2.32447e+06	1.2026e+07	4.547e+06	2.30367e+06	4.39978e+06	2.49699e+06	5.8191e+06	Not differentially expressed	1.09	0.0715825	0.853
TOMM20	Q15388	TOM20_HUMAN	Mitochondrial import receptor subunit TOM20 homolog	2.35728e+07	7.39504e+06	1.02768e+07	5.59311e+06	1.70134e+07	1.54717e+07		3.66867e+07	1.17094e+07	2.30573e+07	Not differentially expressed	1.09	0.0798233	0.856
MTPAP	Q9NVV4	PAPD1_HUMAN	Poly(A) RNA polymerase, mitochondrial	748564	188780	810464	603811	1.60043e+06	846443		952063	587905	1.13298e+06	Not differentially expressed	1.09	0.0805353	0.856
PHF14	O94880	PHF14_HUMAN	PHD finger protein 14	378263		463407	377499	492320	673908		1.90795e+06	406390	1.02473e+06	Not differentially expressed	1.09	0.0844069	0.857
PNN	Q9H307	PININ_HUMAN	Pinin	529369	635986	523151	701732	964051	701168	573092	6.48443e+06	597559	2.18069e+06	Not differentially expressed	1.09	0.125873	0.872
RCBTB2	O95199	RCBT2_HUMAN	RCC1 and BTB domain-containing protein 2	178433			274858	906849			246319	226646	576584	Not differentially expressed	1.09	0.187805	0.882
NLRX1	Q86UT6	NLRX1_HUMAN	NLR family member X1	1.27576e+06	177640	1.40567e+06	1.45259e+06	5.6625e+06	1.75615e+06	551289	1.73544e+06	1.07792e+06	2.42634e+06	Not differentially expressed	1.09	0.189252	0.884
EPHA2	P29317	EPHA2_HUMAN	Ephrin type-A receptor 2	347611				1.21516e+06	692040		482257	347611	796486	Not differentially expressed	1.09	0.195926	0.884
LYRM9	A8MSI8	LYRM9_HUMAN	LYR motif-containing protein 9	267439				444439	734233			267439	589336	Not differentially expressed	1.09	0.210703	0.885
SLCO2A1	Q92959	SO2A1_HUMAN	Solute carrier organic anion transporter family member 2A1			154334	124754	701138	124943			139544	413040	Not differentially expressed	1.09	0.233999	0.889
FERMT2	Q96AC1	FERM2_HUMAN	Fermitin family homolog 2	8.35552e+06	1.05427e+07	1.21134e+07	1.23134e+07	4.23091e+07	2.51652e+07	1.33582e+07	1.84996e+07	1.08312e+07	2.4833e+07	Vessel enriched	1.08	0.026603	0.812
CDC5L	Q99459	CDC5L_HUMAN	Cell division cycle 5-like protein	1.4206e+06	1.25339e+06	1.33097e+06	1.83995e+06	3.43437e+06	2.54733e+06	1.54657e+06	6.45525e+06	1.46123e+06	3.49588e+06	Vessel enriched	1.08	0.0368191	0.826
STX5	Q13190	STX5_HUMAN	Syntaxin-5	854927	346624	519058	729616	1.68277e+06	1.01991e+06		1.07025e+06	612556	1.25764e+06	Vessel enriched	1.08	0.0388549	0.827
TMEM68	Q96MH6	DIESL_HUMAN	DGAT1/2-independent enzyme synthesizing storage lipids	782271	451930	851768	778674	2.66822e+06	1.31222e+06	677989	1.97584e+06	716161	1.65857e+06	Vessel enriched	1.08	0.041803	0.832
HDAC3	O15379	HDAC3_HUMAN	Histone deacetylase 3	235917		239357	98310.6	379322	286584		482607	191195	382838	Not differentially expressed	1.08	0.0643198	0.846
TIMP3	P35625	TIMP3_HUMAN	Metalloproteinase inhibitor 3	341798			353291	750243	410691	917399	1.03702e+06	347544	778839	Not differentially expressed	1.08	0.0684964	0.849
TMTC4	Q5T4D3	TMTC4_HUMAN	Protein O-mannosyl-transferase TMTC4	302240	110386	184785	221306	341786			484535	204679	413161	Not differentially expressed	1.08	0.0740822	0.852
XRN1	Q8IZH2	XRN1_HUMAN	5'-3' exoribonuclease 1	220251			361383	638972	752024		437590	290817	609529	Not differentially expressed	1.08	0.0823454	0.854
EHD4	Q9H223	EHD4_HUMAN	EH domain-containing protein 4	1.48732e+06	1.13923e+06	1.08794e+06	1.71562e+06	6.11405e+06	4.44663e+06	809801	2.87426e+06	1.35753e+06	3.56119e+06	Not differentially expressed	1.08	0.0832094	0.858
SBNO1	A3KN83	SBNO1_HUMAN	Protein strawberry notch homolog 1	326825		265821	179772	714073			388381	257473	551227	Not differentially expressed	1.08	0.0899735	0.858
LRPPRC	P42704	LPPRC_HUMAN	Leucine-rich PPR motif-containing protein, mitochondrial	1.1607e+07	2.35234e+06	4.67128e+06	4.7038e+06	2.37337e+07	1.57115e+07	3.94445e+06	8.16006e+06	5.83361e+06	1.28874e+07	Not differentially expressed	1.08	0.105448	0.866
JCHAIN	P01591	IGJ_HUMAN	Immunoglobulin J chain	850389	1.22193e+06	619963	452979	1.45064e+06	4.14532e+06		625740	786316	2.0739e+06	Not differentially expressed	1.08	0.114294	0.868
ATP13A1	Q9HD20	AT131_HUMAN	Endoplasmic reticulum transmembrane helix translocase	1.49287e+06	396126	824828	1.21531e+06	4.32831e+06	1.93336e+06	496878	2.83375e+06	982283	2.39807e+06	Not differentially expressed	1.08	0.124269	0.872
IGKV1-5	P01602	KV105_HUMAN	Immunoglobulin kappa variable 1-5	678430	1.34544e+06	812702	909689	816229	4.51112e+06			936565	2.66367e+06	Not differentially expressed	1.08	0.143912	0.875
TWSG1	Q9GZX9	TWSG1_HUMAN	Twisted gastrulation protein homolog 1		209913			500596	391432			209913	446014	Not differentially expressed	1.08	0.203869	0.884
PHIP	Q8WWQ0	PHIP_HUMAN	PH-interacting protein			1.51932e+06	178419	1.25236e+06	596491	776805	2.55565e+06	848871	1.29533e+06	Not differentially expressed	1.08	0.236905	0.89
EMC1	Q8N766	EMC1_HUMAN	ER membrane protein complex subunit 1	3.98279e+06	2.5153e+06	4.46824e+06	4.03917e+06	1.13069e+07	6.89625e+06	5.678e+06	7.98235e+06	3.75137e+06	7.96588e+06	Vessel enriched	1.07	0.0175424	0.791
FAM120A	Q9NZB2	F120A_HUMAN	Constitutive coactivator of PPAR-gamma-like protein 1	4.07399e+06	2.59398e+06	5.22892e+06	4.48216e+06	1.21202e+07	6.85548e+06	7.00189e+06	8.24091e+06	4.09476e+06	8.55461e+06	Vessel enriched	1.07	0.0186102	0.794
ATP2A2	P16615	AT2A2_HUMAN	Sarcoplasmic/endoplasmic reticulum calcium ATPase 2	5.52155e+07	2.55542e+07	6.49993e+07	5.10075e+07	1.40047e+08	6.49326e+07	8.80577e+07	1.12806e+08	4.91941e+07	1.01461e+08	Vessel enriched	1.07	0.0287164	0.815
RPS12	P25398	RS12_HUMAN	Small ribosomal subunit protein eS12	3.10035e+06	3.70653e+06	2.33399e+06	1.48946e+06	7.97091e+06	3.74505e+06	3.42656e+06	7.52667e+06	2.65758e+06	5.6673e+06	Vessel enriched	1.07	0.0362582	0.826
PRDX4	Q13162	PRDX4_HUMAN	Peroxiredoxin-4	3.43806e+06	4.10783e+06	4.1232e+06	4.48709e+06	1.53908e+07	1.15491e+07	4.0134e+06	7.05439e+06	4.03905e+06	9.50191e+06	Vessel enriched	1.07	0.0365244	0.826
BCL2L1	Q07817	B2CL1_HUMAN	Bcl-2-like protein 1	1.37745e+06	773044	499433	416689	1.82698e+06	1.19211e+06		1.38416e+06	766654	1.46775e+06	Not differentially expressed	1.07	0.0533107	0.84
GPLD1	P80108	PHLD_HUMAN	Phosphatidylinositol-glycan-specific phospholipase D		319951	336972	333013	822435	585049			329979	703742	Not differentially expressed	1.07	0.0656134	0.845
MRPL44	Q9H9J2	RM44_HUMAN	Large ribosomal subunit protein mL44	747175		301492	250680	1.03356e+06	737814		687801	433115	819726	Not differentially expressed	1.07	0.0731719	0.851
AGPAT4	Q9NRZ5	PLCD_HUMAN	1-acyl-sn-glycerol-3-phosphate acyltransferase delta	2.31113e+06	836023	1.27067e+06	1.94684e+06	4.67922e+06	2.09588e+06	1.29224e+06	7.28303e+06	1.59117e+06	3.83759e+06	Not differentially expressed	1.07	0.0841812	0.859
SMARCA5	O60264	SMCA5_HUMAN	SWI/SNF-related matrix-associated actin-dependent regulator of chromatin subfamily A member 5	1.10074e+06	1.02418e+06	1.15699e+06	1.88672e+06	3.92713e+06	1.26877e+06	1.28874e+06	7.46608e+06	1.29216e+06	3.48768e+06	Not differentially expressed	1.07	0.0862423	0.859
CYB5R1	Q9UHQ9	NB5R1_HUMAN	NADH-cytochrome b5 reductase 1	4.68444e+06	2.21464e+06	3.84577e+06	5.31958e+06	1.54719e+07	1.29063e+07	2.25349e+06	9.04218e+06	4.01611e+06	9.91846e+06	Not differentially expressed	1.07	0.0954527	0.863
BRD3	Q15059	BRD3_HUMAN	Bromodomain-containing protein 3	140216	234122	193607	199796	395881				191935	395881	Not differentially expressed	1.07	0.131876	0.871
CD320	Q9NPF0	CD320_HUMAN	CD320 antigen	604667		333759	537281	2.27039e+06	1.4995e+06	250010	1.17015e+06	491902	1.29751e+06	Not differentially expressed	1.07	0.146873	0.876
PIGG	Q5H8A4	PIGG_HUMAN	GPI ethanolamine phosphate transferase 2	964555				2.86619e+06	1.41962e+06		2.03676e+06	964555	2.10752e+06	Not differentially expressed	1.07	0.181637	0.881
PDE8B	O95263	PDE8B_HUMAN	High affinity cAMP-specific and IBMX-insensitive 3',5'-cyclic phosphodiesterase 8B			218144		634415			331654	218144	483034	Not differentially expressed	1.07	0.230977	0.888
TGM3	Q08188	TGM3_HUMAN	Protein-glutamine gamma-glutamyltransferase E	184600	1.43073e+06	997898	3.6512e+06	697258	5.51363e+06	1.37801e+06	3.52707e+06	1.56611e+06	2.77899e+06	Not differentially expressed	1.07	0.235083	0.891
IRAG1	Q9Y6F6	IRAG1_HUMAN	Inositol 1,4,5-triphosphate receptor associated 1	248357		3.64121e+06		2.68626e+06	1.84208e+06		1.59661e+06	1.94478e+06	2.04165e+06	Not differentially expressed	1.07	0.304151	0.897
MYLK	Q15746	MYLK_HUMAN	Myosin light chain kinase, smooth muscle	4.10652e+06	5.68129e+06	3.41228e+06	5.21169e+06	1.07234e+07	7.07135e+06		1.10679e+07	4.60295e+06	9.62089e+06	Vessel enriched	1.06	0.0273868	0.81
AKR1C2	P52895	AK1C2_HUMAN	Aldo-keto reductase family 1 member C2	800526	327342	276597	606221	1.16271e+06	685375		1.0943e+06	502671	980794	Not differentially expressed	1.06	0.0549421	0.841
PTPRC	P08575	PTPRC_HUMAN	Receptor-type tyrosine-protein phosphatase C	651089	1.42672e+06	768083	1.2567e+06	3.35015e+06	2.12589e+06		1.16915e+06	1.02565e+06	2.21506e+06	Not differentially expressed	1.06	0.0583017	0.844
DHODH	Q02127	PYRD_HUMAN	Dihydroorotate dehydrogenase (quinone), mitochondrial	857247	773595	1.28333e+06	1.12556e+06	1.44055e+06	1.75866e+06	6.29301e+06	1.14716e+06	1.00993e+06	2.65985e+06	Not differentially expressed	1.06	0.0657876	0.85
CHP1	Q99653	CHP1_HUMAN	Calcineurin B homologous protein 1	2.46603e+06	1.0137e+06	643959	858661	2.78857e+06	2.85745e+06	953532	3.47938e+06	1.24559e+06	2.51973e+06	Not differentially expressed	1.06	0.0702778	0.852
CD99	P14209	CD99_HUMAN	CD99 antigen	1.50137e+06	2.30527e+06	711170	882893	4.00809e+06	5.55586e+06	1.35388e+06	1.37982e+06	1.35018e+06	3.07441e+06	Not differentially expressed	1.06	0.08468	0.859
UGT8	Q16880	CGT_HUMAN	2-hydroxyacylsphingosine 1-beta-galactosyltransferase	1.61937e+06	3.60901e+06	2.75808e+06	4.61796e+06	2.9855e+06	3.85208e+06	6.46417e+06	1.87333e+07	3.15111e+06	8.00875e+06	Not differentially expressed	1.06	0.0926558	0.862
ABHD11	Q8NFV4	ABHDB_HUMAN	sn-1-specific diacylglycerol lipase ABHD11	1.14703e+06		216258	879551	1.57185e+06	880330		1.42002e+06	747613	1.29074e+06	Not differentially expressed	1.06	0.136276	0.873
LBP	P18428	LBP_HUMAN	Lipopolysaccharide-binding protein	104046	272364			360447	340232			188205	350339	Not differentially expressed	1.06	0.156021	0.876
NUDT16L1	Q9BRJ7	TIRR_HUMAN	Tudor-interacting repair regulator protein	2.07439e+06	352058			1.62383e+06	1.0135e+06	1.83231e+06	3.31761e+06	1.21322e+06	1.94681e+06	Not differentially expressed	1.06	0.185736	0.883
KPTN	Q9Y664	KPTN_HUMAN	KICSTOR complex protein kaptin	166282	116384		72558.4	233602				118408	233602	Not differentially expressed	1.06	0.196777	0.884
TMBIM1	Q969X1	LFG3_HUMAN	Protein lifeguard 3	719081				2.39032e+06	2.02991e+06		697790	719081	1.70601e+06	Not differentially expressed	1.06	0.255783	0.892
MMP2	P08253	MMP2_HUMAN	72 kDa type IV collagenase	1.08631e+06		82317.7		557333	994472		436924	584314	662910	Not differentially expressed	1.06	0.304195	0.897
EXOSC2	Q13868	EXOS2_HUMAN	Exosome complex component RRP4	676204	617853	635858	525435	1.56027e+06	849439		1.53793e+06	613838	1.31588e+06	Vessel enriched	1.05	0.0282777	0.812
CCDC134	Q9H6E4	CC134_HUMAN	Coiled-coil domain-containing protein 134	181467	259230	272617	264185	519663	678757		356896	244375	518439	Vessel enriched	1.05	0.0297115	0.814
TRIM27	P14373	TRI27_HUMAN	Zinc finger protein RFP	649040		511330	405627	1.17139e+06	1.2737e+06	555950	1.53709e+06	521999	1.13453e+06	Vessel enriched	1.05	0.0468533	0.835
TMEM230	Q96A57	TM230_HUMAN	Transmembrane protein 230	1.22276e+06	628921	757835	728546	2.72691e+06	746822	1.23447e+06	3.142e+06	834515	1.96255e+06	Not differentially expressed	1.05	0.0576128	0.845
NEK7	Q8TDX7	NEK7_HUMAN	Serine/threonine-protein kinase Nek7	423574	209479	178897	558348	610117	537835		787159	342575	645037	Not differentially expressed	1.05	0.0587557	0.844
HHATL	Q9HCP6	HHATL_HUMAN	Protein-cysteine N-palmitoyltransferase HHAT-like protein	812541	179304	595688	368459	859057	558254	920781	1.31756e+06	488998	913912	Not differentially expressed	1.05	0.0608852	0.847
NAPA	P54920	SNAA_HUMAN	Alpha-soluble NSF attachment protein	7.79327e+06	4.61197e+06	1.6653e+06	1.71098e+06	9.51063e+06	7.23921e+06	5.25587e+06	5.22805e+06	3.94538e+06	6.80844e+06	Not differentially expressed	1.05	0.0716059	0.853
GAS6	Q14393	GAS6_HUMAN	Growth arrest-specific protein 6	369672		513334	613368	1.82601e+06	656539		867806	498792	1.11678e+06	Not differentially expressed	1.05	0.0722765	0.851
RALYL	Q86SE5	RALYL_HUMAN	RNA-binding Raly-like protein	3.12462e+06		1.78839e+06	1.90068e+06	2.84185e+06	2.56674e+06	3.97609e+06	1.47536e+07	2.27123e+06	6.03457e+06	Not differentially expressed	1.05	0.11515	0.869
PRKDC	P78527	PRKDC_HUMAN	DNA-dependent protein kinase catalytic subunit	5.64807e+06	1.14349e+06	6.79692e+06	8.07264e+06	1.62368e+07	5.37368e+06	5.35539e+06	1.38231e+07	5.41528e+06	1.01973e+07	Not differentially expressed	1.05	0.128904	0.873
CETN2	P41208	CETN2_HUMAN	Centrin-2	1.20036e+06	360628	289925		876573	654736		1.95994e+06	616972	1.16375e+06	Not differentially expressed	1.05	0.137977	0.874
LAMA1	P25391	LAMA1_HUMAN	Laminin subunit alpha-1	342813	563372	2.16458e+06	3.47998e+06	4.42523e+06	2.76325e+06	808199	2.71435e+06	1.63769e+06	2.67776e+06	Not differentially expressed	1.05	0.183616	0.884
TBCA	O75347	TBCA_HUMAN	Tubulin-specific chaperone A		575574			1.26195e+06	1.12087e+06			575574	1.19141e+06	Not differentially expressed	1.05	0.211598	0.885
FXYD1	O00168	PLM_HUMAN	Phospholemman	2.43549e+06		393433	950118	3.35345e+06	5.54534e+06	507417	1.69794e+06	1.25968e+06	2.77604e+06	Not differentially expressed	1.05	0.228743	0.89
RBM45	Q8IUH3	RBM45_HUMAN	RNA-binding protein 45	175030		55376.9	62103.5	174302				97503.3	174302	Not differentially expressed	1.05	0.253584	0.891
QSOX2	Q6ZRP7	QSOX2_HUMAN	Sulfhydryl oxidase 2	300458	178866	219522	141075	625803	327156		347821	209980	433593	Vessel enriched	1.04	0.0428635	0.831
MRPS2	Q9Y399	RT02_HUMAN	Small ribosomal subunit protein uS2m	608381	223286	603052	401857	1.1434e+06	941433		626172	459144	903668	Not differentially expressed	1.04	0.0556847	0.842
FLII	Q13045	FLII_HUMAN	Protein flightless-1 homolog	937313	521030	1.14585e+06	1.42351e+06	4.86414e+06	2.53947e+06	507996	2.26735e+06	1.00693e+06	2.54474e+06	Not differentially expressed	1.04	0.123846	0.872
EXOSC5	Q9NQT4	EXOS5_HUMAN	Exosome complex component RRP46	792135	351831			981023	763246		1.70521e+06	571983	1.14983e+06	Not differentially expressed	1.04	0.124649	0.87
IQGAP2	Q13576	IQGA2_HUMAN	Ras GTPase-activating-like protein IQGAP2	295934	447116	611622	872281	2.99929e+06	1.72409e+06	249428	986233	556738	1.48976e+06	Not differentially expressed	1.04	0.149701	0.877
ABHD13	Q7L211	ABHDD_HUMAN	Protein ABHD13	178956				671632	217469		339661	178956	409587	Not differentially expressed	1.04	0.240093	0.89
EEPD1	Q7L9B9	EEPD1_HUMAN	Endonuclease/exonuclease/phosphatase family domain-containing protein 1	246558	272851	376902	327528	692325	553812		617279	305960	621139	Vessel enriched	1.03	0.0246789	0.805
ERGIC3	Q9Y282	ERGI3_HUMAN	Endoplasmic reticulum-Golgi intermediate compartment protein 3	1.29413e+06	1.52525e+06	2.23907e+06	1.79781e+06	4.13597e+06	3.7341e+06	1.89823e+06	4.69116e+06	1.71406e+06	3.61486e+06	Vessel enriched	1.03	0.0279287	0.814
PTPN1	P18031	PTN1_HUMAN	Tyrosine-protein phosphatase non-receptor type 1	807957	560370	592418	852656	2.01115e+06	1.35094e+06		1.0329e+06	703350	1.465e+06	Vessel enriched	1.03	0.0350913	0.822
PPIE	Q9UNP9	PPIE_HUMAN	Peptidyl-prolyl cis-trans isomerase E	1.34159e+06	1.036e+06	469944	755495	1.62973e+06	2.0973e+06	1.1025e+06	2.24734e+06	900757	1.76922e+06	Vessel enriched	1.03	0.0374439	0.827
POFUT2	Q9Y2G5	OFUT2_HUMAN	GDP-fucose protein O-fucosyltransferase 2	590162	735704	683721	811604	2.29379e+06	1.48065e+06		855154	705298	1.5432e+06	Vessel enriched	1.03	0.0437257	0.832
PAXBP1	Q9Y5B6	PAXB1_HUMAN	PAX3- and PAX7-binding protein 1	379422	1.30295e+06	697860	683006	1.44843e+06	1.00847e+06	999422	2.83101e+06	765809	1.57183e+06	Not differentially expressed	1.03	0.0564306	0.844
RAC2	P15153	RAC2_HUMAN	Ras-related C3 botulinum toxin substrate 2		312274	311293	295288	1.01566e+06	367005		659587	306285	680752	Not differentially expressed	1.03	0.0667352	0.848
RBM8A	Q9Y5S9	RBM8A_HUMAN	RNA-binding protein 8A	1.92039e+06	2.3102e+06	1.66599e+06	2.41014e+06	2.64052e+06	4.03198e+06	2.38613e+06	1.23379e+07	2.07668e+06	5.34913e+06	Not differentially expressed	1.03	0.0678886	0.851
NMNAT3	Q96T66	NMNA3_HUMAN	Nicotinamide/nicotinic acid mononucleotide adenylyltransferase 3	683985	239801	507996	554760	1.33897e+06	1.16545e+06		544977	496636	1.01647e+06	Not differentially expressed	1.03	0.0694885	0.851
GLE1	Q53GS7	GLE1_HUMAN	mRNA export factor GLE1	248584		899864	529284	965099	777235	757453	1.76529e+06	559244	1.06627e+06	Not differentially expressed	1.03	0.0806675	0.856
ACAD9	Q9H845	ACAD9_HUMAN	Complex I assembly factor ACAD9, mitochondrial	4.46283e+06	2.10619e+06	2.80158e+06	3.6231e+06	1.36048e+07	9.09967e+06	1.78841e+06	7.53572e+06	3.24842e+06	8.00714e+06	Not differentially expressed	1.03	0.102319	0.865
TMEM35A	Q53FP2	NACHO_HUMAN	Novel acetylcholine receptor chaperone	4.49559e+06	485040	1.04993e+06	787164	1.7877e+06	2.88713e+06	1.11954e+06	5.42299e+06	1.70443e+06	2.80434e+06	Not differentially expressed	1.03	0.156847	0.879
OSTM1	Q86WC4	OSTM1_HUMAN	Osteopetrosis-associated transmembrane protein 1	519087				527301	2.13852e+06			519087	1.33291e+06	Not differentially expressed	1.03	0.336633	0.899
CHTOP	Q9Y3Y2	CHTOP_HUMAN	Chromatin target of PRMT1 protein	525293	317272	464136	726401	917297	1.44299e+06		730480	508275	1.03026e+06	Vessel enriched	1.02	0.0467094	0.835
SPG21	Q9NZD8	SPG21_HUMAN	Maspardin	742298	243850	410424	424163	1.32702e+06	670737		706215	455184	901325	Not differentially expressed	1.02	0.061907	0.846
LRP1	Q07954	LRP1_HUMAN	Prolow-density lipoprotein receptor-related protein 1	7.13555e+06	4.13029e+06	8.30661e+06	6.38213e+06	3.12702e+07	1.19577e+07	6.07443e+06	1.1734e+07	6.48865e+06	1.52591e+07	Not differentially expressed	1.02	0.0646499	0.849
NELFB	Q8WX92	NELFB_HUMAN	Negative elongation factor B	327454	611591		367113	1.38116e+06	1.15299e+06	370757	878046	435386	945738	Not differentially expressed	1.02	0.0798485	0.856
EPB41	P11171	EPB41_HUMAN	Protein 4.1	794030	843534	857892	800352	3.98544e+06	2.26047e+06	474596	1.80565e+06	823952	2.13154e+06	Not differentially expressed	1.02	0.0981013	0.864
GPX3	P22352	GPX3_HUMAN	Glutathione peroxidase 3	365067	415352			555644	1.51855e+06		585601	390209	886597	Not differentially expressed	1.02	0.128731	0.871
TMEM53	Q6P2H8	TMM53_HUMAN	Transmembrane protein 53	269986		168867		399473			469642	219427	434558	Not differentially expressed	1.02	0.131438	0.87
MAN1A2	O60476	MA1A2_HUMAN	Mannosyl-oligosaccharide 1,2-alpha-mannosidase IB	528414	268516	529704	405846	2.21751e+06	1.30147e+06	179264	993978	433120	1.17306e+06	Not differentially expressed	1.02	0.151495	0.878
DDX56	Q9NY93	DDX56_HUMAN	Probable ATP-dependent RNA helicase DDX56	211914			300170	406651	294998		1.12203e+06	256042	607894	Not differentially expressed	1.02	0.159797	0.878
DPAGT1	Q9H3H5	GPT_HUMAN	UDP-N-acetylglucosamine--dolichyl-phosphate N-acetylglucosaminephosphotransferase	2.70943e+06		1.22684e+06		7.89309e+06	5.73887e+06	1.55059e+06	2.62861e+06	1.96813e+06	4.45279e+06	Not differentially expressed	1.02	0.182514	0.883
LRRTM4	Q86VH4	LRRT4_HUMAN	Leucine-rich repeat transmembrane neuronal protein 4	1.93245e+06	582441	1.89396e+06	1.19608e+06	4.13196e+06	5.78866e+06	469991	3.86699e+06	1.40123e+06	3.5644e+06	Not differentially expressed	1.02	0.185467	0.884
BBS2	Q9BXC9	BBS2_HUMAN	Bardet-Biedl syndrome 2 protein	193250	77682.5	194714	212775	319538				169605	319538	Not differentially expressed	1.02	0.210283	0.886
SUGP2	Q8IX01	SUGP2_HUMAN	SURP and G-patch domain-containing protein 2	500494	246961	340742	360769	502940	449949	220324	5.22266e+06	362241	1.59897e+06	Not differentially expressed	1.02	0.21732	0.888
DOLPP1	Q86YN1	DOPP1_HUMAN	Dolichyldiphosphatase 1	137989				223333			351411	137989	287372	Not differentially expressed	1.02	0.236161	0.889
RPS4Y1	P22090	RS4Y1_HUMAN	Small ribosomal subunit protein eS4, Y isoform 1	407063		255382		652291				331223	652291	Not differentially expressed	1.02	0.239144	0.889
ZNF326	Q5BKZ1	ZN326_HUMAN	DBIRD complex subunit ZNF326	632735			421927	1.7341e+06	398924	526155	3.2842e+06	527331	1.48584e+06	Not differentially expressed	1.02	0.2425	0.891
WDR75	Q8IWA0	WDR75_HUMAN	WD repeat-containing protein 75	310564				710515	466079	310952	1.53622e+06	310564	755941	Not differentially expressed	1.02	0.274749	0.894
CD93	Q9NPY3	C1QR1_HUMAN	Complement component C1q receptor		1.72574e+06	1.45088e+06	1.72016e+06	4.43144e+06	3.15975e+06	2.07901e+06	3.93888e+06	1.63226e+06	3.40227e+06	Vessel enriched	1.01	0.0377859	0.826
C1QB	P02746	C1QB_HUMAN	Complement C1q subcomponent subunit B	1.95126e+06	2.47296e+06	2.23363e+06	3.761e+06	6.50794e+06	5.12243e+06		3.95032e+06	2.60471e+06	5.19356e+06	Vessel enriched	1.01	0.0377956	0.826
XRCC6	P12956	XRCC6_HUMAN	X-ray repair cross-complementing protein 6	1.61924e+07	9.14208e+06	1.887e+07	2.42711e+07	5.46278e+07	3.99469e+07	1.80883e+07	2.80881e+07	1.71189e+07	3.51878e+07	Not differentially expressed	1.01	0.0504631	0.84
VIRMA	Q69YN4	VIR_HUMAN	Protein virilizer homolog	236143	425109		476268	1.00125e+06	573255		687343	379173	753948	Not differentially expressed	1.01	0.0657967	0.847
PLCG2	P16885	PLCG2_HUMAN	1-phosphatidylinositol 4,5-bisphosphate phosphodiesterase gamma-2	452909	293199	370459	551142	966038	694712			416927	830375	Not differentially expressed	1.01	0.0680201	0.848
PLEC	Q15149	PLEC_HUMAN	Plectin	5.17857e+07	3.2578e+07	2.95445e+07	4.1788e+07	1.56011e+08	9.26508e+07	2.67799e+07	8.81406e+07	3.8924e+07	9.08955e+07	Not differentially expressed	1.01	0.0770628	0.856
S100A6	P06703	S10A6_HUMAN	Protein S100-A6	790258	1.60062e+06		483385	1.70248e+06	3.00398e+06	1.59796e+06	1.03635e+06	958088	1.83519e+06	Not differentially expressed	1.01	0.0857877	0.858
TMED1	Q13445	TMED1_HUMAN	Transmembrane emp24 domain-containing protein 1	821311	1.4825e+06	854780	915569	2.50698e+06	3.77807e+06	623809	2.67163e+06	1.01854e+06	2.39512e+06	Not differentially expressed	1.01	0.0866877	0.86
PLCB4	Q15147	PLCB4_HUMAN	1-phosphatidylinositol 4,5-bisphosphate phosphodiesterase beta-4	1.32237e+06	421524	1.79799e+06	1.14814e+06	2.80329e+06	1.51524e+06		2.13376e+06	1.17251e+06	2.15076e+06	Not differentially expressed	1.01	0.0890847	0.86
TULP3	O75386	TULP3_HUMAN	Tubby-related protein 3	288512	305910	178761	549920	1.1324e+06	288863		715596	330775	712287	Not differentially expressed	1.01	0.0996203	0.864
DAPK3	O43293	DAPK3_HUMAN	Death-associated protein kinase 3	506837			625911	1.59876e+06	1.26257e+06		720974	566374	1.1941e+06	Not differentially expressed	1.01	0.10733	0.864
SIN3A	Q96ST3	SIN3A_HUMAN	Paired amphipathic helix protein Sin3a	466098	249699	299734	392731	1.10761e+06	513836	227265	1.75969e+06	352065	902100	Not differentially expressed	1.01	0.10759	0.867
RPL12	P30050	RL12_HUMAN	Large ribosomal subunit protein uL11	5.38895e+06	4.51318e+06	5.01434e+06	5.74989e+06	1.59274e+07	1.36127e+07	2.5052e+06	2.11612e+07	5.16659e+06	1.33017e+07	Not differentially expressed	1.01	0.115674	0.869
MXRA7	P84157	MXRA7_HUMAN	Matrix-remodeling-associated protein 7	496980	1.29538e+06	770058	624837	2.67739e+06	2.30369e+06		548397	796814	1.84316e+06	Not differentially expressed	1.01	0.12304	0.871
YARS2	Q9Y2Z4	SYYM_HUMAN	Tyrosine--tRNA ligase, mitochondrial	1.22402e+06	100187	693790	883947	1.78021e+06	809206		813571	725486	1.13433e+06	Not differentially expressed	1.01	0.219754	0.888
ABI3BP	Q7Z7G0	TARSH_HUMAN	Target of Nesh-SH3	83029.8	276138		167733				315909	175633	315909	Not differentially expressed	1.01	0.260256	0.892
PGAP4	Q9BRR3	PGAP4_HUMAN	Post-GPI attachment to proteins factor 4	597917	707884	802113	862608	1.523e+06	1.59942e+06		1.31031e+06	742631	1.47758e+06	Vessel enriched	1	0.0272901	0.81
SLC44A2	Q8IWA5	CTL2_HUMAN	Choline transporter-like protein 2	2.45084e+07	4.31303e+07	3.48982e+07	4.97919e+07	1.18357e+08	8.13785e+07	3.63407e+07	8.39879e+07	3.80822e+07	8.0016e+07	Vessel enriched	1	0.0459034	0.836
VKORC1L1	Q8N0U8	VKORL_HUMAN	Vitamin K epoxide reductase complex subunit 1-like protein 1	827618	378286	915550	617134	2.06735e+06	1.83248e+06	424242	1.76412e+06	684647	1.52205e+06	Not differentially expressed	1	0.0912275	0.861
TREX1	Q9NSU2	TREX1_HUMAN	Three-prime repair exonuclease 1	619579	349793	616172	749576	1.93277e+06	1.38489e+06	343466	1.74756e+06	583780	1.35217e+06	Not differentially expressed	1	0.0956844	0.863
HNRNPH2	P55795	HNRH2_HUMAN	Heterogeneous nuclear ribonucleoprotein H2	2.82918e+06	2.03455e+06	1.12438e+06	2.87371e+06	4.88455e+06	1.62924e+06		9.03257e+06	2.21546e+06	5.18212e+06	Not differentially expressed	1	0.12793	0.872
C17orf80	Q9BSJ5	CQ080_HUMAN	Uncharacterized protein C17orf80	732429	138623	163153	175380	807319	422831		294524	302396	508225	Not differentially expressed	1	0.139044	0.875
IFIT3	O14879	IFIT3_HUMAN	Interferon-induced protein with tetratricopeptide repeats 3	560697	383035	205988	637509	1.77798e+06	1.09977e+06	162614	1.42893e+06	446807	1.11733e+06	Not differentially expressed	1	0.176577	0.882
GCN1	Q92616	GCN1_HUMAN	Stalled ribosome sensor GCN1	2.72557e+06	835342	1.14791e+06	5.51577e+06	8.41745e+06	6.06151e+06	581531	7.86512e+06	2.55615e+06	5.7314e+06	Not differentially expressed	1	0.259135	0.893
CPA4	Q9UI42	CBPA4_HUMAN	Carboxypeptidase A4	417789	223045	132233	1.04666e+06	123950	883462	3.12352e+06	603343	454930	1.18357e+06	Not differentially expressed	1	0.276352	0.895
ALG3	Q92685	ALG3_HUMAN	Dol-P-Man:Man(5)GlcNAc(2)-PP-Dol alpha-1,3-mannosyltransferase			257464		817578			324522	257464	571050	Not differentially expressed	1	0.289514	0.895
SCPEP1	Q9HB40	RISC_HUMAN	Retinoid-inducible serine carboxypeptidase	892133	1.0759e+06	857363	1.30204e+06	2.10713e+06	2.15468e+06		1.84755e+06	1.03186e+06	2.03646e+06	Vessel enriched	0.998	0.0288075	0.813
TMEM33	P57088	TMM33_HUMAN	Transmembrane protein 33	3.45041e+06		1.52946e+06	1.35406e+06	5.00911e+06	3.05286e+06	5.24454e+06	2.7313e+06	2.11131e+06	4.00945e+06	Not differentially expressed	0.998	0.0648135	0.848
ARHGEF6	Q15052	ARHG6_HUMAN	Rho guanine nucleotide exchange factor 6	3.22654e+06	1.33639e+06	2.33782e+06	2.48998e+06	4.04393e+06	6.08947e+06		3.62088e+06	2.34768e+06	4.58476e+06	Vessel enriched	0.997	0.0499821	0.838
RPL3	P39023	RL3_HUMAN	Large ribosomal subunit protein uL3	8.57451e+06	5.14348e+06	9.73141e+06	9.06733e+06	3.73129e+07	1.90467e+07	6.73209e+06	1.29178e+07	8.12918e+06	1.90024e+07	Not differentially expressed	0.997	0.077358	0.856
CHMP4A	Q9BY43	CHM4A_HUMAN	Charged multivesicular body protein 4a	414030		77092.6	70236.4				261230	187120	261230	Not differentially expressed	0.997	0.374837	0.903
ADGRL2	O95490	AGRL2_HUMAN	Adhesion G protein-coupled receptor L2	614775	335863	847389	478358	1.718e+06	911491		788347	569096	1.13928e+06	Not differentially expressed	0.996	0.0626398	0.847
PNKP	Q96T60	PNKP_HUMAN	Bifunctional polynucleotide phosphatase/kinase				464903	1.37211e+06	502608		1.1562e+06	464903	1.01031e+06	Not differentially expressed	0.996	0.250371	0.891
PTPRG	P23470	PTPRG_HUMAN	Receptor-type tyrosine-protein phosphatase gamma	2.08299e+06	2.36211e+06	2.41987e+06	1.64588e+06	5.92018e+06	3.68165e+06		3.38126e+06	2.12771e+06	4.3277e+06	Vessel enriched	0.995	0.0362093	0.824
OGFOD3	Q6PK18	OGFD3_HUMAN	2-oxoglutarate and iron-dependent oxygenase domain-containing protein 3	232425	510335		487757	1.23839e+06	589643		627030	410173	818355	Not differentially expressed	0.995	0.0895847	0.859
PYCARD	Q9ULZ3	ASC_HUMAN	Apoptosis-associated speck-like protein containing a CARD		134705		144729	294871	426993		171197	139717	297687	Not differentially expressed	0.995	0.117748	0.868
GALNT7	Q86SF2	GALT7_HUMAN	N-acetylgalactosaminyltransferase 7	647030	412490	550735	803679	1.48466e+06	1.41308e+06		758942	603484	1.21889e+06	Vessel enriched	0.994	0.0481929	0.836
RBM15B	Q8NDT2	RB15B_HUMAN	Putative RNA-binding protein 15B		368349	909899	1.0833e+06	1.44255e+06	2.36034e+06	648562	1.84412e+06	787183	1.57389e+06	Not differentially expressed	0.994	0.106214	0.866
RAD21	O60216	RAD21_HUMAN	Double-strand-break repair protein rad21 homolog	1.05504e+06	990211	863909	1.42491e+06	2.63451e+06	1.77453e+06	1.09708e+06	3.91505e+06	1.08352e+06	2.35529e+06	Vessel enriched	0.991	0.0470648	0.837
CTR9	Q6PD62	CTR9_HUMAN	RNA polymerase-associated protein CTR9 homolog	247248			225781	1.01972e+06	115494		877159	236515	670792	Not differentially expressed	0.99	0.299885	0.897
SSRP1	Q08945	SSRP1_HUMAN	FACT complex subunit SSRP1	1.45758e+06	1.13201e+06	1.52482e+06	1.74053e+06	3.71992e+06	1.63582e+06	2.05655e+06	5.41111e+06	1.46373e+06	3.20585e+06	Vessel enriched	0.988	0.0465534	0.836
PEX16	Q9Y5Y5	PEX16_HUMAN	Peroxisomal membrane protein PEX16	930468		369040	360387	1.07087e+06	660927		1.35622e+06	553298	1.02934e+06	Not differentially expressed	0.985	0.100814	0.863
RPL18A	Q02543	RL18A_HUMAN	Large ribosomal subunit protein eL20	2.13604e+06	1.29038e+06	3.51281e+06	2.61615e+06	9.94464e+06	5.54966e+06	1.19291e+06	5.91244e+06	2.38884e+06	5.64991e+06	Not differentially expressed	0.985	0.132617	0.874
SNRPA	P09012	SNRPA_HUMAN	U1 small nuclear ribonucleoprotein A	2.83882e+06	3.37877e+06	2.05931e+06	3.06426e+06	3.56529e+06	5.16767e+06	4.91234e+06	1.02425e+07	2.83529e+06	5.97195e+06	Vessel enriched	0.984	0.0368039	0.826
ZCCHC3	Q9NUD5	ZCHC3_HUMAN	Zinc finger CCHC domain-containing protein 3	169061		127840	76857.5	234233				124586	234233	Not differentially expressed	0.984	0.224567	0.888
KPNB1	Q14974	IMB1_HUMAN	Importin subunit beta-1	2.90476e+07	1.27174e+07	1.41932e+07	1.58177e+07	4.09208e+07	3.1399e+07	2.58378e+07	3.8178e+07	1.7944e+07	3.40839e+07	Vessel enriched	0.983	0.0298127	0.817
MED20	Q9H944	MED20_HUMAN	Mediator of RNA polymerase II transcription subunit 20	378622				733003			763248	378622	748126	Not differentially expressed	0.982	0.237244	0.889
TSPAN2	O60636	TSN2_HUMAN	Tetraspanin-2	246228	135702	326163		431307	536649		360547	236031	442834	Not differentially expressed	0.979	0.0768066	0.853
POM121C	A8CG34	P121C_HUMAN	Nuclear envelope pore membrane protein POM 121C	543753	248272	241805	279501	685846	332810		989519	328333	669392	Not differentially expressed	0.979	0.0803985	0.856
EIF2B3	Q9NR50	EI2BG_HUMAN	Translation initiation factor eIF2B subunit gamma	858493	370150	331204	777601	1.18715e+06	822973		1.195e+06	584362	1.06838e+06	Not differentially expressed	0.977	0.0679389	0.85
ABHD10	Q9NUJ1	ABHDA_HUMAN	Palmitoyl-protein thioesterase ABHD10, mitochondrial	7.12254e+06	1.84721e+06	2.36555e+06	1.72765e+06	8.87669e+06	5.85888e+06	2.40552e+06	6.44799e+06	3.26574e+06	5.89727e+06	Not differentially expressed	0.977	0.102124	0.865
AQP1	P29972	AQP1_HUMAN	Aquaporin-1	1.29768e+06	5.02299e+06	1.35186e+06	2.12912e+06	5.36099e+06	9.18522e+06	1.40154e+06	4.06938e+06	2.45041e+06	5.00428e+06	Not differentially expressed	0.976	0.136792	0.875
THSD7A	Q9UPZ6	THS7A_HUMAN	Thrombospondin type-1 domain-containing protein 7A	1.93434e+06	1.28554e+06	2.12952e+06	1.36755e+06	8.16409e+06	4.61712e+06	649986	4.42737e+06	1.67924e+06	4.46464e+06	Not differentially expressed	0.976	0.167532	0.881
SNRNP70	P08621	RU17_HUMAN	U1 small nuclear ribonucleoprotein 70 kDa	1.97526e+07	2.67573e+07	2.07702e+07	2.13497e+07	1.90522e+07	6.53328e+07	3.59083e+07	7.82264e+07	2.21574e+07	4.96299e+07	Not differentially expressed	0.975	0.0612282	0.847
PTGS1	P23219	PGH1_HUMAN	Prostaglandin G/H synthase 1	572322	996467	698322	1.46223e+06	1.8815e+06	1.81977e+06	832866	3.03032e+06	932334	1.89112e+06	Not differentially expressed	0.973	0.0654403	0.85
ABCC4	O15439	MRP4_HUMAN	ATP-binding cassette sub-family C member 4	428957	481500	369941	599970	1.22288e+06	1.0334e+06		591038	470092	949107	Vessel enriched	0.971	0.0472066	0.835
UGGT2	Q9NYU1	UGGG2_HUMAN	UDP-glucose:glycoprotein glucosyltransferase 2	325312		246708		1.06068e+06	420932		383458	286010	621689	Not differentially expressed	0.971	0.148452	0.875
EMC10	Q5UCC4	EMC10_HUMAN	ER membrane protein complex subunit 10	718701	994893	852876	678305	1.64541e+06	1.72557e+06		1.36414e+06	811194	1.57837e+06	Vessel enriched	0.97	0.0325615	0.819
RGS19	P49795	RGS19_HUMAN	Regulator of G-protein signaling 19	791576		540469	488205	952861	1.81263e+06		904927	606750	1.22347e+06	Not differentially expressed	0.968	0.0760865	0.853
TRIM26	Q12899	TRI26_HUMAN	Tripartite motif-containing protein 26	597076			727792	1.8999e+06	1.44068e+06		784099	662434	1.3749e+06	Not differentially expressed	0.968	0.127017	0.87
AFF4	Q9UHB7	AFF4_HUMAN	AF4/FMR2 family member 4	100550	152339		232847	238653			373969	161912	306311	Not differentially expressed	0.967	0.12965	0.871
TOR1B	O14657	TOR1B_HUMAN	Torsin-1B	285203	358802	336236	222989	991317	472299		409803	300808	624473	Not differentially expressed	0.963	0.0583097	0.844
CYBB	P04839	CY24B_HUMAN	Cytochrome b-245 heavy chain	1.37316e+06	2.15926e+06	1.57596e+06	2.01661e+06	8.57685e+06	4.69424e+06	992907	3.40547e+06	1.78125e+06	4.41737e+06	Not differentially expressed	0.963	0.122512	0.871
SLC11A2	P49281	NRAM2_HUMAN	Natural resistance-associated macrophage protein 2	518525	328305	441907	610985	902559				474930	902559	Not differentially expressed	0.963	0.178806	0.881
PPM1L	Q5SGD2	PPM1L_HUMAN	Protein phosphatase 1L	1.19821e+06	699262	1.0911e+06	961145	2.17427e+06	1.97619e+06		1.55934e+06	987430	1.90326e+06	Vessel enriched	0.961	0.0390275	0.827
PTDSS2	Q9BVG9	PTSS2_HUMAN	Phosphatidylserine synthase 2	1.60879e+06	785265	2.26356e+06	2.06632e+06	4.34239e+06	2.58022e+06	1.7097e+06	4.42968e+06	1.68099e+06	3.2655e+06	Not differentially expressed	0.961	0.0659966	0.85
PSD2	Q9BQI7	PSD2_HUMAN	PH and SEC7 domain-containing protein 2	510728		202237	547250	523400			1.06607e+06	420072	794736	Not differentially expressed	0.961	0.170086	0.88
STX10	O60499	STX10_HUMAN	Syntaxin-10	460133				1.50171e+06	1.21157e+06		394908	460133	1.03606e+06	Not differentially expressed	0.961	0.313749	0.898
MAP7D2	Q96T17	MA7D2_HUMAN	MAP7 domain-containing protein 2	2.90475e+06	5.37267e+06	3.39817e+06	3.9309e+06		4.40239e+06		1.24077e+07	3.90162e+06	8.40506e+06	Not differentially expressed	0.96	0.119231	0.869
PNPLA7	Q6ZV29	PLPL7_HUMAN	Patatin-like phospholipase domain-containing protein 7	470139	119707	660836	502529	491571			1.05273e+06	438303	772148	Not differentially expressed	0.96	0.211606	0.887
FLOT1	O75955	FLOT1_HUMAN	Flotillin-1	1.54762e+07	4.29766e+06	1.02452e+07	8.27608e+06	3.06024e+07	1.61931e+07	5.69655e+06	2.84459e+07	9.5738e+06	2.02345e+07	Not differentially expressed	0.958	0.126829	0.872
NDUFB7	P17568	NDUB7_HUMAN	NADH dehydrogenase [ubiquinone] 1 beta subcomplex subunit 7	1.2299e+07	2.74809e+06	2.57206e+06	1.81817e+06	6.83896e+06	6.1597e+06	5.76781e+06	9.24045e+06	4.85933e+06	7.00173e+06	Not differentially expressed	0.957	0.110755	0.868
GYS1	P13807	GYS1_HUMAN	Glycogen [starch] synthase, muscle	1.42441e+06	362129	1.36764e+06	1.65046e+06	2.72099e+06	1.82887e+06	880129	3.77404e+06	1.20116e+06	2.30101e+06	Not differentially expressed	0.957	0.12779	0.873
TGOLN2	O43493	TGON2_HUMAN	Trans-Golgi network integral membrane protein 2	650694	2.31895e+06	1.899e+06	1.46422e+06	5.90844e+06	8.38985e+06	527651	2.27293e+06	1.58322e+06	4.27472e+06	Not differentially expressed	0.956	0.23507	0.891
TRPC4	Q9UBN4	TRPC4_HUMAN	Short transient receptor potential channel 4	224447		263038	417431	1.11013e+06	1.12817e+06		143343	301639	793884	Not differentially expressed	0.955	0.243043	0.891
RPL30	P62888	RL30_HUMAN	Large ribosomal subunit protein eL30	9.18896e+06	5.76179e+06	7.53062e+06	6.78146e+06	2.21608e+07	1.17771e+07	8.57999e+06	1.6993e+07	7.3157e+06	1.48777e+07	Vessel enriched	0.954	0.0380131	0.828
SPRY4	Q9C004	SPY4_HUMAN	Protein sprouty homolog 4	186093		792752		983541	563109			489422	773325	Not differentially expressed	0.954	0.268458	0.893
ACTG1	P63261	ACTG_HUMAN	Actin, cytoplasmic 2	1.72181e+08	2.00712e+08	1.50681e+08	1.77726e+08	3.15454e+08	2.86041e+08	3.05488e+08	4.71149e+08	1.75325e+08	3.44533e+08	Vessel enriched	0.953	0.0215062	0.801
GNAS	Q5JWF2	GNAS1_HUMAN	Guanine nucleotide-binding protein G(s) subunit alpha isoforms XLas	1.84762e+07	1.2345e+07	1.59126e+07	1.62254e+07	4.35631e+07	4.49362e+07	1.36285e+07	3.08755e+07	1.57398e+07	3.32508e+07	Not differentially expressed	0.952	0.0546322	0.843
BOP1	Q14137	BOP1_HUMAN	Ribosome biogenesis protein BOP1	225428		505140	339947	618721	414206		1.09153e+06	356838	708151	Not differentially expressed	0.951	0.107703	0.865
MTRES1	Q9P0P8	MRES1_HUMAN	Mitochondrial transcription rescue factor 1	972858	588509	711556	700696	968595	1.30097e+06		2.22918e+06	743404	1.49958e+06	Not differentially expressed	0.949	0.0559041	0.842
MIA2	Q96PC5	MIA2_HUMAN	Melanoma inhibitory activity protein 2	606752	299763	272173	295642	816918	681649		543785	368583	680784	Not differentially expressed	0.949	0.0565898	0.843
PRPF40A	O75400	PR40A_HUMAN	Pre-mRNA-processing factor 40 homolog A	711464	625021	486643	924650	1.08193e+06	690419	776155	4.78901e+06	686945	1.83438e+06	Not differentially expressed	0.949	0.12796	0.873
CAD	P27708	PYR1_HUMAN	Multifunctional protein CAD	279942	254961	245339	492100	649636	346285		902716	318085	632879	Not differentially expressed	0.948	0.0735863	0.853
PHAX	Q9H814	PHAX_HUMAN	Phosphorylated adapter RNA export protein	514899	620080	627704	620087	446646	2.93731e+06			595693	1.69198e+06	Not differentially expressed	0.948	0.200929	0.885
SUPT4H1	P63272	SPT4H_HUMAN	Transcription elongation factor SPT4	441328	420805		341341	1.03441e+06			568822	401158	801615	Not differentially expressed	0.944	0.114411	0.867
PSMD12	O00232	PSD12_HUMAN	26S proteasome non-ATPase regulatory subunit 12	2.40216e+06	1.00624e+06	539192	554228	2.69516e+06	2.40927e+06	801356	1.89843e+06	1.12546e+06	1.95105e+06	Not differentially expressed	0.943	0.119252	0.87
GTPBP3	Q969Y2	GTPB3_HUMAN	tRNA modification GTPase GTPBP3, mitochondrial	741606	66698		237972	437128				348759	437128	Not differentially expressed	0.942	0.454003	0.908
MSN	P26038	MOES_HUMAN	Moesin	3.13343e+07	2.16538e+07	2.99821e+07	3.51148e+07	1.27068e+08	6.132e+07	2.35259e+07	5.28955e+07	2.95213e+07	6.62024e+07	Not differentially expressed	0.941	0.0827001	0.858
PES1	O00541	PESC_HUMAN	Pescadillo homolog	286222	781394	260928	348795	569292	723947	333145	2.0128e+06	419335	909796	Not differentially expressed	0.941	0.123698	0.871
CLPTM1L	Q96KA5	CLP1L_HUMAN	Lipid scramblase CLPTM1L	1.36867e+06	221907	737813	590027	2.35247e+06	785817		839796	729605	1.32603e+06	Not differentially expressed	0.941	0.170473	0.881
PHC2	Q8IXK0	PHC2_HUMAN	Polyhomeotic-like protein 2	357003	562117		487182	808463	457331		1.86727e+06	468767	1.04436e+06	Not differentially expressed	0.94	0.133817	0.873
NFKBIA	P25963	IKBA_HUMAN	NF-kappa-B inhibitor alpha		327652	126455		672483	364818		241071	227053	426124	Not differentially expressed	0.937	0.190108	0.883
VAMP7	P51809	VAMP7_HUMAN	Vesicle-associated membrane protein 7	700114	370001	626392	506391	1.65156e+06	1.47611e+06	454743	993565	550724	1.14399e+06	Not differentially expressed	0.936	0.0695965	0.852
RNF121	Q9H920	RN121_HUMAN	E3 ubiquitin ligase RNF121	325647		158149		723900	399136	224132	547712	241898	473720	Not differentially expressed	0.935	0.150043	0.876
FHIP1B	Q8N612	FHI1B_HUMAN	FHF complex subunit HOOK-interacting protein 1B	165326			156394	439684			215002	160860	327343	Not differentially expressed	0.935	0.179023	0.881
RP2	O75695	XRP2_HUMAN	Protein XRP2	1.66835e+06	3.36993e+06	2.07897e+06	2.50283e+06	6.73709e+06	6.3678e+06	2.26554e+06	4.01096e+06	2.40502e+06	4.84535e+06	Not differentially expressed	0.934	0.0595837	0.846
ARPC4	P59998	ARPC4_HUMAN	Actin-related protein 2/3 complex subunit 4	4.40759e+06	3.84458e+06	1.77888e+06	1.60963e+06	3.12557e+06	8.97483e+06	6.24702e+06	3.68216e+06	2.91017e+06	5.5074e+06	Not differentially expressed	0.933	0.0823147	0.858
TFIP11	Q9UBB9	TFP11_HUMAN	Tuftelin-interacting protein 11	371693	320938		243576	789062	438681	234571	1.46009e+06	312069	730602	Not differentially expressed	0.933	0.145415	0.876
CISD2	Q8N5K1	CISD2_HUMAN	CDGSH iron-sulfur domain-containing protein 2	4.69173e+06	3.59478e+06	3.89391e+06	4.34653e+06	7.18895e+06	6.49233e+06	5.08683e+06	1.58619e+07	4.13174e+06	8.65751e+06	Vessel enriched	0.93	0.0482185	0.838
PABPN1	Q86U42	PABP2_HUMAN	Polyadenylate-binding protein 2	4.54197e+06	3.59702e+06	2.88778e+06	3.47612e+06	7.48996e+06	6.22857e+06	7.09093e+06	6.5089e+06	3.62572e+06	6.82959e+06	Vessel enriched	0.929	0.0217146	0.802
ECHDC2	Q86YB7	ECHD2_HUMAN	Enoyl-CoA hydratase domain-containing protein 2, mitochondrial	1.0374e+06	1.17302e+06			2.54198e+06	3.0161e+06	753907	3.36976e+06	1.10521e+06	2.42044e+06	Not differentially expressed	0.929	0.184656	0.883
PCID2	Q5JVF3	PCID2_HUMAN	PCI domain-containing protein 2	223394				597797	313690		410303	223394	440597	Not differentially expressed	0.929	0.234411	0.889
FAHD1	Q6P587	FAHD1_HUMAN	Acylpyruvase FAHD1, mitochondrial	8.376e+06	2.01638e+06	2.20418e+06	1.68832e+06	8.83479e+06	5.4644e+06	2.63284e+06	6.47787e+06	3.57122e+06	5.85248e+06	Not differentially expressed	0.928	0.126538	0.872
CTSC	P53634	CATC_HUMAN	Dipeptidyl peptidase 1	551319	1.45805e+06	527697	1.13214e+06	2.76482e+06	2.61651e+06	475798	1.82435e+06	917301	1.92037e+06	Not differentially expressed	0.927	0.144951	0.876
PIGS	Q96S52	PIGS_HUMAN	GPI transamidase component PIG-S	2.35811e+06	1.06973e+06	2.18765e+06	2.50683e+06	5.15464e+06	3.60833e+06	1.82496e+06	5.31319e+06	2.03058e+06	3.97528e+06	Not differentially expressed	0.926	0.0700868	0.852
LNPEP	Q9UIQ6	LCAP_HUMAN	Leucyl-cystinyl aminopeptidase	1.64661e+06	981942	2.19886e+06	1.52672e+06	7.0606e+06	3.67384e+06	1.0022e+06	2.72137e+06	1.58853e+06	3.6145e+06	Not differentially expressed	0.926	0.122664	0.871
DDX18	Q9NVP1	DDX18_HUMAN	ATP-dependent RNA helicase DDX18	756611	439184	634161	782223	1.5013e+06	803433	767067	2.30503e+06	653045	1.34421e+06	Not differentially expressed	0.923	0.062839	0.848
CSTF1	Q05048	CSTF1_HUMAN	Cleavage stimulation factor subunit 1	1.28389e+06	459361	950108	768167	2.55071e+06	1.80721e+06	593881	2.03468e+06	865380	1.74662e+06	Not differentially expressed	0.923	0.100555	0.865
M6PR	P20645	MPRD_HUMAN	Cation-dependent mannose-6-phosphate receptor	2.80243e+06	3.35988e+06	3.24963e+06	3.11287e+06	9.05782e+06	1.1127e+07	2.25748e+06	5.40011e+06	3.1312e+06	6.96061e+06	Not differentially expressed	0.922	0.0867774	0.86
C1GALT1	Q9NS00	C1GLT_HUMAN	Glycoprotein-N-acetylgalactosamine 3-beta-galactosyltransferase 1			418930	358747	827667	987807		485057	388838	766844	Not differentially expressed	0.922	0.129189	0.871
RBMS1	P29558	RBMS1_HUMAN	RNA-binding motif, single-stranded-interacting protein 1			137730	291451	515090	372876		284135	214590	390700	Not differentially expressed	0.921	0.147338	0.875
PPP4R3A	Q6IN85	P4R3A_HUMAN	Serine/threonine-protein phosphatase 4 regulatory subunit 3A	527073	464692	309901	665033	1.1985e+06	848390		705948	491675	917611	Not differentially expressed	0.918	0.0608713	0.846
SYMPK	Q92797	SYMPK_HUMAN	Symplekin	525752	540434	577901	622475	1.86941e+06	784081	451899	1.95078e+06	566640	1.26404e+06	Not differentially expressed	0.915	0.0886581	0.86
TOMM22	Q9NS69	TOM22_HUMAN	Mitochondrial import receptor subunit TOM22 homolog	2.74294e+06	458184	414312	127332	956594				935692	956594	Not differentially expressed	0.915	0.505298	0.911
LMNB1	P20700	LMNB1_HUMAN	Lamin-B1	2.22421e+06	2.01022e+06	1.49981e+06	2.313e+06	2.85022e+06	5.36946e+06	1.57414e+06	8.09075e+06	2.01181e+06	4.47114e+06	Not differentially expressed	0.913	0.096027	0.863
VPS36	Q86VN1	VPS36_HUMAN	Vacuolar protein-sorting-associated protein 36	1.39031e+06	469844	343496	603538	1.41814e+06	828016		1.2694e+06	701797	1.17185e+06	Not differentially expressed	0.913	0.111512	0.867
NOL9	Q5SY16	NOL9_HUMAN	Polynucleotide 5'-hydroxyl-kinase NOL9	453088				592596	738543		1.4127e+06	453088	914613	Not differentially expressed	0.911	0.269283	0.893
ZFR	Q96KR1	ZFR_HUMAN	Zinc finger RNA-binding protein	2.48821e+06	2.14562e+06	2.72073e+06	3.4702e+06	6.17535e+06	3.54197e+06	4.99863e+06	5.75361e+06	2.70619e+06	5.11739e+06	Vessel enriched	0.91	0.0312992	0.819
INTS13	Q9NVM9	INT13_HUMAN	Integrator complex subunit 13	357771	230414	276080	276675	680311	374175	322848	954208	285235	582885	Not differentially expressed	0.91	0.057753	0.845
SLCO3A1	Q9UIG8	SO3A1_HUMAN	Solute carrier organic anion transporter family member 3A1	670998	460374	539954	587443	1.56147e+06	1.1721e+06		635060	564692	1.12288e+06	Not differentially expressed	0.91	0.0655713	0.848
PPIC	P45877	PPIC_HUMAN	Peptidyl-prolyl cis-trans isomerase C	257769				504191	666754		336983	257769	502643	Not differentially expressed	0.909	0.247545	0.891
ASAH1	Q13510	ASAH1_HUMAN	Acid ceramidase	1.47506e+07	2.0663e+07	2.00259e+07	2.39377e+07	6.36438e+07	3.92408e+07	2.90341e+07	2.49719e+07	1.98443e+07	3.92227e+07	Vessel enriched	0.908	0.0466564	0.836
EMC8	O43402	EMC8_HUMAN	ER membrane protein complex subunit 8	1.86152e+06	1.05703e+06	705162	845480	3.1082e+06	2.31421e+06	848303	2.37377e+06	1.1173e+06	2.16112e+06	Not differentially expressed	0.907	0.0904505	0.861
SCAF4	O95104	SCAF4_HUMAN	SR-related and CTD-associated factor 4	922470	1.111e+06	599713	989428	1.02869e+06			2.66436e+06	905653	1.84652e+06	Not differentially expressed	0.907	0.132415	0.872
ZBTB7A	O95365	ZBT7A_HUMAN	Zinc finger and BTB domain-containing protein 7A	389631		391149	418650	749450				399810	749450	Not differentially expressed	0.907	0.214075	0.886
EPHX4	Q8IUS5	EPHX4_HUMAN	Epoxide hydrolase 4	479679			495165	2.58815e+06	582445	390697	1.18187e+06	487422	1.18579e+06	Not differentially expressed	0.906	0.238025	0.89
TSPAN31	Q12999	TSN31_HUMAN	Tetraspanin-31	415617	541732	486300	544276	1.80867e+06	1.19754e+06		365393	496981	1.12387e+06	Not differentially expressed	0.905	0.126253	0.872
TBXAS1	P24557	THAS_HUMAN	Thromboxane-A synthase	447762	164850	288676	340568	1.15063e+06	578729	241375	553756	310464	631124	Not differentially expressed	0.904	0.103669	0.866
MDK	P21741	MK_HUMAN	Midkine		162261	101414		273022	210946			131838	241984	Not differentially expressed	0.904	0.177942	0.881
RAD50	Q92878	RAD50_HUMAN	DNA repair protein RAD50	211046		529889	527949	740464	257118		2.03103e+06	422962	1.00954e+06	Not differentially expressed	0.904	0.250277	0.892
ACAT1	P24752	THIL_HUMAN	Acetyl-CoA acetyltransferase, mitochondrial	2.57179e+07	1.95576e+07	2.85545e+07	2.83687e+07	8.24881e+07	6.39901e+07	2.36401e+07	3.99212e+07	2.55497e+07	5.25099e+07	Not differentially expressed	0.903	0.0659239	0.85
ATP1A2	P50993	AT1A2_HUMAN	Sodium/potassium-transporting ATPase subunit alpha-2	4.05602e+08	1.70256e+08	4.17368e+08	3.90781e+08	1.05883e+09	7.34427e+08	4.03145e+08	4.38351e+08	3.46002e+08	6.58687e+08	Not differentially expressed	0.902	0.07513	0.855
SF3B4	Q15427	SF3B4_HUMAN	Splicing factor 3B subunit 4	1.16313e+06	1.79182e+06	1.37878e+06	1.5748e+06	2.63008e+06	2.44767e+06	1.51551e+06	5.63995e+06	1.47713e+06	3.05831e+06	Not differentially expressed	0.901	0.0656343	0.85
MACO1	Q8N5G2	MACOI_HUMAN	Macoilin	106157		615807	389511	528072			571427	370492	549749	Not differentially expressed	0.901	0.261439	0.893
PARP2	Q9UGN5	PARP2_HUMAN	Poly [ADP-ribose] polymerase 2	336106		292213	231465	606676	342662		709788	286595	553042	Not differentially expressed	0.899	0.0905887	0.859
SLC17A5	Q9NRA2	S17A5_HUMAN	Sialin	560417	360517	467910	386912	1.88529e+06	1.10528e+06	254004	832158	443939	1.01918e+06	Not differentially expressed	0.897	0.13156	0.873
LTBP3	Q9NS15	LTBP3_HUMAN	Latent-transforming growth factor beta-binding protein 3	288203		201730		668089	463448		292140	244966	474559	Not differentially expressed	0.897	0.15176	0.876
CD109	Q6YHK3	CD109_HUMAN	CD109 antigen	685219	1.34076e+06	649973	937053	3.18305e+06	2.56351e+06	402874	2.03979e+06	903253	2.04731e+06	Not differentially expressed	0.896	0.165916	0.881
KPRP	Q5T749	KPRP_HUMAN	Keratinocyte proline-rich protein	345559	3.8412e+06	2.17162e+06	5.46918e+06	2.0352e+06	5.80084e+06	3.52905e+06	4.53645e+06	2.95689e+06	3.97538e+06	Not differentially expressed	0.896	0.250858	0.892
YIF1B	Q5BJH7	YIF1B_HUMAN	Protein YIF1B	1.11643e+06		691968	717159	2.67309e+06	996925	861574	2.36753e+06	841854	1.72478e+06	Not differentially expressed	0.895	0.112938	0.868
RPL27	P61353	RL27_HUMAN	Large ribosomal subunit protein eL27	1.08869e+07	2.00103e+06	9.93636e+06	9.16405e+06	2.16523e+07	1.96095e+07	5.54985e+06	1.00695e+07	7.99708e+06	1.42203e+07	Not differentially expressed	0.895	0.173776	0.882
CAND2	O75155	CAND2_HUMAN	Cullin-associated NEDD8-dissociated protein 2	466361		116516	498189	545562			571604	360355	558583	Not differentially expressed	0.895	0.239517	0.89
S100A16	Q96FQ6	S10AG_HUMAN	Protein S100-A16	411521	693676	172622	301071	568242	3.35442e+06	150669	617444	394723	1.17269e+06	Not differentially expressed	0.895	0.275848	0.895
RPL27A	P46776	RL27A_HUMAN	Large ribosomal subunit protein uL15	4.48035e+06	2.02111e+06	5.77106e+06	4.44558e+06	8.80459e+06	9.0465e+06	2.84398e+06	1.22315e+07	4.17952e+06	8.23164e+06	Not differentially expressed	0.894	0.112206	0.868
KDR	P35968	VGFR2_HUMAN	Vascular endothelial growth factor receptor 2				245251	609618	456852		340012	245251	468828	Not differentially expressed	0.894	0.245302	0.891
HMG20A	Q9NP66	HM20A_HUMAN	High mobility group protein 20A	1.03919e+06	480073	550464	957317	960759	1.68974e+06	588767	3.2749e+06	756760	1.62854e+06	Not differentially expressed	0.893	0.124131	0.872
GRM7	Q14831	GRM7_HUMAN	Metabotropic glutamate receptor 7	1.02244e+06	318541	1.44114e+06	824050	911672		2.35022e+06		901542	1.63094e+06	Not differentially expressed	0.892	0.219739	0.888
PDS5A	Q29RF7	PDS5A_HUMAN	Sister chromatid cohesion protein PDS5 homolog A	486855	595176	622909	909978	1.69813e+06	947687		1.02273e+06	653730	1.22285e+06	Not differentially expressed	0.891	0.0645336	0.848
RETREG3	Q86VR2	RETR3_HUMAN	Reticulophagy regulator 3	1.8598e+06	501139	1.85592e+06	1.87692e+06	5.2198e+06	3.26507e+06	750683	2.98244e+06	1.52344e+06	3.0545e+06	Not differentially expressed	0.889	0.18657	0.884
POGZ	Q7Z3K3	POGZ_HUMAN	Pogo transposable element with ZNF domain	409313	297800	613376	428290	1.09125e+06	318489		1.37744e+06	437195	929058	Not differentially expressed	0.887	0.137747	0.874
SERPINB12	Q96P63	SPB12_HUMAN	Serpin B12		2.60705e+06	1.65568e+06	3.27601e+06	1.09378e+06	2.02172e+07	3.75001e+06	4.79634e+06	2.51292e+06	7.46433e+06	Not differentially expressed	0.885	0.290905	0.896
EPHB4	P54760	EPHB4_HUMAN	Ephrin type-B receptor 4	992950				4.26397e+06	989401		1.46293e+06	992950	2.23877e+06	Not differentially expressed	0.885	0.361793	0.902
LONP2	Q86WA8	LONP2_HUMAN	Lon protease homolog 2, peroxisomal	308873		227997	258772	574623			410570	265214	492596	Not differentially expressed	0.884	0.123265	0.869
MIOS	Q9NXC5	MIOS_HUMAN	GATOR2 complex protein MIOS	920238	442448	810952	795864	1.42608e+06	1.07164e+06		1.5077e+06	742376	1.33514e+06	Not differentially expressed	0.883	0.0653954	0.848
FAM89B	Q8N5H3	LRA25_HUMAN	Leucine repeat adapter protein 25	188037			147598	247338	381722			167817	314530	Not differentially expressed	0.883	0.184198	0.882
TMEM259	Q4ZIN3	MBRL_HUMAN	Membralin	447090	232880	371341	342273	943295			414080	348396	678688	Not differentially expressed	0.882	0.132717	0.873
NTN4	Q9HB63	NET4_HUMAN	Netrin-4				6.47099e+06	1.25107e+07	8.2581e+06		1.643e+07	6.47099e+06	1.23996e+07	Not differentially expressed	0.882	0.26095	0.892
SLC38A7	Q9NVC3	S38A7_HUMAN	Sodium-coupled neutral amino acid transporter 7	335858		151100		451597	381296			243479	416446	Not differentially expressed	0.881	0.212204	0.886
BTAF1	O14981	BTAF1_HUMAN	TATA-binding protein-associated factor 172	252765			162704	465534	113538		985374	207734	521482	Not differentially expressed	0.881	0.327371	0.899
PIGO	Q8TEQ8	PIGO_HUMAN	GPI ethanolamine phosphate transferase 3	1.24125e+06	1.09342e+06	1.80696e+06	1.95167e+06	4.15252e+06	1.48564e+06		3.27254e+06	1.52333e+06	2.97023e+06	Not differentially expressed	0.88	0.0953933	0.862
IFI16	Q16666	IF16_HUMAN	Gamma-interferon-inducible protein 16	476286	594843	593339	1.04026e+06	1.97667e+06	728187		1.17177e+06	676182	1.29221e+06	Not differentially expressed	0.88	0.096453	0.863
SAMHD1	Q9Y3Z3	SAMH1_HUMAN	Deoxynucleoside triphosphate triphosphohydrolase SAMHD1	1.0154e+06	809862	792122	2.01758e+06	2.19304e+06	1.24001e+06		2.81469e+06	1.15874e+06	2.08258e+06	Not differentially expressed	0.88	0.10279	0.865
CYP27A1	Q02318	CP27A_HUMAN	Sterol 26-hydroxylase, mitochondrial	1.63689e+06	942214	758573	1.12721e+06	2.70592e+06	1.17697e+06		2.40314e+06	1.11622e+06	2.09534e+06	Not differentially expressed	0.879	0.0894611	0.86
LIG4	P49917	DNLI4_HUMAN	DNA ligase 4	242428		246905	462211	742381	330015		701750	317181	591382	Not differentially expressed	0.879	0.123944	0.87
ARHGEF17	Q96PE2	ARHGH_HUMAN	Rho guanine nucleotide exchange factor 17	454863	192364	376125	305824	752995	475922		550737	332294	593218	Not differentially expressed	0.878	0.0757484	0.854
EIF2B5	Q13144	EI2BE_HUMAN	Translation initiation factor eIF2B subunit epsilon	784642	490923	647291	953130	1.45925e+06	802508		1.80336e+06	718996	1.35504e+06	Not differentially expressed	0.878	0.080872	0.856
TFAM	Q00059	TFAM_HUMAN	Transcription factor A, mitochondrial	1.09133e+07	3.25577e+06	7.94499e+06	6.96527e+06	9.81756e+06	2.46086e+07	4.98458e+06	1.86178e+07	7.26983e+06	1.45071e+07	Not differentially expressed	0.878	0.14117	0.876
LRRC32	Q14392	LRC32_HUMAN	Transforming growth factor beta activator LRRC32	373867			6.04267e+06	4.83235e+06	2.38297e+06		1.83143e+06	3.20827e+06	3.01558e+06	Not differentially expressed	0.878	0.419177	0.906
CALML5	Q9NZT1	CALL5_HUMAN	Calmodulin-like protein 5		7.70028e+06	2.01555e+06	2.06501e+07	1.70762e+06	1.02342e+08	1.12917e+07	1.26622e+07	1.0122e+07	3.20009e+07	Not differentially expressed	0.878	0.466081	0.909
UMPS	P11172	UMPS_HUMAN	Uridine 5'-monophosphate synthase	3.41699e+06	1.12915e+06	738489	874470	2.87282e+06	1.95432e+06		2.16787e+06	1.53977e+06	2.33167e+06	Not differentially expressed	0.873	0.143947	0.876
GDPD1	Q8N9F7	GDPD1_HUMAN	Lysophospholipase D GDPD1	2.3098e+06	617355	769074	504757	1.45136e+06	1.409e+06	995198	3.05088e+06	1.05025e+06	1.72661e+06	Not differentially expressed	0.872	0.130432	0.873
WASHC5	Q12768	WASC5_HUMAN	WASH complex subunit 5	2.65928e+06	322883	1.1692e+06	1.79732e+06	5.0523e+06	2.70071e+06	613110	2.41724e+06	1.48717e+06	2.69584e+06	Not differentially expressed	0.872	0.254512	0.893
SELENOF	O60613	SEP15_HUMAN	Selenoprotein F	973222	660991	604431	443536	2.31734e+06	781020	882191	1.20747e+06	670545	1.297e+06	Not differentially expressed	0.871	0.0759652	0.855
MICU2	Q8IYU8	MICU2_HUMAN	Calcium uptake protein 2, mitochondrial	277632				1.00615e+06	338383		384138	277632	576223	Not differentially expressed	0.871	0.325733	0.899
EXOSC10	Q01780	EXOSX_HUMAN	Exosome complex component 10	442884	170830	236186	288747	909154	279834	290955	776764	284662	564177	Not differentially expressed	0.87	0.11065	0.868
IGHM	P01871	IGHM_HUMAN	Immunoglobulin heavy constant mu	2.35134e+06	5.38597e+06	3.26485e+06	2.40246e+06	1.51945e+07	9.88475e+06	1.50064e+06	4.91546e+06	3.35115e+06	7.87383e+06	Not differentially expressed	0.87	0.201076	0.886
CTBP2	P56545	CTBP2_HUMAN	C-terminal-binding protein 2	763947	414965	785182	755174	1.37818e+06	1.20643e+06		1.04536e+06	679817	1.20999e+06	Not differentially expressed	0.869	0.0648232	0.848
C1QC	P02747	C1QC_HUMAN	Complement C1q subcomponent subunit C	1.31895e+06	876540	1.32577e+06	1.60789e+06	4.72008e+06	2.36589e+06	644547	3.80778e+06	1.28229e+06	2.88457e+06	Not differentially expressed	0.869	0.158714	0.879
TUBG1	P23258	TBG1_HUMAN	Tubulin gamma-1 chain	2.4692e+06	1.37203e+06	3.0304e+06	2.52706e+06	9.56882e+06	5.30096e+06	1.25687e+06	4.52148e+06	2.34967e+06	5.16203e+06	Not differentially expressed	0.868	0.156973	0.879
KAT8	Q9H7Z6	KAT8_HUMAN	Histone acetyltransferase KAT8				275286	407902	309206		1.00308e+06	275286	573395	Not differentially expressed	0.867	0.33284	0.899
RPL36AL	Q969Q0	RL36L_HUMAN	Ribosomal protein eL42-like	1.3218e+06	1.18272e+06	1.90884e+06	1.64071e+06	3.40939e+06	3.99338e+06	1.05743e+06	3.75252e+06	1.51351e+06	3.05318e+06	Not differentially expressed	0.866	0.0943337	0.863
DMAC2	Q9NW81	DMAC2_HUMAN	Distal membrane-arm assembly complex protein 2	358547			318260	784735			482888	338403	633811	Not differentially expressed	0.866	0.192286	0.883
RAB43	Q86YS6	RAB43_HUMAN	Ras-related protein Rab-43	374742				948975	1.00432e+06		334542	374742	762612	Not differentially expressed	0.866	0.334071	0.899
ZMAT4	Q9H898	ZMAT4_HUMAN	Zinc finger matrin-type protein 4	234847			108706	380340	227518		284560	171777	297473	Not differentially expressed	0.865	0.167715	0.879
VTI1B	Q9UEU0	VTI1B_HUMAN	Vesicle transport through interaction with t-SNAREs homolog 1B	568579			809089	1.02112e+06	1.29712e+06		1.41932e+06	688834	1.24585e+06	Not differentially expressed	0.864	0.133146	0.872
PEX5	P50542	PEX5_HUMAN	Peroxisomal targeting signal 1 receptor	190809				407507			296156	190809	351831	Not differentially expressed	0.864	0.301146	0.896
TERF2	Q15554	TERF2_HUMAN	Telomeric repeat-binding factor 2	777939	1.58494e+06	924998	1.2064e+06	2.56347e+06	2.1319e+06	1.05432e+06	2.61262e+06	1.12357e+06	2.09058e+06	Not differentially expressed	0.863	0.0678696	0.851
ZC3HAV1	Q7Z2W4	ZCCHV_HUMAN	Zinc finger CCCH-type antiviral protein 1	504885	950208	804812	948942	2.3429e+06	1.04482e+06		1.15153e+06	802212	1.51309e+06	Not differentially expressed	0.861	0.0907455	0.86
EIF2B2	P49770	EI2BB_HUMAN	Translation initiation factor eIF2B subunit beta	609709			262625	806985	654323			436167	730654	Not differentially expressed	0.861	0.227497	0.888
RPS11	P62280	RS11_HUMAN	Small ribosomal subunit protein uS17	2.63864e+07	1.07183e+07	2.88385e+07	3.23833e+07	6.94403e+07	4.31222e+07	1.95649e+07	4.89394e+07	2.45816e+07	4.52667e+07	Not differentially expressed	0.86	0.112633	0.868
PGM5	Q15124	PGM5_HUMAN	Phosphoglucomutase-like protein 5	803305	504730	832270	824920	1.88369e+06	1.93695e+06		628442	741306	1.48303e+06	Not differentially expressed	0.86	0.11516	0.869
SERPINB8	P50452	SPB8_HUMAN	Serpin B8	460679	534487	259049	388369	328169	1.78904e+06		636066	410646	917760	Not differentially expressed	0.86	0.165109	0.88
PLXNB2	O15031	PLXB2_HUMAN	Plexin-B2	8.05783e+06	9.07446e+06	8.96645e+06	8.87281e+06	2.86487e+07	1.89255e+07	7.43504e+06	1.55833e+07	8.74289e+06	1.76481e+07	Not differentially expressed	0.858	0.0763032	0.855
NUDT19	A8MXV4	NUD19_HUMAN	Acyl-coenzyme A diphosphatase NUDT19	770429		633221	937426	2.23773e+06	1.06917e+06		1.13791e+06	780358	1.4816e+06	Not differentially expressed	0.858	0.108662	0.866
TCF25	Q9BQ70	TCF25_HUMAN	Ribosome quality control complex subunit TCF25	220855			91116.4	388528			170174	155986	279351	Not differentially expressed	0.858	0.269887	0.893
RBFOX1	Q9NWB1	RFOX1_HUMAN	RNA binding protein fox-1 homolog 1	1.02436e+06	542367	750175	561306	936904	377736		5.66375e+06	719551	2.32613e+06	Not differentially expressed	0.858	0.285588	0.896
SORBS1	Q9BX66	SRBS1_HUMAN	Sorbin and SH3 domain-containing protein 1	7.45444e+06	5.0483e+06	6.52612e+06	6.3499e+06	2.56339e+07	1.93465e+07	1.80517e+06	1.87693e+07	6.34469e+06	1.63887e+07	Not differentially expressed	0.857	0.253625	0.893
OGT	O15294	OGT1_HUMAN	UDP-N-acetylglucosamine--peptide N-acetylglucosaminyltransferase 110 kDa subunit	804964	536988	154138	951652	897986	508982		1.63924e+06	611936	1.0154e+06	Not differentially expressed	0.856	0.222755	0.889
ERGIC2	Q96RQ1	ERGI2_HUMAN	Endoplasmic reticulum-Golgi intermediate compartment protein 2	503052	447621	828655	694354	1.41157e+06	1.18228e+06	659543	1.26022e+06	618420	1.1284e+06	Not differentially expressed	0.855	0.0562551	0.844
LRRC59	Q96AG4	LRC59_HUMAN	Leucine-rich repeat-containing protein 59	4.65181e+06	3.45155e+06	5.051e+06	4.62513e+06	1.1687e+07	1.06705e+07	3.02475e+06	1.06379e+07	4.44487e+06	9.00505e+06	Not differentially expressed	0.855	0.0984278	0.864
TMEM41A	Q96HV5	TM41A_HUMAN	Transmembrane protein 41A				977893	2.40883e+06	1.29909e+06			977893	1.85396e+06	Not differentially expressed	0.855	0.327593	0.898
RNF2	Q99496	RING2_HUMAN	E3 ubiquitin-protein ligase RING2		165128		143807	266328	167138		485828	154467	306432	Not differentially expressed	0.854	0.188618	0.883
UQCRC1	P31930	QCR1_HUMAN	Cytochrome b-c1 complex subunit 1, mitochondrial	1.61563e+08	5.19135e+07	9.02273e+07	8.17495e+07	3.40083e+08	1.84541e+08	6.76418e+07	1.5525e+08	9.63633e+07	1.86879e+08	Not differentially expressed	0.853	0.134616	0.874
PLBD1	Q6P4A8	PLBL1_HUMAN	Phospholipase B-like 1		426123	175091	586003	278372	1.13763e+06		812700	395739	742900	Not differentially expressed	0.852	0.225197	0.889
DHX15	O43143	DHX15_HUMAN	ATP-dependent RNA helicase DHX15	2.98793e+06	2.54857e+06	3.15748e+06	4.03697e+06	6.1692e+06	4.81377e+06	2.89139e+06	1.19791e+07	3.18274e+06	6.46336e+06	Not differentially expressed	0.851	0.0893376	0.861
SCAP	Q12770	SCAP_HUMAN	Sterol regulatory element-binding protein cleavage-activating protein		111691	119647	161401				232955	130913	232955	Not differentially expressed	0.85	0.253126	0.891
SERPINB2	P05120	PAI2_HUMAN	Plasminogen activator inhibitor 2		843148				6.28639e+06	367358		843148	3.32687e+06	Not differentially expressed	0.85	0.594771	0.914
RPS2	P15880	RS2_HUMAN	Small ribosomal subunit protein uS5	3.04732e+07	1.86753e+07	4.26182e+07	4.35164e+07	9.32726e+07	8.23936e+07	2.84511e+07	5.04754e+07	3.38208e+07	6.36482e+07	Not differentially expressed	0.847	0.101764	0.865
MCU	Q8NE86	MCU_HUMAN	Calcium uniporter protein, mitochondrial	3.44103e+06	883756	2.48444e+06	1.60011e+06	6.10889e+06	5.13965e+06	1.01112e+06	3.98571e+06	2.10233e+06	4.06134e+06	Not differentially expressed	0.847	0.191107	0.885
AK3	Q9UIJ7	KAD3_HUMAN	GTP:AMP phosphotransferase AK3, mitochondrial	1.62231e+07	9.97391e+06	1.11022e+07	9.04318e+06	1.8889e+07	2.63542e+07	1.58062e+07	2.1569e+07	1.15856e+07	2.06546e+07	Vessel enriched	0.846	0.0444584	0.834
APPL2	Q8NEU8	DP13B_HUMAN	DCC-interacting protein 13-beta	2.85336e+06	1.06853e+06	712022	1.29182e+06	2.98722e+06	2.3795e+06		1.76753e+06	1.48143e+06	2.37808e+06	Not differentially expressed	0.845	0.132009	0.873
GTF2B	Q00403	TF2B_HUMAN	Transcription initiation factor IIB	319298	294487	283348	252916	503612	603665	384822	597894	287513	522498	Vessel enriched	0.844	0.0356844	0.825
PCYT1B	Q9Y5K3	PCY1B_HUMAN	Choline-phosphate cytidylyltransferase B	544461	465113	621416	418944	1.69299e+06	872825		508832	512484	1.02488e+06	Not differentially expressed	0.844	0.108155	0.866
ADARB1	P78563	RED1_HUMAN	Double-stranded RNA-specific editase 1	775788	903749	982010	736086	2.32763e+06	1.2956e+06	607918	2.8672e+06	849408	1.77459e+06	Not differentially expressed	0.844	0.111904	0.868
SLC39A7	Q92504	S39A7_HUMAN	Zinc transporter SLC39A7	1.36216e+06	687067	999277	1.01508e+06	3.49337e+06	1.61128e+06	468596	3.73466e+06	1.0159e+06	2.32698e+06	Not differentially expressed	0.844	0.191819	0.885
TTC39B	Q5VTQ0	TT39B_HUMAN	Tetratricopeptide repeat protein 39B	485980			201054	370284	850009			343517	610147	Not differentially expressed	0.844	0.277559	0.894
PRPF19	Q9UMS4	PRP19_HUMAN	Pre-mRNA-processing factor 19	5.8153e+06	4.0442e+06	6.25902e+06	6.60234e+06	1.32901e+07	8.40644e+06	4.67027e+06	1.9299e+07	5.68021e+06	1.14165e+07	Not differentially expressed	0.843	0.0986651	0.864
IBA57	Q5T440	CAF17_HUMAN	Putative transferase CAF17, mitochondrial	7.00837e+06	2.25055e+06	5.92295e+06	4.58058e+06	1.60594e+07	1.06279e+07	3.40261e+06	7.63464e+06	4.94061e+06	9.43113e+06	Not differentially expressed	0.843	0.142356	0.876
PON2	Q15165	PON2_HUMAN	Serum paraoxonase/arylesterase 2	8.31249e+06	2.01954e+07	1.41212e+07	1.58431e+07	3.48778e+07	3.077e+07	1.36734e+07	2.64163e+07	1.46181e+07	2.64344e+07	Not differentially expressed	0.842	0.0800929	0.857
NFYB	P25208	NFYB_HUMAN	Nuclear transcription factor Y subunit beta	480603	817189	319312	493049	577686	821234		1.50442e+06	527538	967780	Not differentially expressed	0.842	0.115981	0.869
HTATSF1	O43719	HTSF1_HUMAN	17S U2 SnRNP complex component HTATSF1	997690	1.51792e+06	1.02183e+06	1.37344e+06	3.31054e+06	1.51208e+06		2.02247e+06	1.22772e+06	2.2817e+06	Not differentially expressed	0.841	0.0816892	0.857
PIGT	Q969N2	PIGT_HUMAN	GPI transamidase component PIG-T	2.34039e+06	1.19583e+06	2.43719e+06	2.81574e+06	5.65658e+06	3.35701e+06	1.70789e+06	6.09218e+06	2.19729e+06	4.20341e+06	Not differentially expressed	0.841	0.111275	0.868
SLC4A2	P04920	B3A2_HUMAN	Anion exchange protein 2		1.13073e+07	1.39316e+07	1.18532e+07	6.52378e+07	3.11616e+07	1.61273e+06	7.22906e+07	1.2364e+07	4.25757e+07	Not differentially expressed	0.841	0.455359	0.908
NACC1	Q96RE7	NACC1_HUMAN	Nucleus accumbens-associated protein 1	290568	141127	178629	253208	208802			661274	215883	435038	Not differentially expressed	0.84	0.188822	0.884
DNAJC13	O75165	DJC13_HUMAN	DnaJ homolog subfamily C member 13	612647		454460	536509	1.83188e+06	519324		898149	534538	1.08312e+06	Not differentially expressed	0.839	0.154181	0.877
UBAC2	Q8NBM4	UBAC2_HUMAN	Ubiquitin-associated domain-containing protein 2			286149		710685			368481	286149	539583	Not differentially expressed	0.839	0.340094	0.9
TSFM	P43897	EFTS_HUMAN	Elongation factor Ts, mitochondrial	1.14205e+06		114386	1.11903e+06	2.07564e+06	494945		813899	791825	1.12816e+06	Not differentially expressed	0.839	0.370974	0.903
ATP6AP2	O75787	RENR_HUMAN	Renin receptor	1.72207e+06	568506	1.08097e+06	700288	1.87922e+06	1.35532e+06	1.03726e+06	2.85228e+06	1.01796e+06	1.78102e+06	Not differentially expressed	0.836	0.102624	0.865
CYSTM1	Q9H1C7	CYTM1_HUMAN	Cysteine-rich and transmembrane domain-containing protein 1	2.29665e+06	1.8078e+06	1.7197e+06	2.02988e+06	4.95572e+06	6.83955e+06	1.60179e+06	2.69788e+06	1.96351e+06	4.02373e+06	Not differentially expressed	0.834	0.103591	0.866
SYVN1	Q86TM6	SYVN1_HUMAN	E3 ubiquitin-protein ligase synoviolin	1.27067e+06	1.60817e+06	2.38869e+06	2.55379e+06	4.34916e+06	2.77395e+06	1.34118e+06	7.78129e+06	1.95533e+06	4.06139e+06	Not differentially expressed	0.834	0.142628	0.876
DDX47	Q9H0S4	DDX47_HUMAN	Probable ATP-dependent RNA helicase DDX47	358199			379469	910281	221322		1.40779e+06	368834	846463	Not differentially expressed	0.834	0.31149	0.898
BLOC1S4	Q9NUP1	BL1S4_HUMAN	Biogenesis of lysosome-related organelles complex 1 subunit 4		286642	267932	208512	543143	370780			254362	456961	Not differentially expressed	0.832	0.147252	0.875
VEZF1	Q14119	VEZF1_HUMAN	Vascular endothelial zinc finger 1	291262	312505	240138	457457	386312	435741		1.05447e+06	325341	625507	Not differentially expressed	0.83	0.113829	0.868
SF3B2	Q13435	SF3B2_HUMAN	Splicing factor 3B subunit 2	2.8548e+06	4.28396e+06	2.68404e+06	3.31031e+06	6.09892e+06	4.82146e+06	3.95085e+06	9.3246e+06	3.28328e+06	6.04896e+06	Not differentially expressed	0.829	0.0599921	0.846
MFSD8	Q8NHS3	MFSD8_HUMAN	Major facilitator superfamily domain-containing protein 8	177119		123802	107465	457264	179604		160892	136129	265920	Not differentially expressed	0.829	0.153925	0.877
ARL8B	Q9NVJ2	ARL8B_HUMAN	ADP-ribosylation factor-like protein 8B	8.34218e+06	5.46137e+06	3.27516e+06	5.65343e+06	1.9883e+07	9.99819e+06	2.39482e+06	1.76698e+07	5.68303e+06	1.24865e+07	Not differentially expressed	0.829	0.210394	0.887
NFIB	O00712	NFIB_HUMAN	Nuclear factor 1 B-type	375445		597591	350009	725217	756127		801346	441015	760897	Not differentially expressed	0.828	0.0971976	0.862
NUP153	P49790	NU153_HUMAN	Nuclear pore complex protein Nup153	1.09447e+06	1.52328e+06	1.06116e+06	1.43487e+06	2.48352e+06	1.83807e+06	1.06426e+06	5.17903e+06	1.27845e+06	2.64122e+06	Not differentially expressed	0.827	0.112746	0.869
DERA	Q9Y315	DEOC_HUMAN	Deoxyribose-phosphate aldolase	361078	1.33924e+06		682814	1.40845e+06	1.20222e+06		1.08574e+06	794377	1.23214e+06	Not differentially expressed	0.826	0.164332	0.879
TAGLN	Q01995	TAGL_HUMAN	Transgelin	1.31679e+06	2.93404e+06	960204	1.55837e+06	2.77575e+06	6.34962e+06	498557	6.49562e+06	1.69235e+06	4.02989e+06	Not differentially expressed	0.826	0.283837	0.896
CHD1L	Q86WJ1	CHD1L_HUMAN	Chromodomain-helicase-DNA-binding protein 1-like	144297	94244.5		244025	152469			457647	160855	305058	Not differentially expressed	0.825	0.250519	0.892
TMEM63A	O94886	CSCL1_HUMAN	CSC1-like protein 1	648690	1.75531e+06	1.00197e+06	1.20056e+06	4.0367e+06	2.25364e+06	591240	2.49299e+06	1.15163e+06	2.34364e+06	Not differentially expressed	0.823	0.178084	0.883
C6orf136	Q5SQH8	CF136_HUMAN	Uncharacterized protein C6orf136	111976	284533	349882		395229				248797	395229	Not differentially expressed	0.823	0.354169	0.901
ABLIM3	O94929	ABLM3_HUMAN	Actin-binding LIM protein 3	324100			185822	766710	342438		311034	254961	473394	Not differentially expressed	0.822	0.211159	0.887
YIPF5	Q969M3	YIPF5_HUMAN	Protein YIPF5	881713	334119	584341	675005	2.0557e+06	1.16828e+06	351852	1.34122e+06	618795	1.22926e+06	Not differentially expressed	0.821	0.16139	0.88
CELF4	Q9BZC1	CELF4_HUMAN	CUGBP Elav-like family member 4	290896			266511		251045		959019	278703	605032	Not differentially expressed	0.817	0.309349	0.897
ACADM	P11310	ACADM_HUMAN	Medium-chain specific acyl-CoA dehydrogenase, mitochondrial	6.94521e+06	5.61506e+06	9.3868e+06	8.96545e+06	2.55589e+07	2.04214e+07	4.46267e+06	1.35306e+07	7.72813e+06	1.59934e+07	Not differentially expressed	0.816	0.150451	0.878
NT5E	P21589	5NTD_HUMAN	5'-nucleotidase	3.18973e+06	2.56955e+06	3.70617e+06	2.41818e+06	1.13764e+07	7.29755e+06	1.42161e+06	5.97337e+06	2.97091e+06	6.51722e+06	Not differentially expressed	0.816	0.181562	0.883
POMGNT1	Q8WZA1	PMGT1_HUMAN	Protein O-linked-mannose beta-1,2-N-acetylglucosaminyltransferase 1	435862	154220	370663	436954	761411	424942			349425	593176	Not differentially expressed	0.816	0.194251	0.884
INPP5A	Q14642	I5P1_HUMAN	Inositol polyphosphate-5-phosphatase A	3.25035e+06	716564	1.4744e+06	1.16827e+06	4.36103e+06	4.21895e+06	807321	2.59809e+06	1.6524e+06	2.99635e+06	Not differentially expressed	0.816	0.206807	0.887
WRNIP1	Q96S55	WRIP1_HUMAN	ATPase WRNIP1	484430		243595		284770			1.2848e+06	364013	784787	Not differentially expressed	0.816	0.353334	0.901
MRPL48	Q96GC5	RM48_HUMAN	Large ribosomal subunit protein mL48	568248		112710		1.03962e+06	420014	134789	669965	340479	566096	Not differentially expressed	0.816	0.3709	0.903
MRPL11	Q9Y3B7	RM11_HUMAN	Large ribosomal subunit protein uL11m	358978		881806		1.00733e+06	1.05979e+06		909340	620392	992151	Not differentially expressed	0.815	0.189151	0.883
QPCTL	Q9NXS2	QPCTL_HUMAN	Glutaminyl-peptide cyclotransferase-like protein	742521		735021	415659	1.11537e+06	1.7464e+06	449073	1.50957e+06	631067	1.2051e+06	Not differentially expressed	0.814	0.158382	0.879
CPSF1	Q10570	CPSF1_HUMAN	Cleavage and polyadenylation specificity factor subunit 1	1.13813e+06	636523	1.01963e+06	980227	1.73323e+06	1.03917e+06	956694	3.99777e+06	943626	1.93172e+06	Not differentially expressed	0.813	0.12364	0.871
UBL5	Q9BZL1	UBL5_HUMAN	Ubiquitin-like protein 5	750586	1.82368e+06		730718	1.02818e+06	1.27288e+06	1.7357e+06	4.19348e+06	1.10166e+06	2.05756e+06	Not differentially expressed	0.813	0.18327	0.883
DAG1	Q14118	DAG1_HUMAN	Dystroglycan 1	3.92662e+06	7.46712e+06	5.04722e+06	4.75856e+06	8.21715e+06	2.60047e+07	2.65266e+06	1.18364e+07	5.29988e+06	1.21777e+07	Not differentially expressed	0.813	0.201963	0.886
LMCD1	Q9NZU5	LMCD1_HUMAN	LIM and cysteine-rich domains protein 1	1.21079e+06	1.5153e+06	1.50147e+06	1.47592e+06	3.76213e+06	1.81711e+06		2.26642e+06	1.42587e+06	2.61522e+06	Not differentially expressed	0.812	0.0806984	0.856
EDC4	Q6P2E9	EDC4_HUMAN	Enhancer of mRNA-decapping protein 4	750111	354950	453990	920312	1.15536e+06	737510	1.38345e+06	893791	619841	1.04253e+06	Not differentially expressed	0.811	0.0821932	0.858
FIBP	O43427	FIBP_HUMAN	Acidic fibroblast growth factor intracellular-binding protein	1.41923e+06	401949	585007	457884	1.35008e+06	1.24811e+06		783524	716018	1.12724e+06	Not differentially expressed	0.811	0.145536	0.876
TMX3	Q96JJ7	TMX3_HUMAN	Protein disulfide-isomerase TMX3	6.08106e+06	5.27717e+06	8.63522e+06	6.6563e+06	1.23158e+07	1.10449e+07	1.01617e+07	1.25453e+07	6.66244e+06	1.15169e+07	Vessel enriched	0.808	0.0426295	0.833
TUBGCP3	Q96CW5	GCP3_HUMAN	Gamma-tubulin complex component 3	473096		367015	409470	1.37089e+06	394816		705268	416527	823657	Not differentially expressed	0.808	0.165059	0.879
TOR3A	Q9H497	TOR3A_HUMAN	Torsin-3A	209355		125143	93142.4	320137			173255	142547	246696	Not differentially expressed	0.807	0.205801	0.886
AARS2	Q5JTZ9	SYAM_HUMAN	Alanine--tRNA ligase, mitochondrial	281465				826277	248238		582791	281465	552435	Not differentially expressed	0.807	0.366036	0.902
HLA-DPB1	P04440	DPB1_HUMAN	HLA class II histocompatibility antigen, DP beta 1 chain				326356	649292	761211		376094	326356	595532	Not differentially expressed	0.806	0.305985	0.897
REXO2	Q9Y3B8	ORN_HUMAN	Oligoribonuclease, mitochondrial	1.92169e+06	1.2764e+06	1.07296e+06		2.21582e+06	2.72012e+06		2.32703e+06	1.42368e+06	2.42099e+06	Not differentially expressed	0.805	0.108615	0.866
STAT3	P40763	STAT3_HUMAN	Signal transducer and activator of transcription 3	1.27174e+06	819706	1.04671e+06	1.8835e+06	3.10184e+06	1.08669e+06		2.70809e+06	1.25542e+06	2.29887e+06	Not differentially expressed	0.804	0.139895	0.875
ZNF638	Q14966	ZN638_HUMAN	Zinc finger protein 638	416353		349318	479303	563026	362509		1.81648e+06	414992	914004	Not differentially expressed	0.804	0.219767	0.888
SLC25A6	P12236	ADT3_HUMAN	ADP/ATP translocase 3	3.07293e+08	7.60214e+07	3.60679e+08	2.2638e+08	6.4534e+08	2.31638e+08	2.88238e+08	4.1035e+08	2.42593e+08	3.93891e+08	Not differentially expressed	0.803	0.162198	0.88
ATRAID	Q6UW56	ARAID_HUMAN	All-trans retinoic acid-induced differentiation factor	591255				1.04689e+06	993881		1.05611e+06	591255	1.03229e+06	Not differentially expressed	0.803	0.266161	0.893
SDR9C7	Q8NEX9	DR9C7_HUMAN	Short-chain dehydrogenase/reductase family 9C member 7				760838		2.25178e+06		782265	760838	1.51702e+06	Not differentially expressed	0.803	0.40485	0.904
MANF	P55145	MANF_HUMAN	Mesencephalic astrocyte-derived neurotrophic factor	1.00298e+06	603212	803778	835995	1.64395e+06	1.94935e+06	400356	2.92408e+06	811491	1.72943e+06	Not differentially expressed	0.802	0.179723	0.883
MAEA	Q7L5Y9	MAEA_HUMAN	E3 ubiquitin-protein transferase MAEA	511674	157317	693265	802428	1.1824e+06	532543		818301	541171	844415	Not differentially expressed	0.801	0.20678	0.887
CUSTOS	Q96C57	CSTOS_HUMAN	Protein CUSTOS		611110	315569	493951	769295	614146		1.06477e+06	473544	816069	Not differentially expressed	0.8	0.128295	0.871
NOLC1	Q14978	NOLC1_HUMAN	Nucleolar and coiled-body phosphoprotein 1	2.71348e+06	2.40231e+06	2.72353e+06	2.59379e+06	5.68013e+06	4.20477e+06	1.63677e+06	1.08065e+07	2.60828e+06	5.58205e+06	Not differentially expressed	0.799	0.151433	0.878
APH1B	Q8WW43	APH1B_HUMAN	Gamma-secretase subunit APH-1B		288267			346699	725738			288267	536218	Not differentially expressed	0.799	0.370062	0.902
PBRM1	Q86U86	PB1_HUMAN	Protein polybromo-1				340679	570093	307893		1.18586e+06	340679	687949	Not differentially expressed	0.799	0.386236	0.903
PUS1	Q9Y606	PUS1_HUMAN	Pseudouridylate synthase 1 homolog	852712	367131	773362	766134	1.47447e+06	1.3299e+06		757327	689835	1.18724e+06	Not differentially expressed	0.798	0.118338	0.869
MRPL22	Q9NWU5	RM22_HUMAN	Large ribosomal subunit protein uL22m	1.64903e+06	368571	1.62615e+06	1.04983e+06	1.99969e+06	1.71864e+06		1.57283e+06	1.1734e+06	1.76372e+06	Not differentially expressed	0.798	0.178604	0.882
MPHOSPH8	Q99549	MPP8_HUMAN	M-phase phosphoprotein 8	767074				1.95239e+06	1.06065e+06	453366	3.36702e+06	767074	1.70836e+06	Not differentially expressed	0.798	0.446703	0.907
MRPL50	Q8N5N7	RM50_HUMAN	Large ribosomal subunit protein mL50	985773	315706	482521	334613	942619	513471		1.14931e+06	529653	868465	Not differentially expressed	0.797	0.154744	0.878
SDAD1	Q9NVU7	SDA1_HUMAN	Protein SDA1 homolog				236912	264659			639318	236912	451989	Not differentially expressed	0.796	0.387559	0.903
ITGA4	P13612	ITA4_HUMAN	Integrin alpha-4			786685		3.13047e+06	2.22167e+06	404249	1.23899e+06	786685	1.74884e+06	Not differentially expressed	0.796	0.459264	0.908
ZNF280D	Q6N043	Z280D_HUMAN	Zinc finger protein 280D				144313	186940			335263	144313	261101	Not differentially expressed	0.795	0.357725	0.901
SPTLC2	O15270	SPTC2_HUMAN	Serine palmitoyltransferase 2	1.09844e+06	909757	916292	1.35823e+06	3.22084e+06	1.6953e+06	790596	2.60126e+06	1.07068e+06	2.077e+06	Not differentially expressed	0.794	0.117288	0.87
HERPUD1	Q15011	HERP1_HUMAN	Homocysteine-responsive endoplasmic reticulum-resident ubiquitin-like domain member 1 protein	133783		105309	134110	503221	57864.9		338078	124401	299721	Not differentially expressed	0.794	0.308449	0.898
PDCD4	Q53EL6	PDCD4_HUMAN	Programmed cell death protein 4	1.28787e+06	1.04406e+06	986164	1.1829e+06	4.52127e+06	4.37608e+06	434326	1.64582e+06	1.12525e+06	2.74437e+06	Not differentially expressed	0.793	0.248891	0.892
APOE	P02649	APOE_HUMAN	Apolipoprotein E	1.21896e+07	3.87433e+06	7.56524e+06	4.61312e+06	6.12403e+06	2.42414e+07	5.64574e+06	1.75573e+07	7.06057e+06	1.33921e+07	Not differentially expressed	0.79	0.188839	0.884
SLC37A3	Q8NCC5	SPX3_HUMAN	Sugar phosphate exchanger 3	289741	208082	397204	200223	670808	474179		295132	273812	480039	Not differentially expressed	0.788	0.116898	0.869
RBM17	Q96I25	SPF45_HUMAN	Splicing factor 45	864138	917838	565895	850243	1.02772e+06	1.03723e+06	727725	4.3503e+06	799528	1.78574e+06	Not differentially expressed	0.786	0.168556	0.881
UPF2	Q9HAU5	RENT2_HUMAN	Regulator of nonsense transcripts 2	935839	686557	1.10925e+06	1.51591e+06	1.20539e+06			2.56491e+06	1.06189e+06	1.88515e+06	Not differentially expressed	0.786	0.180159	0.882
PREB	Q9HCU5	PREB_HUMAN	Prolactin regulatory element-binding protein	2.32244e+06	1.21526e+06	2.28251e+06	2.72954e+06	7.35078e+06	4.29676e+06	964616	5.10487e+06	2.13744e+06	4.42926e+06	Not differentially expressed	0.786	0.209005	0.887
FAM8A1	Q9UBU6	FA8A1_HUMAN	Protein FAM8A1	595450	417530	673261	708213	1.27408e+06	649048	443408	2.84877e+06	598613	1.30383e+06	Not differentially expressed	0.785	0.176749	0.882
ACOT9	Q9Y305	ACOT9_HUMAN	Acyl-coenzyme A thioesterase 9, mitochondrial	6.73373e+06	1.58638e+06	6.85524e+06	5.05098e+06	1.6096e+07	8.39751e+06	3.32853e+06	7.24351e+06	5.05658e+06	8.76638e+06	Not differentially expressed	0.785	0.20538	0.887
PURA	Q00577	PURA_HUMAN	Transcriptional activator protein Pur-alpha	2.87651e+07	2.34502e+07	3.19968e+07	3.22751e+07	5.74331e+07	4.33703e+07	6.08906e+07	4.01182e+07	2.91218e+07	5.0453e+07	Not differentially expressed	0.782	0.0509998	0.84
TMEM11	P17152	TMM11_HUMAN	Transmembrane protein 11, mitochondrial	1.51723e+06	529624	1.1262e+06	794987	2.93753e+06	3.64195e+06	786548	747849	992010	2.02847e+06	Not differentially expressed	0.782	0.209477	0.887
PSMC4	P43686	PRS6B_HUMAN	26S proteasome regulatory subunit 6B	3.69701e+06	3.19603e+06	2.07156e+06	2.60724e+06	5.31575e+06	4.3796e+06		4.90568e+06	2.89296e+06	4.86701e+06	Not differentially expressed	0.78	0.0829245	0.857
VASP	P50552	VASP_HUMAN	Vasodilator-stimulated phosphoprotein	2.33098e+06	1.89658e+06	1.38437e+06	1.52709e+06	6.61851e+06	4.87038e+06	1.08041e+06	2.33292e+06	1.78475e+06	3.72555e+06	Not differentially expressed	0.78	0.17675	0.882
TUFM	P49411	EFTU_HUMAN	Elongation factor Tu, mitochondrial	1.27777e+06	1.75253e+06	827887	1.78028e+06	5.35737e+06	2.47473e+06	216741	9.99188e+06	1.40961e+06	4.51018e+06	Not differentially expressed	0.78	0.418808	0.906
CCDC12	Q8WUD4	CCD12_HUMAN	Coiled-coil domain-containing protein 12	350321			235399	317490	520662		722651	292860	520268	Not differentially expressed	0.778	0.208985	0.886
RASGRP2	Q7LDG7	GRP2_HUMAN	RAS guanyl-releasing protein 2	156398				654217	135186		217823	156398	335742	Not differentially expressed	0.777	0.434764	0.906
INPP5D	Q92835	SHIP1_HUMAN	Phosphatidylinositol 3,4,5-trisphosphate 5-phosphatase 1	490096	429294	416868	673803	1.28309e+06	629567		744937	502515	885865	Not differentially expressed	0.776	0.102757	0.865
CD59	P13987	CD59_HUMAN	CD59 glycoprotein	5.37202e+07	3.67148e+07	2.98436e+07	3.04652e+07	1.32118e+08	5.55618e+07	2.792e+07	7.50505e+07	3.76859e+07	7.26626e+07	Not differentially expressed	0.775	0.139465	0.875
MORF4L1	Q9UBU8	MO4L1_HUMAN	Mortality factor 4-like protein 1	501049	777860	525502	1.11968e+06	1.06785e+06	2.99964e+06	315340	1.94413e+06	731022	1.58174e+06	Not differentially expressed	0.775	0.241367	0.891
MAK16	Q9BXY0	MAK16_HUMAN	Protein MAK16 homolog			348999		457430			780177	348999	618803	Not differentially expressed	0.775	0.364569	0.901
CFHR1	Q03591	FHR1_HUMAN	Complement factor H-related protein 1	61410.8	186777	168276	18524.2		132307			108747	132307	Not differentially expressed	0.775	0.523225	0.911
LARP7	Q4G0J3	LARP7_HUMAN	La-related protein 7	475764	629166	560390	527084	1.03665e+06	680870		1.14931e+06	548101	955610	Not differentially expressed	0.774	0.0834859	0.857
RRAGA	Q7L523	RRAGA_HUMAN	Ras-related GTP-binding protein A	1.83162e+06	755185	843429	1.18567e+06	3.53279e+06	1.28142e+06		1.40525e+06	1.15398e+06	2.07315e+06	Not differentially expressed	0.773	0.16095	0.879
LYRM7	Q5U5X0	LYRM7_HUMAN	Complex III assembly factor LYRM7	519951	326175	623552		806669				489893	806669	Not differentially expressed	0.77	0.319433	0.898
RPS17	P08708	RS17_HUMAN	Small ribosomal subunit protein eS17	6.14242e+06	2.35695e+06	4.42427e+06	3.44116e+06	7.38021e+06	6.92035e+06	5.26818e+06	6.90262e+06	4.0912e+06	6.61784e+06	Not differentially expressed	0.769	0.0797116	0.857
WDFY1	Q8IWB7	WDFY1_HUMAN	WD repeat and FYVE domain-containing protein 1	2.50195e+06	1.62037e+06	2.80478e+06	2.23454e+06	7.61146e+06	4.54008e+06	1.80802e+06	3.42936e+06	2.29041e+06	4.34723e+06	Not differentially expressed	0.769	0.126842	0.872
PNPLA6	Q8IY17	PLPL6_HUMAN	Patatin-like phospholipase domain-containing protein 6	3.83576e+06	1.31262e+06	4.22672e+06	3.69796e+06	9.60236e+06	3.93802e+06	2.90366e+06	6.0389e+06	3.26826e+06	5.62074e+06	Not differentially expressed	0.769	0.157676	0.879
ATP7A	Q04656	ATP7A_HUMAN	Copper-transporting ATPase 1	325057		282124	164768	841249	361019		246133	257316	482800	Not differentially expressed	0.769	0.206428	0.886
NCBP3	Q53F19	NCBP3_HUMAN	Nuclear cap-binding protein subunit 3	236884	302207	148752	271753	801866	222444		345201	239899	456503	Not differentially expressed	0.768	0.166354	0.88
PECR	Q9BY49	PECR_HUMAN	Peroxisomal trans-2-enoyl-CoA reductase	1.35546e+06	395030	438702	411081	1.14932e+06	1.0638e+06		699045	650067	970719	Not differentially expressed	0.768	0.171026	0.881
RPS18	P62269	RS18_HUMAN	Small ribosomal subunit protein uS13	1.81917e+07	9.82288e+06	1.86547e+07	1.66489e+07	2.69078e+07	4.1063e+07	8.82128e+06	4.7795e+07	1.58295e+07	3.11468e+07	Not differentially expressed	0.767	0.176982	0.882
WDR5	P61964	WDR5_HUMAN	WD repeat-containing protein 5	1.08906e+06	667861	836959	1.1039e+06	2.46478e+06	2.00599e+06	387358	2.93738e+06	924444	1.94888e+06	Not differentially expressed	0.766	0.220348	0.889
CAMK4	Q16566	KCC4_HUMAN	Calcium/calmodulin-dependent protein kinase type IV	766532	1.1725e+06	389135	549523				1.12489e+06	719423	1.12489e+06	Not differentially expressed	0.765	0.33571	0.9
LMBRD1	Q9NUN5	LMBD1_HUMAN	Lysosomal cobalamin transport escort protein LMBD1	689287	704046	455785	594945	1.905e+06	1.00899e+06		556883	611016	1.15696e+06	Not differentially expressed	0.764	0.146697	0.876
AGPAT2	O15120	PLCB_HUMAN	1-acyl-sn-glycerol-3-phosphate acyltransferase beta	957945		516800	655590	2.02209e+06	1.15466e+06		680842	710111	1.28586e+06	Not differentially expressed	0.764	0.185129	0.883
SRRM2	Q9UQ35	SRRM2_HUMAN	Serine/arginine repetitive matrix protein 2	705458	492925	487097	907352	684654	438182		4.00349e+06	648208	1.70877e+06	Not differentially expressed	0.764	0.289507	0.896
SIPA1	Q96FS4	SIPA1_HUMAN	Signal-induced proliferation-associated protein 1	6.03457e+06	4.78694e+06	3.33575e+06	5.64214e+06	1.97838e+07	1.23144e+07	1.97529e+06	9.3816e+06	4.94985e+06	1.08638e+07	Not differentially expressed	0.763	0.242911	0.892
ABCA8	O94911	ABCA8_HUMAN	ABC-type organic anion transporter ABCA8	1.65018e+06	2.64079e+06	1.94659e+06	3.14077e+06	9.4226e+06	3.47909e+06	1.4251e+06	4.71384e+06	2.34458e+06	4.76016e+06	Not differentially expressed	0.762	0.1842	0.884
LMAN2L	Q9H0V9	LMA2L_HUMAN	VIP36-like protein	1.06895e+06	1.17369e+06	1.31474e+06	1.58558e+06	4.77764e+06	2.84562e+06	492056	3.23402e+06	1.28574e+06	2.83733e+06	Not differentially expressed	0.762	0.24114	0.891
AP5Z1	O43299	AP5Z1_HUMAN	AP-5 complex subunit zeta-1	339393		111701	313260	707375	485236		168716	254785	453776	Not differentially expressed	0.762	0.275399	0.895
MBOAT2	Q6ZWT7	MBOA2_HUMAN	Lysophospholipid acyltransferase 2	583777	410556	618335	779966	1.94882e+06	944837	310505	1.669e+06	598159	1.21829e+06	Not differentially expressed	0.761	0.195881	0.885
DMAP1	Q9NPF5	DMAP1_HUMAN	DNA methyltransferase 1-associated protein 1		1.03647e+06	534330	278501	923756	545050		1.4902e+06	616433	986334	Not differentially expressed	0.761	0.238109	0.89
TCIRG1	Q13488	VPP3_HUMAN	V-type proton ATPase 116 kDa subunit a 3				816937	2.72507e+06	861671		1.12929e+06	816937	1.57201e+06	Not differentially expressed	0.761	0.388724	0.903
RPL37A	P61513	RL37A_HUMAN	Large ribosomal subunit protein eL43	815294	816662	1.67355e+06	1.41066e+06	3.39349e+06	3.33521e+06	529778	2.15447e+06	1.17904e+06	2.35324e+06	Not differentially expressed	0.76	0.220412	0.889
HCN2	Q9UL51	HCN2_HUMAN	Potassium/sodium hyperpolarization-activated cyclic nucleotide-gated channel 2	1.47226e+06	1.3284e+06	1.83152e+06	2.02215e+06	2.77915e+06				1.66358e+06	2.77915e+06	Not differentially expressed	0.76	0.264688	0.893
NBAS	A2RRP1	NBAS_HUMAN	NBAS subunit of NRZ tethering complex	727945	267649	571339	816565	2.70172e+06	754980	228962	1.58913e+06	595874	1.3187e+06	Not differentially expressed	0.757	0.291426	0.896
JAKMIP1	Q96N16	JKIP1_HUMAN	Janus kinase and microtubule-interacting protein 1	888516		296883	413975		807475			533124	807475	Not differentially expressed	0.756	0.380757	0.903
GLCE	O94923	GLCE_HUMAN	D-glucuronyl C5-epimerase	572648	1.45651e+06	1.31838e+06	803251	2.06199e+06	1.73163e+06		1.22654e+06	1.0377e+06	1.67338e+06	Not differentially expressed	0.755	0.137094	0.874
SEMG1	P04279	SEMG1_HUMAN	Semenogelin-1		233142		321901	266955	800288			277522	533621	Not differentially expressed	0.755	0.319017	0.898
PPIG	Q13427	PPIG_HUMAN	Peptidyl-prolyl cis-trans isomerase G	767949	566707	620265	654334	616626	399706		5.30873e+06	652314	2.10835e+06	Not differentially expressed	0.755	0.337386	0.9
CDC23	Q9UJX2	CDC23_HUMAN	Cell division cycle protein 23 homolog	898042			1.82387e+06	2.44443e+06	2.38995e+06		1.71979e+06	1.36096e+06	2.18472e+06	Not differentially expressed	0.754	0.210976	0.886
MACROH2A2	Q9P0M6	H2AW_HUMAN	Core histone macro-H2A.2	2.72401e+06	3.372e+06	2.05385e+06	3.8586e+06	3.67022e+06	1.17085e+07	1.41966e+06	9.62475e+06	3.00212e+06	6.60577e+06	Not differentially expressed	0.753	0.242261	0.891
DCP1A	Q9NPI6	DCP1A_HUMAN	mRNA-decapping enzyme 1A	94388.7			133555	167031			214399	113972	190715	Not differentially expressed	0.753	0.245649	0.891
RPL13A	P40429	RL13A_HUMAN	Large ribosomal subunit protein uL13	5.47551e+06	1.16769e+06	4.55155e+06	4.80366e+06	1.55986e+07	1.08912e+07	1.464e+06	4.50845e+06	3.9996e+06	8.11557e+06	Not differentially expressed	0.751	0.323727	0.899
LRCH3	Q96II8	LRCH3_HUMAN	DISP complex protein LRCH3	95721.4				733281	49865.3		114284	95721.4	299143	Not differentially expressed	0.751	0.584274	0.914
CRIP1	P50238	CRIP1_HUMAN	Cysteine-rich protein 1	1.69601e+06	1.8948e+06	1.05689e+06	1.19642e+06	3.59717e+06	7.61814e+06	477355	2.4851e+06	1.46103e+06	3.54444e+06	Not differentially expressed	0.75	0.302161	0.897
CLPP	Q16740	CLPP_HUMAN	ATP-dependent Clp protease proteolytic subunit, mitochondrial	777097	386117			1.55745e+06	985121	520825	899790	581607	990795	Not differentially expressed	0.749	0.223969	0.889
KLK10	O43240	KLK10_HUMAN	Kallikrein-10				710919		2.32279e+06		614891	710919	1.46884e+06	Not differentially expressed	0.749	0.469604	0.908
DOCK7	Q96N67	DOCK7_HUMAN	Dedicator of cytokinesis protein 7	771523	214052	377812	320351	927865	555185		487709	420934	656920	Not differentially expressed	0.747	0.173033	0.881
MRPL17	Q9NRX2	RM17_HUMAN	Large ribosomal subunit protein bL17m	746690		564107	276495	567182	776409		1.25004e+06	529097	864544	Not differentially expressed	0.747	0.199591	0.885
EXOSC6	Q5RKV6	EXOS6_HUMAN	Exosome complex component MTR3	601758	631376	606740	904491	1.06697e+06	1.00743e+06		1.35505e+06	686091	1.14315e+06	Not differentially expressed	0.746	0.0908601	0.86
KTN1	Q86UP2	KTN1_HUMAN	Kinectin	3.2571e+06	4.22623e+06	3.36919e+06	4.20425e+06	5.95837e+06	7.60886e+06	4.45446e+06	7.61396e+06	3.76419e+06	6.40891e+06	Not differentially expressed	0.745	0.0656496	0.85
ARL6IP6	Q8N6S5	AR6P6_HUMAN	ADP-ribosylation factor-like protein 6-interacting protein 6	1.61728e+06				4.46553e+06	2.05626e+06		2.16473e+06	1.61728e+06	2.89551e+06	Not differentially expressed	0.744	0.35657	0.901
RFC5	P40937	RFC5_HUMAN	Replication factor C subunit 5				406475	760582	321992		1.28754e+06	406475	790037	Not differentially expressed	0.744	0.424941	0.906
CBX5	P45973	CBX5_HUMAN	Chromobox protein homolog 5	1.8078e+06	1.83386e+06	1.35077e+06	1.41131e+06	2.9653e+06	3.20639e+06	1.08149e+06	4.82384e+06	1.60093e+06	3.01926e+06	Not differentially expressed	0.743	0.142037	0.876
SLC25A13	Q9UJS0	S2513_HUMAN	Electrogenic aspartate/glutamate antiporter SLC25A13, mitochondrial	4.32452e+06	4.41573e+06	5.61361e+06	7.38616e+06	1.93557e+07	9.52832e+06	2.9624e+06	1.13677e+07	5.435e+06	1.08035e+07	Not differentially expressed	0.743	0.192878	0.885
TOR2A	Q5JU69	TOR2A_HUMAN	Torsin-2A		445480	477418	584461	1.40901e+06	592106		695281	502453	898799	Not differentially expressed	0.741	0.165015	0.879
SRRM1	Q8IYB3	SRRM1_HUMAN	Serine/arginine repetitive matrix protein 1	860810	449739	297188	718940	443345	595762		2.72654e+06	581669	1.25522e+06	Not differentially expressed	0.741	0.279951	0.895
PRKAG1	P54619	AAKG1_HUMAN	5'-AMP-activated protein kinase subunit gamma-1	611180	378479	337484	325940	1.13076e+06	323528	495364	1.09374e+06	413271	760848	Not differentially expressed	0.74	0.150306	0.878
RBM25	P49756	RBM25_HUMAN	RNA-binding protein 25	1.40806e+06	1.88729e+06	1.7618e+06	2.19519e+06	3.12726e+06	1.91948e+06	1.0938e+06	1.21445e+07	1.81309e+06	4.57126e+06	Not differentially expressed	0.739	0.261504	0.894
FOXK1	P85037	FOXK1_HUMAN	Forkhead box protein K1	853428	810953	859730	1.02362e+06	1.41714e+06	1.34855e+06		1.67493e+06	886933	1.48021e+06	Not differentially expressed	0.738	0.0835479	0.857
NUMA1	Q14980	NUMA1_HUMAN	Nuclear mitotic apparatus protein 1	2.01402e+06	1.70401e+06	1.2841e+06	2.58371e+06	1.88025e+06	1.66645e+06	1.99904e+06	1.39963e+07	1.89646e+06	4.88551e+06	Not differentially expressed	0.736	0.267165	0.894
RAB14	P61106	RAB14_HUMAN	Ras-related protein Rab-14	2.19031e+07	5.6908e+06	5.36486e+06	5.16912e+06	1.78987e+07	1.31584e+07	9.5915e+06	1.17456e+07	9.53197e+06	1.30985e+07	Not differentially expressed	0.735	0.172515	0.882
UQCRQ	O14949	QCR8_HUMAN	Cytochrome b-c1 complex subunit 8	1.02396e+07	2.784e+06	2.64256e+06	1.6696e+06	8.08161e+06	4.98337e+06	4.55987e+06	5.25735e+06	4.33395e+06	5.72055e+06	Not differentially expressed	0.735	0.194292	0.885
WDR33	Q9C0J8	WDR33_HUMAN	pre-mRNA 3' end processing protein WDR33	301184	164506	198066	247166	329475	266550		573149	227731	389725	Not differentially expressed	0.734	0.129478	0.872
MIER1	Q8N108	MIER1_HUMAN	Mesoderm induction early response protein 1	130291	140242	100435	136276	305319	150039		199447	126811	218268	Not differentially expressed	0.733	0.111633	0.868
RAB7A	P51149	RAB7A_HUMAN	Ras-related protein Rab-7a	2.28322e+07	1.09126e+07	8.68192e+06	7.03872e+06	2.92788e+07	1.6383e+07	1.49443e+07	1.62203e+07	1.23664e+07	1.92066e+07	Not differentially expressed	0.733	0.131754	0.873
PPOX	P50336	PPOX_HUMAN	Protoporphyrinogen oxidase	1.88628e+06	703496	1.62314e+06	1.53513e+06	3.69177e+06	2.29695e+06		1.32765e+06	1.43701e+06	2.43879e+06	Not differentially expressed	0.733	0.182166	0.883
LUC7L	Q9NQ29	LUC7L_HUMAN	Putative RNA-binding protein Luc7-like 1	278709	386809	259272	450296	339385	652887		776417	343772	589563	Not differentially expressed	0.732	0.137203	0.874
NME4	O00746	NDKM_HUMAN	Nucleoside diphosphate kinase, mitochondrial	419478			226530	798145	357648		469883	323004	541892	Not differentially expressed	0.732	0.247384	0.891
GPD1L	Q8N335	GPD1L_HUMAN	Glycerol-3-phosphate dehydrogenase 1-like protein	3.26271e+07	1.32635e+07	1.27194e+07	1.17878e+07	3.75182e+07	2.5379e+07	2.01628e+07	2.56656e+07	1.75994e+07	2.71814e+07	Not differentially expressed	0.731	0.118698	0.87
MRPL32	Q9BYC8	RM32_HUMAN	Large ribosomal subunit protein bL32m	126483		375910	353568	419981	429909			285320	424945	Not differentially expressed	0.73	0.273865	0.894
INPP5K	Q9BT40	INP5K_HUMAN	Inositol polyphosphate 5-phosphatase K	981641	1.08335e+06	1.53431e+06	1.60689e+06	6.47546e+06	3.94965e+06	368755	2.10325e+06	1.30155e+06	3.22428e+06	Not differentially expressed	0.73	0.335776	0.9
RAI14	Q9P0K7	RAI14_HUMAN	Ankycorbin	409749			246448	832971	425793		411961	328098	556909	Not differentially expressed	0.729	0.239634	0.89
FBXW11	Q9UKB1	FBW1B_HUMAN	F-box/WD repeat-containing protein 11	1.19046e+06	1.93343e+06	1.48543e+06	2.33878e+06	2.55291e+06	3.17096e+06	2.09036e+06	3.55799e+06	1.73702e+06	2.84306e+06	Not differentially expressed	0.728	0.0848593	0.859
MTX1	Q13505	MTX1_HUMAN	Metaxin-1	4.17012e+06	992575	1.651e+06	1.2608e+06	4.97622e+06	4.31785e+06	881247	3.42587e+06	2.01862e+06	3.40029e+06	Not differentially expressed	0.728	0.258306	0.893
NPIPB5	A8MRT5	NPIB5_HUMAN	Nuclear pore complex-interacting protein family member B5		1.29307e+06		266731	894175	782603		1.31549e+06	779900	997423	Not differentially expressed	0.728	0.336233	0.9
DNAJB12	Q9NXW2	DJB12_HUMAN	DnaJ homolog subfamily B member 12	841180	1.14879e+06	652039	1.04291e+06	1.40095e+06	1.18155e+06		2.00039e+06	921229	1.52763e+06	Not differentially expressed	0.727	0.115096	0.869
RAE1	P78406	RAE1L_HUMAN	mRNA export factor RAE1	2.7081e+06	2.02447e+06	2.34718e+06	2.74844e+06	4.23129e+06	4.45383e+06	1.87838e+06	7.48768e+06	2.45705e+06	4.5128e+06	Not differentially expressed	0.726	0.132343	0.874
FA2H	Q7L5A8	FA2H_HUMAN	Fatty acid 2-hydroxylase	795914	733461	809339	1.32013e+06	973139	1.64715e+06	707889	4.11097e+06	914711	1.85979e+06	Not differentially expressed	0.726	0.197842	0.886
VMP1	Q96GC9	VMP1_HUMAN	Vacuole membrane protein 1	628960		570616	220068	1.19116e+06	669681	253076	1.25561e+06	473215	842382	Not differentially expressed	0.726	0.274105	0.895
SMARCE1	Q969G3	SMCE1_HUMAN	SWI/SNF-related matrix-associated actin-dependent regulator of chromatin subfamily E member 1	537214	1.02195e+06	764129	776688	1.00965e+06	1.27199e+06		1.51562e+06	774995	1.26575e+06	Not differentially expressed	0.725	0.112029	0.868
FNDC3A	Q9Y2H6	FND3A_HUMAN	Fibronectin type-III domain-containing protein 3A	622415	708128	678809	772345	2.07756e+06	1.40061e+06	348393	1.69996e+06	695424	1.38163e+06	Not differentially expressed	0.725	0.19858	0.886
CCAR1	Q8IX12	CCAR1_HUMAN	Cell division cycle and apoptosis regulator protein 1	1.86605e+06	1.76321e+06	1.82384e+06	2.30329e+06	3.49584e+06	2.13694e+06	2.45019e+06	5.62704e+06	1.9391e+06	3.4275e+06	Not differentially expressed	0.724	0.100009	0.865
RPL9P9	P32969	RL9_HUMAN	Large ribosomal subunit protein uL6	8.23653e+06	6.01155e+06	8.01342e+06	7.31045e+06	1.78411e+07	1.32533e+07	6.11138e+06	1.49472e+07	7.39299e+06	1.30383e+07	Not differentially expressed	0.724	0.109979	0.868
PTRH2	Q9Y3E5	PTH2_HUMAN	Peptidyl-tRNA hydrolase 2, mitochondrial	809740	653155	642820	536323	999972	762998		1.64971e+06	660509	1.13756e+06	Not differentially expressed	0.724	0.121912	0.87
GOLPH3	Q9H4A6	GOLP3_HUMAN	Golgi phosphoprotein 3	998322	721757	360596	545664	1.1128e+06	1.04077e+06		899329	656585	1.01763e+06	Not differentially expressed	0.724	0.14036	0.875
PSMD8	P48556	PSMD8_HUMAN	26S proteasome non-ATPase regulatory subunit 8	5.95577e+06	4.82221e+06	4.05922e+06	3.73528e+06	8.05965e+06	6.3116e+06	6.90365e+06	9.20026e+06	4.64312e+06	7.61879e+06	Not differentially expressed	0.723	0.0696008	0.852
PSME2	Q9UL46	PSME2_HUMAN	Proteasome activator complex subunit 2	946027	712966			1.20979e+06	1.79646e+06	988291	1.56747e+06	829497	1.39051e+06	Not differentially expressed	0.722	0.173551	0.881
RBM15	Q96T37	RBM15_HUMAN	RNA-binding protein 15	242834	325610	375501	378235	378046			762749	330545	570397	Not differentially expressed	0.722	0.188202	0.884
RSL1D1	O76021	RL1D1_HUMAN	Ribosomal L1 domain-containing protein 1	769788	536089	452084	596424	1.19162e+06	1.19143e+06	315798	1.8257e+06	588596	1.13114e+06	Not differentially expressed	0.72	0.195064	0.885
NDC80	O14777	NDC80_HUMAN	Kinetochore protein NDC80 homolog		708351	2.53629e+06	578414	796015	2.31262e+06		2.51664e+06	1.27435e+06	1.87509e+06	Not differentially expressed	0.719	0.318157	0.898
UTP4	Q969X6	UTP4_HUMAN	U3 small nucleolar RNA-associated protein 4 homolog	910329				1.55409e+06	1.42337e+06	537209	4.24664e+06	910329	1.94033e+06	Not differentially expressed	0.719	0.486558	0.91
POP4	O95707	RPP29_HUMAN	Ribonuclease P protein subunit p29			164976		233434			315456	164976	274445	Not differentially expressed	0.718	0.38396	0.903
CRELD2	Q6UXH1	CREL2_HUMAN	Protein disulfide isomerase CRELD2	1.0385e+06	1.21941e+06	743442	869229	2.25113e+06	1.73472e+06		977198	967646	1.65435e+06	Not differentially expressed	0.716	0.136588	0.874
AKAP1	Q92667	AKAP1_HUMAN	A-kinase anchor protein 1, mitochondrial	809453	466129	649438	881130	1.76987e+06	900639		879841	701537	1.18345e+06	Not differentially expressed	0.716	0.142221	0.875
C6orf89	Q6UWU4	CF089_HUMAN	Bombesin receptor-activated protein C6orf89	256506	140806	234974	109251	502627	261482		179305	185384	314471	Not differentially expressed	0.716	0.186025	0.884
HNRNPAB	Q99729	ROAA_HUMAN	Heterogeneous nuclear ribonucleoprotein A/B	1.86896e+06	3.3097e+06	2.26177e+06	2.95447e+06	6.08397e+06	6.14735e+06	1.92964e+06	4.15734e+06	2.59872e+06	4.57958e+06	Not differentially expressed	0.715	0.1416	0.876
PHLDB1	Q86UU1	PHLB1_HUMAN	Pleckstrin homology-like domain family B member 1	696029	960820	535806	1.29625e+06	1.29179e+06	2.09016e+06		922322	872226	1.43476e+06	Not differentially expressed	0.715	0.163156	0.88
DDX41	Q9UJV9	DDX41_HUMAN	Probable ATP-dependent RNA helicase DDX41			106695	389219	254995	144068		1.01803e+06	247957	472366	Not differentially expressed	0.715	0.442289	0.907
CHD2	O14647	CHD2_HUMAN	Chromodomain-helicase-DNA-binding protein 2	383326		243008		562616	160007	414000	1.6818e+06	313167	704605	Not differentially expressed	0.713	0.397701	0.904
SERPINB9	P50453	SPB9_HUMAN	Serpin B9	2.992e+06	1.34163e+06	1.196e+06	1.07326e+06	3.70119e+06	3.3105e+06	1.13809e+06	2.66143e+06	1.65072e+06	2.7028e+06	Not differentially expressed	0.712	0.173606	0.882
DUSP14	O95147	DUS14_HUMAN	Dual specificity protein phosphatase 14	351968		349561	286013	154354	1.86753e+06			329181	1.01094e+06	Not differentially expressed	0.712	0.4577	0.908
AZGP1	P25311	ZA2G_HUMAN	Zinc-alpha-2-glycoprotein	1.2185e+06	3.90141e+06	1.59834e+06	5.3877e+06	1.73588e+06	1.01735e+07	3.12826e+06	5.32035e+06	3.02649e+06	5.0895e+06	Not differentially expressed	0.711	0.275683	0.895
CD46	P15529	MCP_HUMAN	Membrane cofactor protein	3.39266e+06	2.72084e+06	2.79892e+06	3.0046e+06	1.10041e+07	8.37067e+06	949748	6.36481e+06	2.97925e+06	6.67233e+06	Not differentially expressed	0.711	0.30089	0.897
IARS2	Q9NSE4	SYIM_HUMAN	Isoleucine--tRNA ligase, mitochondrial	1.82379e+07	1.03619e+07	2.26457e+07	2.08845e+07	4.48333e+07	3.22383e+07	1.53172e+07	2.87906e+07	1.80325e+07	3.02948e+07	Not differentially expressed	0.709	0.136581	0.875
TMCC3	Q9ULS5	TMCC3_HUMAN	Transmembrane and coiled-coil domain protein 3	346718	815632	386240	659287	1.20731e+06	526777		955552	551969	896548	Not differentially expressed	0.709	0.175158	0.882
ZC3H18	Q86VM9	ZCH18_HUMAN	Zinc finger CCCH domain-containing protein 18	479259	464501	423141	382919	848525	378234	354527	2.26483e+06	437455	961529	Not differentially expressed	0.709	0.226037	0.89
RIPOR1	Q6ZS17	RIPR1_HUMAN	Rho family-interacting cell polarization regulator 1	1.2886e+06	370576	682166	915145	1.4787e+06	1.19951e+06		987146	814121	1.22178e+06	Not differentially expressed	0.706	0.180896	0.883
YIPF1	Q9Y548	YIPF1_HUMAN	Protein YIPF1	424999	680616	803412	601490	1.31075e+06	1.39863e+06		539529	627629	1.08297e+06	Not differentially expressed	0.704	0.169547	0.881
PTTG1IP	P53801	PTTG_HUMAN	Pituitary tumor-transforming gene 1 protein-interacting protein	1.31251e+06	1.23606e+06	765482	1.04407e+06	5.94736e+06	4.70457e+06	224512	1.4546e+06	1.08953e+06	3.08276e+06	Not differentially expressed	0.704	0.417234	0.906
TRIM33	Q9UPN9	TRI33_HUMAN	E3 ubiquitin-protein ligase TRIM33	235461		179938	298652	505211	276263		390749	238017	390741	Not differentially expressed	0.703	0.16828	0.88
CD63	P08962	CD63_HUMAN	CD63 antigen	5.51433e+06	6.25495e+06	7.07531e+06	7.28081e+06	2.71659e+07	1.63219e+07	2.56243e+06	1.09929e+07	6.53135e+06	1.42608e+07	Not differentially expressed	0.703	0.27702	0.895
DAP3	P51398	RT29_HUMAN	Small ribosomal subunit protein mS29	1.55252e+06	193652	1.03053e+06	951285	1.61968e+06	1.35668e+06		784528	931997	1.25363e+06	Not differentially expressed	0.703	0.31675	0.899
MUL1	Q969V5	MUL1_HUMAN	Mitochondrial ubiquitin ligase activator of NFKB 1	903981	435596	594027	507213	1.15628e+06	964290		779252	610204	966606	Not differentially expressed	0.701	0.131406	0.873
SLC12A6	Q9UHW9	S12A6_HUMAN	Solute carrier family 12 member 6	542142	411589	461693	513898	827261	748437		763668	482330	779789	Not differentially expressed	0.7	0.0981341	0.863
SYNE3	Q6ZMZ3	SYNE3_HUMAN	Nesprin-3				449300	987859	343399		1.14423e+06	449300	825162	Not differentially expressed	0.699	0.44083	0.907
CDH6	P55285	CADH6_HUMAN	Cadherin-6	1.19913e+06	1.29203e+06	1.45952e+06	1.05992e+06	2.56941e+06	1.9532e+06		1.63821e+06	1.25265e+06	2.05361e+06	Not differentially expressed	0.698	0.110305	0.867
CHST14	Q8NCH0	CHSTE_HUMAN	Carbohydrate sulfotransferase 14		621753			1.14409e+06	1.07435e+06		835216	621753	1.01788e+06	Not differentially expressed	0.698	0.33829	0.9
TMEM63C	Q9P1W3	CSC1_HUMAN	Calcium permeable stress-gated cation channel 1	522118	253439	595142	255550		610879			406562	610879	Not differentially expressed	0.698	0.372857	0.903
CHIC2	Q9UKJ5	CHIC2_HUMAN	Cysteine-rich hydrophobic domain-containing protein 2	690862	369448	725205	571731	994130	860393			589312	927261	Not differentially expressed	0.697	0.192424	0.884
RRP1	P56182	RRP1_HUMAN	Ribosomal RNA processing protein 1 homolog A	334825	162593		171370	201309	324745		607436	222929	377830	Not differentially expressed	0.697	0.238636	0.89
COPA	P53621	COPA_HUMAN	Coatomer subunit alpha	7.87399e+06	3.81397e+06	8.24187e+06	1.01066e+07	2.169e+07	9.24771e+06	6.0049e+06	1.43009e+07	7.5091e+06	1.28109e+07	Not differentially expressed	0.696	0.179693	0.883
YTHDC1	Q96MU7	YTDC1_HUMAN	YTH domain-containing protein 1	620124	392190	301320	331690	602505	349160	491310	1.61775e+06	411331	765183	Not differentially expressed	0.696	0.190177	0.885
RPL29	P47914	RL29_HUMAN	Large ribosomal subunit protein eL29	3.19259e+06	3.91338e+06	1.90253e+06	1.35671e+06	4.54446e+06	9.4274e+06		1.34308e+06	2.5913e+06	5.10498e+06	Not differentially expressed	0.696	0.311549	0.898
GXYLT1	Q4G148	GXLT1_HUMAN	Glucoside xylosyltransferase 1	244332				754784	435470		188501	244332	459585	Not differentially expressed	0.696	0.454147	0.908
PSMB8	P28062	PSB8_HUMAN	Proteasome subunit beta type-8	1.04562e+06	1.78693e+06	976628	1.19989e+06	3.90127e+06	3.44714e+06	480610	2.3292e+06	1.25227e+06	2.53956e+06	Not differentially expressed	0.695	0.275984	0.895
MTREX	P42285	MTREX_HUMAN	Exosome RNA helicase MTR4	659424	569264	756673	927400	2.10086e+06	1.15645e+06	375135	1.98164e+06	728190	1.40352e+06	Not differentially expressed	0.694	0.220097	0.889
SLC4A7	Q9Y6M7	S4A7_HUMAN	Sodium bicarbonate cotransporter 3	1.8966e+06	374302	2.54361e+06	1.64948e+06	2.12086e+06				1.616e+06	2.12086e+06	Not differentially expressed	0.691	0.506898	0.911
EIF3M	Q7L2H7	EIF3M_HUMAN	Eukaryotic translation initiation factor 3 subunit M	2.0054e+06	1.66919e+06	1.0451e+06	988000	4.7072e+06	3.32841e+06	723055	2.06902e+06	1.42692e+06	2.70692e+06	Not differentially expressed	0.69	0.242057	0.891
DIS3	Q9Y2L1	RRP44_HUMAN	Exosome complex exonuclease RRP44	319917			579611	657634	470867		1.08268e+06	449764	737061	Not differentially expressed	0.69	0.273988	0.894
SLC6A1	P30531	SC6A1_HUMAN	Sodium- and chloride-dependent GABA transporter 1	6.97953e+06	3.63105e+06	8.92851e+06	5.98527e+06	1.83444e+07	1.33846e+07	4.32926e+06	8.61534e+06	6.38109e+06	1.11684e+07	Not differentially expressed	0.689	0.193802	0.885
EXOSC4	Q9NPD3	EXOS4_HUMAN	Exosome complex component RRP41	873295	461552	435395	342078	1.72982e+06	747358	218997	1.42796e+06	528080	1.03103e+06	Not differentially expressed	0.688	0.284924	0.896
TMEM47	Q9BQJ4	TMM47_HUMAN	Transmembrane protein 47	167601		243331		216638	487781			205466	352209	Not differentially expressed	0.687	0.330571	0.899
ETHE1	O95571	ETHE1_HUMAN	Persulfide dioxygenase ETHE1, mitochondrial	5.08268e+06	4.52776e+06	4.01426e+06	4.50631e+06	1.25427e+07	7.53063e+06	4.01921e+06	7.33571e+06	4.53275e+06	7.85707e+06	Not differentially expressed	0.685	0.123778	0.872
MVB12A	Q96EY5	MB12A_HUMAN	Multivesicular body subunit 12A	1.10446e+06	614609	704550	658768	1.18026e+06	1.42945e+06		1.03665e+06	770597	1.21546e+06	Not differentially expressed	0.685	0.127528	0.872
IFIT2	P09913	IFIT2_HUMAN	Interferon-induced protein with tetratricopeptide repeats 2			372909	522037	1.09522e+06	416848		779617	447473	763895	Not differentially expressed	0.684	0.279223	0.895
MRPL20	Q9BYC9	RM20_HUMAN	Large ribosomal subunit protein bL20m	508094		157052		355259	634617		414328	332573	468068	Not differentially expressed	0.684	0.31642	0.898
STAT6	P42226	STAT6_HUMAN	Signal transducer and activator of transcription 6	535730		309123	414979	944579	527942		570423	419944	680981	Not differentially expressed	0.683	0.183961	0.883
NDUFB4	O95168	NDUB4_HUMAN	NADH dehydrogenase [ubiquinone] 1 beta subcomplex subunit 4	5.74517e+06	1.1469e+06	1.21971e+06	1.22638e+06	4.84286e+06	2.66438e+06	1.63411e+06	3.10448e+06	2.33454e+06	3.06146e+06	Not differentially expressed	0.683	0.252566	0.893
ODR4	Q5SWX8	ODR4_HUMAN	Protein odr-4 homolog	1.46341e+06	1.3279e+06	1.99625e+06	1.97836e+06	6.62607e+06	3.05066e+06	756224	3.33757e+06	1.69148e+06	3.44263e+06	Not differentially expressed	0.683	0.26198	0.894
YEATS4	O95619	YETS4_HUMAN	YEATS domain-containing protein 4	391421			1.15325e+06	997213	1.15555e+06	616200	1.90484e+06	772336	1.16845e+06	Not differentially expressed	0.683	0.301471	0.897
CIB1	Q99828	CIB1_HUMAN	Calcium and integrin-binding protein 1	782936	759543	140008	258914	834056	323909		862362	485350	673443	Not differentially expressed	0.683	0.327292	0.899
LPA	P08519	APOA_HUMAN	Apolipoprotein(a)	449061	620395			1.64461e+06	436575			534728	1.04059e+06	Not differentially expressed	0.683	0.394085	0.904
GULP1	Q9UBP9	GULP1_HUMAN	PTB domain-containing engulfment adapter protein 1			310224	395652	562282				352938	562282	Not differentially expressed	0.683	0.40409	0.904
UACA	Q9BZF9	UACA_HUMAN	Uveal autoantigen with coiled-coil domains and ankyrin repeats	1.3482e+06	143413	1.42736e+06	706677	3.3978e+06	1.35476e+06	170572	1.64808e+06	906413	1.6428e+06	Not differentially expressed	0.683	0.46811	0.909
GPAT4	Q86UL3	GPAT4_HUMAN	Glycerol-3-phosphate acyltransferase 4	627435		406607	224514	1.02238e+06	527226		439096	419519	662901	Not differentially expressed	0.682	0.246746	0.891
CLYBL	Q8N0X4	CLYBL_HUMAN	Citramalyl-CoA lyase, mitochondrial	1.60462e+06	1.03459e+06	2.26768e+06	1.80538e+06	3.70421e+06	3.83515e+06	1.28293e+06	2.46218e+06	1.67806e+06	2.82112e+06	Not differentially expressed	0.681	0.16125	0.88
CTNND1	O60716	CTND1_HUMAN	Catenin delta-1	3.07999e+06	1.3164e+06	2.29298e+06	2.35753e+06	7.26396e+06	3.91129e+06	1.02299e+06	4.97836e+06	2.26172e+06	4.29415e+06	Not differentially expressed	0.681	0.260707	0.893
CLPTM1	O96005	CLPT1_HUMAN	Putative lipid scramblase CLPTM1	7.9232e+06	5.15578e+06	1.02598e+07	9.4864e+06	1.84194e+07	1.11996e+07	6.84885e+06	1.85352e+07	8.2063e+06	1.37508e+07	Not differentially expressed	0.68	0.150332	0.878
RPS23	P62266	RS23_HUMAN	Small ribosomal subunit protein uS12	7.84565e+06	2.38337e+06	7.45491e+06	7.29079e+06	1.32275e+07	1.24476e+07	3.5743e+06	1.13922e+07	6.24368e+06	1.01604e+07	Not differentially expressed	0.68	0.236158	0.891
COQ5	Q5HYK3	COQ5_HUMAN	2-methoxy-6-polyprenyl-1,4-benzoquinol methylase, mitochondrial	3.04531e+06	1.02233e+06	1.1577e+06	910377	3.99267e+06	3.23376e+06	727078	2.28963e+06	1.53393e+06	2.56078e+06	Not differentially expressed	0.678	0.267322	0.894
ITGAV	P06756	ITAV_HUMAN	Integrin alpha-V	5.07088e+06	5.74634e+06	5.95159e+06	6.20101e+06	1.64301e+07	1.21691e+07	3.81418e+06	9.21075e+06	5.74246e+06	1.0406e+07	Not differentially expressed	0.677	0.171981	0.882
DNLZ	Q5SXM8	DNLZ_HUMAN	DNL-type zinc finger protein	622175	633087	657950	497189	1.69766e+06	955395		541892	602600	1.06498e+06	Not differentially expressed	0.677	0.177144	0.882
FRYL	O94915	FRYL_HUMAN	Protein furry homolog-like	469857		577635	595282	1.64847e+06	588775		679830	547591	972357	Not differentially expressed	0.677	0.222371	0.888
TAGLN2	P37802	TAGL2_HUMAN	Transgelin-2	1.03357e+07	1.77013e+07	7.18195e+06	1.0842e+07	2.57924e+07	3.48826e+07	4.90296e+06	2.10676e+07	1.15152e+07	2.16614e+07	Not differentially expressed	0.676	0.270852	0.895
IGLV1-51	P01701	LV151_HUMAN	Immunoglobulin lambda variable 1-51	872127	1.01123e+06	416358	175102	521772	1.20569e+06	828484		618705	851983	Not differentially expressed	0.676	0.303716	0.897
CALR	P27797	CALR_HUMAN	Calreticulin	1.7881e+07	2.50508e+07	2.14391e+07	2.10273e+07	4.91953e+07	5.78581e+07	1.6903e+07	2.71924e+07	2.13496e+07	3.77872e+07	Not differentially expressed	0.674	0.157913	0.879
MRPL4	Q9BYD3	RM04_HUMAN	Large ribosomal subunit protein uL4m	1.13175e+06		901036	754684	1.84413e+06	1.22906e+06		1.37897e+06	929156	1.48405e+06	Not differentially expressed	0.674	0.166907	0.88
GATAD2B	Q8WXI9	P66B_HUMAN	Transcriptional repressor p66-beta	487754	553805	198584	371724	532513	348783		1.15991e+06	402967	680401	Not differentially expressed	0.674	0.238975	0.891
RMND5A	Q9H871	RMD5A_HUMAN	E3 ubiquitin-protein transferase RMND5A	1.28473e+06		482194	369784	1.31824e+06	893739		789767	712236	1.00058e+06	Not differentially expressed	0.674	0.259467	0.893
TRIQK	Q629K1	TRIQK_HUMAN	Triple QxxK/R motif-containing protein	2.51475e+06	952447	1.89572e+06		2.55671e+06	2.06147e+06	1.93758e+06	4.74595e+06	1.78764e+06	2.82543e+06	Not differentially expressed	0.672	0.208463	0.887
MRPS12	O15235	RT12_HUMAN	Small ribosomal subunit protein uS12m	512083		347134	223918	543547				361045	543547	Not differentially expressed	0.671	0.399136	0.904
UBA7	P41226	UBA7_HUMAN	Ubiquitin-like modifier-activating enzyme 7				294728	569851	711721		254821	294728	512131	Not differentially expressed	0.671	0.42903	0.906
RFTN1	Q14699	RFTN1_HUMAN	Raftlin	3.19919e+06	1.2266e+06	3.3678e+06	3.12561e+06	7.5654e+06	5.20689e+06	1.82018e+06	3.69192e+06	2.7298e+06	4.5711e+06	Not differentially expressed	0.67	0.219893	0.889
RCOR3	Q9P2K3	RCOR3_HUMAN	REST corepressor 3	431541	730708	447040	517959	930781	638287		949453	531812	839507	Not differentially expressed	0.669	0.137419	0.874
UBE2J1	Q9Y385	UB2J1_HUMAN	Ubiquitin-conjugating enzyme E2 J1	885368	794346	901601	791753	1.45522e+06	1.9073e+06	523971	2.20753e+06	843267	1.52351e+06	Not differentially expressed	0.669	0.181539	0.883
WARS2	Q9UGM6	SYWM_HUMAN	Tryptophan--tRNA ligase, mitochondrial	800815			513710	1.46862e+06	567066		1.27404e+06	657262	1.10324e+06	Not differentially expressed	0.669	0.299381	0.897
COMTD1	Q86VU5	CMTD1_HUMAN	Catechol O-methyltransferase domain-containing protein 1	1.40225e+06	394364	514390		3.11943e+06	1.26164e+06	456993	665352	770335	1.37585e+06	Not differentially expressed	0.669	0.350611	0.901
SLC25A44	Q96H78	S2544_HUMAN	Solute carrier family 25 member 44	420168		448540	363913	953833	519669		554663	410874	676055	Not differentially expressed	0.668	0.180119	0.882
TARS2	Q9BW92	SYTM_HUMAN	Threonine--tRNA ligase, mitochondrial	819608	144284	527185	652272	1.08822e+06	683974		487921	535837	753373	Not differentially expressed	0.668	0.299723	0.897
ACIN1	Q9UKV3	ACINU_HUMAN	Apoptotic chromatin condensation inducer in the nucleus	1.12046e+06	1.38362e+06	794515	1.15933e+06	1.05059e+06	902972	1.11469e+06	8.59907e+06	1.11448e+06	2.91683e+06	Not differentially expressed	0.668	0.323594	0.899
PSEN1	P49768	PSN1_HUMAN	Presenilin-1	1.2522e+06	376321	468671	394975	1.92634e+06	988419	339770	856091	623041	1.02765e+06	Not differentially expressed	0.667	0.265657	0.894
PREX2	Q70Z35	PREX2_HUMAN	Phosphatidylinositol 3,4,5-trisphosphate-dependent Rac exchanger 2 protein	491358	121155	295141	439236	625449			353433	336723	489441	Not differentially expressed	0.666	0.325437	0.899
RPL15	P61313	RL15_HUMAN	Large ribosomal subunit protein eL15	4.48892e+06	2.22659e+06	3.85752e+06	2.843e+06	1.7446e+07	9.62968e+06	955988	4.33056e+06	3.35401e+06	8.09056e+06	Not differentially expressed	0.666	0.383992	0.904
PPA2	Q9H2U2	IPYR2_HUMAN	Inorganic pyrophosphatase 2, mitochondrial	6.53697e+06	5.4093e+06	7.08694e+06	6.42943e+06	1.61827e+07	1.26781e+07	5.41427e+06	9.15882e+06	6.36566e+06	1.08585e+07	Not differentially expressed	0.665	0.137397	0.875
ABCB10	Q9NRK6	ABCBA_HUMAN	ATP-binding cassette sub-family B member 10, mitochondrial	881990	407115	1.09209e+06	767655	1.8971e+06	938801		910143	787212	1.24868e+06	Not differentially expressed	0.665	0.202135	0.886
PCSK6	P29122	PCSK6_HUMAN	Proprotein convertase subtilisin/kexin type 6		224309		401493	546079			414571	312901	480325	Not differentially expressed	0.665	0.318657	0.898
LZTS1	Q9Y250	LZTS1_HUMAN	Leucine zipper putative tumor suppressor 1	405893				698069	383367		993037	405893	691491	Not differentially expressed	0.664	0.419567	0.906
IL1RN	P18510	IL1RA_HUMAN	Interleukin-1 receptor antagonist protein				197207		434460		224835	197207	329648	Not differentially expressed	0.664	0.444469	0.907
SERPINB3	P29508	SPB3_HUMAN	Serpin B3		2.50867e+06	451488	6.01183e+06	734493	9.60431e+06	1.41722e+06	8.11274e+06	2.99066e+06	4.96719e+06	Not differentially expressed	0.663	0.531078	0.912
ATP5F1B	P06576	ATPB_HUMAN	ATP synthase subunit beta, mitochondrial	2.84805e+08	1.95719e+08	3.00629e+08	2.14539e+08	7.09285e+08	5.14999e+08	1.83426e+08	3.35976e+08	2.48923e+08	4.35922e+08	Not differentially expressed	0.662	0.176818	0.882
APOC3	P02656	APOC3_HUMAN	Apolipoprotein C-III	311840	474385			406869	910596			393113	658732	Not differentially expressed	0.662	0.348927	0.901
MNDA	P41218	MNDA_HUMAN	Myeloid cell nuclear differentiation antigen	483982	465337	730753	1.14666e+06	2.48806e+06	823664	306000	1.88336e+06	706684	1.37527e+06	Not differentially expressed	0.661	0.308394	0.898
TP53I11	O14683	P5I11_HUMAN	Tumor protein p53-inducible protein 11	1.18e+06				2.74219e+06	1.22779e+06	903110	3.98305e+06	1.18e+06	2.21404e+06	Not differentially expressed	0.661	0.473561	0.909
TMX2	Q9Y320	TMX2_HUMAN	Thioredoxin-related transmembrane protein 2	1.94985e+06	766693	1.60909e+06	1.57773e+06	4.0501e+06	3.24823e+06	530260	3.39586e+06	1.47584e+06	2.80611e+06	Not differentially expressed	0.66	0.311335	0.898
COL12A1	Q99715	COCA1_HUMAN	Collagen alpha-1(XII) chain	2.78095e+06	1.47341e+06		1.32782e+06	5.52548e+06	2.93946e+06	770258	4.77414e+06	1.86073e+06	3.50233e+06	Not differentially expressed	0.66	0.341391	0.901
SMARCA4	P51532	SMCA4_HUMAN	Transcription activator BRG1	276812	166192	225842	232641	312640			391310	225372	351975	Not differentially expressed	0.658	0.198983	0.885
ACOX3	O15254	ACOX3_HUMAN	Peroxisomal acyl-coenzyme A oxidase 3	1.53667e+06	289417	971503	899092	2.17019e+06	1.76551e+06	476728	1.31684e+06	924170	1.43232e+06	Not differentially expressed	0.658	0.293499	0.897
YLPM1	P49750	YLPM1_HUMAN	YLP motif-containing protein 1	639101	586217	355441	788303	1.56676e+06	870907	178274	2.65684e+06	592265	1.31819e+06	Not differentially expressed	0.656	0.368887	0.903
SFPQ	P23246	SFPQ_HUMAN	Splicing factor, proline- and glutamine-rich	2.15336e+07	2.32722e+07	2.29993e+07	2.47984e+07	4.49974e+07	3.45941e+07	3.2127e+07	3.50409e+07	2.31509e+07	3.66899e+07	Not differentially expressed	0.654	0.0834796	0.858
SHMT2	P34897	GLYM_HUMAN	Serine hydroxymethyltransferase, mitochondrial	7.3268e+06	5.51939e+06	8.46683e+06	9.14234e+06	2.28566e+07	1.58189e+07	5.47293e+06	9.7104e+06	7.61384e+06	1.34647e+07	Not differentially expressed	0.654	0.192468	0.885
MARCHF5	Q9NX47	MARH5_HUMAN	E3 ubiquitin-protein ligase MARCHF5	1.34394e+06		693521	492774	1.7271e+06	1.56293e+06	744249	1.08087e+06	843411	1.27879e+06	Not differentially expressed	0.654	0.216585	0.888
SLC27A1	Q6PCB7	S27A1_HUMAN	Long-chain fatty acid transport protein 1	2.30095e+06	1.83104e+06	1.87503e+06	3.11672e+06	5.68838e+06	3.53954e+06	1.2746e+06	5.88943e+06	2.28094e+06	4.09799e+06	Not differentially expressed	0.654	0.223161	0.889
MEF2D	Q14814	MEF2D_HUMAN	Myocyte-specific enhancer factor 2D	582564		445952	208933	535756			662198	412483	598977	Not differentially expressed	0.654	0.305739	0.897
ARAP3	Q8WWN8	ARAP3_HUMAN	Arf-GAP with Rho-GAP domain, ANK repeat and PH domain-containing protein 3	175298				275415			276346	175298	275881	Not differentially expressed	0.654	0.418061	0.905
SGPP1	Q9BX95	SGPP1_HUMAN	Sphingosine-1-phosphate phosphatase 1	834725	358548	815964	742153	1.2462e+06	986042	656307	1.37232e+06	687847	1.06522e+06	Not differentially expressed	0.653	0.152792	0.878
ECI2	O75521	ECI2_HUMAN	Enoyl-CoA delta isomerase 2	3.4926e+06	4.03572e+06	5.21118e+06	5.20613e+06	1.24493e+07	1.01482e+07	2.79775e+06	6.61942e+06	4.48641e+06	8.00365e+06	Not differentially expressed	0.653	0.203403	0.887
GOLGB1	Q14789	GOGB1_HUMAN	Golgin subfamily B member 1	716305	213324	239196	541710	1.1385e+06	402236		447931	427634	662889	Not differentially expressed	0.653	0.281366	0.895
VPS16	Q9H269	VPS16_HUMAN	Vacuolar protein sorting-associated protein 16 homolog	1.51449e+06	278665	768495	991130	1.76856e+06	1.02235e+06		913949	888194	1.23495e+06	Not differentially expressed	0.651	0.288063	0.896
SELENOO	Q9BVL4	SELO_HUMAN	Protein adenylyltransferase SelO, mitochondrial	254612			209510	362558				232061	362558	Not differentially expressed	0.651	0.42369	0.906
POLR2G	P62487	RPB7_HUMAN	DNA-directed RNA polymerase II subunit RPB7	326144	268062	262647	201561	450768	195788		776141	264603	474232	Not differentially expressed	0.65	0.230292	0.89
MLYCD	O95822	DCMC_HUMAN	Malonyl-CoA decarboxylase, mitochondrial	1.93114e+06	514177	1.24022e+06	710227	1.80944e+06	1.46971e+06		1.3146e+06	1.09894e+06	1.53125e+06	Not differentially expressed	0.65	0.23052	0.89
MAPK14	Q16539	MK14_HUMAN	Mitogen-activated protein kinase 14	157574				314331	194352			157574	254342	Not differentially expressed	0.649	0.439603	0.907
FCHO2	Q0JRZ9	FCHO2_HUMAN	F-BAR domain only protein 2	491119	682066	611907	609644	1.65248e+06	869278		562575	598684	1.02811e+06	Not differentially expressed	0.648	0.189443	0.884
ATAD1	Q8NBU5	ATAD1_HUMAN	Outer mitochondrial transmembrane helix translocase	2.5447e+06	473137	851025	1.37251e+06	4.64675e+06	2.50606e+06	259654	2.8036e+06	1.31034e+06	2.55402e+06	Not differentially expressed	0.648	0.442699	0.907
COPZ1	P61923	COPZ1_HUMAN	Coatomer subunit zeta-1	311699	382761		317851	775512	742214		252736	337437	590154	Not differentially expressed	0.647	0.261074	0.893
ZNF385A	Q96PM9	Z385A_HUMAN	Zinc finger protein 385A	116515		65083.3		155851	119306			90799.1	137578	Not differentially expressed	0.647	0.330792	0.899
CPNE2	Q96FN4	CPNE2_HUMAN	Copine-2	1.94562e+06	2.07488e+06	2.27515e+06	3.54168e+06	4.49527e+06	6.68879e+06	1.2701e+06	5.11284e+06	2.45933e+06	4.39175e+06	Not differentially expressed	0.646	0.238921	0.891
ADGRE5	P48960	AGRE5_HUMAN	Adhesion G protein-coupled receptor E5	701298	2.04684e+06	568440	1.519e+06	1.69708e+06	1.87138e+06		1.41348e+06	1.20889e+06	1.66065e+06	Not differentially expressed	0.645	0.240926	0.891
TAPT1	Q6NXT6	TAPT1_HUMAN	Transmembrane anterior posterior transformation protein 1 homolog	1.66591e+06	651641	2.4639e+06	2.43411e+06	3.96607e+06	2.59965e+06	1.02619e+06	3.67442e+06	1.80389e+06	2.81658e+06	Not differentially expressed	0.645	0.271214	0.895
PSMD5	Q16401	PSMD5_HUMAN	26S proteasome non-ATPase regulatory subunit 5	2.54022e+06	847674	729299	781051	3.38779e+06	2.44903e+06	529277	1.67161e+06	1.22456e+06	2.00943e+06	Not differentially expressed	0.645	0.310163	0.898
APBB2	Q92870	APBB2_HUMAN	Amyloid beta precursor protein binding family B member 2	840111	750029	860841	1.10537e+06	2.76714e+06	957856		981619	889088	1.56887e+06	Not differentially expressed	0.644	0.208649	0.887
PRKCSH	P14314	GLU2B_HUMAN	Glucosidase 2 subunit beta	1.28929e+07	1.77347e+07	1.62535e+07	1.41913e+07	3.33608e+07	4.14269e+07	1.051e+07	2.14924e+07	1.52681e+07	2.66975e+07	Not differentially expressed	0.641	0.189543	0.884
AGO2	Q9UKV8	AGO2_HUMAN	Protein argonaute-2	1.26025e+06	694021	1.28467e+06	1.15842e+06	2.54094e+06	1.74808e+06		1.04022e+06	1.09934e+06	1.77641e+06	Not differentially expressed	0.641	0.194954	0.885
NIPSNAP2	O75323	NIPS2_HUMAN	Protein NipSnap homolog 2	3.47479e+07	6.89769e+06	1.13912e+07	8.66991e+06	3.18693e+07	1.63493e+07	1.45656e+07	1.83782e+07	1.54267e+07	2.02906e+07	Not differentially expressed	0.64	0.246752	0.892
SLC33A1	O00400	ACATN_HUMAN	Acetyl-coenzyme A transporter 1	1.04479e+06		576771	705134	2.24561e+06	1.18326e+06	509987	1.38863e+06	775565	1.33187e+06	Not differentially expressed	0.64	0.258719	0.893
LACTB	P83111	LACTB_HUMAN	Serine beta-lactamase-like protein LACTB, mitochondrial	1.84166e+06	1.50724e+06	2.19224e+06	1.81936e+06	5.39702e+06	4.14984e+06	777825	3.70028e+06	1.84012e+06	3.50624e+06	Not differentially expressed	0.635	0.280622	0.895
CLVS2	Q5SYC1	CLVS2_HUMAN	Clavesin-2	926079		122714	161836	323902			518312	403543	421107	Not differentially expressed	0.634	0.475319	0.909
GSDMD	P57764	GSDMD_HUMAN	Gasdermin-D	726914	864937	613659	623855	1.4133e+06	720987		1.25681e+06	707341	1.13037e+06	Not differentially expressed	0.633	0.164964	0.88
SLC22A18	Q96BI1	S22AI_HUMAN	Solute carrier family 22 member 18	410155				1.0523e+06	324384		753139	410155	709941	Not differentially expressed	0.633	0.471435	0.909
CMPK2	Q5EBM0	CMPK2_HUMAN	UMP-CMP kinase 2, mitochondrial	1.34893e+06	723203	1.00223e+06	1.229e+06	2.45121e+06	1.3471e+06		1.29347e+06	1.07584e+06	1.69726e+06	Not differentially expressed	0.632	0.18234	0.883
GHDC	Q8N2G8	GHDC_HUMAN	GH3 domain-containing protein	2.21472e+06	843899	2.22952e+06	1.89957e+06	5.20809e+06	3.36484e+06	941727	2.76553e+06	1.79693e+06	3.07005e+06	Not differentially expressed	0.632	0.274126	0.895
STX4	Q12846	STX4_HUMAN	Syntaxin-4	2.87103e+06	2.41584e+06	2.90653e+06	4.86447e+06	8.61683e+06	8.93752e+06	1.34846e+06	5.45272e+06	3.26446e+06	6.08888e+06	Not differentially expressed	0.632	0.298194	0.897
GBP1	P32455	GBP1_HUMAN	Guanylate-binding protein 1	677726	584778	855830	630719	1.22578e+06	1.37458e+06		693922	687263	1.0981e+06	Not differentially expressed	0.631	0.167357	0.88
IMPDH1	P20839	IMDH1_HUMAN	Inosine-5'-monophosphate dehydrogenase 1	568047				1.55952e+06	710149		614079	568047	961249	Not differentially expressed	0.631	0.446984	0.907
EXOSC7	Q15024	EXOS7_HUMAN	Exosome complex component RRP42	413557	309607	233541	214487	1.14227e+06	377306		194846	292798	571473	Not differentially expressed	0.63	0.307573	0.898
RAB2A	P61019	RAB2A_HUMAN	Ras-related protein Rab-2A	3.14295e+07	1.63227e+07	1.83208e+07	1.50347e+07	4.07647e+07	3.26877e+07	1.8806e+07	3.22201e+07	2.02769e+07	3.11196e+07	Not differentially expressed	0.629	0.152866	0.878
C8B	P07358	CO8B_HUMAN	Complement component C8 beta chain	253202	283552			352130	487561			268377	419845	Not differentially expressed	0.629	0.321047	0.898
MRPS22	P82650	RT22_HUMAN	Small ribosomal subunit protein mS22	1.56045e+06	332704	1.02114e+06	924155	1.87147e+06	1.12511e+06		1.02693e+06	959614	1.34117e+06	Not differentially expressed	0.628	0.280962	0.895
TBC1D1	Q86TI0	TBCD1_HUMAN	TBC1 domain family member 1	224296			124290	411176	257781		161967	174293	276975	Not differentially expressed	0.628	0.326642	0.899
SUPT6H	Q7KZ85	SPT6H_HUMAN	Transcription elongation factor SPT6	579655	464177	634508	384605	871257	492114		1.1153e+06	515736	826225	Not differentially expressed	0.627	0.187433	0.884
VAT1	Q99536	VAT1_HUMAN	Synaptic vesicle membrane protein VAT-1 homolog	1.78522e+07	2.58228e+07	1.83745e+07	2.85054e+07	7.49965e+07	4.25988e+07	1.65344e+07	2.59213e+07	2.26387e+07	4.00128e+07	Not differentially expressed	0.626	0.222333	0.889
SDF2L1	Q9HCN8	SDF2L_HUMAN	Stromal cell-derived factor 2-like protein 1	1.00981e+06	807459	619668	881708	2.35801e+06	2.11226e+06	277454	1.82946e+06	829662	1.64429e+06	Not differentially expressed	0.626	0.334737	0.9
GNB1L	Q9BYB4	GNB1L_HUMAN	Guanine nucleotide-binding protein subunit beta-like protein 1	447526	172370	232284	444766	461265				324236	461265	Not differentially expressed	0.626	0.428795	0.906
CMTM5	Q96DZ9	CKLF5_HUMAN	CKLF-like MARVEL transmembrane domain-containing protein 5	3.81719e+06	5.67099e+06	1.99938e+06	3.28942e+06		5.32712e+06			3.69425e+06	5.32712e+06	Not differentially expressed	0.625	0.414964	0.905
PRORP	O15091	MRPP3_HUMAN	Mitochondrial ribonuclease P catalytic subunit	180803		273924	383130	762549	332285		273817	279285	456217	Not differentially expressed	0.623	0.281884	0.895
DDX39A	O00148	DX39A_HUMAN	ATP-dependent RNA helicase DDX39A		157028	120438	344548	183562	231205		561011	207338	325259	Not differentially expressed	0.623	0.321779	0.899
LRSAM1	Q6UWE0	LRSM1_HUMAN	E3 ubiquitin-protein ligase LRSAM1	2.34128e+06	718497	1.2322e+06	1.5517e+06	615969	721359	4.72844e+07	860040	1.46092e+06	1.23704e+07	Not differentially expressed	0.623	0.594735	0.915
SDCBP	O00560	SDCB1_HUMAN	Syntenin-1	1.4856e+06	1.16255e+06	1.08212e+06	1.11111e+06	3.07584e+06	1.58696e+06		1.29295e+06	1.21034e+06	1.98525e+06	Not differentially expressed	0.622	0.187226	0.884
SRGN	P10124	SRGN_HUMAN	Serglycin		411980		281506	497790	550985			346743	524388	Not differentially expressed	0.621	0.32983	0.899
U2AF2	P26368	U2AF2_HUMAN	Splicing factor U2AF 65 kDa subunit	3.36729e+06	4.52476e+06	3.93121e+06	5.41713e+06	7.10427e+06	5.40951e+06	3.56928e+06	1.32032e+07	4.3101e+06	7.32157e+06	Not differentially expressed	0.62	0.192059	0.885
BRD7	Q9NPI1	BRD7_HUMAN	Bromodomain-containing protein 7		174706	224184	138286				269988	179059	269988	Not differentially expressed	0.62	0.401693	0.904
SEMA4B	Q9NPR2	SEM4B_HUMAN	Semaphorin-4B	953468	1.08997e+06	813302	918093	1.17895e+06	1.76141e+06			943708	1.47018e+06	Not differentially expressed	0.619	0.219588	0.888
APOL2	Q9BQE5	APOL2_HUMAN	Apolipoprotein L2	3.64641e+06	630688	1.27355e+06	1.21771e+06	3.24917e+06	3.33734e+06	500778	3.65119e+06	1.69209e+06	2.68462e+06	Not differentially expressed	0.619	0.391577	0.904
TTC38	Q5R3I4	TTC38_HUMAN	Tetratricopeptide repeat protein 38	432006	60263.8			409872	149631			246135	279752	Not differentially expressed	0.618	0.545747	0.912
PLEKHF1	Q96S99	PKHF1_HUMAN	Pleckstrin homology domain-containing family F member 1			241293	365673	554238	362066		470701	303483	462335	Not differentially expressed	0.617	0.277949	0.895
SEL1L	Q9UBV2	SE1L1_HUMAN	Protein sel-1 homolog 1	2.60492e+06	2.70857e+06	3.58554e+06	3.45185e+06	4.75998e+06	4.76617e+06	2.60444e+06	8.1492e+06	3.08772e+06	5.06995e+06	Not differentially expressed	0.616	0.168091	0.881
RPL5	P46777	RL5_HUMAN	Large ribosomal subunit protein uL18	8.89572e+06	3.5925e+06	8.05058e+06	7.793e+06	1.99909e+07	1.0976e+07	5.06796e+06	9.9609e+06	7.08295e+06	1.14989e+07	Not differentially expressed	0.616	0.231682	0.89
YIPF3	Q9GZM5	YIPF3_HUMAN	Protein YIPF3	474725	254636	555558	365286	1.15375e+06	608353		317300	412551	693134	Not differentially expressed	0.615	0.263777	0.894
LETMD1	Q6P1Q0	LTMD1_HUMAN	LETM1 domain-containing protein 1	1.20713e+06		332525	260374	729961	617738		833140	600011	726946	Not differentially expressed	0.615	0.337091	0.9
CCT2	P78371	TCPB_HUMAN	T-complex protein 1 subunit beta	2.63176e+07	1.82468e+07	1.13759e+07	1.02647e+07	4.26012e+07	3.58888e+07	9.24994e+06	2.1746e+07	1.65512e+07	2.73715e+07	Not differentially expressed	0.614	0.270825	0.895
BTN3A3	O00478	BT3A3_HUMAN	Butyrophilin subfamily 3 member A3	1.59813e+06	1.34878e+06	1.4798e+06	1.85625e+06	4.81164e+06	3.50265e+06	826601	2.31844e+06	1.57074e+06	2.86483e+06	Not differentially expressed	0.612	0.260897	0.893
RPL14	P50914	RL14_HUMAN	Large ribosomal subunit protein eL14	1.26298e+07	5.86527e+06	9.99e+06	9.67739e+06	2.73151e+07	1.8385e+07	4.2502e+06	1.83239e+07	9.54061e+06	1.70685e+07	Not differentially expressed	0.612	0.294731	0.897
LAMA3	Q16787	LAMA3_HUMAN	Laminin subunit alpha-3		417732			835496	653666		476102	417732	655088	Not differentially expressed	0.612	0.414613	0.905
KRT80	Q6KB66	K2C80_HUMAN	Keratin, type II cytoskeletal 80		1.80851e+06	1.21161e+06	2.06102e+06	684209	1.07345e+07	1.45148e+06	3.82131e+06	1.69371e+06	4.17288e+06	Not differentially expressed	0.612	0.455195	0.908
IGLV3-10	A0A075B6K4	LV310_HUMAN	Immunoglobulin lambda variable 3-10	680393	1.35072e+06	508532	350683	682425	1.38124e+06			722582	1.03183e+06	Not differentially expressed	0.61	0.352944	0.901
ASH2L	Q9UBL3	ASH2L_HUMAN	Set1/Ash2 histone methyltransferase complex subunit ASH2	611789	762133	626791	858954	1.30045e+06	614986		1.5749e+06	714917	1.16345e+06	Not differentially expressed	0.609	0.207039	0.887
MRPL13	Q9BYD1	RM13_HUMAN	Large ribosomal subunit protein uL13m	1.06283e+06	471555	726814	453484	1.30952e+06	784516		894700	678671	996245	Not differentially expressed	0.609	0.213373	0.888
NIPSNAP3A	Q9UFN0	NPS3A_HUMAN	Protein NipSnap homolog 3A	5.42e+06	2.63595e+06	3.28995e+06	3.66858e+06	1.02302e+07	7.16292e+06	1.59006e+06	8.00025e+06	3.75362e+06	6.74585e+06	Not differentially expressed	0.609	0.302579	0.897
STX7	O15400	STX7_HUMAN	Syntaxin-7	7.60896e+06	2.67114e+06	5.62769e+06	5.71256e+06	8.758e+06	1.03761e+07	4.32054e+06	8.98187e+06	5.40509e+06	8.10914e+06	Not differentially expressed	0.608	0.203622	0.887
PLPP1	O14494	PLPP1_HUMAN	Phospholipid phosphatase 1	1.25148e+06	1.64649e+06	1.49012e+06	1.40724e+06	4.42759e+06	3.05843e+06	632390	2.7201e+06	1.44883e+06	2.70963e+06	Not differentially expressed	0.608	0.292494	0.897
NCBP1	Q09161	NCBP1_HUMAN	Nuclear cap-binding protein subunit 1	1.31036e+06	532629	1.35129e+06	1.56616e+06	3.40175e+06	2.10504e+06	539285	2.06295e+06	1.19011e+06	2.02726e+06	Not differentially expressed	0.608	0.315117	0.899
TMED2	Q15363	TMED2_HUMAN	Transmembrane emp24 domain-containing protein 2	1.80711e+06	2.74006e+06	2.21558e+06	2.32848e+06	6.84563e+06	5.939e+06	693297	4.89658e+06	2.27281e+06	4.59363e+06	Not differentially expressed	0.608	0.364524	0.902
RPL36A	P83881	RL36A_HUMAN	Large ribosomal subunit protein eL42			562419		869551	1.24447e+06	499821	997876	562419	902929	Not differentially expressed	0.608	0.414764	0.905
DOCK6	Q96HP0	DOCK6_HUMAN	Dedicator of cytokinesis protein 6	323891		312770	1.48693e+06	2.90072e+06	880828	135852	1.24683e+06	707863	1.29106e+06	Not differentially expressed	0.608	0.525316	0.912
CTSS	P25774	CATS_HUMAN	Cathepsin S		564949	462021	565341	1.06405e+06	669404		731931	530770	821794	Not differentially expressed	0.607	0.20612	0.886
DECR1	Q16698	DECR_HUMAN	2,4-dienoyl-CoA reductase [(3E)-enoyl-CoA-producing], mitochondrial	2.1079e+07	8.23815e+06	1.58069e+07	1.36451e+07	3.87424e+07	2.36592e+07	1.17505e+07	1.86843e+07	1.46923e+07	2.32091e+07	Not differentially expressed	0.606	0.216859	0.888
MRTO4	Q9UKD2	MRT4_HUMAN	mRNA turnover protein 4 homolog	832465	1.02766e+06	639689	662508	1.37882e+06	1.33625e+06	461660	2.28644e+06	790582	1.36579e+06	Not differentially expressed	0.606	0.241792	0.891
TGFBR3	Q03167	TGBR3_HUMAN	Transforming growth factor beta receptor type 3	230719	163606	231369	257549	412761	289124		304790	220811	335558	Not differentially expressed	0.605	0.164461	0.88
MANBA	O00462	MANBA_HUMAN	Beta-mannosidase	342991	610244	280147	489056	810210	483410			430609	646810	Not differentially expressed	0.605	0.280096	0.895
PDCL3	Q9H2J4	PDCL3_HUMAN	Phosducin-like protein 3	904345	482510	195084	921695	985584	636409		828386	625908	816793	Not differentially expressed	0.603	0.315252	0.898
XRCC1	P18887	XRCC1_HUMAN	DNA repair protein XRCC1	682714	558675	601856	496910	1.04283e+06	453514		1.44018e+06	585039	978839	Not differentially expressed	0.598	0.2356	0.89
SURF1	Q15526	SURF1_HUMAN	Surfeit locus protein 1	2.17818e+06	1.51715e+06	1.68323e+06	1.84727e+06	3.52044e+06	2.88922e+06		1.95294e+06	1.80646e+06	2.78753e+06	Not differentially expressed	0.597	0.177452	0.882
ECHS1	P30084	ECHM_HUMAN	Enoyl-CoA hydratase, mitochondrial	2.03943e+07	7.17037e+06	9.37484e+06	6.85835e+06	2.14296e+07	1.38647e+07	9.29486e+06	1.78172e+07	1.09495e+07	1.56016e+07	Not differentially expressed	0.597	0.21958	0.889
MKLN1	Q9UL63	MKLN1_HUMAN	Muskelin	237438	86800.3	251220	217062	276895				198130	276895	Not differentially expressed	0.597	0.457352	0.908
RIOX1	Q9H6W3	RIOX1_HUMAN	Ribosomal oxygenase 1	223237		88771.7		217223	165803		267764	156004	216930	Not differentially expressed	0.596	0.34187	0.9
COPB1	P53618	COPB_HUMAN	Coatomer subunit beta	4.76385e+06	3.18911e+06	4.07499e+06	4.54352e+06	1.24625e+07	7.46173e+06	2.46688e+06	6.37872e+06	4.14287e+06	7.19246e+06	Not differentially expressed	0.595	0.247161	0.892
SPPL2A	Q8TCT8	SPP2A_HUMAN	Signal peptide peptidase-like 2A	549243	301636	376598	344225	1.10829e+06	598100		291128	392925	665840	Not differentially expressed	0.594	0.271365	0.894
STAT5B	P51692	STA5B_HUMAN	Signal transducer and activator of transcription 5B	1.31818e+06	1.00761e+06	1.118e+06	2.76678e+06	2.84581e+06	1.12471e+06		3.09455e+06	1.55264e+06	2.35502e+06	Not differentially expressed	0.593	0.286918	0.896
IRAG2	Q12912	IRAG2_HUMAN	Inositol 1,4,5-triphosphate receptor associated 2	314034		352958	310491	490384				325828	490384	Not differentially expressed	0.592	0.405458	0.905
DERL1	Q9BUN8	DERL1_HUMAN	Derlin-1	1.06145e+06				3.52971e+06	1.49422e+06	554126	2.23213e+06	1.06145e+06	1.95255e+06	Not differentially expressed	0.59	0.550324	0.913
COPB2	P35606	COPB2_HUMAN	Coatomer subunit beta'	3.68529e+06	2.29512e+06	3.37257e+06	3.59107e+06	9.39707e+06	5.5075e+06	2.14114e+06	4.73902e+06	3.23601e+06	5.44618e+06	Not differentially expressed	0.589	0.234707	0.891
PPT2	Q9UMR5	PPT2_HUMAN	Lysosomal thioesterase PPT2	244074	409995	453207	404941	534412	570829			378054	552620	Not differentially expressed	0.585	0.259822	0.893
CD14	P08571	CD14_HUMAN	Monocyte differentiation antigen CD14	930001	2.56417e+06	953223	1.19735e+06	3.60295e+06	3.66966e+06	422448	2.4679e+06	1.41119e+06	2.54074e+06	Not differentially expressed	0.585	0.396144	0.905
WWOX	Q9NZC7	WWOX_HUMAN	WW domain-containing oxidoreductase	529575	343758	520286	622250	824276	859220		567722	503967	750406	Not differentially expressed	0.583	0.192897	0.885
RCC1	P18754	RCC1_HUMAN	Regulator of chromosome condensation	1.21552e+06	2.04184e+06	1.42664e+06	1.7291e+06	3.07918e+06	2.79285e+06	1.13664e+06	3.15491e+06	1.60327e+06	2.54089e+06	Not differentially expressed	0.583	0.203511	0.887
CYP51A1	Q16850	CP51A_HUMAN	Lanosterol 14-alpha demethylase	464339			455898	820707	371595		1.07451e+06	460118	755606	Not differentially expressed	0.583	0.360263	0.902
SETD1A	O15047	SET1A_HUMAN	Histone-lysine N-methyltransferase SETD1A	138880			140268	147393			296459	139574	221926	Not differentially expressed	0.583	0.384073	0.903
ISY1	Q9ULR0	ISY1_HUMAN	Pre-mRNA-splicing factor ISY1 homolog	436186				332874	951540	386373	1.48597e+06	436186	789188	Not differentially expressed	0.582	0.53511	0.912
SRP14	P37108	SRP14_HUMAN	Signal recognition particle 14 kDa protein	6.82314e+06	8.53489e+06	9.44073e+06	9.95771e+06	1.16234e+07	2.30757e+07	4.47059e+06	2.28646e+07	8.68912e+06	1.55086e+07	Not differentially expressed	0.581	0.289126	0.896
EEF1E1	O43324	MCA3_HUMAN	Eukaryotic translation elongation factor 1 epsilon-1	1.10551e+06	1.14222e+06	355005	415930	1.36735e+06	773023	543427	1.62091e+06	754667	1.07618e+06	Not differentially expressed	0.58	0.293455	0.897
PGAP1	Q75T13	PGAP1_HUMAN	GPI inositol-deacylase	682224	290193	1.04285e+06	609196	1.3214e+06	640181	473988	1.56397e+06	656116	999886	Not differentially expressed	0.579	0.286491	0.896
WDR82	Q6UXN9	WDR82_HUMAN	WD repeat-containing protein 82	1.83326e+06	951499	1.20405e+06	1.52326e+06	2.42078e+06	2.20891e+06	942482	3.15083e+06	1.37802e+06	2.18075e+06	Not differentially expressed	0.578	0.225383	0.889
HNRNPH1	P31943	HNRH1_HUMAN	Heterogeneous nuclear ribonucleoprotein H	7.55666e+06	5.8202e+06	5.26894e+06	6.85418e+06	1.42656e+07	7.46968e+06	3.89837e+06	1.8974e+07	6.375e+06	1.11519e+07	Not differentially expressed	0.578	0.268549	0.894
SRRT	Q9BXP5	SRRT_HUMAN	Serrate RNA effector molecule homolog	1.86791e+06	3.04024e+06	2.24717e+06	2.34714e+06	4.91349e+06	3.64632e+06	1.79713e+06	4.60922e+06	2.37562e+06	3.74154e+06	Not differentially expressed	0.577	0.196831	0.886
ITGA2	P17301	ITA2_HUMAN	Integrin alpha-2	1.60629e+06	6.1051e+06	2.7837e+06	4.90789e+06	8.50221e+06	6.08338e+06	1.94561e+06	6.58701e+06	3.85074e+06	5.77956e+06	Not differentially expressed	0.577	0.324953	0.899
EHMT1	Q9H9B1	EHMT1_HUMAN	Histone-lysine N-methyltransferase EHMT1	514070	157752		324032	271496			722268	331951	496882	Not differentially expressed	0.575	0.426057	0.906
CTSF	Q9UBX1	CATF_HUMAN	Cathepsin F	333755	483792	419515	390172	599896				406809	599896	Not differentially expressed	0.573	0.386994	0.904
RETSAT	Q6NUM9	RETST_HUMAN	All-trans-retinol 13,14-reductase	552843	292233	564646	771554	1.74031e+06	1.28367e+06	125652	1.22818e+06	545319	1.09445e+06	Not differentially expressed	0.573	0.448292	0.908
SLC25A51	Q9H1U9	S2551_HUMAN	Mitochondrial nicotinamide adenine dinucleotide transporter SLC25A51	758209		669393	409077	1.36579e+06	784935		636375	612227	929033	Not differentially expressed	0.572	0.28168	0.895
UNC13B	O14795	UN13B_HUMAN	Protein unc-13 homolog B	1.24659e+06		1.45839e+06	1.7246e+06	2.912e+06	1.62052e+06			1.47653e+06	2.26626e+06	Not differentially expressed	0.57	0.320618	0.898
PTBP1	P26599	PTBP1_HUMAN	Polypyrimidine tract-binding protein 1	1.99652e+06	2.57101e+06	1.88272e+06	2.7281e+06	8.24901e+06	5.9472e+06	872361	2.99354e+06	2.29458e+06	4.51553e+06	Not differentially expressed	0.57	0.370376	0.903
KRR1	Q13601	KRR1_HUMAN	KRR1 small subunit processome component homolog				453862	264366	601245		1.92583e+06	453862	930480	Not differentially expressed	0.57	0.605491	0.915
TMEM38A	Q9H6F2	TM38A_HUMAN	Trimeric intracellular cation channel type A	972085		2.02727e+06	1.61618e+06	2.05955e+06	1.1489e+06	2.31904e+06	4.13547e+06	1.53851e+06	2.41574e+06	Not differentially expressed	0.569	0.292667	0.896
[truncated: 5,424 more rows]
