# Supplementary material for: Molecular profiling of brain endothelial cell to astrocyte endfoot communication in mouse and human
Source: Nat Commun. 2025 Nov 6;16:9750. doi: 10.1038/s41467-025-65487-4 (PMC12592424; doi:10.1038/s41467-025-65487-4)
Supplement: Supplementary file 9 — Supplementary Data 7 [file 41467_2025_65487_MOESM9_ESM.xlsx]

## Sheet: readme
METHODOLOGICAL INFORMATION
1. Description of methods used for collection/generation of data:
Ligand-receptor pairs were identified between mouse brain endothelial cells and astrocyte endfeet as previously described. These pairs are listed in sheet All LR pairs. Some LR pairs were not altered, upregulated, induced or downregulated in response to LPS injection, as indicated in the "Response to LPS" column.
Three published datasets on molecular changes in human vasculature in the context of disease were identified. In addition, we included proteomic data of healthy human brain vasculature generated in this study. Details of each study are listed below:
Dataset	Title	Year	PMID	Condition	Age range (years)	Type of data	Tissue type	Comparison for differential expression	Notes
Macnair2025	snRNA-seq stratifies multiple sclerosis patients into distinct white matter glial responses	2025	39708806	Multiple sclerosis	34-88	snRNA-seq	Nuclei from frozen post mortem grey matter brain sections.	Grey matter demyelinated lesions (GML) vs control.	Ligands were searched in Endocyte Capillary fine-mapped cluster. Receptors were searched in Astrocyte broad-mapped cluster.
Yang2022	A human brain vascular atlas reveals diverse mediators of Alzheimer’s risk	2022	35165441	Alzheimer's disease	58-85	snRNA-seq	Nuclei of isolated vessels from frozen post mortem frontal cortex tissue.	Alzheimer's disease vs control.	Ligands were searched in Capillary cluster. Receptors were searched in Astrocyte cluster.
Wojtas2024	Proteomic changes in the human cerebrovasculature in Alzheimer's disease and related tauopathies linked to peripheral biomarkers in plasma and cerebrospinal fluid	2024	38713744	Alzheimer's disease	46-90	Proteomics	Isolated vessels from frozen post mortem frontal cortex tissue.	Alzheimer's disease vs control.	Both ligands and receptors were searched in the entire vascular proteome.
Hill2025		2025		Healthy	34-40	Proteomics	Isolated vessels from frozen post mortem frontal cortex tissue.	N/A	Both ligands and receptors were searched in the entire vascular proteome.
2. Methods for processing the data:
Ligand and receptor gene names identified in mouse were mapped to human gene names using Ensembl release 113.
Each ligand and receptor was checked for presence in each of the source datasets. A ligand-receptor pair was defined as "identified" in the dataset if both the ligand and receptor were present in the dataset.
Ligand and receptor fold-change, p and false discovery rate or Bonferroni-adjusted p-values were extracted for each gene from each dataset where identified.
Each ligand and receptor was checked for differential expression in each of the source dataset. A ligand-receptor pair was defined as "differentially expressed" in the dataset if either the ligand or the receptor was differentially expressed, and its corresponding ligand or receptor was identified in the dataset.
Differential expression was defined as FDR < 0.1 for Macnair and Yang datasets, Bonferroni-adjusted p < 0.1 for the Wojtas dataset.
Ligand-receptor pairs defined as "identified" or "differentially" expressed in individual datasets were compared between datasets.
Summarised ligand-receptor results from individual studies are presented in sheets labelled with the name of the human dataset. Summarised results from cross-dataset analyses are presented in sheets prefixed with "Combined".
3. Notes on data presentation
Each individual analysis sheet contains the following columns:
	Ligand-receptor pair	The ligand-receptor pair in the format Ligand_Receptor
	Ligand mouse gene name	Ligand mouse gene name
	Receptor mouse gene name	Receptor mouse gene name
	Ligand human gene name	Ligand human gene name
	Receptor human gene name	Receptor human gene name
	Response to LPS	How did this LR pair change in response to LPS? Not altered, upregulated, induced or downregulated.
	[dataset]_ligand	Was the ligand identified in the dataset? Values can be: 1 if found, 0 if not found.
	[dataset]_receptor	Was the receptor identified in the dataset? Values can be: 1 if found, 0 if not found.
	[dataset]_lr_pair	Was the entire LR pair found in the dataset? Values can be: 1 if found, 0 if not found.
	[dataset]_ligand_FC	Log2 fold-change (disease vs control) of the ligand in the dataset. Positive values indicate upregulation in disease, negative values indicate downregulation in disease.
	[dataset]_receptor_FC	Log2 fold-change (disease vs control) of the receptor in the dataset. Positive values indicate upregulation in disease, negative values indicate downregulation in disease.
	[dataset]_ligand_p	p-value of ligand change in disease vs control comparison
	[dataset]_receptor_p	p-value of receptor change in disease vs control comparison
	[dataset]_ligand_fdr	FDR value of ligand change in disease vs control comparison					For Wojtas dataset, this is a Bonferroni-corrected p-value
	[dataset]_receptor_fdr	FDR value of receptor change in disease vs control comparison					For Wojtas dataset, this is a Bonferroni-corrected p-value
	[dataset]_ligand_DE	Was the ligand differentially expressed in the dataset? Values can be: 1 if yes, 0 if no. Differential expression defined as ligand FDR < 0.1.
	[dataset]_receptor_DE	Was the receptor differentially expressed in the dataset? Values can be: 1 if yes, 0 if no. Differential expression defined as receptor FDR < 0.1.
	[dataset]_lr_pair_DE	Was the ligand-receptor pair differentially expressed in the dataset? Values can be: 1 if yes, 0 if no. Differential expression defined as either ligand or receptor FDR < 0.1 and corresponding ligand or receptor identified in the dataset.
Combined analysis sheets are split into ligand-receptor pairs which were detected in all, some or none of the datasets as indicated by the column name. In the Combined_Identified and Combined-Differential_Summary, ligand-receptor pairs are colour-coded based on their response to LPS in mouse:
	Upregulated in response to LPS
	Induced by LPS
	Downregulated in response to LPS
Parentheses indicate number of ligand-receptor pairs present in the overlap.
In the Combined_Differential_Details, we gather the differentia expression details for each ligand an receptor pairs that were found to be significatly altered in human chronic diseases.

## Sheet: Mouse BEC-endfoot LR pairs
Ligand-receptor pair	Ligand mouse gene name	Receptor mouse gene name	Ligand human gene name	Receptor human gene name	Response to LPS
Ada_Dpp4	Ada	Dpp4	ADA	DPP4	Not altered
Adam10_Erbb2	Adam10	Erbb2	ADAM10	ERBB2	Not altered
Adam10_Itgav	Adam10	Itgav	ADAM10	ITGAV	Not altered
Adam10_Lrp1	Adam10	Lrp1	ADAM10	LRP1	Not altered
Adam10_Notch1	Adam10	Notch1	ADAM10	NOTCH1	Not altered
Adam10_Tspan14	Adam10	Tspan14	ADAM10	TSPAN14	Not altered
Adam10_Tspan15	Adam10	Tspan15	ADAM10	TSPAN15	Not altered
Adam12_Itgb1	Adam12	Itgb1	ADAM12	ITGB1	Not altered
Adam15_Itgav	Adam15	Itgav	ADAM15	ITGAV	Not altered
Adam15_Itgb1	Adam15	Itgb1	ADAM15	ITGB1	Not altered
Adam17_Aplp2	Adam17	Aplp2	ADAM17	APLP2	Not altered
Adam17_Cd9	Adam17	Cd9	ADAM17	CD9	Not altered
Adam17_Erbb4	Adam17	Erbb4	ADAM17	ERBB4	Not altered
Adam17_Itga6	Adam17	Itga6	ADAM17	ITGA6	Not altered
Adam17_Itgb1	Adam17	Itgb1	ADAM17	ITGB1	Not altered
Adam17_Itgb6	Adam17	Itgb6	ADAM17	ITGB6	Not altered
Adam17_Notch1	Adam17	Notch1	ADAM17	NOTCH1	Not altered
Adam17_Notch2	Adam17	Notch2	ADAM17	NOTCH2	Not altered
Adam9_Itga6	Adam9	Itga6	ADAM9	ITGA6	Not altered
Adam9_Itgav	Adam9	Itgav	ADAM9	ITGAV	Not altered
Adam9_Itgb1	Adam9	Itgb1	ADAM9	ITGB1	Not altered
Adcyap1_Adcyap1r1	Adcyap1	Adcyap1r1	ADCYAP1	ADCYAP1R1	Not altered
Adcyap1_Dpp4	Adcyap1	Dpp4	ADCYAP1	DPP4	Not altered
Agrn_Lrp4	Agrn	Lrp4	AGRN	LRP4	Not altered
Ang_Egfr	Ang	Egfr	ANG	EGFR	Not altered
Anxa2_Cd44	Anxa2	Cd44	ANXA2	CD44	Not altered
Apoe_Lrp1	Apoe	Lrp1	APOE	LRP1	Not altered
App_Cd47	App	Cd47	APP	CD47	Not altered
App_Dcc	App	Dcc	APP	DCC	Not altered
App_Lrp1	App	Lrp1	APP	LRP1	Not altered
App_Lrp4	App	Lrp4	APP	LRP4	Not altered
App_Notch1	App	Notch1	APP	NOTCH1	Not altered
App_Notch2	App	Notch2	APP	NOTCH2	Not altered
App_Tspan15	App	Tspan15	APP	TSPAN15	Not altered
Bdnf_Ntrk2	Bdnf	Ntrk2	BDNF	NTRK2	Not altered
Bdnf_Ntrk3	Bdnf	Ntrk3	BDNF	NTRK3	Not altered
Bgn_Cd44	Bgn	Cd44	BGN	CD44	Not altered
Bgn_P2rx4	Bgn	P2rx4	BGN	P2RX4	Not altered
Bgn_P2rx7	Bgn	P2rx7	BGN	P2RX7	Not altered
Bmp2_Bmpr1a	Bmp2	Bmpr1a	BMP2	BMPR1A	Not altered
Bmp2_Bmpr2	Bmp2	Bmpr2	BMP2	BMPR2	Not altered
Bmp4_Bmpr1a	Bmp4	Bmpr1a	BMP4	BMPR1A	Not altered
Bmp4_Bmpr2	Bmp4	Bmpr2	BMP4	BMPR2	Not altered
Bmp5_Bmpr1a	Bmp5	Bmpr1a	BMP5	BMPR1A	Not altered
Bmp5_Bmpr2	Bmp5	Bmpr2	BMP5	BMPR2	Not altered
Bmp6_Bmpr1a	Bmp6	Bmpr1a	BMP6	BMPR1A	Not altered
Bmp6_Bmpr2	Bmp6	Bmpr2	BMP6	BMPR2	Not altered
Bmp7_Bmpr1a	Bmp7	Bmpr1a	BMP7	BMPR1A	Not altered
Bmp7_Bmpr2	Bmp7	Bmpr2	BMP7	BMPR2	Not altered
Calm1_Grm4	Calm1	Grm4	CALM1	GRM4	Not altered
Calm2_Grm7	Calm2	Grm7	CALM2	GRM7	Not altered
Calm3_Grm7	Calm3	Grm7	CALM3	GRM7	Not altered
Calr_Lrp1	Calr	Lrp1	CALR	LRP1	Not altered
Ccn1_Itgam	Ccn1	Itgam	CCN1	ITGAM	Not altered
Ccn1_Itgav	Ccn1	Itgav	CCN1	ITGAV	Not altered
Cdh1_Egfr	Cdh1	Egfr	CDH1	EGFR	Not altered
Cdh1_Fgfr1	Cdh1	Fgfr1	CDH1	FGFR1	Not altered
Cdh1_Ptprj	Cdh1	Ptprj	CDH1	PTPRJ	Not altered
Cntn6_Notch1	Cntn6	Notch1	CNTN6	NOTCH1	Not altered
Col1a1_Cd44	Col1a1	Cd44	COL1A1	CD44	Not altered
Col1a1_Itgb1	Col1a1	Itgb1	COL1A1	ITGB1	Not altered
Col1a2_Cd44	Col1a2	Cd44	COL1A2	CD44	Not altered
Col1a2_Itgb1	Col1a2	Itgb1	COL1A2	ITGB1	Not altered
Col3a1_Itgb1	Col3a1	Itgb1	COL3A1	ITGB1	Not altered
Comp_Cd47	Comp	Cd47	COMP	CD47	Not altered
Comp_Itga7	Comp	Itga7	COMP	ITGA7	Not altered
Comp_Itgav	Comp	Itgav	COMP	ITGAV	Not altered
Comp_Notch1	Comp	Notch1	COMP	NOTCH1	Not altered
Ctsd_Lrp1	Ctsd	Lrp1	CTSD	LRP1	Not altered
Cx3cl1_Itgav	Cx3cl1	Itgav	CX3CL1	ITGAV	Not altered
Cx3cl1_Itgb1	Cx3cl1	Itgb1	CX3CL1	ITGB1	Not altered
Dll4_Notch1	Dll4	Notch1	DLL4	NOTCH1	Not altered
Dll4_Notch2	Dll4	Notch2	DLL4	NOTCH2	Not altered
Dscam_Dcc	Dscam	Dcc	DSCAM	DCC	Not altered
Efna1_Epha4	Efna1	Epha4	EFNA1	EPHA4	Not altered
Efna1_Epha5	Efna1	Epha5	EFNA1	EPHA5	Not altered
Efna1_Epha7	Efna1	Epha7	EFNA1	EPHA7	Not altered
Efna2_Epha4	Efna2	Epha4	EFNA2	EPHA4	Not altered
Efna2_Epha5	Efna2	Epha5	EFNA2	EPHA5	Not altered
Efna2_Epha7	Efna2	Epha7	EFNA2	EPHA7	Not altered
Efna3_Epha4	Efna3	Epha4	EFNA3	EPHA4	Not altered
Efna3_Epha5	Efna3	Epha5	EFNA3	EPHA5	Not altered
Efna3_Epha7	Efna3	Epha7	EFNA3	EPHA7	Not altered
Efna3_Ephb1	Efna3	Ephb1	EFNA3	EPHB1	Not altered
Efna3_Erbb2	Efna3	Erbb2	EFNA3	ERBB2	Not altered
Efna4_Epha4	Efna4	Epha4	EFNA4	EPHA4	Not altered
Efna4_Epha5	Efna4	Epha5	EFNA4	EPHA5	Not altered
Efna4_Epha7	Efna4	Epha7	EFNA4	EPHA7	Not altered
Efna5_Epha4	Efna5	Epha4	EFNA5	EPHA4	Not altered
Efna5_Epha5	Efna5	Epha5	EFNA5	EPHA5	Not altered
Efna5_Epha7	Efna5	Epha7	EFNA5	EPHA7	Not altered
Efna5_Ephb2	Efna5	Ephb2	EFNA5	EPHB2	Not altered
Efnb1_Egfr	Efnb1	Egfr	EFNB1	EGFR	Not altered
Efnb1_Epha4	Efnb1	Epha4	EFNB1	EPHA4	Not altered
Efnb1_Epha5	Efnb1	Epha5	EFNB1	EPHA5	Not altered
Efnb1_Epha7	Efnb1	Epha7	EFNB1	EPHA7	Not altered
Efnb1_Ephb1	Efnb1	Ephb1	EFNB1	EPHB1	Not altered
Efnb1_Ephb2	Efnb1	Ephb2	EFNB1	EPHB2	Not altered
Efnb1_Ephb3	Efnb1	Ephb3	EFNB1	EPHB3	Not altered
Efnb1_Ephb6	Efnb1	Ephb6	EFNB1	EPHB6	Not altered
Efnb2_Epha4	Efnb2	Epha4	EFNB2	EPHA4	Not altered
Efnb2_Epha7	Efnb2	Epha7	EFNB2	EPHA7	Not altered
Efnb2_Ephb1	Efnb2	Ephb1	EFNB2	EPHB1	Not altered
Efnb2_Ephb2	Efnb2	Ephb2	EFNB2	EPHB2	Not altered
Efnb2_Ephb3	Efnb2	Ephb3	EFNB2	EPHB3	Not altered
Efnb2_Ephb6	Efnb2	Ephb6	EFNB2	EPHB6	Not altered
Efnb3_Epha4	Efnb3	Epha4	EFNB3	EPHA4	Not altered
Efnb3_Ephb1	Efnb3	Ephb1	EFNB3	EPHB1	Not altered
Efnb3_Ephb2	Efnb3	Ephb2	EFNB3	EPHB2	Not altered
Efnb3_Ephb3	Efnb3	Ephb3	EFNB3	EPHB3	Not altered
Efnb3_Ephb6	Efnb3	Ephb6	EFNB3	EPHB6	Not altered
Egfl7_Itgav	Egfl7	Itgav	EGFL7	ITGAV	Not altered
Egfl7_Notch1	Egfl7	Notch1	EGFL7	NOTCH1	Not altered
Egfl7_Notch2	Egfl7	Notch2	EGFL7	NOTCH2	Not altered
Fbln1_Itgb1	Fbln1	Itgb1	FBLN1	ITGB1	Not altered
Fbn1_Itgav	Fbn1	Itgav	FBN1	ITGAV	Not altered
Fgf1_Cd44	Fgf1	Cd44	FGF1	CD44	Not altered
Fgf1_Fgfr1	Fgf1	Fgfr1	FGF1	FGFR1	Not altered
Fgf1_Fgfr3	Fgf1	Fgfr3	FGF1	FGFR3	Not altered
Fgf11_Fgfr1	Fgf11	Fgfr1	FGF11	FGFR1	Not altered
Fgf11_Fgfr3	Fgf11	Fgfr3	FGF11	FGFR3	Not altered
Fgf12_Fgfr1	Fgf12	Fgfr1	FGF12	FGFR1	Not altered
Fgf12_Fgfr3	Fgf12	Fgfr3	FGF12	FGFR3	Not altered
Fgf13_Fgfr1	Fgf13	Fgfr1	FGF13	FGFR1	Not altered
Fgf13_Fgfr3	Fgf13	Fgfr3	FGF13	FGFR3	Not altered
Fgf14_Fgfr1	Fgf14	Fgfr1	FGF14	FGFR1	Not altered
Fgf14_Fgfr3	Fgf14	Fgfr3	FGF14	FGFR3	Not altered
Fgf2_Cd44	Fgf2	Cd44	FGF2	CD44	Not altered
Fgf2_Fgfr1	Fgf2	Fgfr1	FGF2	FGFR1	Not altered
Fgf2_Fgfr3	Fgf2	Fgfr3	FGF2	FGFR3	Not altered
Fgf2_Itgav	Fgf2	Itgav	FGF2	ITGAV	Not altered
Fgf2_Notch1	Fgf2	Notch1	FGF2	NOTCH1	Not altered
Fn1_Cd44	Fn1	Cd44	FN1	CD44	Not altered
Fn1_Itga3	Fn1	Itga3	FN1	ITGA3	Not altered
Fn1_Itgb1	Fn1	Itgb1	FN1	ITGB1	Not altered
Gdf10_Bmpr1a	Gdf10	Bmpr1a	GDF10	BMPR1A	Not altered
Gdf11_Acvr1b	Gdf11	Acvr1b	GDF11	ACVR1B	Not altered
Gnai2_Cnr1	Gnai2	Cnr1	GNAI2	CNR1	Not altered
Hgf_Cd44	Hgf	Cd44	HGF	CD44	Not altered
Hgf_Itgb1	Hgf	Itgb1	HGF	ITGB1	Not altered
Hgf_Nrp2	Hgf	Nrp2	HGF	NRP2	Not altered
Hgf_Plxnb1	Hgf	Plxnb1	HGF	PLXNB1	Not altered
Hmgb1_Itgam	Hmgb1	Itgam		ITGAM	Not altered
Hmgb1_Itgav	Hmgb1	Itgav		ITGAV	Not altered
Hsp90aa1_Egfr	Hsp90aa1	Egfr	HSP90AA1	EGFR	Not altered
Hsp90aa1_Fgfr3	Hsp90aa1	Fgfr3	HSP90AA1	FGFR3	Not altered
Hsp90aa1_Lrp1	Hsp90aa1	Lrp1	HSP90AA1	LRP1	Not altered
Hsp90b1_Lrp1	Hsp90b1	Lrp1	HSP90B1	LRP1	Not altered
Hspa1b_Lrp1	Hspa1b	Lrp1	HSPA1A	LRP1	Not altered
Hspg2_Itgb1	Hspg2	Itgb1	HSPG2	ITGB1	Not altered
Hspg2_Ptprs	Hspg2	Ptprs	HSPG2	PTPRS	Not altered
Icam2_Itgam	Icam2	Itgam	ICAM2	ITGAM	Not altered
Igf1_Itgav	Igf1	Itgav	IGF1	ITGAV	Not altered
Igf2_Igf2r	Igf2	Igf2r	IGF2	IGF2R	Not altered
Il33_Il1rap	Il33	Il1rap	IL33	IL1RAP	Not altered
Inhba_Acvr1b	Inhba	Acvr1b	INHBA	ACVR1B	Not altered
Itgb1bp1_Itgb1	Itgb1bp1	Itgb1	ITGB1BP1	ITGB1	Not altered
Jag1_Notch1	Jag1	Notch1	JAG1	NOTCH1	Not altered
Jag1_Notch2	Jag1	Notch2	JAG1	NOTCH2	Not altered
Jag2_Notch1	Jag2	Notch1	JAG2	NOTCH1	Not altered
Jag2_Notch2	Jag2	Notch2	JAG2	NOTCH2	Not altered
Jam2_Itgb1	Jam2	Itgb1	JAM2	ITGB1	Not altered
Jam3_Itgam	Jam3	Itgam	JAM3	ITGAM	Not altered
Jam3_Itgb1	Jam3	Itgb1	JAM3	ITGB1	Not altered
L1cam_Erbb2	L1cam	Erbb2	L1CAM	ERBB2	Not altered
L1cam_Itgav	L1cam	Itgav	L1CAM	ITGAV	Not altered
L1cam_Itgb1	L1cam	Itgb1	L1CAM	ITGB1	Not altered
Lama1_Itga7	Lama1	Itga7	LAMA1	ITGA7	Not altered
Lama1_Itgb1	Lama1	Itgb1	LAMA1	ITGB1	Not altered
Lama2_Itga7	Lama2	Itga7	LAMA2	ITGA7	Not altered
Lama2_Itgb1	Lama2	Itgb1	LAMA2	ITGB1	Not altered
Lama4_Itgb1	Lama4	Itgb1	LAMA4	ITGB1	Not altered
Lama5_Bcam	Lama5	Bcam	LAMA5	BCAM	Not altered
Lamb1_Itga6	Lamb1	Itga6	LAMB1	ITGA6	Not altered
Lamb1_Itgb1	Lamb1	Itgb1	LAMB1	ITGB1	Not altered
Lamc2_Itga3	Lamc2	Itga3	LAMC2	ITGA3	Not altered
Lamc2_Itga6	Lamc2	Itga6	LAMC2	ITGA6	Not altered
Lamc2_Itgb1	Lamc2	Itgb1	LAMC2	ITGB1	Not altered
Lgals8_Itga3	Lgals8	Itga3	LGALS8	ITGA3	Not altered
Lrig1_Egfr	Lrig1	Egfr	LRIG1	EGFR	Not altered
Mdk_Itgb1	Mdk	Itgb1	MDK	ITGB1	Not altered
Mdk_Lrp1	Mdk	Lrp1	MDK	LRP1	Not altered
Mfge8_Itgav	Mfge8	Itgav	MFGE8	ITGAV	Not altered
Mfge8_Itgb1	Mfge8	Itgb1	MFGE8	ITGB1	Not altered
Mfge8_Pdgfrb	Mfge8	Pdgfrb	MFGE8	PDGFRB	Not altered
Mfng_Notch1	Mfng	Notch1	MFNG	NOTCH1	Not altered
Mif_Cd44	Mif	Cd44	MIF	CD44	Not altered
Mmp2_Itgav	Mmp2	Itgav	MMP2	ITGAV	Not altered
Mmp2_Itgb1	Mmp2	Itgb1	MMP2	ITGB1	Not altered
Ncam1_Fgfr1	Ncam1	Fgfr1	NCAM1	FGFR1	Not altered
Npnt_Itgb1	Npnt	Itgb1	NPNT	ITGB1	Not altered
Npy_Dpp4	Npy	Dpp4	NPY	DPP4	Not altered
Nrg1_Egfr	Nrg1	Egfr	NRG1	EGFR	Not altered
Nrg1_Erbb2	Nrg1	Erbb2	NRG1	ERBB2	Not altered
Nrg1_Erbb4	Nrg1	Erbb4	NRG1	ERBB4	Not altered
Nrg2_Erbb4	Nrg2	Erbb4	NRG2	ERBB4	Not altered
Nrg3_Erbb4	Nrg3	Erbb4	NRG3	ERBB4	Not altered
Ntn1_Dcc	Ntn1	Dcc	NTN1	DCC	Not altered
Ntn1_Neo1	Ntn1	Neo1	NTN1	NEO1	Not altered
Ntn1_Unc5a	Ntn1	Unc5a	NTN1	UNC5A	Not altered
Ntn1_Unc5c	Ntn1	Unc5c	NTN1	UNC5C	Not altered
Ntn3_Dcc	Ntn3	Dcc	NTN3	DCC	Not altered
Ntn3_Neo1	Ntn3	Neo1	NTN3	NEO1	Not altered
Ntng1_Lrrc4c	Ntng1	Lrrc4c	NTNG1	LRRC4C	Not altered
Ntng2_Lrrc4c	Ntng2	Lrrc4c	NTNG2	LRRC4C	Not altered
Omg_Lingo1	Omg	Lingo1	OMG	LINGO1	Not altered
Pdgfa_Pdgfrb	Pdgfa	Pdgfrb	PDGFA	PDGFRB	Not altered
Pdgfb_Lrp1	Pdgfb	Lrp1	PDGFB	LRP1	Not altered
Pdgfb_Pdgfrb	Pdgfb	Pdgfrb	PDGFB	PDGFRB	Not altered
Pdgfc_Pdgfrb	Pdgfc	Pdgfrb	PDGFC	PDGFRB	Not altered
Pgf_Egfr	Pgf	Egfr	PGF	EGFR	Not altered
Pgf_Nrp2	Pgf	Nrp2	PGF	NRP2	Not altered
Plau_Igf2r	Plau	Igf2r	PLAU	IGF2R	Not altered
Plau_Lrp1	Plau	Lrp1	PLAU	LRP1	Not altered
Pon2_Htr2a	Pon2	Htr2a	PON2	HTR2A	Not altered
Postn_Egfr	Postn	Egfr	POSTN	EGFR	Not altered
Postn_Itgav	Postn	Itgav	POSTN	ITGAV	Not altered
Postn_Itgb1	Postn	Itgb1	POSTN	ITGB1	Not altered
Pros1_Mertk	Pros1	Mertk	PROS1	MERTK	Not altered
Psap_Gpr37	Psap	Gpr37	PSAP	GPR37	Not altered
Psap_Gpr37l1	Psap	Gpr37l1	PSAP	GPR37L1	Not altered
Psap_Lrp1	Psap	Lrp1	PSAP	LRP1	Not altered
Psen1_Ephb2	Psen1	Ephb2	PSEN1	EPHB2	Not altered
Psen1_Erbb4	Psen1	Erbb4	PSEN1	ERBB4	Not altered
Psen1_Notch1	Psen1	Notch1	PSEN1	NOTCH1	Not altered
Psen1_Notch2	Psen1	Notch2	PSEN1	NOTCH2	Not altered
Psen2_Notch2	Psen2	Notch2	PSEN2	NOTCH2	Not altered
Reln_Itga3	Reln	Itga3	RELN	ITGA3	Not altered
Reln_Itgb1	Reln	Itgb1	RELN	ITGB1	Not altered
Reln_Notch1	Reln	Notch1	RELN	NOTCH1	Not altered
Rgma_Neo1	Rgma	Neo1	RGMA	NEO1	Not altered
Rgmb_Neo1	Rgmb	Neo1	RGMB	NEO1	Not altered
Rtn4_Lingo1	Rtn4	Lingo1	RTN4	LINGO1	Not altered
S100b_Alcam	S100b	Alcam	S100B	ALCAM	Not altered
S100b_Fgfr1	S100b	Fgfr1	S100B	FGFR1	Not altered
Sema3a_Nrp2	Sema3a	Nrp2	SEMA3A	NRP2	Not altered
Sema3a_Plxna1	Sema3a	Plxna1	SEMA3A	PLXNA1	Not altered
Sema3a_Plxna2	Sema3a	Plxna2	SEMA3A	PLXNA2	Not altered
Sema3a_Plxna4	Sema3a	Plxna4	SEMA3A	PLXNA4	Not altered
Sema3e_Plxna1	Sema3e	Plxna1	SEMA3E	PLXNA1	Not altered
Sema3e_Plxnd1	Sema3e	Plxnd1	SEMA3E	PLXND1	Not altered
Sema4a_Plxnb1	Sema4a	Plxnb1	SEMA4A	PLXNB1	Not altered
Sema4a_Plxnb2	Sema4a	Plxnb2	SEMA4A	PLXNB2	Not altered
Sema4a_Plxnd1	Sema4a	Plxnd1	SEMA4A	PLXND1	Not altered
Sema4c_Plxnb2	Sema4c	Plxnb2	SEMA4C	PLXNB2	Not altered
Sema4d_Erbb2	Sema4d	Erbb2	SEMA4D	ERBB2	Not altered
Sema4d_Plxna2	Sema4d	Plxna2	SEMA4D	PLXNA2	Not altered
Sema4d_Plxnb1	Sema4d	Plxnb1	SEMA4D	PLXNB1	Not altered
Sema4d_Plxnb2	Sema4d	Plxnb2	SEMA4D	PLXNB2	Not altered
Sema4g_Plxnb2	Sema4g	Plxnb2	SEMA4G	PLXNB2	Not altered
Sema5a_Plxna1	Sema5a	Plxna1	SEMA5A	PLXNA1	Not altered
Sema6a_Plxna2	Sema6a	Plxna2	SEMA6A	PLXNA2	Not altered
Sema6a_Plxna4	Sema6a	Plxna4	SEMA6A	PLXNA4	Not altered
Sema6b_Plxna4	Sema6b	Plxna4	SEMA6B	PLXNA4	Not altered
Sema6c_Plxna1	Sema6c	Plxna1	SEMA6C	PLXNA1	Not altered
Slit1_Plxna1	Slit1	Plxna1	SLIT1	PLXNA1	Not altered
Slit1_Robo1	Slit1	Robo1	SLIT1	ROBO1	Not altered
Slit1_Robo2	Slit1	Robo2	SLIT1	ROBO2	Not altered
Slit3_Plxna1	Slit3	Plxna1	SLIT3	PLXNA1	Not altered
Slit3_Robo1	Slit3	Robo1	SLIT3	ROBO1	Not altered
Slit3_Robo2	Slit3	Robo2	SLIT3	ROBO2	Not altered
Tgfb1_Itgb1	Tgfb1	Itgb1	TGFB1	ITGB1	Not altered
Tgfb1_Itgb8	Tgfb1	Itgb8	TGFB1	ITGB8	Not altered
Tln1_Itgb1	Tln1	Itgb1	TLN1	ITGB1	Not altered
Tnc_Egfr	Tnc	Egfr	TNC	EGFR	Not altered
Tnc_Itga7	Tnc	Itga7	TNC	ITGA7	Not altered
Tnc_Itgav	Tnc	Itgav	TNC	ITGAV	Not altered
Tnc_Itgb1	Tnc	Itgb1	TNC	ITGB1	Not altered
Tnc_Itgb6	Tnc	Itgb6	TNC	ITGB6	Not altered
Tnfsf12_Egfr	Tnfsf12	Egfr	TNFSF12	EGFR	Not altered
Trf_Tfrc	Trf	Tfrc	TF	TFRC	Not altered
Vim_Cd44	Vim	Cd44	VIM	CD44	Not altered
Vip_Adcyap1r1	Vip	Adcyap1r1	VIP	ADCYAP1R1	Not altered
Vip_Dpp4	Vip	Dpp4	VIP	DPP4	Not altered
Vtn_Itgav	Vtn	Itgav	VTN	ITGAV	Not altered
Vwf_Itgav	Vwf	Itgav	VWF	ITGAV	Not altered
Vwf_Lrp1	Vwf	Lrp1	VWF	LRP1	Not altered
Wnt4_Fzd2	Wnt4	Fzd2	WNT4	FZD2	Not altered
Wnt4_Fzd7	Wnt4	Fzd7	WNT4	FZD7	Not altered
Wnt5a_Fzd2	Wnt5a	Fzd2	WNT5A	FZD2	Not altered
Wnt5a_Fzd7	Wnt5a	Fzd7	WNT5A	FZD7	Not altered
Wnt5a_Notch1	Wnt5a	Notch1	WNT5A	NOTCH1	Not altered
Wnt7b_Fzd7	Wnt7b	Fzd7	WNT7B	FZD7	Not altered
Wnt9a_Egfr	Wnt9a	Egfr	WNT9A	EGFR	Not altered
Wnt9a_Fzd7	Wnt9a	Fzd7	WNT9A	FZD7	Not altered
Angpt2_Itgav	Angpt2	Itgav	ANGPT2	ITGAV	Upregulated
Angpt2_Itgb1	Angpt2	Itgb1	ANGPT2	ITGB1	Upregulated
Ccn2_Egfr	Ccn2	Egfr	CCN2	EGFR	Upregulated
Ccn2_Itgam	Ccn2	Itgam	CCN2	ITGAM	Upregulated
Ccn2_Lrp1	Ccn2	Lrp1	CCN2	LRP1	Upregulated
Cd14_Itgb1	Cd14	Itgb1	CD14	ITGB1	Upregulated
Cfh_Itgam	Cfh	Itgam		ITGAM	Upregulated
Col4a1_Itgb1	Col4a1	Itgb1	COL4A1	ITGB1	Upregulated
Col4a2_Itgb1	Col4a2	Itgb1	COL4A2	ITGB1	Upregulated
Dlk2_Notch1	Dlk2	Notch1	DLK2	NOTCH1	Upregulated
Dll1_Notch1	Dll1	Notch1	DLL1	NOTCH1	Upregulated
Dll1_Notch2	Dll1	Notch2	DLL1	NOTCH2	Upregulated
Hbegf_Cd9	Hbegf	Cd9	HBEGF	CD9	Upregulated
Hbegf_Egfr	Hbegf	Egfr	HBEGF	EGFR	Upregulated
Hbegf_Erbb2	Hbegf	Erbb2	HBEGF	ERBB2	Upregulated
Hbegf_Erbb4	Hbegf	Erbb4	HBEGF	ERBB4	Upregulated
Icam1_Itgam	Icam1	Itgam	ICAM1	ITGAM	Upregulated
Icam1_Itgav	Icam1	Itgav	ICAM1	ITGAV	Upregulated
Lcn2_Slc22a17	Lcn2	Slc22a17	LCN2	SLC22A17	Upregulated
Lgals3bp_Itgb1	Lgals3bp	Itgb1	LGALS3BP	ITGB1	Upregulated
Plat_Itgam	Plat	Itgam	PLAT	ITGAM	Upregulated
Plat_Lrp1	Plat	Lrp1	PLAT	LRP1	Upregulated
Prg4_Cd44	Prg4	Cd44	PRG4	CD44	Upregulated
Sema3f_Nrp2	Sema3f	Nrp2	SEMA3F	NRP2	Upregulated
Sema3f_Plxna3	Sema3f	Plxna3	SEMA3F	PLXNA3	Upregulated
Sema3g_Nrp2	Sema3g	Nrp2	SEMA3G	NRP2	Upregulated
Sema3g_Plxna4	Sema3g	Plxna4	SEMA3G	PLXNA4	Upregulated
Sema6d_Nrcam	Sema6d	Nrcam	SEMA6D	NRCAM	Upregulated
Sema6d_Plxna1	Sema6d	Plxna1	SEMA6D	PLXNA1	Upregulated
Sema6d_Plxna4	Sema6d	Plxna4	SEMA6D	PLXNA4	Upregulated
Sema7a_Itgb1	Sema7a	Itgb1	SEMA7A	ITGB1	Upregulated
Spp1_Cd44	Spp1	Cd44	SPP1	CD44	Upregulated
Spp1_Itgav	Spp1	Itgav	SPP1	ITGAV	Upregulated
Spp1_Itgb1	Spp1	Itgb1	SPP1	ITGB1	Upregulated
Tgfa_Egfr	Tgfa	Egfr	TGFA	EGFR	Upregulated
Tgfa_Erbb2	Tgfa	Erbb2	TGFA	ERBB2	Upregulated
Tgfa_Erbb4	Tgfa	Erbb4	TGFA	ERBB4	Upregulated
Timp1_Itgb1	Timp1	Itgb1	TIMP1	ITGB1	Upregulated
Timp1_Lrp1	Timp1	Lrp1	TIMP1	LRP1	Upregulated
Vcam1_Itgb1	Vcam1	Itgb1	VCAM1	ITGB1	Upregulated
Vcan_Cd44	Vcan	Cd44	VCAN	CD44	Upregulated
Vcan_Egfr	Vcan	Egfr	VCAN	EGFR	Upregulated
C3_Itgam	C3	Itgam	C3	ITGAM	Induced
C3_Lrp1	C3	Lrp1	C3	LRP1	Induced
Cxcl10_Dpp4	Cxcl10	Dpp4	CXCL10	DPP4	Induced
Cxcl9_Dpp4	Cxcl9	Dpp4	CXCL9	DPP4	Induced
Lgals3_Itga3	Lgals3	Itga3	LGALS3	ITGA3	Induced
Lgals3_Itgb1	Lgals3	Itgb1	LGALS3	ITGB1	Induced
Lgals3_Mertk	Lgals3	Mertk	LGALS3	MERTK	Induced
Serpine1_Lrp1	Serpine1	Lrp1	SERPINE1	LRP1	Induced
Serpine1_Lrp1b	Serpine1	Lrp1b	SERPINE1	LRP1B	Induced
Vegfd_Nrp2	Vegfd	Nrp2	VEGFD	NRP2	Induced
Wnt10b_Fzd7	Wnt10b	Fzd7	WNT10B	FZD7	Induced
Bsg_Cd44	Bsg	Cd44	BSG	CD44	Downregulated
Ccn3_Notch1	Ccn3	Notch1	CCN3	NOTCH1	Downregulated
Col4a5_Itgb1	Col4a5	Itgb1	COL4A5	ITGB1	Downregulated
Col4a6_Itgb1	Col4a6	Itgb1	COL4A6	ITGB1	Downregulated
Ctf1_Il6st	Ctf1	Il6st	CTF1	IL6ST	Downregulated
Cxcl12_Dpp4	Cxcl12	Dpp4	CXCL12	DPP4	Downregulated
Cxcl12_Itgav	Cxcl12	Itgav	CXCL12	ITGAV	Downregulated
Cxcl12_Itgb1	Cxcl12	Itgb1	CXCL12	ITGB1	Downregulated
Gas6_Mertk	Gas6	Mertk	GAS6	MERTK	Downregulated
Mfap2_Notch1	Mfap2	Notch1	MFAP2	NOTCH1	Downregulated
Pdgfd_Pdgfrb	Pdgfd	Pdgfrb	PDGFD	PDGFRB	Downregulated
Sema3b_Nrp2	Sema3b	Nrp2	SEMA3B	NRP2	Downregulated
Sema3b_Plxna1	Sema3b	Plxna1	SEMA3B	PLXNA1	Downregulated
Sema3c_Nrp2	Sema3c	Nrp2	SEMA3C	NRP2	Downregulated
Sema3c_Plxna4	Sema3c	Plxna4	SEMA3C	PLXNA4	Downregulated
Sema3c_Plxnb1	Sema3c	Plxnb1	SEMA3C	PLXNB1	Downregulated
Sema3c_Plxnd1	Sema3c	Plxnd1	SEMA3C	PLXND1	Downregulated
Sfrp1_Fzd2	Sfrp1	Fzd2	SFRP1	FZD2	Downregulated
Slit2_Plxna1	Slit2	Plxna1	SLIT2	PLXNA1	Downregulated
Slit2_Robo1	Slit2	Robo1	SLIT2	ROBO1	Downregulated
Slit2_Robo2	Slit2	Robo2	SLIT2	ROBO2	Downregulated
Thbs1_Cd47	Thbs1	Cd47	THBS1	CD47	Downregulated
Thbs1_Itga3	Thbs1	Itga3	THBS1	ITGA3	Downregulated
Thbs1_Itgav	Thbs1	Itgav	THBS1	ITGAV	Downregulated
Thbs1_Itgb1	Thbs1	Itgb1	THBS1	ITGB1	Downregulated
Thbs1_Itgb6	Thbs1	Itgb6	THBS1	ITGB6	Downregulated
Thbs1_Itgb8	Thbs1	Itgb8	THBS1	ITGB8	Downregulated
Thbs1_Lrp1	Thbs1	Lrp1	THBS1	LRP1	Downregulated
Thbs1_Ptprj	Thbs1	Ptprj	THBS1	PTPRJ	Downregulated
Vegfa_Itgav	Vegfa	Itgav	VEGFA	ITGAV	Downregulated
Vegfa_Nrp2	Vegfa	Nrp2	VEGFA	NRP2	Downregulated
Vegfc_Itgb1	Vegfc	Itgb1	VEGFC	ITGB1	Downregulated
Vegfc_Nrp2	Vegfc	Nrp2	VEGFC	NRP2	Downregulated

## Sheet: Macnair2025
Ligand-receptor pair	Ligand mouse gene name	Receptor mouse gene name	Ligand human gene name	Receptor human gene name	Response to LPS	Macnair2025_AD_ligand	Macnair2025_AD_receptor	Macnair2025_AD_lr_pair	Macnair2025_AD_ligand_FC	Macnair2025_AD_receptor_FC	Macnair2025_AD_ligand_p	Macnair2025_AD_receptor_p	Macnair2025_AD_ligand_fdr	Macnair2025_AD_receptor_fdr	Macnair2025_AD_ligand_DE	Macnair2025_AD_receptor_DE	Macnair2025_AD_lr_pair_DE
Ada_Dpp4	Ada	Dpp4	ADA	DPP4	Not altered	0	0	0
Adam10_Erbb2	Adam10	Erbb2	ADAM10	ERBB2	Not altered	1	0	0	-0.224405		0.0240899		0.15755		0
Adam10_Itgav	Adam10	Itgav	ADAM10	ITGAV	Not altered	1	1	1	-0.224405	0.210164	0.0240899	0.00759685	0.15755	0.0495898	0	1	1
Adam10_Lrp1	Adam10	Lrp1	ADAM10	LRP1	Not altered	1	0	0	-0.224405		0.0240899		0.15755		0
Adam10_Notch1	Adam10	Notch1	ADAM10	NOTCH1	Not altered	1	0	0	-0.224405		0.0240899		0.15755		0
Adam10_Tspan14	Adam10	Tspan14	ADAM10	TSPAN14	Not altered	1	0	0	-0.224405		0.0240899		0.15755		0
Adam10_Tspan15	Adam10	Tspan15	ADAM10	TSPAN15	Not altered	1	0	0	-0.224405		0.0240899		0.15755		0
Adam12_Itgb1	Adam12	Itgb1	ADAM12	ITGB1	Not altered	0	0	0
Adam15_Itgav	Adam15	Itgav	ADAM15	ITGAV	Not altered	1	1	1	0.536164	0.210164	0.000633623	0.00759685	0.0142051	0.0495898	1	1	1
Adam15_Itgb1	Adam15	Itgb1	ADAM15	ITGB1	Not altered	1	0	0	0.536164		0.000633623		0.0142051		1
Adam17_Aplp2	Adam17	Aplp2	ADAM17	APLP2	Not altered	1	0	0	0.227857		0.133557		0.41391		0
Adam17_Cd9	Adam17	Cd9	ADAM17	CD9	Not altered	1	0	0	0.227857		0.133557		0.41391		0
Adam17_Erbb4	Adam17	Erbb4	ADAM17	ERBB4	Not altered	1	1	1	0.227857	0.30653	0.133557	0.015364	0.41391	0.0803761	0	1	1
Adam17_Itga6	Adam17	Itga6	ADAM17	ITGA6	Not altered	1	1	1	0.227857	0.271334	0.133557	0.0508529	0.41391	0.173429	0	0	0
Adam17_Itgb1	Adam17	Itgb1	ADAM17	ITGB1	Not altered	1	0	0	0.227857		0.133557		0.41391		0
Adam17_Itgb6	Adam17	Itgb6	ADAM17	ITGB6	Not altered	1	0	0	0.227857		0.133557		0.41391		0
Adam17_Notch1	Adam17	Notch1	ADAM17	NOTCH1	Not altered	1	0	0	0.227857		0.133557		0.41391		0
Adam17_Notch2	Adam17	Notch2	ADAM17	NOTCH2	Not altered	1	1	1	0.227857	-0.0768664	0.133557	0.313002	0.41391	0.534329	0	0	0
Adam9_Itga6	Adam9	Itga6	ADAM9	ITGA6	Not altered	1	1	1	0.352262	0.271334	0.0465482	0.0508529	0.232536	0.173429	0	0	0
Adam9_Itgav	Adam9	Itgav	ADAM9	ITGAV	Not altered	1	1	1	0.352262	0.210164	0.0465482	0.00759685	0.232536	0.0495898	0	1	1
Adam9_Itgb1	Adam9	Itgb1	ADAM9	ITGB1	Not altered	1	0	0	0.352262		0.0465482		0.232536		0
Adcyap1_Adcyap1r1	Adcyap1	Adcyap1r1	ADCYAP1	ADCYAP1R1	Not altered	0	1	0		-0.196734		0.183114		0.387242		0
Adcyap1_Dpp4	Adcyap1	Dpp4	ADCYAP1	DPP4	Not altered	0	0	0
Agrn_Lrp4	Agrn	Lrp4	AGRN	LRP4	Not altered	1	0	0	-0.352525		0.156859		0.449364		0
Ang_Egfr	Ang	Egfr	ANG	EGFR	Not altered	0	1	0		-0.181029		0.137433		0.325183		0
Anxa2_Cd44	Anxa2	Cd44	ANXA2	CD44	Not altered	1	0	0	0.478186		0.119607		0.391113		0
Apoe_Lrp1	Apoe	Lrp1	APOE	LRP1	Not altered	1	0	0	1.58267		4.0483e-05		0.0019843		1
App_Cd47	App	Cd47	APP	CD47	Not altered	1	1	0	-0.17399	0.387723	0.0882381	0.0104284	0.332998	0.0612874	0	1	1
App_Dcc	App	Dcc	APP	DCC	Not altered	1	0	0	-0.17399		0.0882381		0.332998		0
App_Lrp1	App	Lrp1	APP	LRP1	Not altered	1	0	0	-0.17399		0.0882381		0.332998		0
App_Lrp4	App	Lrp4	APP	LRP4	Not altered	1	0	0	-0.17399		0.0882381		0.332998		0
App_Notch1	App	Notch1	APP	NOTCH1	Not altered	1	0	0	-0.17399		0.0882381		0.332998		0
App_Notch2	App	Notch2	APP	NOTCH2	Not altered	1	1	0	-0.17399	-0.0768664	0.0882381	0.313002	0.332998	0.534329	0	0	0
App_Tspan15	App	Tspan15	APP	TSPAN15	Not altered	1	0	0	-0.17399		0.0882381		0.332998		0
Bdnf_Ntrk2	Bdnf	Ntrk2	BDNF	NTRK2	Not altered	0	0	0
Bdnf_Ntrk3	Bdnf	Ntrk3	BDNF	NTRK3	Not altered	0	0	0
Bgn_Cd44	Bgn	Cd44	BGN	CD44	Not altered	1	0	0	-0.10402		0.622284		0.845979		0
Bgn_P2rx4	Bgn	P2rx4	BGN	P2RX4	Not altered	1	0	0	-0.10402		0.622284		0.845979		0
Bgn_P2rx7	Bgn	P2rx7	BGN	P2RX7	Not altered	1	0	0	-0.10402		0.622284		0.845979		0
Bmp2_Bmpr1a	Bmp2	Bmpr1a	BMP2	BMPR1A	Not altered	0	0	0
Bmp2_Bmpr2	Bmp2	Bmpr2	BMP2	BMPR2	Not altered	0	1	0		-0.185675		0.0680999		0.208079		0
Bmp4_Bmpr1a	Bmp4	Bmpr1a	BMP4	BMPR1A	Not altered	0	0	0
Bmp4_Bmpr2	Bmp4	Bmpr2	BMP4	BMPR2	Not altered	0	1	0		-0.185675		0.0680999		0.208079		0
Bmp5_Bmpr1a	Bmp5	Bmpr1a	BMP5	BMPR1A	Not altered	0	0	0
Bmp5_Bmpr2	Bmp5	Bmpr2	BMP5	BMPR2	Not altered	0	1	0		-0.185675		0.0680999		0.208079		0
Bmp6_Bmpr1a	Bmp6	Bmpr1a	BMP6	BMPR1A	Not altered	1	0	0	0.889037		8.58656e-07		0.000121958		1
Bmp6_Bmpr2	Bmp6	Bmpr2	BMP6	BMPR2	Not altered	1	1	1	0.889037	-0.185675	8.58656e-07	0.0680999	0.000121958	0.208079	1	0	1
Bmp7_Bmpr1a	Bmp7	Bmpr1a	BMP7	BMPR1A	Not altered	1	0	0	0.721513		0.39736		0.698734		0
Bmp7_Bmpr2	Bmp7	Bmpr2	BMP7	BMPR2	Not altered	1	1	0	0.721513	-0.185675	0.39736	0.0680999	0.698734	0.208079	0	0	0
Calm1_Grm4	Calm1	Grm4	CALM1	GRM4	Not altered	1	0	0	0.0962489		0.680995		0.876056		0
Calm2_Grm7	Calm2	Grm7	CALM2	GRM7	Not altered	1	1	1	0.415712	-1.76026	0.33855	0.0376312	0.648288	0.143584	0	0	0
Calm3_Grm7	Calm3	Grm7	CALM3	GRM7	Not altered	1	1	0	0.844798	-1.76026	0.134163	0.0376312	0.414071	0.143584	0	0	0
Calr_Lrp1	Calr	Lrp1	CALR	LRP1	Not altered	1	0	0	-0.0356768		0.859204		0.954917		0
Ccn1_Itgam	Ccn1	Itgam	CCN1	ITGAM	Not altered	1	0	0	1.95891		0.00203109		0.0324223		1
Ccn1_Itgav	Ccn1	Itgav	CCN1	ITGAV	Not altered	1	1	1	1.95891	0.210164	0.00203109	0.00759685	0.0324223	0.0495898	1	1	1
Cdh1_Egfr	Cdh1	Egfr	CDH1	EGFR	Not altered	0	1	0		-0.181029		0.137433		0.325183		0
Cdh1_Fgfr1	Cdh1	Fgfr1	CDH1	FGFR1	Not altered	0	0	0
Cdh1_Ptprj	Cdh1	Ptprj	CDH1	PTPRJ	Not altered	0	0	0
Cntn6_Notch1	Cntn6	Notch1	CNTN6	NOTCH1	Not altered	0	0	0
Col1a1_Cd44	Col1a1	Cd44	COL1A1	CD44	Not altered	0	0	0
Col1a1_Itgb1	Col1a1	Itgb1	COL1A1	ITGB1	Not altered	0	0	0
Col1a2_Cd44	Col1a2	Cd44	COL1A2	CD44	Not altered	1	0	0	0.437684		0.259945		0.576045		0
Col1a2_Itgb1	Col1a2	Itgb1	COL1A2	ITGB1	Not altered	1	0	0	0.437684		0.259945		0.576045		0
Col3a1_Itgb1	Col3a1	Itgb1	COL3A1	ITGB1	Not altered	0	0	0
Comp_Cd47	Comp	Cd47	COMP	CD47	Not altered	0	1	0		0.387723		0.0104284		0.0612874		1
Comp_Itga7	Comp	Itga7	COMP	ITGA7	Not altered	0	0	0
Comp_Itgav	Comp	Itgav	COMP	ITGAV	Not altered	0	1	0		0.210164		0.00759685		0.0495898		1
Comp_Notch1	Comp	Notch1	COMP	NOTCH1	Not altered	0	0	0
Ctsd_Lrp1	Ctsd	Lrp1	CTSD	LRP1	Not altered	0	0	0
Cx3cl1_Itgav	Cx3cl1	Itgav	CX3CL1	ITGAV	Not altered	1	1	1	0.314621	0.210164	0.165269	0.00759685	0.459504	0.0495898	0	1	1
Cx3cl1_Itgb1	Cx3cl1	Itgb1	CX3CL1	ITGB1	Not altered	1	0	0	0.314621		0.165269		0.459504		0
Dll4_Notch1	Dll4	Notch1	DLL4	NOTCH1	Not altered	1	0	0	-0.279501		0.316716		0.627288		0
Dll4_Notch2	Dll4	Notch2	DLL4	NOTCH2	Not altered	1	1	1	-0.279501	-0.0768664	0.316716	0.313002	0.627288	0.534329	0	0	0
Dscam_Dcc	Dscam	Dcc	DSCAM	DCC	Not altered	0	0	0
Efna1_Epha4	Efna1	Epha4	EFNA1	EPHA4	Not altered	1	1	1	0.0980893	0.475006	0.578443	0.16969	0.823645	0.369836	0	0	0
Efna1_Epha5	Efna1	Epha5	EFNA1	EPHA5	Not altered	1	1	1	0.0980893	-3.04984	0.578443	0.0338302	0.823645	0.133836	0	0	0
Efna1_Epha7	Efna1	Epha7	EFNA1	EPHA7	Not altered	1	1	1	0.0980893	-1.474	0.578443	0.268761	0.823645	0.487266	0	0	0
Efna2_Epha4	Efna2	Epha4	EFNA2	EPHA4	Not altered	0	1	0		0.475006		0.16969		0.369836		0
Efna2_Epha5	Efna2	Epha5	EFNA2	EPHA5	Not altered	0	1	0		-3.04984		0.0338302		0.133836		0
Efna2_Epha7	Efna2	Epha7	EFNA2	EPHA7	Not altered	0	1	0		-1.474		0.268761		0.487266		0
Efna3_Epha4	Efna3	Epha4	EFNA3	EPHA4	Not altered	0	1	0		0.475006		0.16969		0.369836		0
Efna3_Epha5	Efna3	Epha5	EFNA3	EPHA5	Not altered	0	1	0		-3.04984		0.0338302		0.133836		0
Efna3_Epha7	Efna3	Epha7	EFNA3	EPHA7	Not altered	0	1	0		-1.474		0.268761		0.487266		0
Efna3_Ephb1	Efna3	Ephb1	EFNA3	EPHB1	Not altered	0	1	0		-0.165863		0.147492		0.339456		0
Efna3_Erbb2	Efna3	Erbb2	EFNA3	ERBB2	Not altered	0	0	0
Efna4_Epha4	Efna4	Epha4	EFNA4	EPHA4	Not altered	0	1	0		0.475006		0.16969		0.369836		0
Efna4_Epha5	Efna4	Epha5	EFNA4	EPHA5	Not altered	0	1	0		-3.04984		0.0338302		0.133836		0
Efna4_Epha7	Efna4	Epha7	EFNA4	EPHA7	Not altered	0	1	0		-1.474		0.268761		0.487266		0
Efna5_Epha4	Efna5	Epha4	EFNA5	EPHA4	Not altered	0	1	1		0.475006		0.16969		0.369836		0
Efna5_Epha5	Efna5	Epha5	EFNA5	EPHA5	Not altered	0	1	1		-3.04984		0.0338302		0.133836		0
Efna5_Epha7	Efna5	Epha7	EFNA5	EPHA7	Not altered	0	1	1		-1.474		0.268761		0.487266		0
Efna5_Ephb2	Efna5	Ephb2	EFNA5	EPHB2	Not altered	0	1	1		-0.286692		0.52773		0.719884		0
Efnb1_Egfr	Efnb1	Egfr	EFNB1	EGFR	Not altered	1	1	1	0.565364	-0.181029	0.0628421	0.137433	0.271975	0.325183	0	0	0
Efnb1_Epha4	Efnb1	Epha4	EFNB1	EPHA4	Not altered	1	1	1	0.565364	0.475006	0.0628421	0.16969	0.271975	0.369836	0	0	0
Efnb1_Epha5	Efnb1	Epha5	EFNB1	EPHA5	Not altered	1	1	1	0.565364	-3.04984	0.0628421	0.0338302	0.271975	0.133836	0	0	0
Efnb1_Epha7	Efnb1	Epha7	EFNB1	EPHA7	Not altered	1	1	1	0.565364	-1.474	0.0628421	0.268761	0.271975	0.487266	0	0	0
Efnb1_Ephb1	Efnb1	Ephb1	EFNB1	EPHB1	Not altered	1	1	1	0.565364	-0.165863	0.0628421	0.147492	0.271975	0.339456	0	0	0
Efnb1_Ephb2	Efnb1	Ephb2	EFNB1	EPHB2	Not altered	1	1	1	0.565364	-0.286692	0.0628421	0.52773	0.271975	0.719884	0	0	0
Efnb1_Ephb3	Efnb1	Ephb3	EFNB1	EPHB3	Not altered	1	1	1	0.565364	-0.872944	0.0628421	6.75925e-05	0.271975	0.00208496	0	1	1
Efnb1_Ephb6	Efnb1	Ephb6	EFNB1	EPHB6	Not altered	1	0	0	0.565364		0.0628421		0.271975		0
Efnb2_Epha4	Efnb2	Epha4	EFNB2	EPHA4	Not altered	1	1	1	-0.377438	0.475006	0.00437272	0.16969	0.0529599	0.369836	1	0	1
Efnb2_Epha7	Efnb2	Epha7	EFNB2	EPHA7	Not altered	1	1	1	-0.377438	-1.474	0.00437272	0.268761	0.0529599	0.487266	1	0	1
Efnb2_Ephb1	Efnb2	Ephb1	EFNB2	EPHB1	Not altered	1	1	1	-0.377438	-0.165863	0.00437272	0.147492	0.0529599	0.339456	1	0	1
Efnb2_Ephb2	Efnb2	Ephb2	EFNB2	EPHB2	Not altered	1	1	1	-0.377438	-0.286692	0.00437272	0.52773	0.0529599	0.719884	1	0	1
Efnb2_Ephb3	Efnb2	Ephb3	EFNB2	EPHB3	Not altered	1	1	1	-0.377438	-0.872944	0.00437272	6.75925e-05	0.0529599	0.00208496	1	1	1
Efnb2_Ephb6	Efnb2	Ephb6	EFNB2	EPHB6	Not altered	1	0	0	-0.377438		0.00437272		0.0529599		1
Efnb3_Epha4	Efnb3	Epha4	EFNB3	EPHA4	Not altered	0	1	0		0.475006		0.16969		0.369836		0
Efnb3_Ephb1	Efnb3	Ephb1	EFNB3	EPHB1	Not altered	0	1	0		-0.165863		0.147492		0.339456		0
Efnb3_Ephb2	Efnb3	Ephb2	EFNB3	EPHB2	Not altered	0	1	0		-0.286692		0.52773		0.719884		0
Efnb3_Ephb3	Efnb3	Ephb3	EFNB3	EPHB3	Not altered	0	1	0		-0.872944		6.75925e-05		0.00208496		1
Efnb3_Ephb6	Efnb3	Ephb6	EFNB3	EPHB6	Not altered	0	0	0
Egfl7_Itgav	Egfl7	Itgav	EGFL7	ITGAV	Not altered	1	1	1	0.208557	0.210164	0.0468501	0.00759685	0.233391	0.0495898	0	1	1
Egfl7_Notch1	Egfl7	Notch1	EGFL7	NOTCH1	Not altered	1	0	0	0.208557		0.0468501		0.233391		0
Egfl7_Notch2	Egfl7	Notch2	EGFL7	NOTCH2	Not altered	1	1	1	0.208557	-0.0768664	0.0468501	0.313002	0.233391	0.534329	0	0	0
Fbln1_Itgb1	Fbln1	Itgb1	FBLN1	ITGB1	Not altered	1	0	0	0.912378		0.0148204		0.115703		0
Fbn1_Itgav	Fbn1	Itgav	FBN1	ITGAV	Not altered	0	1	1		0.210164		0.00759685		0.0495898		1
Fgf1_Cd44	Fgf1	Cd44	FGF1	CD44	Not altered	1	0	0	-0.136383		0.527781		0.794118		0
Fgf1_Fgfr1	Fgf1	Fgfr1	FGF1	FGFR1	Not altered	1	0	0	-0.136383		0.527781		0.794118		0
Fgf1_Fgfr3	Fgf1	Fgfr3	FGF1	FGFR3	Not altered	1	1	1	-0.136383	-0.463661	0.527781	0.035627	0.794118	0.138763	0	0	0
Fgf11_Fgfr1	Fgf11	Fgfr1	FGF11	FGFR1	Not altered	0	0	0
Fgf11_Fgfr3	Fgf11	Fgfr3	FGF11	FGFR3	Not altered	0	1	0		-0.463661		0.035627		0.138763		0
Fgf12_Fgfr1	Fgf12	Fgfr1	FGF12	FGFR1	Not altered	0	0	0
Fgf12_Fgfr3	Fgf12	Fgfr3	FGF12	FGFR3	Not altered	0	1	0		-0.463661		0.035627		0.138763		0
Fgf13_Fgfr1	Fgf13	Fgfr1	FGF13	FGFR1	Not altered	0	0	0
Fgf13_Fgfr3	Fgf13	Fgfr3	FGF13	FGFR3	Not altered	0	1	0		-0.463661		0.035627		0.138763		0
Fgf14_Fgfr1	Fgf14	Fgfr1	FGF14	FGFR1	Not altered	0	0	0
Fgf14_Fgfr3	Fgf14	Fgfr3	FGF14	FGFR3	Not altered	0	1	0		-0.463661		0.035627		0.138763		0
Fgf2_Cd44	Fgf2	Cd44	FGF2	CD44	Not altered	1	0	0	1.00807		0.00148328		0.0259657		1
Fgf2_Fgfr1	Fgf2	Fgfr1	FGF2	FGFR1	Not altered	1	0	0	1.00807		0.00148328		0.0259657		1
Fgf2_Fgfr3	Fgf2	Fgfr3	FGF2	FGFR3	Not altered	1	1	1	1.00807	-0.463661	0.00148328	0.035627	0.0259657	0.138763	1	0	1
Fgf2_Itgav	Fgf2	Itgav	FGF2	ITGAV	Not altered	1	1	1	1.00807	0.210164	0.00148328	0.00759685	0.0259657	0.0495898	1	1	1
Fgf2_Notch1	Fgf2	Notch1	FGF2	NOTCH1	Not altered	1	0	0	1.00807		0.00148328		0.0259657		1
Fn1_Cd44	Fn1	Cd44	FN1	CD44	Not altered	1	0	0	-0.163934		0.257817		0.573595		0
Fn1_Itga3	Fn1	Itga3	FN1	ITGA3	Not altered	1	0	0	-0.163934		0.257817		0.573595		0
Fn1_Itgb1	Fn1	Itgb1	FN1	ITGB1	Not altered	1	0	0	-0.163934		0.257817		0.573595		0
Gdf10_Bmpr1a	Gdf10	Bmpr1a	GDF10	BMPR1A	Not altered	0	0	0
Gdf11_Acvr1b	Gdf11	Acvr1b	GDF11	ACVR1B	Not altered	1	0	0	0.602716		0.0401338		0.213551		0
Gnai2_Cnr1	Gnai2	Cnr1	GNAI2	CNR1	Not altered	1	0	0	0.253865		0.0210059		0.144022		0
Hgf_Cd44	Hgf	Cd44	HGF	CD44	Not altered	0	0	0
Hgf_Itgb1	Hgf	Itgb1	HGF	ITGB1	Not altered	0	0	0
Hgf_Nrp2	Hgf	Nrp2	HGF	NRP2	Not altered	0	1	0		3.08322		1.1764e-08		4.31e-06		1
Hgf_Plxnb1	Hgf	Plxnb1	HGF	PLXNB1	Not altered	0	1	0		-0.507523		0.00738343		0.0487822		1
Hmgb1_Itgam	Hmgb1	Itgam		ITGAM	Not altered	0	0	0
Hmgb1_Itgav	Hmgb1	Itgav		ITGAV	Not altered	0	1	0		0.210164		0.00759685		0.0495898		1
Hsp90aa1_Egfr	Hsp90aa1	Egfr	HSP90AA1	EGFR	Not altered	1	1	1	0.154004	-0.181029	0.5976	0.137433	0.835503	0.325183	0	0	0
Hsp90aa1_Fgfr3	Hsp90aa1	Fgfr3	HSP90AA1	FGFR3	Not altered	1	1	1	0.154004	-0.463661	0.5976	0.035627	0.835503	0.138763	0	0	0
Hsp90aa1_Lrp1	Hsp90aa1	Lrp1	HSP90AA1	LRP1	Not altered	1	0	0	0.154004		0.5976		0.835503		0
Hsp90b1_Lrp1	Hsp90b1	Lrp1	HSP90B1	LRP1	Not altered	1	0	0	0.529798		0.0498702		0.241975		0
Hspa1b_Lrp1	Hspa1b	Lrp1	HSPA1A	LRP1	Not altered	1	0	0	-2.28369		8.49658e-09		3.31871e-06		1
Hspg2_Itgb1	Hspg2	Itgb1	HSPG2	ITGB1	Not altered	1	0	0	0.796447		0.00137605		0.0246047		1
Hspg2_Ptprs	Hspg2	Ptprs	HSPG2	PTPRS	Not altered	1	0	0	0.796447		0.00137605		0.0246047		1
Icam2_Itgam	Icam2	Itgam	ICAM2	ITGAM	Not altered	1	0	0	0.811632		2.8464e-06		0.000301502		1
Igf1_Itgav	Igf1	Itgav	IGF1	ITGAV	Not altered	0	1	0		0.210164		0.00759685		0.0495898		1
Igf2_Igf2r	Igf2	Igf2r	IGF2	IGF2R	Not altered	0	1	0		-0.129182		0.103279		0.273373		0
Il33_Il1rap	Il33	Il1rap	IL33	IL1RAP	Not altered	0	1	0		0.358564		0.600097		0.77228		0
Inhba_Acvr1b	Inhba	Acvr1b	INHBA	ACVR1B	Not altered	0	0	0
Itgb1bp1_Itgb1	Itgb1bp1	Itgb1	ITGB1BP1	ITGB1	Not altered	1	0	0	-0.20088		0.141373		0.42476		0
Jag1_Notch1	Jag1	Notch1	JAG1	NOTCH1	Not altered	1	0	0	-0.329163		0.00969079		0.0893253		1
Jag1_Notch2	Jag1	Notch2	JAG1	NOTCH2	Not altered	1	1	0	-0.329163	-0.0768664	0.00969079	0.313002	0.0893253	0.534329	1	0	1
Jag2_Notch1	Jag2	Notch1	JAG2	NOTCH1	Not altered	1	0	0	0.260557		0.0508557		0.244197		0
Jag2_Notch2	Jag2	Notch2	JAG2	NOTCH2	Not altered	1	1	1	0.260557	-0.0768664	0.0508557	0.313002	0.244197	0.534329	0	0	0
Jam2_Itgb1	Jam2	Itgb1	JAM2	ITGB1	Not altered	1	0	0	-0.655573		1.19778e-05		0.000813647		1
Jam3_Itgam	Jam3	Itgam	JAM3	ITGAM	Not altered	1	0	0	-0.0170755		0.950755		0.984321		0
Jam3_Itgb1	Jam3	Itgb1	JAM3	ITGB1	Not altered	1	0	0	-0.0170755		0.950755		0.984321		0
L1cam_Erbb2	L1cam	Erbb2	L1CAM	ERBB2	Not altered	0	0	0
L1cam_Itgav	L1cam	Itgav	L1CAM	ITGAV	Not altered	0	1	0		0.210164		0.00759685		0.0495898		1
L1cam_Itgb1	L1cam	Itgb1	L1CAM	ITGB1	Not altered	0	0	0
Lama1_Itga7	Lama1	Itga7	LAMA1	ITGA7	Not altered	0	0	0
Lama1_Itgb1	Lama1	Itgb1	LAMA1	ITGB1	Not altered	0	0	0
Lama2_Itga7	Lama2	Itga7	LAMA2	ITGA7	Not altered	1	0	0	-0.21228		0.36887		0.676127		0
Lama2_Itgb1	Lama2	Itgb1	LAMA2	ITGB1	Not altered	1	0	0	-0.21228		0.36887		0.676127		0
Lama4_Itgb1	Lama4	Itgb1	LAMA4	ITGB1	Not altered	1	0	0	-0.699535		0.000124759		0.00444437		1
Lama5_Bcam	Lama5	Bcam	LAMA5	BCAM	Not altered	1	0	0	0.687128		0.000677571		0.0148318		1
Lamb1_Itga6	Lamb1	Itga6	LAMB1	ITGA6	Not altered	1	1	1	0.768733	0.271334	0.156054	0.0508529	0.448085	0.173429	0	0	0
Lamb1_Itgb1	Lamb1	Itgb1	LAMB1	ITGB1	Not altered	1	0	0	0.768733		0.156054		0.448085		0
Lamc2_Itga3	Lamc2	Itga3	LAMC2	ITGA3	Not altered	0	0	0
Lamc2_Itga6	Lamc2	Itga6	LAMC2	ITGA6	Not altered	0	1	0		0.271334		0.0508529		0.173429		0
Lamc2_Itgb1	Lamc2	Itgb1	LAMC2	ITGB1	Not altered	0	0	0
Lgals8_Itga3	Lgals8	Itga3	LGALS8	ITGA3	Not altered	1	0	0	0.0300259		0.874734		0.960916		0
Lrig1_Egfr	Lrig1	Egfr	LRIG1	EGFR	Not altered	1	1	1	0.166847	-0.181029	0.462373	0.137433	0.751128	0.325183	0	0	0
Mdk_Itgb1	Mdk	Itgb1	MDK	ITGB1	Not altered	1	0	0	-1.03591		0.00157683		0.0269614		1
Mdk_Lrp1	Mdk	Lrp1	MDK	LRP1	Not altered	1	0	0	-1.03591		0.00157683		0.0269614		1
Mfge8_Itgav	Mfge8	Itgav	MFGE8	ITGAV	Not altered	1	1	1	-0.181903	0.210164	0.261544	0.00759685	0.577671	0.0495898	0	1	1
Mfge8_Itgb1	Mfge8	Itgb1	MFGE8	ITGB1	Not altered	1	0	0	-0.181903		0.261544		0.577671		0
Mfge8_Pdgfrb	Mfge8	Pdgfrb	MFGE8	PDGFRB	Not altered	1	1	1	-0.181903	0.355725	0.261544	0.0512641	0.577671	0.174372	0	0	0
Mfng_Notch1	Mfng	Notch1	MFNG	NOTCH1	Not altered	1	0	0	0.132845		0.467346		0.753737		0
Mif_Cd44	Mif	Cd44	MIF	CD44	Not altered	0	0	0
Mmp2_Itgav	Mmp2	Itgav	MMP2	ITGAV	Not altered	0	1	0		0.210164		0.00759685		0.0495898		1
Mmp2_Itgb1	Mmp2	Itgb1	MMP2	ITGB1	Not altered	0	0	0
Ncam1_Fgfr1	Ncam1	Fgfr1	NCAM1	FGFR1	Not altered	0	0	0
Npnt_Itgb1	Npnt	Itgb1	NPNT	ITGB1	Not altered	1	0	0	-0.810392		0.0972412		0.349962		0
Npy_Dpp4	Npy	Dpp4	NPY	DPP4	Not altered	1	0	0	0.638549		0.427715		0.725276		0
Nrg1_Egfr	Nrg1	Egfr	NRG1	EGFR	Not altered	0	1	0		-0.181029		0.137433		0.325183		0
Nrg1_Erbb2	Nrg1	Erbb2	NRG1	ERBB2	Not altered	0	0	0
Nrg1_Erbb4	Nrg1	Erbb4	NRG1	ERBB4	Not altered	0	1	0		0.30653		0.015364		0.0803761		1
Nrg2_Erbb4	Nrg2	Erbb4	NRG2	ERBB4	Not altered	1	1	1	-0.507385	0.30653	0.258712	0.015364	0.57487	0.0803761	0	1	1
Nrg3_Erbb4	Nrg3	Erbb4	NRG3	ERBB4	Not altered	0	1	0		0.30653		0.015364		0.0803761		1
Ntn1_Dcc	Ntn1	Dcc	NTN1	DCC	Not altered	1	0	0	0.317827		0.466244		0.753113		0
Ntn1_Neo1	Ntn1	Neo1	NTN1	NEO1	Not altered	1	0	0	0.317827		0.466244		0.753113		0
Ntn1_Unc5a	Ntn1	Unc5a	NTN1	UNC5A	Not altered	1	0	0	0.317827		0.466244		0.753113		0
Ntn1_Unc5c	Ntn1	Unc5c	NTN1	UNC5C	Not altered	1	1	1	0.317827	0.804756	0.466244	8.88333e-05	0.753113	0.00250471	0	1	1
Ntn3_Dcc	Ntn3	Dcc	NTN3	DCC	Not altered	0	0	0
Ntn3_Neo1	Ntn3	Neo1	NTN3	NEO1	Not altered	0	0	0
Ntng1_Lrrc4c	Ntng1	Lrrc4c	NTNG1	LRRC4C	Not altered	1	0	0	-0.00546801		0.992862		0.9981		0
Ntng2_Lrrc4c	Ntng2	Lrrc4c	NTNG2	LRRC4C	Not altered	0	0	0
Omg_Lingo1	Omg	Lingo1	OMG	LINGO1	Not altered	1	0	0	2.39929		0.00580577		0.0632111		1
Pdgfa_Pdgfrb	Pdgfa	Pdgfrb	PDGFA	PDGFRB	Not altered	1	1	1	-0.411875	0.355725	0.318072	0.0512641	0.62842	0.174372	0	0	0
Pdgfb_Lrp1	Pdgfb	Lrp1	PDGFB	LRP1	Not altered	1	0	0	0.26874		0.0458266		0.23022		0
Pdgfb_Pdgfrb	Pdgfb	Pdgfrb	PDGFB	PDGFRB	Not altered	1	1	0	0.26874	0.355725	0.0458266	0.0512641	0.23022	0.174372	0	0	0
Pdgfc_Pdgfrb	Pdgfc	Pdgfrb	PDGFC	PDGFRB	Not altered	1	1	1	-0.414813	0.355725	0.0135527	0.0512641	0.10982	0.174372	0	0	0
Pgf_Egfr	Pgf	Egfr	PGF	EGFR	Not altered	1	1	0	0.977657	-0.181029	0.0167883	0.137433	0.124903	0.325183	0	0	0
Pgf_Nrp2	Pgf	Nrp2	PGF	NRP2	Not altered	1	1	0	0.977657	3.08322	0.0167883	1.1764e-08	0.124903	4.31e-06	0	1	1
Plau_Igf2r	Plau	Igf2r	PLAU	IGF2R	Not altered	1	1	0	-0.840644	-0.129182	0.145583	0.103279	0.432013	0.273373	0	0	0
Plau_Lrp1	Plau	Lrp1	PLAU	LRP1	Not altered	1	0	0	-0.840644		0.145583		0.432013		0
Pon2_Htr2a	Pon2	Htr2a	PON2	HTR2A	Not altered	1	0	0	0.989313		7.29192e-10		6.07612e-07		1
Postn_Egfr	Postn	Egfr	POSTN	EGFR	Not altered	0	1	0		-0.181029		0.137433		0.325183		0
Postn_Itgav	Postn	Itgav	POSTN	ITGAV	Not altered	0	1	0		0.210164		0.00759685		0.0495898		1
Postn_Itgb1	Postn	Itgb1	POSTN	ITGB1	Not altered	0	0	0
Pros1_Mertk	Pros1	Mertk	PROS1	MERTK	Not altered	1	1	1	-0.355535	0.0141042	0.0184981	0.899468	0.134107	0.949923	0	0	0
Psap_Gpr37	Psap	Gpr37	PSAP	GPR37	Not altered	1	0	0	0.143134		0.223062		0.534621		0
Psap_Gpr37l1	Psap	Gpr37l1	PSAP	GPR37L1	Not altered	1	1	0	0.143134	-0.0139159	0.223062	0.937004	0.534621	0.968422	0	0	0
Psap_Lrp1	Psap	Lrp1	PSAP	LRP1	Not altered	1	0	0	0.143134		0.223062		0.534621		0
Psen1_Ephb2	Psen1	Ephb2	PSEN1	EPHB2	Not altered	1	1	1	-0.0680855	-0.286692	0.570191	0.52773	0.819551	0.719884	0	0	0
Psen1_Erbb4	Psen1	Erbb4	PSEN1	ERBB4	Not altered	1	1	1	-0.0680855	0.30653	0.570191	0.015364	0.819551	0.0803761	0	1	1
Psen1_Notch1	Psen1	Notch1	PSEN1	NOTCH1	Not altered	1	0	0	-0.0680855		0.570191		0.819551		0
Psen1_Notch2	Psen1	Notch2	PSEN1	NOTCH2	Not altered	1	1	1	-0.0680855	-0.0768664	0.570191	0.313002	0.819551	0.534329	0	0	0
Psen2_Notch2	Psen2	Notch2	PSEN2	NOTCH2	Not altered	1	1	1	-0.490363	-0.0768664	0.0464635	0.313002	0.232299	0.534329	0	0	0
Reln_Itga3	Reln	Itga3	RELN	ITGA3	Not altered	0	0	0
Reln_Itgb1	Reln	Itgb1	RELN	ITGB1	Not altered	0	0	0
Reln_Notch1	Reln	Notch1	RELN	NOTCH1	Not altered	0	0	0
Rgma_Neo1	Rgma	Neo1	RGMA	NEO1	Not altered	1	0	0	1.45227		0.0180094		0.131527		0
Rgmb_Neo1	Rgmb	Neo1	RGMB	NEO1	Not altered	1	0	0	0.915392		0.0103712		0.0927249		1
Rtn4_Lingo1	Rtn4	Lingo1	RTN4	LINGO1	Not altered	1	0	0	0.799616		0.000620657		0.0140029		1
S100b_Alcam	S100b	Alcam	S100B	ALCAM	Not altered	1	1	0	3.38368	-0.24192	1.79264e-10	0.00546406	2.24062e-07	0.0398656	1	1	1
S100b_Fgfr1	S100b	Fgfr1	S100B	FGFR1	Not altered	1	0	0	3.38368		1.79264e-10		2.24062e-07		1
Sema3a_Nrp2	Sema3a	Nrp2	SEMA3A	NRP2	Not altered	0	1	0		3.08322		1.1764e-08		4.31e-06		1
Sema3a_Plxna1	Sema3a	Plxna1	SEMA3A	PLXNA1	Not altered	0	1	0		-0.392279		0.0266933		0.115197		0
Sema3a_Plxna2	Sema3a	Plxna2	SEMA3A	PLXNA2	Not altered	0	1	0		-0.19908		0.107035		0.279454		0
Sema3a_Plxna4	Sema3a	Plxna4	SEMA3A	PLXNA4	Not altered	0	0	0
Sema3e_Plxna1	Sema3e	Plxna1	SEMA3E	PLXNA1	Not altered	1	1	1	0.169509	-0.392279	0.826615	0.0266933	0.939963	0.115197	0	0	0
Sema3e_Plxnd1	Sema3e	Plxnd1	SEMA3E	PLXND1	Not altered	1	1	1	0.169509	-0.514427	0.826615	0.00703721	0.939963	0.0471975	0	1	1
Sema4a_Plxnb1	Sema4a	Plxnb1	SEMA4A	PLXNB1	Not altered	0	1	0		-0.507523		0.00738343		0.0487822		1
Sema4a_Plxnb2	Sema4a	Plxnb2	SEMA4A	PLXNB2	Not altered	0	0	0
Sema4a_Plxnd1	Sema4a	Plxnd1	SEMA4A	PLXND1	Not altered	0	1	0		-0.514427		0.00703721		0.0471975		1
Sema4c_Plxnb2	Sema4c	Plxnb2	SEMA4C	PLXNB2	Not altered	1	0	0	0.345218		0.233534		0.54625		0
Sema4d_Erbb2	Sema4d	Erbb2	SEMA4D	ERBB2	Not altered	1	0	0	-0.00665183		0.992856		0.9981		0
Sema4d_Plxna2	Sema4d	Plxna2	SEMA4D	PLXNA2	Not altered	1	1	1	-0.00665183	-0.19908	0.992856	0.107035	0.9981	0.279454	0	0	0
Sema4d_Plxnb1	Sema4d	Plxnb1	SEMA4D	PLXNB1	Not altered	1	1	1	-0.00665183	-0.507523	0.992856	0.00738343	0.9981	0.0487822	0	1	1
Sema4d_Plxnb2	Sema4d	Plxnb2	SEMA4D	PLXNB2	Not altered	1	0	0	-0.00665183		0.992856		0.9981		0
Sema4g_Plxnb2	Sema4g	Plxnb2	SEMA4G	PLXNB2	Not altered	0	0	0
Sema5a_Plxna1	Sema5a	Plxna1	SEMA5A	PLXNA1	Not altered	1	1	1	0.162479	-0.392279	0.507949	0.0266933	0.780472	0.115197	0	0	0
Sema6a_Plxna2	Sema6a	Plxna2	SEMA6A	PLXNA2	Not altered	1	1	1	-0.651763	-0.19908	3.51629e-05	0.107035	0.00180123	0.279454	1	0	1
Sema6a_Plxna4	Sema6a	Plxna4	SEMA6A	PLXNA4	Not altered	1	0	0	-0.651763		3.51629e-05		0.00180123		1
Sema6b_Plxna4	Sema6b	Plxna4	SEMA6B	PLXNA4	Not altered	1	0	0	0.802281		0.00801687		0.0786522		1
Sema6c_Plxna1	Sema6c	Plxna1	SEMA6C	PLXNA1	Not altered	1	1	1	0.178941	-0.392279	0.54575	0.0266933	0.804592	0.115197	0	0	0
Slit1_Plxna1	Slit1	Plxna1	SLIT1	PLXNA1	Not altered	0	1	0		-0.392279		0.0266933		0.115197		0
Slit1_Robo1	Slit1	Robo1	SLIT1	ROBO1	Not altered	0	1	0		0.491334		0.111619		0.286778		0
Slit1_Robo2	Slit1	Robo2	SLIT1	ROBO2	Not altered	0	1	0		-2.96906		7.70486e-06		0.000471		1
Slit3_Plxna1	Slit3	Plxna1	SLIT3	PLXNA1	Not altered	1	1	1	0.486873	-0.392279	0.27781	0.0266933	0.591947	0.115197	0	0	0
Slit3_Robo1	Slit3	Robo1	SLIT3	ROBO1	Not altered	1	1	1	0.486873	0.491334	0.27781	0.111619	0.591947	0.286778	0	0	0
Slit3_Robo2	Slit3	Robo2	SLIT3	ROBO2	Not altered	1	1	1	0.486873	-2.96906	0.27781	7.70486e-06	0.591947	0.000471	0	1	1
Tgfb1_Itgb1	Tgfb1	Itgb1	TGFB1	ITGB1	Not altered	0	0	0
Tgfb1_Itgb8	Tgfb1	Itgb8	TGFB1	ITGB8	Not altered	0	1	0		0.547597		1.9942e-05		0.000848		1
Tln1_Itgb1	Tln1	Itgb1	TLN1	ITGB1	Not altered	1	0	0	0.137943		0.366278		0.674722		0
Tnc_Egfr	Tnc	Egfr	TNC	EGFR	Not altered	0	1	0		-0.181029		0.137433		0.325183		0
Tnc_Itga7	Tnc	Itga7	TNC	ITGA7	Not altered	0	0	0
Tnc_Itgav	Tnc	Itgav	TNC	ITGAV	Not altered	0	1	0		0.210164		0.00759685		0.0495898		1
Tnc_Itgb1	Tnc	Itgb1	TNC	ITGB1	Not altered	0	0	0
Tnc_Itgb6	Tnc	Itgb6	TNC	ITGB6	Not altered	0	0	0
Tnfsf12_Egfr	Tnfsf12	Egfr	TNFSF12	EGFR	Not altered	0	1	0		-0.181029		0.137433		0.325183		0
Trf_Tfrc	Trf	Tfrc	TF	TFRC	Not altered	0	1	0		-0.32496		0.0266192		0.11499		0
Vim_Cd44	Vim	Cd44	VIM	CD44	Not altered	1	0	0	-0.148814		0.419743		0.719962		0
Vip_Adcyap1r1	Vip	Adcyap1r1	VIP	ADCYAP1R1	Not altered	1	1	1	1.00728	-0.196734	0.254798	0.183114	0.570458	0.387242	0	0	0
Vip_Dpp4	Vip	Dpp4	VIP	DPP4	Not altered	1	0	0	1.00728		0.254798		0.570458		0
Vtn_Itgav	Vtn	Itgav	VTN	ITGAV	Not altered	0	1	0		0.210164		0.00759685		0.0495898		1
Vwf_Itgav	Vwf	Itgav	VWF	ITGAV	Not altered	1	1	0	0.895658	0.210164	2.55844e-14	0.00759685	9.22013e-11	0.0495898	1	1	1
Vwf_Lrp1	Vwf	Lrp1	VWF	LRP1	Not altered	1	0	0	0.895658		2.55844e-14		9.22013e-11		1
Wnt4_Fzd2	Wnt4	Fzd2	WNT4	FZD2	Not altered	0	0	0
Wnt4_Fzd7	Wnt4	Fzd7	WNT4	FZD7	Not altered	0	1	0		0.676658		0.065912		0.203729		0
Wnt5a_Fzd2	Wnt5a	Fzd2	WNT5A	FZD2	Not altered	0	0	0
Wnt5a_Fzd7	Wnt5a	Fzd7	WNT5A	FZD7	Not altered	0	1	0		0.676658		0.065912		0.203729		0
Wnt5a_Notch1	Wnt5a	Notch1	WNT5A	NOTCH1	Not altered	0	0	0
Wnt7b_Fzd7	Wnt7b	Fzd7	WNT7B	FZD7	Not altered	0	1	0		0.676658		0.065912		0.203729		0
Wnt9a_Egfr	Wnt9a	Egfr	WNT9A	EGFR	Not altered	0	1	0		-0.181029		0.137433		0.325183		0
Wnt9a_Fzd7	Wnt9a	Fzd7	WNT9A	FZD7	Not altered	0	1	0		0.676658		0.065912		0.203729		0
Angpt2_Itgav	Angpt2	Itgav	ANGPT2	ITGAV	Upregulated	1	1	1	0.331578	0.210164	0.48113	0.00759685	0.762474	0.0495898	0	1	1
Angpt2_Itgb1	Angpt2	Itgb1	ANGPT2	ITGB1	Upregulated	1	0	0	0.331578		0.48113		0.762474		0
Ccn2_Egfr	Ccn2	Egfr	CCN2	EGFR	Upregulated	1	1	1	1.0932	-0.181029	0.00032024	0.137433	0.00872742	0.325183	1	0	1
Ccn2_Itgam	Ccn2	Itgam	CCN2	ITGAM	Upregulated	1	0	0	1.0932		0.00032024		0.00872742		1
Ccn2_Lrp1	Ccn2	Lrp1	CCN2	LRP1	Upregulated	1	0	0	1.0932		0.00032024		0.00872742		1
Cd14_Itgb1	Cd14	Itgb1	CD14	ITGB1	Upregulated	0	0	0
Cfh_Itgam	Cfh	Itgam		ITGAM	Upregulated	0	0	0
Col4a1_Itgb1	Col4a1	Itgb1	COL4A1	ITGB1	Upregulated	1	0	0	0.772693		0.0525588		0.248744		0
Col4a2_Itgb1	Col4a2	Itgb1	COL4A2	ITGB1	Upregulated	1	0	0	0.862507		0.0160942		0.121547		0
Dlk2_Notch1	Dlk2	Notch1	DLK2	NOTCH1	Upregulated	0	0	0
Dll1_Notch1	Dll1	Notch1	DLL1	NOTCH1	Upregulated	1	0	0	-0.0523332		0.846812		0.948695		0
Dll1_Notch2	Dll1	Notch2	DLL1	NOTCH2	Upregulated	1	1	1	-0.0523332	-0.0768664	0.846812	0.313002	0.948695	0.534329	0	0	0
Hbegf_Cd9	Hbegf	Cd9	HBEGF	CD9	Upregulated	1	0	0	0.620566		0.067166		0.284772		0
Hbegf_Egfr	Hbegf	Egfr	HBEGF	EGFR	Upregulated	1	1	1	0.620566	-0.181029	0.067166	0.137433	0.284772	0.325183	0	0	0
Hbegf_Erbb2	Hbegf	Erbb2	HBEGF	ERBB2	Upregulated	1	0	0	0.620566		0.067166		0.284772		0
Hbegf_Erbb4	Hbegf	Erbb4	HBEGF	ERBB4	Upregulated	1	1	1	0.620566	0.30653	0.067166	0.015364	0.284772	0.0803761	0	1	1
Icam1_Itgam	Icam1	Itgam	ICAM1	ITGAM	Upregulated	1	0	0	-0.440489		0.203361		0.510097		0
Icam1_Itgav	Icam1	Itgav	ICAM1	ITGAV	Upregulated	1	1	0	-0.440489	0.210164	0.203361	0.00759685	0.510097	0.0495898	0	1	1
Lcn2_Slc22a17	Lcn2	Slc22a17	LCN2	SLC22A17	Upregulated	0	0	0
Lgals3bp_Itgb1	Lgals3bp	Itgb1	LGALS3BP	ITGB1	Upregulated	1	0	0	-0.197261		0.543965		0.803171		0
Plat_Itgam	Plat	Itgam	PLAT	ITGAM	Upregulated	1	0	0	0.0410834		0.789111		0.925848		0
Plat_Lrp1	Plat	Lrp1	PLAT	LRP1	Upregulated	1	0	0	0.0410834		0.789111		0.925848		0
Prg4_Cd44	Prg4	Cd44	PRG4	CD44	Upregulated	0	0	0
Sema3f_Nrp2	Sema3f	Nrp2	SEMA3F	NRP2	Upregulated	1	1	1	1.09335	3.08322	0.000122253	1.1764e-08	0.00439092	4.31e-06	1	1	1
Sema3f_Plxna3	Sema3f	Plxna3	SEMA3F	PLXNA3	Upregulated	1	0	0	1.09335		0.000122253		0.00439092		1
Sema3g_Nrp2	Sema3g	Nrp2	SEMA3G	NRP2	Upregulated	1	1	1	-0.442202	3.08322	0.0175547	1.1764e-08	0.129296	4.31e-06	0	1	1
Sema3g_Plxna4	Sema3g	Plxna4	SEMA3G	PLXNA4	Upregulated	1	0	0	-0.442202		0.0175547		0.129296		0
Sema6d_Nrcam	Sema6d	Nrcam	SEMA6D	NRCAM	Upregulated	1	0	0	-0.811866		0.392133		0.694133		0
Sema6d_Plxna1	Sema6d	Plxna1	SEMA6D	PLXNA1	Upregulated	1	1	0	-0.811866	-0.392279	0.392133	0.0266933	0.694133	0.115197	0	0	0
Sema6d_Plxna4	Sema6d	Plxna4	SEMA6D	PLXNA4	Upregulated	1	0	0	-0.811866		0.392133		0.694133		0
Sema7a_Itgb1	Sema7a	Itgb1	SEMA7A	ITGB1	Upregulated	1	0	0	-0.409146		0.655273		0.862634		0
Spp1_Cd44	Spp1	Cd44	SPP1	CD44	Upregulated	1	0	0	0.282758		0.669574		0.869869		0
Spp1_Itgav	Spp1	Itgav	SPP1	ITGAV	Upregulated	1	1	1	0.282758	0.210164	0.669574	0.00759685	0.869869	0.0495898	0	1	1
Spp1_Itgb1	Spp1	Itgb1	SPP1	ITGB1	Upregulated	1	0	0	0.282758		0.669574		0.869869		0
Tgfa_Egfr	Tgfa	Egfr	TGFA	EGFR	Upregulated	0	1	0		-0.181029		0.137433		0.325183		0
Tgfa_Erbb2	Tgfa	Erbb2	TGFA	ERBB2	Upregulated	0	0	0
Tgfa_Erbb4	Tgfa	Erbb4	TGFA	ERBB4	Upregulated	0	1	0		0.30653		0.015364		0.0803761		1
Timp1_Itgb1	Timp1	Itgb1	TIMP1	ITGB1	Upregulated	1	0	0	0.844928		0.0305083		0.180722		0
Timp1_Lrp1	Timp1	Lrp1	TIMP1	LRP1	Upregulated	1	0	0	0.844928		0.0305083		0.180722		0
Vcam1_Itgb1	Vcam1	Itgb1	VCAM1	ITGB1	Upregulated	1	0	0	-0.976105		0.157776		0.45036		0
Vcan_Cd44	Vcan	Cd44	VCAN	CD44	Upregulated	0	0	0
Vcan_Egfr	Vcan	Egfr	VCAN	EGFR	Upregulated	0	1	0		-0.181029		0.137433		0.325183		0
C3_Itgam	C3	Itgam	C3	ITGAM	Induced	0	0	0
C3_Lrp1	C3	Lrp1	C3	LRP1	Induced	0	0	0
Cxcl10_Dpp4	Cxcl10	Dpp4	CXCL10	DPP4	Induced	0	0	0
Cxcl9_Dpp4	Cxcl9	Dpp4	CXCL9	DPP4	Induced	0	0	0
Lgals3_Itga3	Lgals3	Itga3	LGALS3	ITGA3	Induced	1	0	0	0.383344		0.0485146		0.238672		0
Lgals3_Itgb1	Lgals3	Itgb1	LGALS3	ITGB1	Induced	1	0	0	0.383344		0.0485146		0.238672		0
Lgals3_Mertk	Lgals3	Mertk	LGALS3	MERTK	Induced	1	1	1	0.383344	0.0141042	0.0485146	0.899468	0.238672	0.949923	0	0	0
Serpine1_Lrp1	Serpine1	Lrp1	SERPINE1	LRP1	Induced	1	0	0	0.0207079		0.976171		0.993985		0
Serpine1_Lrp1b	Serpine1	Lrp1b	SERPINE1	LRP1B	Induced	1	1	1	0.0207079	0.338791	0.976171	0.0099731	0.993985	0.0596131	0	1	1
Vegfd_Nrp2	Vegfd	Nrp2	VEGFD	NRP2	Induced	1	1	1	0.761125	3.08322	0.251601	1.1764e-08	0.566469	4.31e-06	0	1	1
Wnt10b_Fzd7	Wnt10b	Fzd7	WNT10B	FZD7	Induced	0	1	0		0.676658		0.065912		0.203729		0
Bsg_Cd44	Bsg	Cd44	BSG	CD44	Downregulated	1	0	0	-0.0438815		0.802169		0.931623		0
Ccn3_Notch1	Ccn3	Notch1	CCN3	NOTCH1	Downregulated	1	0	0	-0.0488911		0.922408		0.974012		0
Col4a5_Itgb1	Col4a5	Itgb1	COL4A5	ITGB1	Downregulated	1	0	0	0.450192		0.393533		0.695134		0
Col4a6_Itgb1	Col4a6	Itgb1	COL4A6	ITGB1	Downregulated	0	0	0
Ctf1_Il6st	Ctf1	Il6st	CTF1	IL6ST	Downregulated	0	1	0		0.486918		2.22324e-06		0.000205		1
Cxcl12_Dpp4	Cxcl12	Dpp4	CXCL12	DPP4	Downregulated	1	0	0	-0.575378		0.0366953		0.202675		0
Cxcl12_Itgav	Cxcl12	Itgav	CXCL12	ITGAV	Downregulated	1	1	0	-0.575378	0.210164	0.0366953	0.00759685	0.202675	0.0495898	0	1	1
Cxcl12_Itgb1	Cxcl12	Itgb1	CXCL12	ITGB1	Downregulated	1	0	0	-0.575378		0.0366953		0.202675		0
Gas6_Mertk	Gas6	Mertk	GAS6	MERTK	Downregulated	1	1	1	-0.139121	0.0141042	0.330009	0.899468	0.639952	0.949923	0	0	0
Mfap2_Notch1	Mfap2	Notch1	MFAP2	NOTCH1	Downregulated	0	0	0
Pdgfd_Pdgfrb	Pdgfd	Pdgfrb	PDGFD	PDGFRB	Downregulated	0	1	0		0.355725		0.0512641		0.174372		0
Sema3b_Nrp2	Sema3b	Nrp2	SEMA3B	NRP2	Downregulated	1	1	1	-0.124409	3.08322	0.385593	1.1764e-08	0.689726	4.31e-06	0	1	1
Sema3b_Plxna1	Sema3b	Plxna1	SEMA3B	PLXNA1	Downregulated	1	1	1	-0.124409	-0.392279	0.385593	0.0266933	0.689726	0.115197	0	0	0
Sema3c_Nrp2	Sema3c	Nrp2	SEMA3C	NRP2	Downregulated	0	1	0		3.08322		1.1764e-08		4.31e-06		1
Sema3c_Plxna4	Sema3c	Plxna4	SEMA3C	PLXNA4	Downregulated	0	0	0
Sema3c_Plxnb1	Sema3c	Plxnb1	SEMA3C	PLXNB1	Downregulated	0	1	0		-0.507523		0.00738343		0.0487822		1
Sema3c_Plxnd1	Sema3c	Plxnd1	SEMA3C	PLXND1	Downregulated	0	1	0		-0.514427		0.00703721		0.0471975		1
Sfrp1_Fzd2	Sfrp1	Fzd2	SFRP1	FZD2	Downregulated	0	0	0
Slit2_Plxna1	Slit2	Plxna1	SLIT2	PLXNA1	Downregulated	0	1	0		-0.392279		0.0266933		0.115197		0
Slit2_Robo1	Slit2	Robo1	SLIT2	ROBO1	Downregulated	0	1	0		0.491334		0.111619		0.286778		0
Slit2_Robo2	Slit2	Robo2	SLIT2	ROBO2	Downregulated	0	1	0		-2.96906		7.70486e-06		0.000471		1
Thbs1_Cd47	Thbs1	Cd47	THBS1	CD47	Downregulated	0	1	0		0.387723		0.0104284		0.0612874		1
Thbs1_Itga3	Thbs1	Itga3	THBS1	ITGA3	Downregulated	0	0	0
Thbs1_Itgav	Thbs1	Itgav	THBS1	ITGAV	Downregulated	0	1	0		0.210164		0.00759685		0.0495898		1
Thbs1_Itgb1	Thbs1	Itgb1	THBS1	ITGB1	Downregulated	0	0	0
Thbs1_Itgb6	Thbs1	Itgb6	THBS1	ITGB6	Downregulated	0	0	0
Thbs1_Itgb8	Thbs1	Itgb8	THBS1	ITGB8	Downregulated	0	1	0		0.547597		1.9942e-05		0.000848		1
Thbs1_Lrp1	Thbs1	Lrp1	THBS1	LRP1	Downregulated	0	0	0
Thbs1_Ptprj	Thbs1	Ptprj	THBS1	PTPRJ	Downregulated	0	0	0
Vegfa_Itgav	Vegfa	Itgav	VEGFA	ITGAV	Downregulated	1	1	1	0.152652	0.210164	0.732299	0.00759685	0.901063	0.0495898	0	1	1
Vegfa_Nrp2	Vegfa	Nrp2	VEGFA	NRP2	Downregulated	1	1	1	0.152652	3.08322	0.732299	1.1764e-08	0.901063	4.31e-06	0	1	1
Vegfc_Itgb1	Vegfc	Itgb1	VEGFC	ITGB1	Downregulated	1	0	0	0.10145		0.627519		0.847617		0
Vegfc_Nrp2	Vegfc	Nrp2	VEGFC	NRP2	Downregulated	1	1	1	0.10145	3.08322	0.627519	1.1764e-08	0.847617	4.31e-06	0	1	1

## Sheet: Yang2022
Ligand-receptor pair	Ligand mouse gene name	Receptor mouse gene name	Ligand human gene name	Receptor human gene name	Response to LPS	Yang2022_AD_ligand	Yang2022_AD_receptor	Yang2022_AD_lr_pair	Yang2022_AD_ligand_FC	Yang2022_AD_receptor_FC	Yang2022_AD_ligand_p	Yang2022_AD_receptor_p	Yang2022_AD_ligand_fdr	Yang2022_AD_receptor_fdr	Yang2022_AD_ligand_DE	Yang2022_AD_receptor_DE	Yang2022_AD_lr_pair_DE
Ada_Dpp4	Ada	Dpp4	ADA	DPP4	Not altered	1	0	0	-0.920195		0.176008		0.999655		0
Adam10_Erbb2	Adam10	Erbb2	ADAM10	ERBB2	Not altered	1	1	1	-0.0675953	0.342879	0.820535	0.58653	0.999655	0.9985	0	0	0
Adam10_Itgav	Adam10	Itgav	ADAM10	ITGAV	Not altered	1	1	1	-0.0675953	-0.644472	0.820535	0.0118662	0.999655	0.368368	0	0	0
Adam10_Lrp1	Adam10	Lrp1	ADAM10	LRP1	Not altered	1	1	1	-0.0675953	-0.18953	0.820535	0.412529	0.999655	0.9985	0	0	0
Adam10_Notch1	Adam10	Notch1	ADAM10	NOTCH1	Not altered	1	1	1	-0.0675953	0.0743362	0.820535	0.803857	0.999655	0.9985	0	0	0
Adam10_Tspan14	Adam10	Tspan14	ADAM10	TSPAN14	Not altered	1	1	1	-0.0675953	-0.641581	0.820535	0.0414961	0.999655	0.626646	0	0	0
Adam10_Tspan15	Adam10	Tspan15	ADAM10	TSPAN15	Not altered	1	1	1	-0.0675953	0.29508	0.820535	0.52559	0.999655	0.9985	0	0	0
Adam12_Itgb1	Adam12	Itgb1	ADAM12	ITGB1	Not altered	1	1	1	1.06467	0.0393945	0.0921649	0.894403	0.944012	0.9985	0	0	0
Adam15_Itgav	Adam15	Itgav	ADAM15	ITGAV	Not altered	1	1	1	0.312535	-0.644472	0.260602	0.0118662	0.999655	0.368368	0	0	0
Adam15_Itgb1	Adam15	Itgb1	ADAM15	ITGB1	Not altered	1	1	1	0.312535	0.0393945	0.260602	0.894403	0.999655	0.9985	0	0	0
Adam17_Aplp2	Adam17	Aplp2	ADAM17	APLP2	Not altered	1	1	1	0.171453	-0.0750015	0.58408	0.794341	0.999655	0.9985	0	0	0
Adam17_Cd9	Adam17	Cd9	ADAM17	CD9	Not altered	1	1	1	0.171453	-0.276881	0.58408	0.596866	0.999655	0.9985	0	0	0
Adam17_Erbb4	Adam17	Erbb4	ADAM17	ERBB4	Not altered	1	1	1	0.171453	0.121653	0.58408	0.683414	0.999655	0.9985	0	0	0
Adam17_Itga6	Adam17	Itga6	ADAM17	ITGA6	Not altered	1	1	1	0.171453	0.0773652	0.58408	0.755343	0.999655	0.9985	0	0	0
Adam17_Itgb1	Adam17	Itgb1	ADAM17	ITGB1	Not altered	1	1	1	0.171453	0.0393945	0.58408	0.894403	0.999655	0.9985	0	0	0
Adam17_Itgb6	Adam17	Itgb6	ADAM17	ITGB6	Not altered	1	0	0	0.171453		0.58408		0.999655		0
Adam17_Notch1	Adam17	Notch1	ADAM17	NOTCH1	Not altered	1	1	1	0.171453	0.0743362	0.58408	0.803857	0.999655	0.9985	0	0	0
Adam17_Notch2	Adam17	Notch2	ADAM17	NOTCH2	Not altered	1	1	1	0.171453	0.0359382	0.58408	0.869245	0.999655	0.9985	0	0	0
Adam9_Itga6	Adam9	Itga6	ADAM9	ITGA6	Not altered	1	1	1	-0.194431	0.0773652	0.622048	0.755343	0.999655	0.9985	0	0	0
Adam9_Itgav	Adam9	Itgav	ADAM9	ITGAV	Not altered	1	1	1	-0.194431	-0.644472	0.622048	0.0118662	0.999655	0.368368	0	0	0
Adam9_Itgb1	Adam9	Itgb1	ADAM9	ITGB1	Not altered	1	1	1	-0.194431	0.0393945	0.622048	0.894403	0.999655	0.9985	0	0	0
Adcyap1_Adcyap1r1	Adcyap1	Adcyap1r1	ADCYAP1	ADCYAP1R1	Not altered	0	1	0		0.182323		0.585601		0.9985		0
Adcyap1_Dpp4	Adcyap1	Dpp4	ADCYAP1	DPP4	Not altered	0	0	0
Agrn_Lrp4	Agrn	Lrp4	AGRN	LRP4	Not altered	1	1	1	-0.225802	0.0743919	0.526384	0.69399	0.999655	0.9985	0	0	0
Ang_Egfr	Ang	Egfr	ANG	EGFR	Not altered	0	1	0		0.162065		0.620149		0.9985		0
Anxa2_Cd44	Anxa2	Cd44	ANXA2	CD44	Not altered	1	1	1	-0.42659	-0.874341	0.281196	0.384181	0.999655	0.9985	0	0	0
Apoe_Lrp1	Apoe	Lrp1	APOE	LRP1	Not altered	0	1	0		-0.18953		0.412529		0.9985		0
App_Cd47	App	Cd47	APP	CD47	Not altered	1	1	1	0.0728282	0.600057	0.764682	0.0745752	0.999655	0.759582	0	0	0
App_Dcc	App	Dcc	APP	DCC	Not altered	1	1	1	0.0728282	1.22446	0.764682	0.0549706	0.999655	0.686696	0	0	0
App_Lrp1	App	Lrp1	APP	LRP1	Not altered	1	1	1	0.0728282	-0.18953	0.764682	0.412529	0.999655	0.9985	0	0	0
App_Lrp4	App	Lrp4	APP	LRP4	Not altered	1	1	1	0.0728282	0.0743919	0.764682	0.69399	0.999655	0.9985	0	0	0
App_Notch1	App	Notch1	APP	NOTCH1	Not altered	1	1	1	0.0728282	0.0743362	0.764682	0.803857	0.999655	0.9985	0	0	0
App_Notch2	App	Notch2	APP	NOTCH2	Not altered	1	1	1	0.0728282	0.0359382	0.764682	0.869245	0.999655	0.9985	0	0	0
App_Tspan15	App	Tspan15	APP	TSPAN15	Not altered	1	1	1	0.0728282	0.29508	0.764682	0.52559	0.999655	0.9985	0	0	0
Bdnf_Ntrk2	Bdnf	Ntrk2	BDNF	NTRK2	Not altered	0	1	0		0.425987		0.0466877		0.654663		0
Bdnf_Ntrk3	Bdnf	Ntrk3	BDNF	NTRK3	Not altered	0	1	0		-0.0189431		0.934458		0.9985		0
Bgn_Cd44	Bgn	Cd44	BGN	CD44	Not altered	1	1	1	-0.918872	-0.874341	0.0140622	0.384181	0.428098	0.9985	0	0	0
Bgn_P2rx4	Bgn	P2rx4	BGN	P2RX4	Not altered	1	1	1	-0.918872	-0.391256	0.0140622	0.360284	0.428098	0.9985	0	0	0
Bgn_P2rx7	Bgn	P2rx7	BGN	P2RX7	Not altered	1	1	1	-0.918872	0.648852	0.0140622	0.0923794	0.428098	0.801238	0	0	0
Bmp2_Bmpr1a	Bmp2	Bmpr1a	BMP2	BMPR1A	Not altered	0	1	0		-0.328182		0.055954		0.691905		0
Bmp2_Bmpr2	Bmp2	Bmpr2	BMP2	BMPR2	Not altered	0	1	0		-0.24873		0.208544		0.956931		0
Bmp4_Bmpr1a	Bmp4	Bmpr1a	BMP4	BMPR1A	Not altered	0	1	0		-0.328182		0.055954		0.691905		0
Bmp4_Bmpr2	Bmp4	Bmpr2	BMP4	BMPR2	Not altered	0	1	0		-0.24873		0.208544		0.956931		0
Bmp5_Bmpr1a	Bmp5	Bmpr1a	BMP5	BMPR1A	Not altered	0	1	0		-0.328182		0.055954		0.691905		0
Bmp5_Bmpr2	Bmp5	Bmpr2	BMP5	BMPR2	Not altered	0	1	0		-0.24873		0.208544		0.956931		0
Bmp6_Bmpr1a	Bmp6	Bmpr1a	BMP6	BMPR1A	Not altered	1	1	1	-0.162409	-0.328182	0.683416	0.055954	0.999655	0.691905	0	0	0
Bmp6_Bmpr2	Bmp6	Bmpr2	BMP6	BMPR2	Not altered	1	1	1	-0.162409	-0.24873	0.683416	0.208544	0.999655	0.956931	0	0	0
Bmp7_Bmpr1a	Bmp7	Bmpr1a	BMP7	BMPR1A	Not altered	0	1	0		-0.328182		0.055954		0.691905		0
Bmp7_Bmpr2	Bmp7	Bmpr2	BMP7	BMPR2	Not altered	0	1	0		-0.24873		0.208544		0.956931		0
Calm1_Grm4	Calm1	Grm4	CALM1	GRM4	Not altered	1	0	0	0.331041		0.257513		0.999655		0
Calm2_Grm7	Calm2	Grm7	CALM2	GRM7	Not altered	0	1	0		0.683065		0.0913183		0.799444		0
Calm3_Grm7	Calm3	Grm7	CALM3	GRM7	Not altered	0	1	0		0.683065		0.0913183		0.799444		0
Calr_Lrp1	Calr	Lrp1	CALR	LRP1	Not altered	1	1	1	0.502053	-0.18953	0.221845	0.412529	0.999655	0.9985	0	0	0
Ccn1_Itgam	Ccn1	Itgam	CCN1	ITGAM	Not altered	0	0	0
Ccn1_Itgav	Ccn1	Itgav	CCN1	ITGAV	Not altered	0	1	0		-0.644472		0.0118662		0.368368		0
Cdh1_Egfr	Cdh1	Egfr	CDH1	EGFR	Not altered	0	1	0		0.162065		0.620149		0.9985		0
Cdh1_Fgfr1	Cdh1	Fgfr1	CDH1	FGFR1	Not altered	0	1	0		-0.607561		0.0697846		0.744255		0
Cdh1_Ptprj	Cdh1	Ptprj	CDH1	PTPRJ	Not altered	0	1	0		-0.0823649		0.800551		0.9985		0
Cntn6_Notch1	Cntn6	Notch1	CNTN6	NOTCH1	Not altered	0	1	0		0.0743362		0.803857		0.9985		0
Col1a1_Cd44	Col1a1	Cd44	COL1A1	CD44	Not altered	0	1	0		-0.874341		0.384181		0.9985		0
Col1a1_Itgb1	Col1a1	Itgb1	COL1A1	ITGB1	Not altered	0	1	0		0.0393945		0.894403		0.9985		0
Col1a2_Cd44	Col1a2	Cd44	COL1A2	CD44	Not altered	1	1	1	-2.0382	-0.874341	0.0270885	0.384181	0.577139	0.9985	0	0	0
Col1a2_Itgb1	Col1a2	Itgb1	COL1A2	ITGB1	Not altered	1	1	1	-2.0382	0.0393945	0.0270885	0.894403	0.577139	0.9985	0	0	0
Col3a1_Itgb1	Col3a1	Itgb1	COL3A1	ITGB1	Not altered	0	1	0		0.0393945		0.894403		0.9985		0
Comp_Cd47	Comp	Cd47	COMP	CD47	Not altered	0	1	0		0.600057		0.0745752		0.759582		0
Comp_Itga7	Comp	Itga7	COMP	ITGA7	Not altered	0	1	0		0.483663		0.076786		0.766204		0
Comp_Itgav	Comp	Itgav	COMP	ITGAV	Not altered	0	1	0		-0.644472		0.0118662		0.368368		0
Comp_Notch1	Comp	Notch1	COMP	NOTCH1	Not altered	0	1	0		0.0743362		0.803857		0.9985		0
Ctsd_Lrp1	Ctsd	Lrp1	CTSD	LRP1	Not altered	0	1	0		-0.18953		0.412529		0.9985		0
Cx3cl1_Itgav	Cx3cl1	Itgav	CX3CL1	ITGAV	Not altered	1	1	1	0.215149	-0.644472	0.679048	0.0118662	0.999655	0.368368	0	0	0
Cx3cl1_Itgb1	Cx3cl1	Itgb1	CX3CL1	ITGB1	Not altered	1	1	1	0.215149	0.0393945	0.679048	0.894403	0.999655	0.9985	0	0	0
Dll4_Notch1	Dll4	Notch1	DLL4	NOTCH1	Not altered	1	1	1	-0.378254	0.0743362	0.209916	0.803857	0.999655	0.9985	0	0	0
Dll4_Notch2	Dll4	Notch2	DLL4	NOTCH2	Not altered	1	1	1	-0.378254	0.0359382	0.209916	0.869245	0.999655	0.9985	0	0	0
Dscam_Dcc	Dscam	Dcc	DSCAM	DCC	Not altered	1	1	1	0.538134	1.22446	0.329338	0.0549706	0.999655	0.686696	0	0	0
Efna1_Epha4	Efna1	Epha4	EFNA1	EPHA4	Not altered	1	1	1	-0.349254	0.165661	0.255452	0.6346	0.999655	0.9985	0	0	0
Efna1_Epha5	Efna1	Epha5	EFNA1	EPHA5	Not altered	1	0	0	-0.349254		0.255452		0.999655		0
Efna1_Epha7	Efna1	Epha7	EFNA1	EPHA7	Not altered	1	0	0	-0.349254		0.255452		0.999655		0
Efna2_Epha4	Efna2	Epha4	EFNA2	EPHA4	Not altered	0	1	0		0.165661		0.6346		0.9985		0
Efna2_Epha5	Efna2	Epha5	EFNA2	EPHA5	Not altered	0	0	0
Efna2_Epha7	Efna2	Epha7	EFNA2	EPHA7	Not altered	0	0	0
Efna3_Epha4	Efna3	Epha4	EFNA3	EPHA4	Not altered	0	1	0		0.165661		0.6346		0.9985		0
Efna3_Epha5	Efna3	Epha5	EFNA3	EPHA5	Not altered	0	0	0
Efna3_Epha7	Efna3	Epha7	EFNA3	EPHA7	Not altered	0	0	0
Efna3_Ephb1	Efna3	Ephb1	EFNA3	EPHB1	Not altered	0	1	0		0.471466		0.164434		0.923011		0
Efna3_Erbb2	Efna3	Erbb2	EFNA3	ERBB2	Not altered	0	1	0		0.342879		0.58653		0.9985		0
Efna4_Epha4	Efna4	Epha4	EFNA4	EPHA4	Not altered	0	1	0		0.165661		0.6346		0.9985		0
Efna4_Epha5	Efna4	Epha5	EFNA4	EPHA5	Not altered	0	0	0
Efna4_Epha7	Efna4	Epha7	EFNA4	EPHA7	Not altered	0	0	0
Efna5_Epha4	Efna5	Epha4	EFNA5	EPHA4	Not altered	1	1	1	0.356167	0.165661	0.48623	0.6346	0.999655	0.9985	0	0	0
Efna5_Epha5	Efna5	Epha5	EFNA5	EPHA5	Not altered	1	0	0	0.356167		0.48623		0.999655		0
Efna5_Epha7	Efna5	Epha7	EFNA5	EPHA7	Not altered	1	0	0	0.356167		0.48623		0.999655		0
Efna5_Ephb2	Efna5	Ephb2	EFNA5	EPHB2	Not altered	1	1	1	0.356167	0.225673	0.48623	0.736948	0.999655	0.9985	0	0	0
Efnb1_Egfr	Efnb1	Egfr	EFNB1	EGFR	Not altered	1	1	1	-0.142325	0.162065	0.757274	0.620149	0.999655	0.9985	0	0	0
Efnb1_Epha4	Efnb1	Epha4	EFNB1	EPHA4	Not altered	1	1	1	-0.142325	0.165661	0.757274	0.6346	0.999655	0.9985	0	0	0
Efnb1_Epha5	Efnb1	Epha5	EFNB1	EPHA5	Not altered	1	0	0	-0.142325		0.757274		0.999655		0
Efnb1_Epha7	Efnb1	Epha7	EFNB1	EPHA7	Not altered	1	0	0	-0.142325		0.757274		0.999655		0
Efnb1_Ephb1	Efnb1	Ephb1	EFNB1	EPHB1	Not altered	1	1	1	-0.142325	0.471466	0.757274	0.164434	0.999655	0.923011	0	0	0
Efnb1_Ephb2	Efnb1	Ephb2	EFNB1	EPHB2	Not altered	1	1	1	-0.142325	0.225673	0.757274	0.736948	0.999655	0.9985	0	0	0
Efnb1_Ephb3	Efnb1	Ephb3	EFNB1	EPHB3	Not altered	1	1	1	-0.142325	-0.0100374	0.757274	0.987791	0.999655	0.9985	0	0	0
Efnb1_Ephb6	Efnb1	Ephb6	EFNB1	EPHB6	Not altered	1	0	0	-0.142325		0.757274		0.999655		0
Efnb2_Epha4	Efnb2	Epha4	EFNB2	EPHA4	Not altered	1	1	1	-0.316537	0.165661	0.324633	0.6346	0.999655	0.9985	0	0	0
Efnb2_Epha7	Efnb2	Epha7	EFNB2	EPHA7	Not altered	1	0	0	-0.316537		0.324633		0.999655		0
Efnb2_Ephb1	Efnb2	Ephb1	EFNB2	EPHB1	Not altered	1	1	1	-0.316537	0.471466	0.324633	0.164434	0.999655	0.923011	0	0	0
Efnb2_Ephb2	Efnb2	Ephb2	EFNB2	EPHB2	Not altered	1	1	1	-0.316537	0.225673	0.324633	0.736948	0.999655	0.9985	0	0	0
Efnb2_Ephb3	Efnb2	Ephb3	EFNB2	EPHB3	Not altered	1	1	1	-0.316537	-0.0100374	0.324633	0.987791	0.999655	0.9985	0	0	0
Efnb2_Ephb6	Efnb2	Ephb6	EFNB2	EPHB6	Not altered	1	0	0	-0.316537		0.324633		0.999655		0
Efnb3_Epha4	Efnb3	Epha4	EFNB3	EPHA4	Not altered	0	1	0		0.165661		0.6346		0.9985		0
Efnb3_Ephb1	Efnb3	Ephb1	EFNB3	EPHB1	Not altered	0	1	0		0.471466		0.164434		0.923011		0
Efnb3_Ephb2	Efnb3	Ephb2	EFNB3	EPHB2	Not altered	0	1	0		0.225673		0.736948		0.9985		0
Efnb3_Ephb3	Efnb3	Ephb3	EFNB3	EPHB3	Not altered	0	1	0		-0.0100374		0.987791		0.9985		0
Efnb3_Ephb6	Efnb3	Ephb6	EFNB3	EPHB6	Not altered	0	0	0
Egfl7_Itgav	Egfl7	Itgav	EGFL7	ITGAV	Not altered	1	1	1	-0.463514	-0.644472	0.109266	0.0118662	0.97805	0.368368	0	0	0
Egfl7_Notch1	Egfl7	Notch1	EGFL7	NOTCH1	Not altered	1	1	1	-0.463514	0.0743362	0.109266	0.803857	0.97805	0.9985	0	0	0
Egfl7_Notch2	Egfl7	Notch2	EGFL7	NOTCH2	Not altered	1	1	1	-0.463514	0.0359382	0.109266	0.869245	0.97805	0.9985	0	0	0
Fbln1_Itgb1	Fbln1	Itgb1	FBLN1	ITGB1	Not altered	1	1	1	-1.62865	0.0393945	0.0139011	0.894403	0.426879	0.9985	0	0	0
Fbn1_Itgav	Fbn1	Itgav	FBN1	ITGAV	Not altered	1	1	1	0.28485	-0.644472	0.614396	0.0118662	0.999655	0.368368	0	0	0
Fgf1_Cd44	Fgf1	Cd44	FGF1	CD44	Not altered	1	1	1	1.05607	-0.874341	0.0440755	0.384181	0.732771	0.9985	0	0	0
Fgf1_Fgfr1	Fgf1	Fgfr1	FGF1	FGFR1	Not altered	1	1	1	1.05607	-0.607561	0.0440755	0.0697846	0.732771	0.744255	0	0	0
Fgf1_Fgfr3	Fgf1	Fgfr3	FGF1	FGFR3	Not altered	1	1	1	1.05607	0.743349	0.0440755	0.0375634	0.732771	0.604187	0	0	0
Fgf11_Fgfr1	Fgf11	Fgfr1	FGF11	FGFR1	Not altered	0	1	0		-0.607561		0.0697846		0.744255		0
Fgf11_Fgfr3	Fgf11	Fgfr3	FGF11	FGFR3	Not altered	0	1	0		0.743349		0.0375634		0.604187		0
Fgf12_Fgfr1	Fgf12	Fgfr1	FGF12	FGFR1	Not altered	1	1	1	0.41929	-0.607561	0.395412	0.0697846	0.999655	0.744255	0	0	0
Fgf12_Fgfr3	Fgf12	Fgfr3	FGF12	FGFR3	Not altered	1	1	1	0.41929	0.743349	0.395412	0.0375634	0.999655	0.604187	0	0	0
Fgf13_Fgfr1	Fgf13	Fgfr1	FGF13	FGFR1	Not altered	1	1	1	0.0399051	-0.607561	0.964038	0.0697846	0.999655	0.744255	0	0	0
Fgf13_Fgfr3	Fgf13	Fgfr3	FGF13	FGFR3	Not altered	1	1	1	0.0399051	0.743349	0.964038	0.0375634	0.999655	0.604187	0	0	0
Fgf14_Fgfr1	Fgf14	Fgfr1	FGF14	FGFR1	Not altered	1	1	1	1.29202	-0.607561	0.0054295	0.0697846	0.254657	0.744255	0	0	0
Fgf14_Fgfr3	Fgf14	Fgfr3	FGF14	FGFR3	Not altered	1	1	1	1.29202	0.743349	0.0054295	0.0375634	0.254657	0.604187	0	0	0
Fgf2_Cd44	Fgf2	Cd44	FGF2	CD44	Not altered	1	1	1	-0.790002	-0.874341	0.119415	0.384181	0.992039	0.9985	0	0	0
Fgf2_Fgfr1	Fgf2	Fgfr1	FGF2	FGFR1	Not altered	1	1	1	-0.790002	-0.607561	0.119415	0.0697846	0.992039	0.744255	0	0	0
Fgf2_Fgfr3	Fgf2	Fgfr3	FGF2	FGFR3	Not altered	1	1	1	-0.790002	0.743349	0.119415	0.0375634	0.992039	0.604187	0	0	0
Fgf2_Itgav	Fgf2	Itgav	FGF2	ITGAV	Not altered	1	1	1	-0.790002	-0.644472	0.119415	0.0118662	0.992039	0.368368	0	0	0
Fgf2_Notch1	Fgf2	Notch1	FGF2	NOTCH1	Not altered	1	1	1	-0.790002	0.0743362	0.119415	0.803857	0.992039	0.9985	0	0	0
Fn1_Cd44	Fn1	Cd44	FN1	CD44	Not altered	1	1	1	0.382225	-0.874341	0.38709	0.384181	0.999655	0.9985	0	0	0
Fn1_Itga3	Fn1	Itga3	FN1	ITGA3	Not altered	1	1	1	0.382225	-0.393866	0.38709	0.452873	0.999655	0.9985	0	0	0
Fn1_Itgb1	Fn1	Itgb1	FN1	ITGB1	Not altered	1	1	1	0.382225	0.0393945	0.38709	0.894403	0.999655	0.9985	0	0	0
Gdf10_Bmpr1a	Gdf10	Bmpr1a	GDF10	BMPR1A	Not altered	0	1	0		-0.328182		0.055954		0.691905		0
Gdf11_Acvr1b	Gdf11	Acvr1b	GDF11	ACVR1B	Not altered	1	1	1	0.380627	-0.0468042	0.663744	0.91467	0.999655	0.9985	0	0	0
Gnai2_Cnr1	Gnai2	Cnr1	GNAI2	CNR1	Not altered	1	0	0	0.519647		0.137532		0.999655		0
Hgf_Cd44	Hgf	Cd44	HGF	CD44	Not altered	0	1	0		-0.874341		0.384181		0.9985		0
Hgf_Itgb1	Hgf	Itgb1	HGF	ITGB1	Not altered	0	1	0		0.0393945		0.894403		0.9985		0
Hgf_Nrp2	Hgf	Nrp2	HGF	NRP2	Not altered	0	1	0		-1.65475		0.00898785		0.32527		0
Hgf_Plxnb1	Hgf	Plxnb1	HGF	PLXNB1	Not altered	0	1	0		0.326263		0.0914533		0.799444		0
Hmgb1_Itgam	Hmgb1	Itgam		ITGAM	Not altered	0	0	0
Hmgb1_Itgav	Hmgb1	Itgav		ITGAV	Not altered	0	1	0		-0.644472		0.0118662		0.368368		0
Hsp90aa1_Egfr	Hsp90aa1	Egfr	HSP90AA1	EGFR	Not altered	1	1	1	-0.235479	0.162065	0.768524	0.620149	0.999655	0.9985	0	0	0
Hsp90aa1_Fgfr3	Hsp90aa1	Fgfr3	HSP90AA1	FGFR3	Not altered	1	1	1	-0.235479	0.743349	0.768524	0.0375634	0.999655	0.604187	0	0	0
Hsp90aa1_Lrp1	Hsp90aa1	Lrp1	HSP90AA1	LRP1	Not altered	1	1	1	-0.235479	-0.18953	0.768524	0.412529	0.999655	0.9985	0	0	0
Hsp90b1_Lrp1	Hsp90b1	Lrp1	HSP90B1	LRP1	Not altered	1	1	1	0.350858	-0.18953	0.455682	0.412529	0.999655	0.9985	0	0	0
Hspa1b_Lrp1	Hspa1b	Lrp1	HSPA1A	LRP1	Not altered	1	1	1	0.114954	-0.18953	0.919003	0.412529	0.999655	0.9985	0	0	0
Hspg2_Itgb1	Hspg2	Itgb1	HSPG2	ITGB1	Not altered	1	1	1	-1.11715	0.0393945	0.00326601	0.894403	0.185631	0.9985	0	0	0
Hspg2_Ptprs	Hspg2	Ptprs	HSPG2	PTPRS	Not altered	1	1	1	-1.11715	-0.270389	0.00326601	0.179496	0.185631	0.941444	0	0	0
Icam2_Itgam	Icam2	Itgam	ICAM2	ITGAM	Not altered	1	0	0	0.439546		0.25664		0.999655		0
Igf1_Itgav	Igf1	Itgav	IGF1	ITGAV	Not altered	0	1	0		-0.644472		0.0118662		0.368368		0
Igf2_Igf2r	Igf2	Igf2r	IGF2	IGF2R	Not altered	0	1	0		-0.12264		0.60291		0.9985		0
Il33_Il1rap	Il33	Il1rap	IL33	IL1RAP	Not altered	0	1	0		-1.13797		0.0645912		0.727455		0
Inhba_Acvr1b	Inhba	Acvr1b	INHBA	ACVR1B	Not altered	0	1	0		-0.0468042		0.91467		0.9985		0
Itgb1bp1_Itgb1	Itgb1bp1	Itgb1	ITGB1BP1	ITGB1	Not altered	1	1	1	-0.214559	0.0393945	0.513997	0.894403	0.999655	0.9985	0	0	0
Jag1_Notch1	Jag1	Notch1	JAG1	NOTCH1	Not altered	1	1	1	-0.354894	0.0743362	0.170082	0.803857	0.999655	0.9985	0	0	0
Jag1_Notch2	Jag1	Notch2	JAG1	NOTCH2	Not altered	1	1	1	-0.354894	0.0359382	0.170082	0.869245	0.999655	0.9985	0	0	0
Jag2_Notch1	Jag2	Notch1	JAG2	NOTCH1	Not altered	1	1	1	0.27023	0.0743362	0.363807	0.803857	0.999655	0.9985	0	0	0
Jag2_Notch2	Jag2	Notch2	JAG2	NOTCH2	Not altered	1	1	1	0.27023	0.0359382	0.363807	0.869245	0.999655	0.9985	0	0	0
Jam2_Itgb1	Jam2	Itgb1	JAM2	ITGB1	Not altered	1	1	1	-0.128878	0.0393945	0.71911	0.894403	0.999655	0.9985	0	0	0
Jam3_Itgam	Jam3	Itgam	JAM3	ITGAM	Not altered	1	0	0	0.599861		0.178098		0.999655		0
Jam3_Itgb1	Jam3	Itgb1	JAM3	ITGB1	Not altered	1	1	1	0.599861	0.0393945	0.178098	0.894403	0.999655	0.9985	0	0	0
L1cam_Erbb2	L1cam	Erbb2	L1CAM	ERBB2	Not altered	0	1	0		0.342879		0.58653		0.9985		0
L1cam_Itgav	L1cam	Itgav	L1CAM	ITGAV	Not altered	0	1	0		-0.644472		0.0118662		0.368368		0
L1cam_Itgb1	L1cam	Itgb1	L1CAM	ITGB1	Not altered	0	1	0		0.0393945		0.894403		0.9985		0
Lama1_Itga7	Lama1	Itga7	LAMA1	ITGA7	Not altered	1	1	1	-0.419352	0.483663	0.600948	0.076786	0.999655	0.766204	0	0	0
Lama1_Itgb1	Lama1	Itgb1	LAMA1	ITGB1	Not altered	1	1	1	-0.419352	0.0393945	0.600948	0.894403	0.999655	0.9985	0	0	0
Lama2_Itga7	Lama2	Itga7	LAMA2	ITGA7	Not altered	0	1	0		0.483663		0.076786		0.766204		0
Lama2_Itgb1	Lama2	Itgb1	LAMA2	ITGB1	Not altered	0	1	0		0.0393945		0.894403		0.9985		0
Lama4_Itgb1	Lama4	Itgb1	LAMA4	ITGB1	Not altered	1	1	1	0.309439	0.0393945	0.380796	0.894403	0.999655	0.9985	0	0	0
Lama5_Bcam	Lama5	Bcam	LAMA5	BCAM	Not altered	1	1	1	-0.632095	-0.289015	0.0778448	0.563203	0.891024	0.9985	0	0	0
Lamb1_Itga6	Lamb1	Itga6	LAMB1	ITGA6	Not altered	1	1	1	-2.26588	0.0773652	0.0253903	0.755343	0.561026	0.9985	0	0	0
Lamb1_Itgb1	Lamb1	Itgb1	LAMB1	ITGB1	Not altered	1	1	1	-2.26588	0.0393945	0.0253903	0.894403	0.561026	0.9985	0	0	0
Lamc2_Itga3	Lamc2	Itga3	LAMC2	ITGA3	Not altered	0	1	0		-0.393866		0.452873		0.9985		0
Lamc2_Itga6	Lamc2	Itga6	LAMC2	ITGA6	Not altered	0	1	0		0.0773652		0.755343		0.9985		0
Lamc2_Itgb1	Lamc2	Itgb1	LAMC2	ITGB1	Not altered	0	1	0		0.0393945		0.894403		0.9985		0
Lgals8_Itga3	Lgals8	Itga3	LGALS8	ITGA3	Not altered	1	1	1	-0.543449	-0.393866	0.226157	0.452873	0.999655	0.9985	0	0	0
Lrig1_Egfr	Lrig1	Egfr	LRIG1	EGFR	Not altered	1	1	1	-0.249724	0.162065	0.459049	0.620149	0.999655	0.9985	0	0	0
Mdk_Itgb1	Mdk	Itgb1	MDK	ITGB1	Not altered	1	1	1	-0.287101	0.0393945	0.756013	0.894403	0.999655	0.9985	0	0	0
Mdk_Lrp1	Mdk	Lrp1	MDK	LRP1	Not altered	1	1	1	-0.287101	-0.18953	0.756013	0.412529	0.999655	0.9985	0	0	0
Mfge8_Itgav	Mfge8	Itgav	MFGE8	ITGAV	Not altered	1	1	1	-0.438393	-0.644472	0.157993	0.0118662	0.999655	0.368368	0	0	0
Mfge8_Itgb1	Mfge8	Itgb1	MFGE8	ITGB1	Not altered	1	1	1	-0.438393	0.0393945	0.157993	0.894403	0.999655	0.9985	0	0	0
Mfge8_Pdgfrb	Mfge8	Pdgfrb	MFGE8	PDGFRB	Not altered	1	0	0	-0.438393		0.157993		0.999655		0
Mfng_Notch1	Mfng	Notch1	MFNG	NOTCH1	Not altered	1	1	1	0.267447	0.0743362	0.521172	0.803857	0.999655	0.9985	0	0	0
Mif_Cd44	Mif	Cd44	MIF	CD44	Not altered	0	1	0		-0.874341		0.384181		0.9985		0
Mmp2_Itgav	Mmp2	Itgav	MMP2	ITGAV	Not altered	0	1	0		-0.644472		0.0118662		0.368368		0
Mmp2_Itgb1	Mmp2	Itgb1	MMP2	ITGB1	Not altered	0	1	0		0.0393945		0.894403		0.9985		0
Ncam1_Fgfr1	Ncam1	Fgfr1	NCAM1	FGFR1	Not altered	1	1	1	1.48679	-0.607561	0.000174474	0.0697846	0.0324691	0.744255	1	0	1
Npnt_Itgb1	Npnt	Itgb1	NPNT	ITGB1	Not altered	1	1	1	0.41075	0.0393945	0.454621	0.894403	0.999655	0.9985	0	0	0
Npy_Dpp4	Npy	Dpp4	NPY	DPP4	Not altered	1	0	0	0.755569		0.325383		0.999655		0
Nrg1_Egfr	Nrg1	Egfr	NRG1	EGFR	Not altered	1	1	1	0.795585	0.162065	0.18346	0.620149	0.999655	0.9985	0	0	0
Nrg1_Erbb2	Nrg1	Erbb2	NRG1	ERBB2	Not altered	1	1	1	0.795585	0.342879	0.18346	0.58653	0.999655	0.9985	0	0	0
Nrg1_Erbb4	Nrg1	Erbb4	NRG1	ERBB4	Not altered	1	1	1	0.795585	0.121653	0.18346	0.683414	0.999655	0.9985	0	0	0
Nrg2_Erbb4	Nrg2	Erbb4	NRG2	ERBB4	Not altered	1	1	1	-1.0181	0.121653	0.0016473	0.683414	0.120295	0.9985	0	0	0
Nrg3_Erbb4	Nrg3	Erbb4	NRG3	ERBB4	Not altered	1	1	1	1.16578	0.121653	0.00594269	0.683414	0.265763	0.9985	0	0	0
Ntn1_Dcc	Ntn1	Dcc	NTN1	DCC	Not altered	0	1	0		1.22446		0.0549706		0.686696		0
Ntn1_Neo1	Ntn1	Neo1	NTN1	NEO1	Not altered	0	1	0		-0.00527762		0.977047		0.9985		0
Ntn1_Unc5a	Ntn1	Unc5a	NTN1	UNC5A	Not altered	0	0	0
Ntn1_Unc5c	Ntn1	Unc5c	NTN1	UNC5C	Not altered	0	1	0		0.386822		0.0248494		0.510383		0
Ntn3_Dcc	Ntn3	Dcc	NTN3	DCC	Not altered	0	1	0		1.22446		0.0549706		0.686696		0
Ntn3_Neo1	Ntn3	Neo1	NTN3	NEO1	Not altered	0	1	0		-0.00527762		0.977047		0.9985		0
Ntng1_Lrrc4c	Ntng1	Lrrc4c	NTNG1	LRRC4C	Not altered	1	1	1	-0.427929	0.540444	0.114619	0.0651357	0.982816	0.732456	0	0	0
Ntng2_Lrrc4c	Ntng2	Lrrc4c	NTNG2	LRRC4C	Not altered	1	1	1	-0.299412	0.540444	0.593166	0.0651357	0.999655	0.732456	0	0	0
Omg_Lingo1	Omg	Lingo1	OMG	LINGO1	Not altered	1	1	1	0.356366	-0.44557	0.572644	0.62059	0.999655	0.9985	0	0	0
Pdgfa_Pdgfrb	Pdgfa	Pdgfrb	PDGFA	PDGFRB	Not altered	1	0	0	-1.02868		0.173661		0.999655		0
Pdgfb_Lrp1	Pdgfb	Lrp1	PDGFB	LRP1	Not altered	1	1	1	0.446774	-0.18953	0.254869	0.412529	0.999655	0.9985	0	0	0
Pdgfb_Pdgfrb	Pdgfb	Pdgfrb	PDGFB	PDGFRB	Not altered	1	0	0	0.446774		0.254869		0.999655		0
Pdgfc_Pdgfrb	Pdgfc	Pdgfrb	PDGFC	PDGFRB	Not altered	1	0	0	0.106446		0.741553		0.999655		0
Pgf_Egfr	Pgf	Egfr	PGF	EGFR	Not altered	1	1	1	-1.5128	0.162065	0.0131097	0.620149	0.414819	0.9985	0	0	0
Pgf_Nrp2	Pgf	Nrp2	PGF	NRP2	Not altered	1	1	1	-1.5128	-1.65475	0.0131097	0.00898785	0.414819	0.32527	0	0	0
Plau_Igf2r	Plau	Igf2r	PLAU	IGF2R	Not altered	0	1	0		-0.12264		0.60291		0.9985		0
Plau_Lrp1	Plau	Lrp1	PLAU	LRP1	Not altered	0	1	0		-0.18953		0.412529		0.9985		0
Pon2_Htr2a	Pon2	Htr2a	PON2	HTR2A	Not altered	1	0	0	-0.59507		0.0970712		0.947926		0
Postn_Egfr	Postn	Egfr	POSTN	EGFR	Not altered	0	1	0		0.162065		0.620149		0.9985		0
Postn_Itgav	Postn	Itgav	POSTN	ITGAV	Not altered	0	1	0		-0.644472		0.0118662		0.368368		0
Postn_Itgb1	Postn	Itgb1	POSTN	ITGB1	Not altered	0	1	0		0.0393945		0.894403		0.9985		0
Pros1_Mertk	Pros1	Mertk	PROS1	MERTK	Not altered	1	1	1	0.0377052	-0.0723404	0.909948	0.767398	0.999655	0.9985	0	0	0
Psap_Gpr37	Psap	Gpr37	PSAP	GPR37	Not altered	1	1	1	0.382852	0.865032	0.182776	0.131648	0.999655	0.892027	0	0	0
Psap_Gpr37l1	Psap	Gpr37l1	PSAP	GPR37L1	Not altered	1	1	1	0.382852	0.721909	0.182776	0.0553919	0.999655	0.689668	0	0	0
Psap_Lrp1	Psap	Lrp1	PSAP	LRP1	Not altered	1	1	1	0.382852	-0.18953	0.182776	0.412529	0.999655	0.9985	0	0	0
Psen1_Ephb2	Psen1	Ephb2	PSEN1	EPHB2	Not altered	1	1	1	0.0663709	0.225673	0.777218	0.736948	0.999655	0.9985	0	0	0
Psen1_Erbb4	Psen1	Erbb4	PSEN1	ERBB4	Not altered	1	1	1	0.0663709	0.121653	0.777218	0.683414	0.999655	0.9985	0	0	0
Psen1_Notch1	Psen1	Notch1	PSEN1	NOTCH1	Not altered	1	1	1	0.0663709	0.0743362	0.777218	0.803857	0.999655	0.9985	0	0	0
Psen1_Notch2	Psen1	Notch2	PSEN1	NOTCH2	Not altered	1	1	1	0.0663709	0.0359382	0.777218	0.869245	0.999655	0.9985	0	0	0
Psen2_Notch2	Psen2	Notch2	PSEN2	NOTCH2	Not altered	1	1	1	0.0078575	0.0359382	0.991178	0.869245	0.999655	0.9985	0	0	0
Reln_Itga3	Reln	Itga3	RELN	ITGA3	Not altered	1	1	1	0.915551	-0.393866	0.221418	0.452873	0.999655	0.9985	0	0	0
Reln_Itgb1	Reln	Itgb1	RELN	ITGB1	Not altered	1	1	1	0.915551	0.0393945	0.221418	0.894403	0.999655	0.9985	0	0	0
Reln_Notch1	Reln	Notch1	RELN	NOTCH1	Not altered	1	1	1	0.915551	0.0743362	0.221418	0.803857	0.999655	0.9985	0	0	0
Rgma_Neo1	Rgma	Neo1	RGMA	NEO1	Not altered	1	1	1	0.275028	-0.00527762	0.695795	0.977047	0.999655	0.9985	0	0	0
Rgmb_Neo1	Rgmb	Neo1	RGMB	NEO1	Not altered	1	1	1	-0.295712	-0.00527762	0.580362	0.977047	0.999655	0.9985	0	0	0
Rtn4_Lingo1	Rtn4	Lingo1	RTN4	LINGO1	Not altered	1	1	1	-0.0975113	-0.44557	0.656479	0.62059	0.999655	0.9985	0	0	0
S100b_Alcam	S100b	Alcam	S100B	ALCAM	Not altered	1	1	1	2.40049	0.365287	0.00612483	0.165751	0.2718	0.925614	0	0	0
S100b_Fgfr1	S100b	Fgfr1	S100B	FGFR1	Not altered	1	1	1	2.40049	-0.607561	0.00612483	0.0697846	0.2718	0.744255	0	0	0
Sema3a_Nrp2	Sema3a	Nrp2	SEMA3A	NRP2	Not altered	1	1	1	-0.663251	-1.65475	0.445148	0.00898785	0.999655	0.32527	0	0	0
Sema3a_Plxna1	Sema3a	Plxna1	SEMA3A	PLXNA1	Not altered	1	1	1	-0.663251	-0.353836	0.445148	0.570067	0.999655	0.9985	0	0	0
Sema3a_Plxna2	Sema3a	Plxna2	SEMA3A	PLXNA2	Not altered	1	1	1	-0.663251	0.304173	0.445148	0.207885	0.999655	0.956931	0	0	0
Sema3a_Plxna4	Sema3a	Plxna4	SEMA3A	PLXNA4	Not altered	1	1	1	-0.663251	0.0802266	0.445148	0.899545	0.999655	0.9985	0	0	0
Sema3e_Plxna1	Sema3e	Plxna1	SEMA3E	PLXNA1	Not altered	1	1	1	0.207298	-0.353836	0.716572	0.570067	0.999655	0.9985	0	0	0
Sema3e_Plxnd1	Sema3e	Plxnd1	SEMA3E	PLXND1	Not altered	1	1	1	0.207298	-0.521088	0.716572	0.22764	0.999655	0.968319	0	0	0
Sema4a_Plxnb1	Sema4a	Plxnb1	SEMA4A	PLXNB1	Not altered	0	1	0		0.326263		0.0914533		0.799444		0
Sema4a_Plxnb2	Sema4a	Plxnb2	SEMA4A	PLXNB2	Not altered	0	1	0		-0.132098		0.678727		0.9985		0
Sema4a_Plxnd1	Sema4a	Plxnd1	SEMA4A	PLXND1	Not altered	0	1	0		-0.521088		0.22764		0.968319		0
Sema4c_Plxnb2	Sema4c	Plxnb2	SEMA4C	PLXNB2	Not altered	1	1	1	0.384452	-0.132098	0.435015	0.678727	0.999655	0.9985	0	0	0
Sema4d_Erbb2	Sema4d	Erbb2	SEMA4D	ERBB2	Not altered	1	1	1	1.30991	0.342879	0.017895	0.58653	0.475998	0.9985	0	0	0
Sema4d_Plxna2	Sema4d	Plxna2	SEMA4D	PLXNA2	Not altered	1	1	1	1.30991	0.304173	0.017895	0.207885	0.475998	0.956931	0	0	0
Sema4d_Plxnb1	Sema4d	Plxnb1	SEMA4D	PLXNB1	Not altered	1	1	1	1.30991	0.326263	0.017895	0.0914533	0.475998	0.799444	0	0	0
Sema4d_Plxnb2	Sema4d	Plxnb2	SEMA4D	PLXNB2	Not altered	1	1	1	1.30991	-0.132098	0.017895	0.678727	0.475998	0.9985	0	0	0
Sema4g_Plxnb2	Sema4g	Plxnb2	SEMA4G	PLXNB2	Not altered	0	1	0		-0.132098		0.678727		0.9985		0
Sema5a_Plxna1	Sema5a	Plxna1	SEMA5A	PLXNA1	Not altered	1	1	1	-0.67561	-0.353836	0.0806342	0.570067	0.902117	0.9985	0	0	0
Sema6a_Plxna2	Sema6a	Plxna2	SEMA6A	PLXNA2	Not altered	1	1	1	0.00336829	0.304173	0.992018	0.207885	0.999655	0.956931	0	0	0
Sema6a_Plxna4	Sema6a	Plxna4	SEMA6A	PLXNA4	Not altered	1	1	1	0.00336829	0.0802266	0.992018	0.899545	0.999655	0.9985	0	0	0
Sema6b_Plxna4	Sema6b	Plxna4	SEMA6B	PLXNA4	Not altered	1	1	1	-0.780664	0.0802266	0.101135	0.899545	0.956	0.9985	0	0	0
Sema6c_Plxna1	Sema6c	Plxna1	SEMA6C	PLXNA1	Not altered	1	1	1	-0.788971	-0.353836	0.183106	0.570067	0.999655	0.9985	0	0	0
Slit1_Plxna1	Slit1	Plxna1	SLIT1	PLXNA1	Not altered	1	1	1	0.00876193	-0.353836	0.989275	0.570067	0.999655	0.9985	0	0	0
Slit1_Robo1	Slit1	Robo1	SLIT1	ROBO1	Not altered	1	1	1	0.00876193	0.0347046	0.989275	0.898285	0.999655	0.9985	0	0	0
Slit1_Robo2	Slit1	Robo2	SLIT1	ROBO2	Not altered	1	1	1	0.00876193	0.836346	0.989275	0.0295103	0.999655	0.5517	0	0	0
Slit3_Plxna1	Slit3	Plxna1	SLIT3	PLXNA1	Not altered	1	1	1	-1.805	-0.353836	0.00018374	0.570067	0.0336507	0.9985	1	0	1
Slit3_Robo1	Slit3	Robo1	SLIT3	ROBO1	Not altered	1	1	1	-1.805	0.0347046	0.00018374	0.898285	0.0336507	0.9985	1	0	1
Slit3_Robo2	Slit3	Robo2	SLIT3	ROBO2	Not altered	1	1	1	-1.805	0.836346	0.00018374	0.0295103	0.0336507	0.5517	1	0	1
Tgfb1_Itgb1	Tgfb1	Itgb1	TGFB1	ITGB1	Not altered	1	1	1	-0.461848	0.0393945	0.112962	0.894403	0.979967	0.9985	0	0	0
Tgfb1_Itgb8	Tgfb1	Itgb8	TGFB1	ITGB8	Not altered	1	1	1	-0.461848	0.0999385	0.112962	0.791401	0.979967	0.9985	0	0	0
Tln1_Itgb1	Tln1	Itgb1	TLN1	ITGB1	Not altered	1	1	1	0.0694654	0.0393945	0.833859	0.894403	0.999655	0.9985	0	0	0
Tnc_Egfr	Tnc	Egfr	TNC	EGFR	Not altered	0	1	0		0.162065		0.620149		0.9985		0
Tnc_Itga7	Tnc	Itga7	TNC	ITGA7	Not altered	0	1	0		0.483663		0.076786		0.766204		0
Tnc_Itgav	Tnc	Itgav	TNC	ITGAV	Not altered	0	1	0		-0.644472		0.0118662		0.368368		0
Tnc_Itgb1	Tnc	Itgb1	TNC	ITGB1	Not altered	0	1	0		0.0393945		0.894403		0.9985		0
Tnc_Itgb6	Tnc	Itgb6	TNC	ITGB6	Not altered	0	0	0
Tnfsf12_Egfr	Tnfsf12	Egfr	TNFSF12	EGFR	Not altered	0	1	0		0.162065		0.620149		0.9985		0
Trf_Tfrc	Trf	Tfrc	TF	TFRC	Not altered	1	1	1	1.8566	-0.726699	0.00200033	0.0394563	0.136567	0.619938	0	0	0
Vim_Cd44	Vim	Cd44	VIM	CD44	Not altered	1	1	1	0.233446	-0.874341	0.477629	0.384181	0.999655	0.9985	0	0	0
Vip_Adcyap1r1	Vip	Adcyap1r1	VIP	ADCYAP1R1	Not altered	1	1	1	-0.0362392	0.182323	0.947565	0.585601	0.999655	0.9985	0	0	0
Vip_Dpp4	Vip	Dpp4	VIP	DPP4	Not altered	1	0	0	-0.0362392		0.947565		0.999655		0
Vtn_Itgav	Vtn	Itgav	VTN	ITGAV	Not altered	0	1	0		-0.644472		0.0118662		0.368368		0
Vwf_Itgav	Vwf	Itgav	VWF	ITGAV	Not altered	1	1	1	0.25872	-0.644472	0.5706	0.0118662	0.999655	0.368368	0	0	0
Vwf_Lrp1	Vwf	Lrp1	VWF	LRP1	Not altered	1	1	1	0.25872	-0.18953	0.5706	0.412529	0.999655	0.9985	0	0	0
Wnt4_Fzd2	Wnt4	Fzd2	WNT4	FZD2	Not altered	0	0	0
Wnt4_Fzd7	Wnt4	Fzd7	WNT4	FZD7	Not altered	0	0	0
Wnt5a_Fzd2	Wnt5a	Fzd2	WNT5A	FZD2	Not altered	0	0	0
Wnt5a_Fzd7	Wnt5a	Fzd7	WNT5A	FZD7	Not altered	0	0	0
Wnt5a_Notch1	Wnt5a	Notch1	WNT5A	NOTCH1	Not altered	0	1	0		0.0743362		0.803857		0.9985		0
Wnt7b_Fzd7	Wnt7b	Fzd7	WNT7B	FZD7	Not altered	0	0	0
Wnt9a_Egfr	Wnt9a	Egfr	WNT9A	EGFR	Not altered	0	1	0		0.162065		0.620149		0.9985		0
Wnt9a_Fzd7	Wnt9a	Fzd7	WNT9A	FZD7	Not altered	0	0	0
Angpt2_Itgav	Angpt2	Itgav	ANGPT2	ITGAV	Upregulated	1	1	1	-1.00203	-0.644472	0.06125	0.0118662	0.828451	0.368368	0	0	0
Angpt2_Itgb1	Angpt2	Itgb1	ANGPT2	ITGB1	Upregulated	1	1	1	-1.00203	0.0393945	0.06125	0.894403	0.828451	0.9985	0	0	0
Ccn2_Egfr	Ccn2	Egfr	CCN2	EGFR	Upregulated	0	1	0		0.162065		0.620149		0.9985		0
Ccn2_Itgam	Ccn2	Itgam	CCN2	ITGAM	Upregulated	0	0	0
Ccn2_Lrp1	Ccn2	Lrp1	CCN2	LRP1	Upregulated	0	1	0		-0.18953		0.412529		0.9985		0
Cd14_Itgb1	Cd14	Itgb1	CD14	ITGB1	Upregulated	0	1	0		0.0393945		0.894403		0.9985		0
Cfh_Itgam	Cfh	Itgam		ITGAM	Upregulated	0	0	0
Col4a1_Itgb1	Col4a1	Itgb1	COL4A1	ITGB1	Upregulated	1	1	1	0.652849	0.0393945	0.456549	0.894403	0.999655	0.9985	0	0	0
Col4a2_Itgb1	Col4a2	Itgb1	COL4A2	ITGB1	Upregulated	1	1	1	0.989473	0.0393945	0.255852	0.894403	0.999655	0.9985	0	0	0
Dlk2_Notch1	Dlk2	Notch1	DLK2	NOTCH1	Upregulated	0	1	0		0.0743362		0.803857		0.9985		0
Dll1_Notch1	Dll1	Notch1	DLL1	NOTCH1	Upregulated	1	1	1	0.276095	0.0743362	0.584829	0.803857	0.999655	0.9985	0	0	0
Dll1_Notch2	Dll1	Notch2	DLL1	NOTCH2	Upregulated	1	1	1	0.276095	0.0359382	0.584829	0.869245	0.999655	0.9985	0	0	0
Hbegf_Cd9	Hbegf	Cd9	HBEGF	CD9	Upregulated	1	1	1	1.00269	-0.276881	0.0235738	0.596866	0.546173	0.9985	0	0	0
Hbegf_Egfr	Hbegf	Egfr	HBEGF	EGFR	Upregulated	1	1	1	1.00269	0.162065	0.0235738	0.620149	0.546173	0.9985	0	0	0
Hbegf_Erbb2	Hbegf	Erbb2	HBEGF	ERBB2	Upregulated	1	1	1	1.00269	0.342879	0.0235738	0.58653	0.546173	0.9985	0	0	0
Hbegf_Erbb4	Hbegf	Erbb4	HBEGF	ERBB4	Upregulated	1	1	1	1.00269	0.121653	0.0235738	0.683414	0.546173	0.9985	0	0	0
Icam1_Itgam	Icam1	Itgam	ICAM1	ITGAM	Upregulated	1	0	0	-0.139693		0.802083		0.999655		0
Icam1_Itgav	Icam1	Itgav	ICAM1	ITGAV	Upregulated	1	1	1	-0.139693	-0.644472	0.802083	0.0118662	0.999655	0.368368	0	0	0
Lcn2_Slc22a17	Lcn2	Slc22a17	LCN2	SLC22A17	Upregulated	0	1	0		0.315426		0.402066		0.9985		0
Lgals3bp_Itgb1	Lgals3bp	Itgb1	LGALS3BP	ITGB1	Upregulated	1	1	1	0.87172	0.0393945	0.138532	0.894403	0.999655	0.9985	0	0	0
Plat_Itgam	Plat	Itgam	PLAT	ITGAM	Upregulated	1	0	0	0.217383		0.683798		0.999655		0
Plat_Lrp1	Plat	Lrp1	PLAT	LRP1	Upregulated	1	1	1	0.217383	-0.18953	0.683798	0.412529	0.999655	0.9985	0	0	0
Prg4_Cd44	Prg4	Cd44	PRG4	CD44	Upregulated	0	1	0		-0.874341		0.384181		0.9985		0
Sema3f_Nrp2	Sema3f	Nrp2	SEMA3F	NRP2	Upregulated	1	1	1	-1.10352	-1.65475	0.0199696	0.00898785	0.498084	0.32527	0	0	0
Sema3f_Plxna3	Sema3f	Plxna3	SEMA3F	PLXNA3	Upregulated	1	1	1	-1.10352	-0.409981	0.0199696	0.368275	0.498084	0.9985	0	0	0
Sema3g_Nrp2	Sema3g	Nrp2	SEMA3G	NRP2	Upregulated	1	1	1	0.423288	-1.65475	0.313436	0.00898785	0.999655	0.32527	0	0	0
Sema3g_Plxna4	Sema3g	Plxna4	SEMA3G	PLXNA4	Upregulated	1	1	1	0.423288	0.0802266	0.313436	0.899545	0.999655	0.9985	0	0	0
Sema6d_Nrcam	Sema6d	Nrcam	SEMA6D	NRCAM	Upregulated	1	1	1	0.780998	-0.346408	0.146183	0.102904	0.999655	0.824953	0	0	0
Sema6d_Plxna1	Sema6d	Plxna1	SEMA6D	PLXNA1	Upregulated	1	1	1	0.780998	-0.353836	0.146183	0.570067	0.999655	0.9985	0	0	0
Sema6d_Plxna4	Sema6d	Plxna4	SEMA6D	PLXNA4	Upregulated	1	1	1	0.780998	0.0802266	0.146183	0.899545	0.999655	0.9985	0	0	0
Sema7a_Itgb1	Sema7a	Itgb1	SEMA7A	ITGB1	Upregulated	1	1	1	0.0579247	0.0393945	0.952719	0.894403	0.999655	0.9985	0	0	0
Spp1_Cd44	Spp1	Cd44	SPP1	CD44	Upregulated	1	1	1	1.28909	-0.874341	0.0977172	0.384181	0.948243	0.9985	0	0	0
Spp1_Itgav	Spp1	Itgav	SPP1	ITGAV	Upregulated	1	1	1	1.28909	-0.644472	0.0977172	0.0118662	0.948243	0.368368	0	0	0
Spp1_Itgb1	Spp1	Itgb1	SPP1	ITGB1	Upregulated	1	1	1	1.28909	0.0393945	0.0977172	0.894403	0.948243	0.9985	0	0	0
Tgfa_Egfr	Tgfa	Egfr	TGFA	EGFR	Upregulated	0	1	0		0.162065		0.620149		0.9985		0
Tgfa_Erbb2	Tgfa	Erbb2	TGFA	ERBB2	Upregulated	0	1	0		0.342879		0.58653		0.9985		0
Tgfa_Erbb4	Tgfa	Erbb4	TGFA	ERBB4	Upregulated	0	1	0		0.121653		0.683414		0.9985		0
Timp1_Itgb1	Timp1	Itgb1	TIMP1	ITGB1	Upregulated	1	1	1	-1.88322	0.0393945	0.00818743	0.894403	0.324774	0.9985	0	0	0
Timp1_Lrp1	Timp1	Lrp1	TIMP1	LRP1	Upregulated	1	1	1	-1.88322	-0.18953	0.00818743	0.412529	0.324774	0.9985	0	0	0
Vcam1_Itgb1	Vcam1	Itgb1	VCAM1	ITGB1	Upregulated	1	1	1	0.553234	0.0393945	0.664684	0.894403	0.999655	0.9985	0	0	0
Vcan_Cd44	Vcan	Cd44	VCAN	CD44	Upregulated	1	1	1	0.819943	-0.874341	0.221372	0.384181	0.999655	0.9985	0	0	0
Vcan_Egfr	Vcan	Egfr	VCAN	EGFR	Upregulated	1	1	1	0.819943	0.162065	0.221372	0.620149	0.999655	0.9985	0	0	0
C3_Itgam	C3	Itgam	C3	ITGAM	Induced	1	0	0	0.904192		0.246814		0.999655		0
C3_Lrp1	C3	Lrp1	C3	LRP1	Induced	1	1	1	0.904192	-0.18953	0.246814	0.412529	0.999655	0.9985	0	0	0
Cxcl10_Dpp4	Cxcl10	Dpp4	CXCL10	DPP4	Induced	0	0	0
Cxcl9_Dpp4	Cxcl9	Dpp4	CXCL9	DPP4	Induced	0	0	0
Lgals3_Itga3	Lgals3	Itga3	LGALS3	ITGA3	Induced	1	1	1	-0.563029	-0.393866	0.0264859	0.452873	0.571204	0.9985	0	0	0
Lgals3_Itgb1	Lgals3	Itgb1	LGALS3	ITGB1	Induced	1	1	1	-0.563029	0.0393945	0.0264859	0.894403	0.571204	0.9985	0	0	0
Lgals3_Mertk	Lgals3	Mertk	LGALS3	MERTK	Induced	1	1	1	-0.563029	-0.0723404	0.0264859	0.767398	0.571204	0.9985	0	0	0
Serpine1_Lrp1	Serpine1	Lrp1	SERPINE1	LRP1	Induced	1	1	1	-1.6188	-0.18953	0.00569692	0.412529	0.262419	0.9985	0	0	0
Serpine1_Lrp1b	Serpine1	Lrp1b	SERPINE1	LRP1B	Induced	1	1	1	-1.6188	-0.264429	0.00569692	0.421975	0.262419	0.9985	0	0	0
Vegfd_Nrp2	Vegfd	Nrp2	VEGFD	NRP2	Induced	1	1	1	-0.0561921	-1.65475	0.930893	0.00898785	0.999655	0.32527	0	0	0
Wnt10b_Fzd7	Wnt10b	Fzd7	WNT10B	FZD7	Induced	0	0	0
Bsg_Cd44	Bsg	Cd44	BSG	CD44	Downregulated	1	1	1	-0.634084	-0.874341	0.0673243	0.384181	0.847097	0.9985	0	0	0
Ccn3_Notch1	Ccn3	Notch1	CCN3	NOTCH1	Downregulated	0	1	0		0.0743362		0.803857		0.9985		0
Col4a5_Itgb1	Col4a5	Itgb1	COL4A5	ITGB1	Downregulated	1	1	1	1.49208	0.0393945	0.00214109	0.894403	0.141976	0.9985	0	0	0
Col4a6_Itgb1	Col4a6	Itgb1	COL4A6	ITGB1	Downregulated	0	1	0		0.0393945		0.894403		0.9985		0
Ctf1_Il6st	Ctf1	Il6st	CTF1	IL6ST	Downregulated	0	1	0		-0.428087		0.154879		0.918932		0
Cxcl12_Dpp4	Cxcl12	Dpp4	CXCL12	DPP4	Downregulated	1	0	0	0.845951		0.127046		0.996708		0
Cxcl12_Itgav	Cxcl12	Itgav	CXCL12	ITGAV	Downregulated	1	1	1	0.845951	-0.644472	0.127046	0.0118662	0.996708	0.368368	0	0	0
Cxcl12_Itgb1	Cxcl12	Itgb1	CXCL12	ITGB1	Downregulated	1	1	1	0.845951	0.0393945	0.127046	0.894403	0.996708	0.9985	0	0	0
Gas6_Mertk	Gas6	Mertk	GAS6	MERTK	Downregulated	1	1	1	0.186477	-0.0723404	0.505486	0.767398	0.999655	0.9985	0	0	0
Mfap2_Notch1	Mfap2	Notch1	MFAP2	NOTCH1	Downregulated	0	1	0		0.0743362		0.803857		0.9985		0
Pdgfd_Pdgfrb	Pdgfd	Pdgfrb	PDGFD	PDGFRB	Downregulated	0	0	0
Sema3b_Nrp2	Sema3b	Nrp2	SEMA3B	NRP2	Downregulated	1	1	1	0.805896	-1.65475	0.0257244	0.00898785	0.562136	0.32527	0	0	0
Sema3b_Plxna1	Sema3b	Plxna1	SEMA3B	PLXNA1	Downregulated	1	1	1	0.805896	-0.353836	0.0257244	0.570067	0.562136	0.9985	0	0	0
Sema3c_Nrp2	Sema3c	Nrp2	SEMA3C	NRP2	Downregulated	1	1	1	1.61825	-1.65475	0.0614721	0.00898785	0.828451	0.32527	0	0	0
Sema3c_Plxna4	Sema3c	Plxna4	SEMA3C	PLXNA4	Downregulated	1	1	1	1.61825	0.0802266	0.0614721	0.899545	0.828451	0.9985	0	0	0
Sema3c_Plxnb1	Sema3c	Plxnb1	SEMA3C	PLXNB1	Downregulated	1	1	1	1.61825	0.326263	0.0614721	0.0914533	0.828451	0.799444	0	0	0
Sema3c_Plxnd1	Sema3c	Plxnd1	SEMA3C	PLXND1	Downregulated	1	1	1	1.61825	-0.521088	0.0614721	0.22764	0.828451	0.968319	0	0	0
Sfrp1_Fzd2	Sfrp1	Fzd2	SFRP1	FZD2	Downregulated	0	0	0
Slit2_Plxna1	Slit2	Plxna1	SLIT2	PLXNA1	Downregulated	1	1	1	1.17254	-0.353836	0.025532	0.570067	0.561121	0.9985	0	0	0
Slit2_Robo1	Slit2	Robo1	SLIT2	ROBO1	Downregulated	1	1	1	1.17254	0.0347046	0.025532	0.898285	0.561121	0.9985	0	0	0
Slit2_Robo2	Slit2	Robo2	SLIT2	ROBO2	Downregulated	1	1	1	1.17254	0.836346	0.025532	0.0295103	0.561121	0.5517	0	0	0
Thbs1_Cd47	Thbs1	Cd47	THBS1	CD47	Downregulated	0	1	0		0.600057		0.0745752		0.759582		0
Thbs1_Itga3	Thbs1	Itga3	THBS1	ITGA3	Downregulated	0	1	0		-0.393866		0.452873		0.9985		0
Thbs1_Itgav	Thbs1	Itgav	THBS1	ITGAV	Downregulated	0	1	0		-0.644472		0.0118662		0.368368		0
Thbs1_Itgb1	Thbs1	Itgb1	THBS1	ITGB1	Downregulated	0	1	0		0.0393945		0.894403		0.9985		0
Thbs1_Itgb6	Thbs1	Itgb6	THBS1	ITGB6	Downregulated	0	0	0
Thbs1_Itgb8	Thbs1	Itgb8	THBS1	ITGB8	Downregulated	0	1	0		0.0999385		0.791401		0.9985		0
Thbs1_Lrp1	Thbs1	Lrp1	THBS1	LRP1	Downregulated	0	1	0		-0.18953		0.412529		0.9985		0
Thbs1_Ptprj	Thbs1	Ptprj	THBS1	PTPRJ	Downregulated	0	1	0		-0.0823649		0.800551		0.9985		0
Vegfa_Itgav	Vegfa	Itgav	VEGFA	ITGAV	Downregulated	1	1	1	-1.99689	-0.644472	0.0038578	0.0118662	0.206071	0.368368	0	0	0
Vegfa_Nrp2	Vegfa	Nrp2	VEGFA	NRP2	Downregulated	1	1	1	-1.99689	-1.65475	0.0038578	0.00898785	0.206071	0.32527	0	0	0
Vegfc_Itgb1	Vegfc	Itgb1	VEGFC	ITGB1	Downregulated	1	1	1	-0.626973	0.0393945	0.131788	0.894403	0.999655	0.9985	0	0	0
Vegfc_Nrp2	Vegfc	Nrp2	VEGFC	NRP2	Downregulated	1	1	1	-0.626973	-1.65475	0.131788	0.00898785	0.999655	0.32527	0	0	0

## Sheet: Wojtas2024
Ligand-receptor pair	Ligand mouse gene name	Receptor mouse gene name	Ligand human gene name	Receptor human gene name	Response to LPS	Wojtas2024_AD_ligand	Wojtas2024_AD_receptor	Wojtas2024_AD_lr_pair	Wojtas2024_AD_ligand_FC	Wojtas2024_AD_receptor_FC	Wojtas2024_AD_ligand_p	Wojtas2024_AD_receptor_p	Wojtas2024_AD_ligand_fdr	Wojtas2024_AD_receptor_fdr	Wojtas2024_AD_ligand_DE	Wojtas2024_AD_receptor_DE	Wojtas2024_AD_lr_pair_DE
Ada_Dpp4	Ada	Dpp4	ADA	DPP4	Not altered	1	1	1	-0.0597003	-0.437724	0.65505	0.206068	6454.21	2030.38	0	0	0
Adam10_Erbb2	Adam10	Erbb2	ADAM10	ERBB2	Not altered	1	1	1	0.197443	-0.362224	0.0136796	0.051881	134.785	511.183	0	0	0
Adam10_Itgav	Adam10	Itgav	ADAM10	ITGAV	Not altered	1	1	1	0.197443	-0.118219	0.0136796	0.146114	134.785	1439.66	0	0	0
Adam10_Lrp1	Adam10	Lrp1	ADAM10	LRP1	Not altered	1	1	1	0.197443	-0.058726	0.0136796	0.626426	134.785	6172.18	0	0	0
Adam10_Notch1	Adam10	Notch1	ADAM10	NOTCH1	Not altered	1	1	1	0.197443	0.0322902	0.0136796	0.877089	134.785	8641.96	0	0	0
Adam10_Tspan14	Adam10	Tspan14	ADAM10	TSPAN14	Not altered	1	1	1	0.197443	0.138859	0.0136796	0.144947	134.785	1428.16	0	0	0
Adam10_Tspan15	Adam10	Tspan15	ADAM10	TSPAN15	Not altered	1	1	1	0.197443	0.254608	0.0136796	0.0135286	134.785	133.298	0	0	0
Adam12_Itgb1	Adam12	Itgb1	ADAM12	ITGB1	Not altered	0	1	0		0.0806755		0.574008		5655.7		0
Adam15_Itgav	Adam15	Itgav	ADAM15	ITGAV	Not altered	1	1	1	-0.0794164	-0.118219	0.557156	0.146114	5489.65	1439.66	0	0	0
Adam15_Itgb1	Adam15	Itgb1	ADAM15	ITGB1	Not altered	1	1	1	-0.0794164	0.0806755	0.557156	0.574008	5489.65	5655.7	0	0	0
Adam17_Aplp2	Adam17	Aplp2	ADAM17	APLP2	Not altered	1	1	1	0.0465578	-0.0775575	0.592696	0.63127	5839.84	6219.9	0	0	0
Adam17_Cd9	Adam17	Cd9	ADAM17	CD9	Not altered	1	1	1	0.0465578	0.173504	0.592696	0.239544	5839.84	2360.23	0	0	0
Adam17_Erbb4	Adam17	Erbb4	ADAM17	ERBB4	Not altered	1	1	1	0.0465578	0.0369782	0.592696	0.870444	5839.84	8576.48	0	0	0
Adam17_Itga6	Adam17	Itga6	ADAM17	ITGA6	Not altered	1	1	1	0.0465578	0.225492	0.592696	0.0823948	5839.84	811.836	0	0	0
Adam17_Itgb1	Adam17	Itgb1	ADAM17	ITGB1	Not altered	1	1	1	0.0465578	0.0806755	0.592696	0.574008	5839.84	5655.7	0	0	0
Adam17_Itgb6	Adam17	Itgb6	ADAM17	ITGB6	Not altered	1	0	0	0.0465578		0.592696		5839.84		0
Adam17_Notch1	Adam17	Notch1	ADAM17	NOTCH1	Not altered	1	1	1	0.0465578	0.0322902	0.592696	0.877089	5839.84	8641.96	0	0	0
Adam17_Notch2	Adam17	Notch2	ADAM17	NOTCH2	Not altered	1	1	1	0.0465578	-0.375435	0.592696	0.00289135	5839.84	28.4884	0	0	0
Adam9_Itga6	Adam9	Itga6	ADAM9	ITGA6	Not altered	1	1	1	-0.209106	0.225492	0.000112308	0.0823948	1.10657	811.836	0	0	0
Adam9_Itgav	Adam9	Itgav	ADAM9	ITGAV	Not altered	1	1	1	-0.209106	-0.118219	0.000112308	0.146114	1.10657	1439.66	0	0	0
Adam9_Itgb1	Adam9	Itgb1	ADAM9	ITGB1	Not altered	1	1	1	-0.209106	0.0806755	0.000112308	0.574008	1.10657	5655.7	0	0	0
Adcyap1_Adcyap1r1	Adcyap1	Adcyap1r1	ADCYAP1	ADCYAP1R1	Not altered	0	1	0		0.442174		0.000704177		6.93826		0
Adcyap1_Dpp4	Adcyap1	Dpp4	ADCYAP1	DPP4	Not altered	0	1	0		-0.437724		0.206068		2030.38		0
Agrn_Lrp4	Agrn	Lrp4	AGRN	LRP4	Not altered	1	1	1	0.137121	-0.0816505	0.361527	0.33681	3562.12	3318.59	0	0	0
Ang_Egfr	Ang	Egfr	ANG	EGFR	Not altered	0	1	0		-0.202832		0.0273623		269.601		0
Anxa2_Cd44	Anxa2	Cd44	ANXA2	CD44	Not altered	1	1	1	-0.2792	0.592072	0.20272	0.000100056	1997.4	0.985852	0	0	0
Apoe_Lrp1	Apoe	Lrp1	APOE	LRP1	Not altered	1	1	1	0.630849	-0.058726	0.0825353	0.626426	813.221	6172.18	0	0	0
App_Cd47	App	Cd47	APP	CD47	Not altered	1	1	1	0.821114	-0.20581	0.000229111	0.0257617	2.25743	253.831	0	0	0
App_Dcc	App	Dcc	APP	DCC	Not altered	1	1	1	0.821114	-0.214542	0.000229111	0.0140938	2.25743	138.867	0	0	0
App_Lrp1	App	Lrp1	APP	LRP1	Not altered	1	1	1	0.821114	-0.058726	0.000229111	0.626426	2.25743	6172.18	0	0	0
App_Lrp4	App	Lrp4	APP	LRP4	Not altered	1	1	1	0.821114	-0.0816505	0.000229111	0.33681	2.25743	3318.59	0	0	0
App_Notch1	App	Notch1	APP	NOTCH1	Not altered	1	1	1	0.821114	0.0322902	0.000229111	0.877089	2.25743	8641.96	0	0	0
App_Notch2	App	Notch2	APP	NOTCH2	Not altered	1	1	1	0.821114	-0.375435	0.000229111	0.00289135	2.25743	28.4884	0	0	0
App_Tspan15	App	Tspan15	APP	TSPAN15	Not altered	1	1	1	0.821114	0.254608	0.000229111	0.0135286	2.25743	133.298	0	0	0
Bdnf_Ntrk2	Bdnf	Ntrk2	BDNF	NTRK2	Not altered	0	1	0		-0.188166		0.0528707		520.935		0
Bdnf_Ntrk3	Bdnf	Ntrk3	BDNF	NTRK3	Not altered	0	1	0		-0.0530628		0.764779		7535.37		0
Bgn_Cd44	Bgn	Cd44	BGN	CD44	Not altered	1	1	1	-1.06604	0.592072	0.00121752	0.000100056	11.9962	0.985852	0	0	0
Bgn_P2rx4	Bgn	P2rx4	BGN	P2RX4	Not altered	1	1	1	-1.06604	0.0592226	0.00121752	0.576979	11.9962	5684.97	0	0	0
Bgn_P2rx7	Bgn	P2rx7	BGN	P2RX7	Not altered	1	1	1	-1.06604	0.239367	0.00121752	0.149518	11.9962	1473.2	0	0	0
Bmp2_Bmpr1a	Bmp2	Bmpr1a	BMP2	BMPR1A	Not altered	0	1	0		0.0619141		0.620729		6116.04		0
Bmp2_Bmpr2	Bmp2	Bmpr2	BMP2	BMPR2	Not altered	0	1	0		0.233734		0.000523169		5.15478		0
Bmp4_Bmpr1a	Bmp4	Bmpr1a	BMP4	BMPR1A	Not altered	0	1	0		0.0619141		0.620729		6116.04		0
Bmp4_Bmpr2	Bmp4	Bmpr2	BMP4	BMPR2	Not altered	0	1	0		0.233734		0.000523169		5.15478		0
Bmp5_Bmpr1a	Bmp5	Bmpr1a	BMP5	BMPR1A	Not altered	1	1	1	-0.530477	0.0619141	0.161071	0.620729	1587.03	6116.04	0	0	0
Bmp5_Bmpr2	Bmp5	Bmpr2	BMP5	BMPR2	Not altered	1	1	1	-0.530477	0.233734	0.161071	0.000523169	1587.03	5.15478	0	0	0
Bmp6_Bmpr1a	Bmp6	Bmpr1a	BMP6	BMPR1A	Not altered	1	1	1	-0.623469	0.0619141	0.0508418	0.620729	500.945	6116.04	0	0	0
Bmp6_Bmpr2	Bmp6	Bmpr2	BMP6	BMPR2	Not altered	1	1	1	-0.623469	0.233734	0.0508418	0.000523169	500.945	5.15478	0	0	0
Bmp7_Bmpr1a	Bmp7	Bmpr1a	BMP7	BMPR1A	Not altered	1	1	1	0.411502	0.0619141	0.0485134	0.620729	478.003	6116.04	0	0	0
Bmp7_Bmpr2	Bmp7	Bmpr2	BMP7	BMPR2	Not altered	1	1	1	0.411502	0.233734	0.0485134	0.000523169	478.003	5.15478	0	0	0
Calm1_Grm4	Calm1	Grm4	CALM1	GRM4	Not altered	0	0	0
Calm2_Grm7	Calm2	Grm7	CALM2	GRM7	Not altered	0	1	0		-0.132703		0.189175		1863.94		0
Calm3_Grm7	Calm3	Grm7	CALM3	GRM7	Not altered	1	1	1	0.155989	-0.132703	0.223058	0.189175	2197.79	1863.94	0	0	0
Calr_Lrp1	Calr	Lrp1	CALR	LRP1	Not altered	1	1	1	0.302172	-0.058726	0.000270459	0.626426	2.66483	6172.18	0	0	0
Ccn1_Itgam	Ccn1	Itgam	CCN1	ITGAM	Not altered	1	1	1	0.237226	0.294158	0.679567	0.0419542	6695.77	413.375	0	0	0
Ccn1_Itgav	Ccn1	Itgav	CCN1	ITGAV	Not altered	1	1	1	0.237226	-0.118219	0.679567	0.146114	6695.77	1439.66	0	0	0
Cdh1_Egfr	Cdh1	Egfr	CDH1	EGFR	Not altered	1	1	1	-0.0677384	-0.202832	0.959112	0.0273623	9450.13	269.601	0	0	0
Cdh1_Fgfr1	Cdh1	Fgfr1	CDH1	FGFR1	Not altered	1	1	1	-0.0677384	-0.278333	0.959112	0.00757915	9450.13	74.6774	0	0	0
Cdh1_Ptprj	Cdh1	Ptprj	CDH1	PTPRJ	Not altered	1	1	1	-0.0677384	0.0756847	0.959112	0.559471	9450.13	5512.47	0	0	0
Cntn6_Notch1	Cntn6	Notch1	CNTN6	NOTCH1	Not altered	0	1	0		0.0322902		0.877089		8641.96		0
Col1a1_Cd44	Col1a1	Cd44	COL1A1	CD44	Not altered	1	1	1	-1.39928	0.592072	0.00769486	0.000100056	75.8174	0.985852	0	0	0
Col1a1_Itgb1	Col1a1	Itgb1	COL1A1	ITGB1	Not altered	1	1	1	-1.39928	0.0806755	0.00769486	0.574008	75.8174	5655.7	0	0	0
Col1a2_Cd44	Col1a2	Cd44	COL1A2	CD44	Not altered	1	1	1	-1.34194	0.592072	0.00478377	0.000100056	47.1345	0.985852	0	0	0
Col1a2_Itgb1	Col1a2	Itgb1	COL1A2	ITGB1	Not altered	1	1	1	-1.34194	0.0806755	0.00478377	0.574008	47.1345	5655.7	0	0	0
Col3a1_Itgb1	Col3a1	Itgb1	COL3A1	ITGB1	Not altered	1	1	1	-0.850982	0.0806755	0.0695372	0.574008	685.15	5655.7	0	0	0
Comp_Cd47	Comp	Cd47	COMP	CD47	Not altered	0	1	0		-0.20581		0.0257617		253.831		0
Comp_Itga7	Comp	Itga7	COMP	ITGA7	Not altered	0	1	0		0.0735901		0.595324		5865.72		0
Comp_Itgav	Comp	Itgav	COMP	ITGAV	Not altered	0	1	0		-0.118219		0.146114		1439.66		0
Comp_Notch1	Comp	Notch1	COMP	NOTCH1	Not altered	0	1	0		0.0322902		0.877089		8641.96		0
Ctsd_Lrp1	Ctsd	Lrp1	CTSD	LRP1	Not altered	1	1	1	0.116432	-0.058726	0.409309	0.626426	4032.92	6172.18	0	0	0
Cx3cl1_Itgav	Cx3cl1	Itgav	CX3CL1	ITGAV	Not altered	1	1	1	-0.2147	-0.118219	0.0242863	0.146114	239.293	1439.66	0	0	0
Cx3cl1_Itgb1	Cx3cl1	Itgb1	CX3CL1	ITGB1	Not altered	1	1	1	-0.2147	0.0806755	0.0242863	0.574008	239.293	5655.7	0	0	0
Dll4_Notch1	Dll4	Notch1	DLL4	NOTCH1	Not altered	1	1	1	0.296343	0.0322902	0.140039	0.877089	1379.81	8641.96	0	0	0
Dll4_Notch2	Dll4	Notch2	DLL4	NOTCH2	Not altered	1	1	1	0.296343	-0.375435	0.140039	0.00289135	1379.81	28.4884	0	0	0
Dscam_Dcc	Dscam	Dcc	DSCAM	DCC	Not altered	0	1	0		-0.214542		0.0140938		138.867		0
Efna1_Epha4	Efna1	Epha4	EFNA1	EPHA4	Not altered	0	1	0		-0.0737733		0.340277		3352.75		0
Efna1_Epha5	Efna1	Epha5	EFNA1	EPHA5	Not altered	0	1	0		-0.0664388		0.389459		3837.34		0
Efna1_Epha7	Efna1	Epha7	EFNA1	EPHA7	Not altered	0	1	0		-0.485573		0.0140799		138.73		0
Efna2_Epha4	Efna2	Epha4	EFNA2	EPHA4	Not altered	0	1	0		-0.0737733		0.340277		3352.75		0
Efna2_Epha5	Efna2	Epha5	EFNA2	EPHA5	Not altered	0	1	0		-0.0664388		0.389459		3837.34		0
Efna2_Epha7	Efna2	Epha7	EFNA2	EPHA7	Not altered	0	1	0		-0.485573		0.0140799		138.73		0
Efna3_Epha4	Efna3	Epha4	EFNA3	EPHA4	Not altered	0	1	0		-0.0737733		0.340277		3352.75		0
Efna3_Epha5	Efna3	Epha5	EFNA3	EPHA5	Not altered	0	1	0		-0.0664388		0.389459		3837.34		0
Efna3_Epha7	Efna3	Epha7	EFNA3	EPHA7	Not altered	0	1	0		-0.485573		0.0140799		138.73		0
Efna3_Ephb1	Efna3	Ephb1	EFNA3	EPHB1	Not altered	0	0	0
Efna3_Erbb2	Efna3	Erbb2	EFNA3	ERBB2	Not altered	0	1	0		-0.362224		0.051881		511.183		0
Efna4_Epha4	Efna4	Epha4	EFNA4	EPHA4	Not altered	0	1	0		-0.0737733		0.340277		3352.75		0
Efna4_Epha5	Efna4	Epha5	EFNA4	EPHA5	Not altered	0	1	0		-0.0664388		0.389459		3837.34		0
Efna4_Epha7	Efna4	Epha7	EFNA4	EPHA7	Not altered	0	1	0		-0.485573		0.0140799		138.73		0
Efna5_Epha4	Efna5	Epha4	EFNA5	EPHA4	Not altered	0	1	0		-0.0737733		0.340277		3352.75		0
Efna5_Epha5	Efna5	Epha5	EFNA5	EPHA5	Not altered	0	1	0		-0.0664388		0.389459		3837.34		0
Efna5_Epha7	Efna5	Epha7	EFNA5	EPHA7	Not altered	0	1	0		-0.485573		0.0140799		138.73		0
Efna5_Ephb2	Efna5	Ephb2	EFNA5	EPHB2	Not altered	0	1	0		-0.0973796		0.204479		2014.73		0
Efnb1_Egfr	Efnb1	Egfr	EFNB1	EGFR	Not altered	1	1	1	-0.32558	-0.202832	0.000149795	0.0273623	1.47593	269.601	0	0	0
Efnb1_Epha4	Efnb1	Epha4	EFNB1	EPHA4	Not altered	1	1	1	-0.32558	-0.0737733	0.000149795	0.340277	1.47593	3352.75	0	0	0
Efnb1_Epha5	Efnb1	Epha5	EFNB1	EPHA5	Not altered	1	1	1	-0.32558	-0.0664388	0.000149795	0.389459	1.47593	3837.34	0	0	0
Efnb1_Epha7	Efnb1	Epha7	EFNB1	EPHA7	Not altered	1	1	1	-0.32558	-0.485573	0.000149795	0.0140799	1.47593	138.73	0	0	0
Efnb1_Ephb1	Efnb1	Ephb1	EFNB1	EPHB1	Not altered	1	0	0	-0.32558		0.000149795		1.47593		0
Efnb1_Ephb2	Efnb1	Ephb2	EFNB1	EPHB2	Not altered	1	1	1	-0.32558	-0.0973796	0.000149795	0.204479	1.47593	2014.73	0	0	0
Efnb1_Ephb3	Efnb1	Ephb3	EFNB1	EPHB3	Not altered	1	1	1	-0.32558	0.0233074	0.000149795	0.904834	1.47593	8915.33	0	0	0
Efnb1_Ephb6	Efnb1	Ephb6	EFNB1	EPHB6	Not altered	1	1	1	-0.32558	-0.120581	0.000149795	0.178492	1.47593	1758.69	0	0	0
Efnb2_Epha4	Efnb2	Epha4	EFNB2	EPHA4	Not altered	1	1	1	-0.0800157	-0.0737733	0.344147	0.340277	3390.88	3352.75	0	0	0
Efnb2_Epha7	Efnb2	Epha7	EFNB2	EPHA7	Not altered	1	1	1	-0.0800157	-0.485573	0.344147	0.0140799	3390.88	138.73	0	0	0
Efnb2_Ephb1	Efnb2	Ephb1	EFNB2	EPHB1	Not altered	1	0	0	-0.0800157		0.344147		3390.88		0
Efnb2_Ephb2	Efnb2	Ephb2	EFNB2	EPHB2	Not altered	1	1	1	-0.0800157	-0.0973796	0.344147	0.204479	3390.88	2014.73	0	0	0
Efnb2_Ephb3	Efnb2	Ephb3	EFNB2	EPHB3	Not altered	1	1	1	-0.0800157	0.0233074	0.344147	0.904834	3390.88	8915.33	0	0	0
Efnb2_Ephb6	Efnb2	Ephb6	EFNB2	EPHB6	Not altered	1	1	1	-0.0800157	-0.120581	0.344147	0.178492	3390.88	1758.69	0	0	0
Efnb3_Epha4	Efnb3	Epha4	EFNB3	EPHA4	Not altered	0	1	0		-0.0737733		0.340277		3352.75		0
Efnb3_Ephb1	Efnb3	Ephb1	EFNB3	EPHB1	Not altered	0	0	0
Efnb3_Ephb2	Efnb3	Ephb2	EFNB3	EPHB2	Not altered	0	1	0		-0.0973796		0.204479		2014.73		0
Efnb3_Ephb3	Efnb3	Ephb3	EFNB3	EPHB3	Not altered	0	1	0		0.0233074		0.904834		8915.33		0
Efnb3_Ephb6	Efnb3	Ephb6	EFNB3	EPHB6	Not altered	0	1	0		-0.120581		0.178492		1758.69		0
Egfl7_Itgav	Egfl7	Itgav	EGFL7	ITGAV	Not altered	1	1	1	-0.183075	-0.118219	0.619464	0.146114	6103.58	1439.66	0	0	0
Egfl7_Notch1	Egfl7	Notch1	EGFL7	NOTCH1	Not altered	1	1	1	-0.183075	0.0322902	0.619464	0.877089	6103.58	8641.96	0	0	0
Egfl7_Notch2	Egfl7	Notch2	EGFL7	NOTCH2	Not altered	1	1	1	-0.183075	-0.375435	0.619464	0.00289135	6103.58	28.4884	0	0	0
Fbln1_Itgb1	Fbln1	Itgb1	FBLN1	ITGB1	Not altered	1	1	1	-0.0805599	0.0806755	0.857653	0.574008	8450.46	5655.7	0	0	0
Fbn1_Itgav	Fbn1	Itgav	FBN1	ITGAV	Not altered	1	1	1	-0.376722	-0.118219	0.384495	0.146114	3788.43	1439.66	0	0	0
Fgf1_Cd44	Fgf1	Cd44	FGF1	CD44	Not altered	1	1	1	0.28801	0.592072	0.246715	0.000100056	2430.88	0.985852	0	0	0
Fgf1_Fgfr1	Fgf1	Fgfr1	FGF1	FGFR1	Not altered	1	1	1	0.28801	-0.278333	0.246715	0.00757915	2430.88	74.6774	0	0	0
Fgf1_Fgfr3	Fgf1	Fgfr3	FGF1	FGFR3	Not altered	1	1	1	0.28801	-0.131487	0.246715	0.458891	2430.88	4521.45	0	0	0
Fgf11_Fgfr1	Fgf11	Fgfr1	FGF11	FGFR1	Not altered	0	1	0		-0.278333		0.00757915		74.6774		0
Fgf11_Fgfr3	Fgf11	Fgfr3	FGF11	FGFR3	Not altered	0	1	0		-0.131487		0.458891		4521.45		0
Fgf12_Fgfr1	Fgf12	Fgfr1	FGF12	FGFR1	Not altered	1	1	1	-0.127577	-0.278333	0.739712	0.00757915	7288.38	74.6774	0	0	0
Fgf12_Fgfr3	Fgf12	Fgfr3	FGF12	FGFR3	Not altered	1	1	1	-0.127577	-0.131487	0.739712	0.458891	7288.38	4521.45	0	0	0
Fgf13_Fgfr1	Fgf13	Fgfr1	FGF13	FGFR1	Not altered	0	1	0		-0.278333		0.00757915		74.6774		0
Fgf13_Fgfr3	Fgf13	Fgfr3	FGF13	FGFR3	Not altered	0	1	0		-0.131487		0.458891		4521.45		0
Fgf14_Fgfr1	Fgf14	Fgfr1	FGF14	FGFR1	Not altered	0	1	0		-0.278333		0.00757915		74.6774		0
Fgf14_Fgfr3	Fgf14	Fgfr3	FGF14	FGFR3	Not altered	0	1	0		-0.131487		0.458891		4521.45		0
Fgf2_Cd44	Fgf2	Cd44	FGF2	CD44	Not altered	1	1	1	0.32368	0.592072	0.00046724	0.000100056	4.60372	0.985852	0	0	0
Fgf2_Fgfr1	Fgf2	Fgfr1	FGF2	FGFR1	Not altered	1	1	1	0.32368	-0.278333	0.00046724	0.00757915	4.60372	74.6774	0	0	0
Fgf2_Fgfr3	Fgf2	Fgfr3	FGF2	FGFR3	Not altered	1	1	1	0.32368	-0.131487	0.00046724	0.458891	4.60372	4521.45	0	0	0
Fgf2_Itgav	Fgf2	Itgav	FGF2	ITGAV	Not altered	1	1	1	0.32368	-0.118219	0.00046724	0.146114	4.60372	1439.66	0	0	0
Fgf2_Notch1	Fgf2	Notch1	FGF2	NOTCH1	Not altered	1	1	1	0.32368	0.0322902	0.00046724	0.877089	4.60372	8641.96	0	0	0
Fn1_Cd44	Fn1	Cd44	FN1	CD44	Not altered	1	1	1	-0.285222	0.592072	0.124043	0.000100056	1222.2	0.985852	0	0	0
Fn1_Itga3	Fn1	Itga3	FN1	ITGA3	Not altered	1	1	1	-0.285222	0.00192552	0.124043	0.999684	1222.2	9849.89	0	0	0
Fn1_Itgb1	Fn1	Itgb1	FN1	ITGB1	Not altered	1	1	1	-0.285222	0.0806755	0.124043	0.574008	1222.2	5655.7	0	0	0
Gdf10_Bmpr1a	Gdf10	Bmpr1a	GDF10	BMPR1A	Not altered	0	1	0		0.0619141		0.620729		6116.04		0
Gdf11_Acvr1b	Gdf11	Acvr1b	GDF11	ACVR1B	Not altered	1	1	1	0.0389218	0.160654	0.968901	0.258992	9546.58	2551.85	0	0	0
Gnai2_Cnr1	Gnai2	Cnr1	GNAI2	CNR1	Not altered	1	1	1	0.0533595	-0.218609	0.546198	0.0406345	5381.69	400.372	0	0	0
Hgf_Cd44	Hgf	Cd44	HGF	CD44	Not altered	1	1	1	0.924958	0.592072	8.39066e-05	0.000100056	0.826732	0.985852	0	0	0
Hgf_Itgb1	Hgf	Itgb1	HGF	ITGB1	Not altered	1	1	1	0.924958	0.0806755	8.39066e-05	0.574008	0.826732	5655.7	0	0	0
Hgf_Nrp2	Hgf	Nrp2	HGF	NRP2	Not altered	1	1	1	0.924958	-0.301998	8.39066e-05	2.19331e-07	0.826732	0.00216107	0	1	1
Hgf_Plxnb1	Hgf	Plxnb1	HGF	PLXNB1	Not altered	1	1	1	0.924958	0.194502	8.39066e-05	0.0274849	0.826732	270.808	0	0	0
Hmgb1_Itgam	Hmgb1	Itgam		ITGAM	Not altered	3	1	0		0.294158		0.0419542		413.375		0
Hmgb1_Itgav	Hmgb1	Itgav		ITGAV	Not altered	3	1	0		-0.118219		0.146114		1439.66		0
Hsp90aa1_Egfr	Hsp90aa1	Egfr	HSP90AA1	EGFR	Not altered	1	1	1	0.622804	-0.202832	5.13702e-05	0.0273623	0.50615	269.601	0	0	0
Hsp90aa1_Fgfr3	Hsp90aa1	Fgfr3	HSP90AA1	FGFR3	Not altered	1	1	1	0.622804	-0.131487	5.13702e-05	0.458891	0.50615	4521.45	0	0	0
Hsp90aa1_Lrp1	Hsp90aa1	Lrp1	HSP90AA1	LRP1	Not altered	1	1	1	0.622804	-0.058726	5.13702e-05	0.626426	0.50615	6172.18	0	0	0
Hsp90b1_Lrp1	Hsp90b1	Lrp1	HSP90B1	LRP1	Not altered	1	1	1	0.117226	-0.058726	0.193756	0.626426	1909.08	6172.18	0	0	0
Hspa1b_Lrp1	Hspa1b	Lrp1	HSPA1A	LRP1	Not altered	0	1	0		-0.058726		0.626426		6172.18		0
Hspg2_Itgb1	Hspg2	Itgb1	HSPG2	ITGB1	Not altered	1	1	1	-0.236063	0.0806755	0.0279282	0.574008	275.176	5655.7	0	0	0
Hspg2_Ptprs	Hspg2	Ptprs	HSPG2	PTPRS	Not altered	1	1	1	-0.236063	-0.0319703	0.0279282	0.879557	275.176	8666.27	0	0	0
Icam2_Itgam	Icam2	Itgam	ICAM2	ITGAM	Not altered	1	1	1	0.109742	0.294158	0.751818	0.0419542	7407.67	413.375	0	0	0
Igf1_Itgav	Igf1	Itgav	IGF1	ITGAV	Not altered	1	1	1	0.362374	-0.118219	0.00890949	0.146114	87.7852	1439.66	0	0	0
Igf2_Igf2r	Igf2	Igf2r	IGF2	IGF2R	Not altered	1	1	1	-0.325401	-0.0282455	0.257907	0.840815	2541.16	8284.55	0	0	0
Il33_Il1rap	Il33	Il1rap	IL33	IL1RAP	Not altered	1	1	1	0.0158733	0.0220896	0.991692	0.923592	9771.14	9100.15	0	0	0
Inhba_Acvr1b	Inhba	Acvr1b	INHBA	ACVR1B	Not altered	0	1	0		0.160654		0.258992		2551.85		0
Itgb1bp1_Itgb1	Itgb1bp1	Itgb1	ITGB1BP1	ITGB1	Not altered	1	1	1	-0.020962	0.0806755	0.914597	0.574008	9011.52	5655.7	0	0	0
Jag1_Notch1	Jag1	Notch1	JAG1	NOTCH1	Not altered	1	1	1	-0.305515	0.0322902	0.00313745	0.877089	30.9133	8641.96	0	0	0
Jag1_Notch2	Jag1	Notch2	JAG1	NOTCH2	Not altered	1	1	1	-0.305515	-0.375435	0.00313745	0.00289135	30.9133	28.4884	0	0	0
Jag2_Notch1	Jag2	Notch1	JAG2	NOTCH1	Not altered	1	1	1	-0.111614	0.0322902	0.369881	0.877089	3644.43	8641.96	0	0	0
Jag2_Notch2	Jag2	Notch2	JAG2	NOTCH2	Not altered	1	1	1	-0.111614	-0.375435	0.369881	0.00289135	3644.43	28.4884	0	0	0
Jam2_Itgb1	Jam2	Itgb1	JAM2	ITGB1	Not altered	1	1	1	-0.0717802	0.0806755	0.716103	0.574008	7055.76	5655.7	0	0	0
Jam3_Itgam	Jam3	Itgam	JAM3	ITGAM	Not altered	1	1	1	-0.339042	0.294158	0.0374539	0.0419542	369.033	413.375	0	0	0
Jam3_Itgb1	Jam3	Itgb1	JAM3	ITGB1	Not altered	1	1	1	-0.339042	0.0806755	0.0374539	0.574008	369.033	5655.7	0	0	0
L1cam_Erbb2	L1cam	Erbb2	L1CAM	ERBB2	Not altered	1	1	1	-0.149465	-0.362224	0.211665	0.051881	2085.53	511.183	0	0	0
L1cam_Itgav	L1cam	Itgav	L1CAM	ITGAV	Not altered	1	1	1	-0.149465	-0.118219	0.211665	0.146114	2085.53	1439.66	0	0	0
L1cam_Itgb1	L1cam	Itgb1	L1CAM	ITGB1	Not altered	1	1	1	-0.149465	0.0806755	0.211665	0.574008	2085.53	5655.7	0	0	0
Lama1_Itga7	Lama1	Itga7	LAMA1	ITGA7	Not altered	1	1	1	0.515943	0.0735901	2.48693e-06	0.595324	0.0245037	5865.72	1	0	1
Lama1_Itgb1	Lama1	Itgb1	LAMA1	ITGB1	Not altered	1	1	1	0.515943	0.0806755	2.48693e-06	0.574008	0.0245037	5655.7	1	0	1
Lama2_Itga7	Lama2	Itga7	LAMA2	ITGA7	Not altered	1	1	1	0.269558	0.0735901	0.0721021	0.595324	710.422	5865.72	0	0	0
Lama2_Itgb1	Lama2	Itgb1	LAMA2	ITGB1	Not altered	1	1	1	0.269558	0.0806755	0.0721021	0.574008	710.422	5655.7	0	0	0
Lama4_Itgb1	Lama4	Itgb1	LAMA4	ITGB1	Not altered	1	1	1	-0.0486118	0.0806755	0.767258	0.574008	7559.8	5655.7	0	0	0
Lama5_Bcam	Lama5	Bcam	LAMA5	BCAM	Not altered	1	1	1	-0.0516409	-0.181432	0.845003	0.239944	8325.82	2364.17	0	0	0
Lamb1_Itga6	Lamb1	Itga6	LAMB1	ITGA6	Not altered	1	1	1	0.0148232	0.225492	0.981746	0.0823948	9673.14	811.836	0	0	0
Lamb1_Itgb1	Lamb1	Itgb1	LAMB1	ITGB1	Not altered	1	1	1	0.0148232	0.0806755	0.981746	0.574008	9673.14	5655.7	0	0	0
Lamc2_Itga3	Lamc2	Itga3	LAMC2	ITGA3	Not altered	0	1	0		0.00192552		0.999684		9849.89		0
Lamc2_Itga6	Lamc2	Itga6	LAMC2	ITGA6	Not altered	0	1	0		0.225492		0.0823948		811.836		0
Lamc2_Itgb1	Lamc2	Itgb1	LAMC2	ITGB1	Not altered	0	1	0		0.0806755		0.574008		5655.7		0
Lgals8_Itga3	Lgals8	Itga3	LGALS8	ITGA3	Not altered	1	1	1	-0.0716973	0.00192552	0.312073	0.999684	3074.86	9849.89	0	0	0
Lrig1_Egfr	Lrig1	Egfr	LRIG1	EGFR	Not altered	1	1	1	-0.0095197	-0.202832	0.990447	0.0273623	9758.87	269.601	0	0	0
Mdk_Itgb1	Mdk	Itgb1	MDK	ITGB1	Not altered	1	1	1	2.45023	0.0806755	5.08226e-08	0.574008	0.000500755	5655.7	1	0	1
Mdk_Lrp1	Mdk	Lrp1	MDK	LRP1	Not altered	1	1	1	2.45023	-0.058726	5.08226e-08	0.626426	0.000500755	6172.18	1	0	1
Mfge8_Itgav	Mfge8	Itgav	MFGE8	ITGAV	Not altered	1	1	1	-0.611029	-0.118219	0.0141598	0.146114	139.516	1439.66	0	0	0
Mfge8_Itgb1	Mfge8	Itgb1	MFGE8	ITGB1	Not altered	1	1	1	-0.611029	0.0806755	0.0141598	0.574008	139.516	5655.7	0	0	0
Mfge8_Pdgfrb	Mfge8	Pdgfrb	MFGE8	PDGFRB	Not altered	1	1	1	-0.611029	-0.0170584	0.0141598	0.93766	139.516	9238.76	0	0	0
Mfng_Notch1	Mfng	Notch1	MFNG	NOTCH1	Not altered	0	1	0		0.0322902		0.877089		8641.96		0
Mif_Cd44	Mif	Cd44	MIF	CD44	Not altered	1	1	1	0.164791	0.592072	0.22763	0.000100056	2242.84	0.985852	0	0	0
Mmp2_Itgav	Mmp2	Itgav	MMP2	ITGAV	Not altered	1	1	1	-0.477375	-0.118219	0.00822173	0.146114	81.0087	1439.66	0	0	0
Mmp2_Itgb1	Mmp2	Itgb1	MMP2	ITGB1	Not altered	1	1	1	-0.477375	0.0806755	0.00822173	0.574008	81.0087	5655.7	0	0	0
Ncam1_Fgfr1	Ncam1	Fgfr1	NCAM1	FGFR1	Not altered	1	1	1	0.045455	-0.278333	0.858427	0.00757915	8458.08	74.6774	0	0	0
Npnt_Itgb1	Npnt	Itgb1	NPNT	ITGB1	Not altered	1	1	1	-0.287723	0.0806755	0.423186	0.574008	4169.66	5655.7	0	0	0
Npy_Dpp4	Npy	Dpp4	NPY	DPP4	Not altered	1	1	1	0.231634	-0.437724	0.0461471	0.206068	454.688	2030.38	0	0	0
Nrg1_Egfr	Nrg1	Egfr	NRG1	EGFR	Not altered	0	1	0		-0.202832		0.0273623		269.601		0
Nrg1_Erbb2	Nrg1	Erbb2	NRG1	ERBB2	Not altered	0	1	0		-0.362224		0.051881		511.183		0
Nrg1_Erbb4	Nrg1	Erbb4	NRG1	ERBB4	Not altered	0	1	0		0.0369782		0.870444		8576.48		0
Nrg2_Erbb4	Nrg2	Erbb4	NRG2	ERBB4	Not altered	0	1	0		0.0369782		0.870444		8576.48		0
Nrg3_Erbb4	Nrg3	Erbb4	NRG3	ERBB4	Not altered	0	1	0		0.0369782		0.870444		8576.48		0
Ntn1_Dcc	Ntn1	Dcc	NTN1	DCC	Not altered	1	1	1	1.3387	-0.214542	0.000902499	0.0140938	8.89232	138.867	0	0	0
Ntn1_Neo1	Ntn1	Neo1	NTN1	NEO1	Not altered	1	1	1	1.3387	0.0506323	0.000902499	0.626881	8.89232	6176.66	0	0	0
Ntn1_Unc5a	Ntn1	Unc5a	NTN1	UNC5A	Not altered	1	1	1	1.3387	-0.183807	0.000902499	0.0272021	8.89232	268.023	0	0	0
Ntn1_Unc5c	Ntn1	Unc5c	NTN1	UNC5C	Not altered	1	1	1	1.3387	0.00089078	0.000902499	0.999941	8.89232	9852.42	0	0	0
Ntn3_Dcc	Ntn3	Dcc	NTN3	DCC	Not altered	0	1	0		-0.214542		0.0140938		138.867		0
Ntn3_Neo1	Ntn3	Neo1	NTN3	NEO1	Not altered	0	1	0		0.0506323		0.626881		6176.66		0
Ntng1_Lrrc4c	Ntng1	Lrrc4c	NTNG1	LRRC4C	Not altered	1	1	1	-0.339193	-0.0271226	1.70756e-05	0.981457	0.168245	9670.3	0	0	0
Ntng2_Lrrc4c	Ntng2	Lrrc4c	NTNG2	LRRC4C	Not altered	1	1	1	-0.274406	-0.0271226	0.000139833	0.981457	1.37777	9670.3	0	0	0
Omg_Lingo1	Omg	Lingo1	OMG	LINGO1	Not altered	1	1	1	0.0176913	-0.298411	0.984848	0.000271366	9703.71	2.67377	0	0	0
Pdgfa_Pdgfrb	Pdgfa	Pdgfrb	PDGFA	PDGFRB	Not altered	1	1	1	-0.12683	-0.0170584	0.640568	0.93766	6311.52	9238.76	0	0	0
Pdgfb_Lrp1	Pdgfb	Lrp1	PDGFB	LRP1	Not altered	1	1	1	-0.0748906	-0.058726	0.796585	0.626426	7848.76	6172.18	0	0	0
Pdgfb_Pdgfrb	Pdgfb	Pdgfrb	PDGFB	PDGFRB	Not altered	1	1	1	-0.0748906	-0.0170584	0.796585	0.93766	7848.76	9238.76	0	0	0
Pdgfc_Pdgfrb	Pdgfc	Pdgfrb	PDGFC	PDGFRB	Not altered	0	1	0		-0.0170584		0.93766		9238.76		0
Pgf_Egfr	Pgf	Egfr	PGF	EGFR	Not altered	0	1	0		-0.202832		0.0273623		269.601		0
Pgf_Nrp2	Pgf	Nrp2	PGF	NRP2	Not altered	0	1	0		-0.301998		2.19331e-07		0.00216107		1
Plau_Igf2r	Plau	Igf2r	PLAU	IGF2R	Not altered	1	1	1	-0.0999526	-0.0282455	0.826427	0.840815	8142.79	8284.55	0	0	0
Plau_Lrp1	Plau	Lrp1	PLAU	LRP1	Not altered	1	1	1	-0.0999526	-0.058726	0.826427	0.626426	8142.79	6172.18	0	0	0
Pon2_Htr2a	Pon2	Htr2a	PON2	HTR2A	Not altered	1	1	1	-0.0240462	-0.344143	0.961106	0.00275813	9469.78	27.1759	0	0	0
Postn_Egfr	Postn	Egfr	POSTN	EGFR	Not altered	1	1	1	-0.980761	-0.202832	0.0361654	0.0273623	356.338	269.601	0	0	0
Postn_Itgav	Postn	Itgav	POSTN	ITGAV	Not altered	1	1	1	-0.980761	-0.118219	0.0361654	0.146114	356.338	1439.66	0	0	0
Postn_Itgb1	Postn	Itgb1	POSTN	ITGB1	Not altered	1	1	1	-0.980761	0.0806755	0.0361654	0.574008	356.338	5655.7	0	0	0
Pros1_Mertk	Pros1	Mertk	PROS1	MERTK	Not altered	1	1	1	0.702931	-0.0196673	4.86351e-05	0.903138	0.479201	8898.62	0	0	0
Psap_Gpr37	Psap	Gpr37	PSAP	GPR37	Not altered	1	1	1	0.221693	0.050462	0.00966969	0.931934	95.2754	9182.35	0	0	0
Psap_Gpr37l1	Psap	Gpr37l1	PSAP	GPR37L1	Not altered	1	1	1	0.221693	-0.125694	0.00966969	0.441805	95.2754	4353.11	0	0	0
Psap_Lrp1	Psap	Lrp1	PSAP	LRP1	Not altered	1	1	1	0.221693	-0.058726	0.00966969	0.626426	95.2754	6172.18	0	0	0
Psen1_Ephb2	Psen1	Ephb2	PSEN1	EPHB2	Not altered	1	1	1	-0.297908	-0.0973796	0.000114151	0.204479	1.12473	2014.73	0	0	0
Psen1_Erbb4	Psen1	Erbb4	PSEN1	ERBB4	Not altered	1	1	1	-0.297908	0.0369782	0.000114151	0.870444	1.12473	8576.48	0	0	0
Psen1_Notch1	Psen1	Notch1	PSEN1	NOTCH1	Not altered	1	1	1	-0.297908	0.0322902	0.000114151	0.877089	1.12473	8641.96	0	0	0
Psen1_Notch2	Psen1	Notch2	PSEN1	NOTCH2	Not altered	1	1	1	-0.297908	-0.375435	0.000114151	0.00289135	1.12473	28.4884	0	0	0
Psen2_Notch2	Psen2	Notch2	PSEN2	NOTCH2	Not altered	1	1	1	-0.219782	-0.375435	0.0321527	0.00289135	316.801	28.4884	0	0	0
Reln_Itga3	Reln	Itga3	RELN	ITGA3	Not altered	1	1	1	-0.0501057	0.00192552	0.858897	0.999684	8462.71	9849.89	0	0	0
Reln_Itgb1	Reln	Itgb1	RELN	ITGB1	Not altered	1	1	1	-0.0501057	0.0806755	0.858897	0.574008	8462.71	5655.7	0	0	0
Reln_Notch1	Reln	Notch1	RELN	NOTCH1	Not altered	1	1	1	-0.0501057	0.0322902	0.858897	0.877089	8462.71	8641.96	0	0	0
Rgma_Neo1	Rgma	Neo1	RGMA	NEO1	Not altered	1	1	1	0.120694	0.0506323	0.201922	0.626881	1989.54	6176.66	0	0	0
Rgmb_Neo1	Rgmb	Neo1	RGMB	NEO1	Not altered	0	1	0		0.0506323		0.626881		6176.66		0
Rtn4_Lingo1	Rtn4	Lingo1	RTN4	LINGO1	Not altered	1	1	1	-0.0834935	-0.298411	0.295812	0.000271366	2914.64	2.67377	0	0	0
S100b_Alcam	S100b	Alcam	S100B	ALCAM	Not altered	1	1	1	0.421413	-0.25351	0.0544066	0.42805	536.068	4217.57	0	0	0
S100b_Fgfr1	S100b	Fgfr1	S100B	FGFR1	Not altered	1	1	1	0.421413	-0.278333	0.0544066	0.00757915	536.068	74.6774	0	0	0
Sema3a_Nrp2	Sema3a	Nrp2	SEMA3A	NRP2	Not altered	0	1	0		-0.301998		2.19331e-07		0.00216107		1
Sema3a_Plxna1	Sema3a	Plxna1	SEMA3A	PLXNA1	Not altered	0	1	0		-0.128361		0.125935		1240.84		0
Sema3a_Plxna2	Sema3a	Plxna2	SEMA3A	PLXNA2	Not altered	0	1	0		-0.052967		0.7161		7055.73		0
Sema3a_Plxna4	Sema3a	Plxna4	SEMA3A	PLXNA4	Not altered	0	1	0		-0.1974		0.00808993		79.7101		0
Sema3e_Plxna1	Sema3e	Plxna1	SEMA3E	PLXNA1	Not altered	0	1	0		-0.128361		0.125935		1240.84		0
Sema3e_Plxnd1	Sema3e	Plxnd1	SEMA3E	PLXND1	Not altered	0	1	0		0.0722517		0.525911		5181.8		0
Sema4a_Plxnb1	Sema4a	Plxnb1	SEMA4A	PLXNB1	Not altered	0	1	0		0.194502		0.0274849		270.808		0
Sema4a_Plxnb2	Sema4a	Plxnb2	SEMA4A	PLXNB2	Not altered	0	1	0		0.0824939		0.298106		2937.24		0
Sema4a_Plxnd1	Sema4a	Plxnd1	SEMA4A	PLXND1	Not altered	0	1	0		0.0722517		0.525911		5181.8		0
Sema4c_Plxnb2	Sema4c	Plxnb2	SEMA4C	PLXNB2	Not altered	1	1	1	-0.0154928	0.0824939	0.976193	0.298106	9618.43	2937.24	0	0	0
Sema4d_Erbb2	Sema4d	Erbb2	SEMA4D	ERBB2	Not altered	1	1	1	-0.197396	-0.362224	0.00980501	0.051881	96.6087	511.183	0	0	0
Sema4d_Plxna2	Sema4d	Plxna2	SEMA4D	PLXNA2	Not altered	1	1	1	-0.197396	-0.052967	0.00980501	0.7161	96.6087	7055.73	0	0	0
Sema4d_Plxnb1	Sema4d	Plxnb1	SEMA4D	PLXNB1	Not altered	1	1	1	-0.197396	0.194502	0.00980501	0.0274849	96.6087	270.808	0	0	0
Sema4d_Plxnb2	Sema4d	Plxnb2	SEMA4D	PLXNB2	Not altered	1	1	1	-0.197396	0.0824939	0.00980501	0.298106	96.6087	2937.24	0	0	0
Sema4g_Plxnb2	Sema4g	Plxnb2	SEMA4G	PLXNB2	Not altered	0	1	0		0.0824939		0.298106		2937.24		0
Sema5a_Plxna1	Sema5a	Plxna1	SEMA5A	PLXNA1	Not altered	1	1	1	-0.0393416	-0.128361	0.866889	0.125935	8541.46	1240.84	0	0	0
Sema6a_Plxna2	Sema6a	Plxna2	SEMA6A	PLXNA2	Not altered	1	1	1	0.192685	-0.052967	0.204255	0.7161	2012.53	7055.73	0	0	0
Sema6a_Plxna4	Sema6a	Plxna4	SEMA6A	PLXNA4	Not altered	1	1	1	0.192685	-0.1974	0.204255	0.00808993	2012.53	79.7101	0	0	0
Sema6b_Plxna4	Sema6b	Plxna4	SEMA6B	PLXNA4	Not altered	1	1	1	0.150133	-0.1974	0.64054	0.00808993	6311.24	79.7101	0	0	0
Sema6c_Plxna1	Sema6c	Plxna1	SEMA6C	PLXNA1	Not altered	0	1	0		-0.128361		0.125935		1240.84		0
Slit1_Plxna1	Slit1	Plxna1	SLIT1	PLXNA1	Not altered	1	1	1	0.233674	-0.128361	0.0493835	0.125935	486.575	1240.84	0	0	0
Slit1_Robo1	Slit1	Robo1	SLIT1	ROBO1	Not altered	1	1	1	0.233674	-0.389705	0.0493835	0.000631455	486.575	6.22173	0	0	0
Slit1_Robo2	Slit1	Robo2	SLIT1	ROBO2	Not altered	1	1	1	0.233674	-0.219042	0.0493835	0.0104123	486.575	102.592	0	0	0
Slit3_Plxna1	Slit3	Plxna1	SLIT3	PLXNA1	Not altered	1	1	1	0.468739	-0.128361	0.0944816	0.125935	930.927	1240.84	0	0	0
Slit3_Robo1	Slit3	Robo1	SLIT3	ROBO1	Not altered	1	1	1	0.468739	-0.389705	0.0944816	0.000631455	930.927	6.22173	0	0	0
Slit3_Robo2	Slit3	Robo2	SLIT3	ROBO2	Not altered	1	1	1	0.468739	-0.219042	0.0944816	0.0104123	930.927	102.592	0	0	0
Tgfb1_Itgb1	Tgfb1	Itgb1	TGFB1	ITGB1	Not altered	1	1	1	-0.128564	0.0806755	0.348147	0.574008	3430.29	5655.7	0	0	0
Tgfb1_Itgb8	Tgfb1	Itgb8	TGFB1	ITGB8	Not altered	1	1	1	-0.128564	0.169322	0.348147	0.0567948	3430.29	559.6	0	0	0
Tln1_Itgb1	Tln1	Itgb1	TLN1	ITGB1	Not altered	1	1	1	-0.0533233	0.0806755	0.534313	0.574008	5264.59	5655.7	0	0	0
Tnc_Egfr	Tnc	Egfr	TNC	EGFR	Not altered	1	1	1	0.609992	-0.202832	0.00187254	0.0273623	18.4502	269.601	0	0	0
Tnc_Itga7	Tnc	Itga7	TNC	ITGA7	Not altered	1	1	1	0.609992	0.0735901	0.00187254	0.595324	18.4502	5865.72	0	0	0
Tnc_Itgav	Tnc	Itgav	TNC	ITGAV	Not altered	1	1	1	0.609992	-0.118219	0.00187254	0.146114	18.4502	1439.66	0	0	0
Tnc_Itgb1	Tnc	Itgb1	TNC	ITGB1	Not altered	1	1	1	0.609992	0.0806755	0.00187254	0.574008	18.4502	5655.7	0	0	0
Tnc_Itgb6	Tnc	Itgb6	TNC	ITGB6	Not altered	1	0	0	0.609992		0.00187254		18.4502		0
Tnfsf12_Egfr	Tnfsf12	Egfr	TNFSF12	EGFR	Not altered	1	1	1	-0.396256	-0.202832	0.0128137	0.0273623	126.254	269.601	0	0	0
Trf_Tfrc	Trf	Tfrc	TF	TFRC	Not altered	1	1	1	0.203719	0.150239	0.143165	0.463554	1410.61	4567.39	0	0	0
Vim_Cd44	Vim	Cd44	VIM	CD44	Not altered	1	1	1	-0.614818	0.592072	0.000316414	0.000100056	3.11763	0.985852	0	0	0
Vip_Adcyap1r1	Vip	Adcyap1r1	VIP	ADCYAP1R1	Not altered	1	1	1	-0.0221725	0.442174	0.965643	0.000704177	9514.48	6.93826	0	0	0
Vip_Dpp4	Vip	Dpp4	VIP	DPP4	Not altered	1	1	1	-0.0221725	-0.437724	0.965643	0.206068	9514.48	2030.38	0	0	0
Vtn_Itgav	Vtn	Itgav	VTN	ITGAV	Not altered	1	1	1	-0.00263613	-0.118219	0.999921	0.146114	9852.22	1439.66	0	0	0
Vwf_Itgav	Vwf	Itgav	VWF	ITGAV	Not altered	1	1	1	-0.424656	-0.118219	0.00898742	0.146114	88.5531	1439.66	0	0	0
Vwf_Lrp1	Vwf	Lrp1	VWF	LRP1	Not altered	1	1	1	-0.424656	-0.058726	0.00898742	0.626426	88.5531	6172.18	0	0	0
Wnt4_Fzd2	Wnt4	Fzd2	WNT4	FZD2	Not altered	1	1	1	-0.272423	-0.55811	0.523423	0.00885173	5157.29	87.2161	0	0	0
Wnt4_Fzd7	Wnt4	Fzd7	WNT4	FZD7	Not altered	1	1	1	-0.272423	-0.429538	0.523423	0.0458274	5157.29	451.538	0	0	0
Wnt5a_Fzd2	Wnt5a	Fzd2	WNT5A	FZD2	Not altered	1	1	1	0.600349	-0.55811	0.00393381	0.00885173	38.7599	87.2161	0	0	0
Wnt5a_Fzd7	Wnt5a	Fzd7	WNT5A	FZD7	Not altered	1	1	1	0.600349	-0.429538	0.00393381	0.0458274	38.7599	451.538	0	0	0
Wnt5a_Notch1	Wnt5a	Notch1	WNT5A	NOTCH1	Not altered	1	1	1	0.600349	0.0322902	0.00393381	0.877089	38.7599	8641.96	0	0	0
Wnt7b_Fzd7	Wnt7b	Fzd7	WNT7B	FZD7	Not altered	1	1	1	-0.101254	-0.429538	0.818754	0.0458274	8067.18	451.538	0	0	0
Wnt9a_Egfr	Wnt9a	Egfr	WNT9A	EGFR	Not altered	0	1	0		-0.202832		0.0273623		269.601		0
Wnt9a_Fzd7	Wnt9a	Fzd7	WNT9A	FZD7	Not altered	0	1	0		-0.429538		0.0458274		451.538		0
Angpt2_Itgav	Angpt2	Itgav	ANGPT2	ITGAV	Upregulated	1	1	1	0.00851867	-0.118219	0.998264	0.146114	9835.89	1439.66	0	0	0
Angpt2_Itgb1	Angpt2	Itgb1	ANGPT2	ITGB1	Upregulated	1	1	1	0.00851867	0.0806755	0.998264	0.574008	9835.89	5655.7	0	0	0
Ccn2_Egfr	Ccn2	Egfr	CCN2	EGFR	Upregulated	1	1	1	0.171362	-0.202832	0.544122	0.0273623	5361.23	269.601	0	0	0
Ccn2_Itgam	Ccn2	Itgam	CCN2	ITGAM	Upregulated	1	1	1	0.171362	0.294158	0.544122	0.0419542	5361.23	413.375	0	0	0
Ccn2_Lrp1	Ccn2	Lrp1	CCN2	LRP1	Upregulated	1	1	1	0.171362	-0.058726	0.544122	0.626426	5361.23	6172.18	0	0	0
Cd14_Itgb1	Cd14	Itgb1	CD14	ITGB1	Upregulated	1	1	1	0.116469	0.0806755	0.616915	0.574008	6078.46	5655.7	0	0	0
Cfh_Itgam	Cfh	Itgam		ITGAM	Upregulated	3	1	0		0.294158		0.0419542		413.375		0
Col4a1_Itgb1	Col4a1	Itgb1	COL4A1	ITGB1	Upregulated	1	1	1	-0.345425	0.0806755	0.0481487	0.574008	474.409	5655.7	0	0	0
Col4a2_Itgb1	Col4a2	Itgb1	COL4A2	ITGB1	Upregulated	1	1	1	-0.33858	0.0806755	0.101868	0.574008	1003.7	5655.7	0	0	0
Dlk2_Notch1	Dlk2	Notch1	DLK2	NOTCH1	Upregulated	0	1	0		0.0322902		0.877089		8641.96		0
Dll1_Notch1	Dll1	Notch1	DLL1	NOTCH1	Upregulated	0	1	0		0.0322902		0.877089		8641.96		0
Dll1_Notch2	Dll1	Notch2	DLL1	NOTCH2	Upregulated	0	1	0		-0.375435		0.00289135		28.4884		0
Hbegf_Cd9	Hbegf	Cd9	HBEGF	CD9	Upregulated	0	1	0		0.173504		0.239544		2360.23		0
Hbegf_Egfr	Hbegf	Egfr	HBEGF	EGFR	Upregulated	0	1	0		-0.202832		0.0273623		269.601		0
Hbegf_Erbb2	Hbegf	Erbb2	HBEGF	ERBB2	Upregulated	0	1	0		-0.362224		0.051881		511.183		0
Hbegf_Erbb4	Hbegf	Erbb4	HBEGF	ERBB4	Upregulated	0	1	0		0.0369782		0.870444		8576.48		0
Icam1_Itgam	Icam1	Itgam	ICAM1	ITGAM	Upregulated	1	1	1	0.456261	0.294158	2.56048e-05	0.0419542	0.252284	413.375	0	0	0
Icam1_Itgav	Icam1	Itgav	ICAM1	ITGAV	Upregulated	1	1	1	0.456261	-0.118219	2.56048e-05	0.146114	0.252284	1439.66	0	0	0
Lcn2_Slc22a17	Lcn2	Slc22a17	LCN2	SLC22A17	Upregulated	1	1	1	0.732143	-0.165903	0.0268116	0.0851634	264.175	839.115	0	0	0
Lgals3bp_Itgb1	Lgals3bp	Itgb1	LGALS3BP	ITGB1	Upregulated	1	1	1	-0.00898441	0.0806755	0.993668	0.574008	9790.61	5655.7	0	0	0
Plat_Itgam	Plat	Itgam	PLAT	ITGAM	Upregulated	1	1	1	-0.312072	0.294158	0.0909468	0.0419542	896.099	413.375	0	0	0
Plat_Lrp1	Plat	Lrp1	PLAT	LRP1	Upregulated	1	1	1	-0.312072	-0.058726	0.0909468	0.626426	896.099	6172.18	0	0	0
Prg4_Cd44	Prg4	Cd44	PRG4	CD44	Upregulated	1	1	1	-0.0139483	0.592072	0.994795	0.000100056	9801.72	0.985852	0	0	0
Sema3f_Nrp2	Sema3f	Nrp2	SEMA3F	NRP2	Upregulated	1	1	1	-0.224987	-0.301998	0.0614803	2.19331e-07	605.766	0.00216107	0	1	1
Sema3f_Plxna3	Sema3f	Plxna3	SEMA3F	PLXNA3	Upregulated	1	1	1	-0.224987	-0.228446	0.0614803	0.122193	605.766	1203.97	0	0	0
Sema3g_Nrp2	Sema3g	Nrp2	SEMA3G	NRP2	Upregulated	1	1	1	-0.41495	-0.301998	0.231716	2.19331e-07	2283.09	0.00216107	0	1	1
Sema3g_Plxna4	Sema3g	Plxna4	SEMA3G	PLXNA4	Upregulated	1	1	1	-0.41495	-0.1974	0.231716	0.00808993	2283.09	79.7101	0	0	0
Sema6d_Nrcam	Sema6d	Nrcam	SEMA6D	NRCAM	Upregulated	0	1	0		-0.0786708		0.525708		5179.8		0
Sema6d_Plxna1	Sema6d	Plxna1	SEMA6D	PLXNA1	Upregulated	0	1	0		-0.128361		0.125935		1240.84		0
Sema6d_Plxna4	Sema6d	Plxna4	SEMA6D	PLXNA4	Upregulated	0	1	0		-0.1974		0.00808993		79.7101		0
Sema7a_Itgb1	Sema7a	Itgb1	SEMA7A	ITGB1	Upregulated	1	1	1	0.10284	0.0806755	0.362593	0.574008	3572.63	5655.7	0	0	0
Spp1_Cd44	Spp1	Cd44	SPP1	CD44	Upregulated	1	1	1	0.566667	0.592072	0.0504743	0.000100056	497.323	0.985852	0	0	0
Spp1_Itgav	Spp1	Itgav	SPP1	ITGAV	Upregulated	1	1	1	0.566667	-0.118219	0.0504743	0.146114	497.323	1439.66	0	0	0
Spp1_Itgb1	Spp1	Itgb1	SPP1	ITGB1	Upregulated	1	1	1	0.566667	0.0806755	0.0504743	0.574008	497.323	5655.7	0	0	0
Tgfa_Egfr	Tgfa	Egfr	TGFA	EGFR	Upregulated	0	1	0		-0.202832		0.0273623		269.601		0
Tgfa_Erbb2	Tgfa	Erbb2	TGFA	ERBB2	Upregulated	0	1	0		-0.362224		0.051881		511.183		0
Tgfa_Erbb4	Tgfa	Erbb4	TGFA	ERBB4	Upregulated	0	1	0		0.0369782		0.870444		8576.48		0
Timp1_Itgb1	Timp1	Itgb1	TIMP1	ITGB1	Upregulated	1	1	1	-0.418325	0.0806755	0.0415969	0.574008	409.855	5655.7	0	0	0
Timp1_Lrp1	Timp1	Lrp1	TIMP1	LRP1	Upregulated	1	1	1	-0.418325	-0.058726	0.0415969	0.626426	409.855	6172.18	0	0	0
Vcam1_Itgb1	Vcam1	Itgb1	VCAM1	ITGB1	Upregulated	1	1	1	-0.62963	0.0806755	0.000225972	0.574008	2.2265	5655.7	0	0	0
Vcan_Cd44	Vcan	Cd44	VCAN	CD44	Upregulated	1	1	1	0.910223	0.592072	2.80682e-07	0.000100056	0.00276556	0.985852	1	0	1
Vcan_Egfr	Vcan	Egfr	VCAN	EGFR	Upregulated	1	1	1	0.910223	-0.202832	2.80682e-07	0.0273623	0.00276556	269.601	1	0	1
C3_Itgam	C3	Itgam	C3	ITGAM	Induced	1	1	1	0.700607	0.294158	0.00180533	0.0419542	17.7879	413.375	0	0	0
C3_Lrp1	C3	Lrp1	C3	LRP1	Induced	1	1	1	0.700607	-0.058726	0.00180533	0.626426	17.7879	6172.18	0	0	0
Cxcl10_Dpp4	Cxcl10	Dpp4	CXCL10	DPP4	Induced	0	1	0		-0.437724		0.206068		2030.38		0
Cxcl9_Dpp4	Cxcl9	Dpp4	CXCL9	DPP4	Induced	0	1	0		-0.437724		0.206068		2030.38		0
Lgals3_Itga3	Lgals3	Itga3	LGALS3	ITGA3	Induced	1	1	1	-0.491528	0.00192552	0.00210089	0.999684	20.7	9849.89	0	0	0
Lgals3_Itgb1	Lgals3	Itgb1	LGALS3	ITGB1	Induced	1	1	1	-0.491528	0.0806755	0.00210089	0.574008	20.7	5655.7	0	0	0
Lgals3_Mertk	Lgals3	Mertk	LGALS3	MERTK	Induced	1	1	1	-0.491528	-0.0196673	0.00210089	0.903138	20.7	8898.62	0	0	0
Serpine1_Lrp1	Serpine1	Lrp1	SERPINE1	LRP1	Induced	0	1	0		-0.058726		0.626426		6172.18		0
Serpine1_Lrp1b	Serpine1	Lrp1b	SERPINE1	LRP1B	Induced	0	1	0		-0.0650204		0.664218		6544.54		0
Vegfd_Nrp2	Vegfd	Nrp2	VEGFD	NRP2	Induced	0	1	0		-0.301998		2.19331e-07		0.00216107		1
Wnt10b_Fzd7	Wnt10b	Fzd7	WNT10B	FZD7	Induced	0	1	0		-0.429538		0.0458274		451.538		0
Bsg_Cd44	Bsg	Cd44	BSG	CD44	Downregulated	1	1	1	0.196649	0.592072	0.339255	0.000100056	3342.68	0.985852	0	0	0
Ccn3_Notch1	Ccn3	Notch1	CCN3	NOTCH1	Downregulated	0	1	0		0.0322902		0.877089		8641.96		0
Col4a5_Itgb1	Col4a5	Itgb1	COL4A5	ITGB1	Downregulated	1	1	1	-0.182693	0.0806755	0.571607	0.574008	5632.05	5655.7	0	0	0
Col4a6_Itgb1	Col4a6	Itgb1	COL4A6	ITGB1	Downregulated	1	1	1	-0.0824065	0.0806755	0.94337	0.574008	9295.02	5655.7	0	0	0
Ctf1_Il6st	Ctf1	Il6st	CTF1	IL6ST	Downregulated	0	1	0		0.117165		0.0642794		633.345		0
Cxcl12_Dpp4	Cxcl12	Dpp4	CXCL12	DPP4	Downregulated	1	1	1	-0.305222	-0.437724	0.408608	0.206068	4026.01	2030.38	0	0	0
Cxcl12_Itgav	Cxcl12	Itgav	CXCL12	ITGAV	Downregulated	1	1	1	-0.305222	-0.118219	0.408608	0.146114	4026.01	1439.66	0	0	0
Cxcl12_Itgb1	Cxcl12	Itgb1	CXCL12	ITGB1	Downregulated	1	1	1	-0.305222	0.0806755	0.408608	0.574008	4026.01	5655.7	0	0	0
Gas6_Mertk	Gas6	Mertk	GAS6	MERTK	Downregulated	1	1	1	-0.108475	-0.0196673	0.149546	0.903138	1473.48	8898.62	0	0	0
Mfap2_Notch1	Mfap2	Notch1	MFAP2	NOTCH1	Downregulated	1	1	1	-0.58199	0.0322902	0.123844	0.877089	1220.23	8641.96	0	0	0
Pdgfd_Pdgfrb	Pdgfd	Pdgfrb	PDGFD	PDGFRB	Downregulated	0	1	0		-0.0170584		0.93766		9238.76		0
Sema3b_Nrp2	Sema3b	Nrp2	SEMA3B	NRP2	Downregulated	1	1	1	-0.347815	-0.301998	0.250787	2.19331e-07	2471.01	0.00216107	0	1	1
Sema3b_Plxna1	Sema3b	Plxna1	SEMA3B	PLXNA1	Downregulated	1	1	1	-0.347815	-0.128361	0.250787	0.125935	2471.01	1240.84	0	0	0
Sema3c_Nrp2	Sema3c	Nrp2	SEMA3C	NRP2	Downregulated	1	1	1	-0.234246	-0.301998	0.0859118	2.19331e-07	846.489	0.00216107	0	1	1
Sema3c_Plxna4	Sema3c	Plxna4	SEMA3C	PLXNA4	Downregulated	1	1	1	-0.234246	-0.1974	0.0859118	0.00808993	846.489	79.7101	0	0	0
Sema3c_Plxnb1	Sema3c	Plxnb1	SEMA3C	PLXNB1	Downregulated	1	1	1	-0.234246	0.194502	0.0859118	0.0274849	846.489	270.808	0	0	0
Sema3c_Plxnd1	Sema3c	Plxnd1	SEMA3C	PLXND1	Downregulated	1	1	1	-0.234246	0.0722517	0.0859118	0.525911	846.489	5181.8	0	0	0
Sfrp1_Fzd2	Sfrp1	Fzd2	SFRP1	FZD2	Downregulated	1	1	1	1.70768	-0.55811	3.62029e-10	0.00885173	3.56707e-06	87.2161	1	0	1
Slit2_Plxna1	Slit2	Plxna1	SLIT2	PLXNA1	Downregulated	1	1	1	0.496087	-0.128361	0.0441839	0.125935	435.344	1240.84	0	0	0
Slit2_Robo1	Slit2	Robo1	SLIT2	ROBO1	Downregulated	1	1	1	0.496087	-0.389705	0.0441839	0.000631455	435.344	6.22173	0	0	0
Slit2_Robo2	Slit2	Robo2	SLIT2	ROBO2	Downregulated	1	1	1	0.496087	-0.219042	0.0441839	0.0104123	435.344	102.592	0	0	0
Thbs1_Cd47	Thbs1	Cd47	THBS1	CD47	Downregulated	1	1	1	0.0120819	-0.20581	0.998281	0.0257617	9836.06	253.831	0	0	0
Thbs1_Itga3	Thbs1	Itga3	THBS1	ITGA3	Downregulated	1	1	1	0.0120819	0.00192552	0.998281	0.999684	9836.06	9849.89	0	0	0
Thbs1_Itgav	Thbs1	Itgav	THBS1	ITGAV	Downregulated	1	1	1	0.0120819	-0.118219	0.998281	0.146114	9836.06	1439.66	0	0	0
Thbs1_Itgb1	Thbs1	Itgb1	THBS1	ITGB1	Downregulated	1	1	1	0.0120819	0.0806755	0.998281	0.574008	9836.06	5655.7	0	0	0
Thbs1_Itgb6	Thbs1	Itgb6	THBS1	ITGB6	Downregulated	1	0	0	0.0120819		0.998281		9836.06		0
Thbs1_Itgb8	Thbs1	Itgb8	THBS1	ITGB8	Downregulated	1	1	1	0.0120819	0.169322	0.998281	0.0567948	9836.06	559.6	0	0	0
Thbs1_Lrp1	Thbs1	Lrp1	THBS1	LRP1	Downregulated	1	1	1	0.0120819	-0.058726	0.998281	0.626426	9836.06	6172.18	0	0	0
Thbs1_Ptprj	Thbs1	Ptprj	THBS1	PTPRJ	Downregulated	1	1	1	0.0120819	0.0756847	0.998281	0.559471	9836.06	5512.47	0	0	0
Vegfa_Itgav	Vegfa	Itgav	VEGFA	ITGAV	Downregulated	0	1	0		-0.118219		0.146114		1439.66		0
Vegfa_Nrp2	Vegfa	Nrp2	VEGFA	NRP2	Downregulated	0	1	0		-0.301998		2.19331e-07		0.00216107		1
Vegfc_Itgb1	Vegfc	Itgb1	VEGFC	ITGB1	Downregulated	0	1	0		0.0806755		0.574008		5655.7		0
Vegfc_Nrp2	Vegfc	Nrp2	VEGFC	NRP2	Downregulated	0	1	0		-0.301998		2.19331e-07		0.00216107		1

## Sheet: Hill2025
Ligand-receptor pair	Ligand mouse gene name	Receptor mouse gene name	Ligand human gene name	Receptor human gene name	Response to LPS	Hill2025_control_ligand	Hill2025_control_receptor	Hill2025_control_lr_pair
Ada_Dpp4	Ada	Dpp4	ADA	DPP4	Not altered	1	0	0
Adam10_Erbb2	Adam10	Erbb2	ADAM10	ERBB2	Not altered	1	0	0
Adam10_Itgav	Adam10	Itgav	ADAM10	ITGAV	Not altered	1	1	1
Adam10_Lrp1	Adam10	Lrp1	ADAM10	LRP1	Not altered	1	1	1
Adam10_Notch1	Adam10	Notch1	ADAM10	NOTCH1	Not altered	1	1	1
Adam10_Tspan14	Adam10	Tspan14	ADAM10	TSPAN14	Not altered	1	1	1
Adam10_Tspan15	Adam10	Tspan15	ADAM10	TSPAN15	Not altered	1	1	1
Adam12_Itgb1	Adam12	Itgb1	ADAM12	ITGB1	Not altered	0	1	0
Adam15_Itgav	Adam15	Itgav	ADAM15	ITGAV	Not altered	1	1	1
Adam15_Itgb1	Adam15	Itgb1	ADAM15	ITGB1	Not altered	1	1	1
Adam17_Aplp2	Adam17	Aplp2	ADAM17	APLP2	Not altered	1	1	1
Adam17_Cd9	Adam17	Cd9	ADAM17	CD9	Not altered	1	1	1
Adam17_Erbb4	Adam17	Erbb4	ADAM17	ERBB4	Not altered	1	1	1
Adam17_Itga6	Adam17	Itga6	ADAM17	ITGA6	Not altered	1	1	1
Adam17_Itgb1	Adam17	Itgb1	ADAM17	ITGB1	Not altered	1	1	1
Adam17_Itgb6	Adam17	Itgb6	ADAM17	ITGB6	Not altered	1	1	1
Adam17_Notch1	Adam17	Notch1	ADAM17	NOTCH1	Not altered	1	1	1
Adam17_Notch2	Adam17	Notch2	ADAM17	NOTCH2	Not altered	1	0	0
Adam9_Itga6	Adam9	Itga6	ADAM9	ITGA6	Not altered	1	1	1
Adam9_Itgav	Adam9	Itgav	ADAM9	ITGAV	Not altered	1	1	1
Adam9_Itgb1	Adam9	Itgb1	ADAM9	ITGB1	Not altered	1	1	1
Adcyap1_Adcyap1r1	Adcyap1	Adcyap1r1	ADCYAP1	ADCYAP1R1	Not altered	0	1	0
Adcyap1_Dpp4	Adcyap1	Dpp4	ADCYAP1	DPP4	Not altered	0	0	0
Agrn_Lrp4	Agrn	Lrp4	AGRN	LRP4	Not altered	1	1	1
Ang_Egfr	Ang	Egfr	ANG	EGFR	Not altered	0	1	0
Anxa2_Cd44	Anxa2	Cd44	ANXA2	CD44	Not altered	1	1	1
Apoe_Lrp1	Apoe	Lrp1	APOE	LRP1	Not altered	1	1	1
App_Cd47	App	Cd47	APP	CD47	Not altered	1	1	1
App_Dcc	App	Dcc	APP	DCC	Not altered	1	1	1
App_Lrp1	App	Lrp1	APP	LRP1	Not altered	1	1	1
App_Lrp4	App	Lrp4	APP	LRP4	Not altered	1	1	1
App_Notch1	App	Notch1	APP	NOTCH1	Not altered	1	1	1
App_Notch2	App	Notch2	APP	NOTCH2	Not altered	1	0	0
App_Tspan15	App	Tspan15	APP	TSPAN15	Not altered	1	1	1
Bdnf_Ntrk2	Bdnf	Ntrk2	BDNF	NTRK2	Not altered	0	1	0
Bdnf_Ntrk3	Bdnf	Ntrk3	BDNF	NTRK3	Not altered	0	1	0
Bgn_Cd44	Bgn	Cd44	BGN	CD44	Not altered	1	1	1
Bgn_P2rx4	Bgn	P2rx4	BGN	P2RX4	Not altered	1	1	1
Bgn_P2rx7	Bgn	P2rx7	BGN	P2RX7	Not altered	1	1	1
Bmp2_Bmpr1a	Bmp2	Bmpr1a	BMP2	BMPR1A	Not altered	0	0	0
Bmp2_Bmpr2	Bmp2	Bmpr2	BMP2	BMPR2	Not altered	0	1	0
Bmp4_Bmpr1a	Bmp4	Bmpr1a	BMP4	BMPR1A	Not altered	0	0	0
Bmp4_Bmpr2	Bmp4	Bmpr2	BMP4	BMPR2	Not altered	0	1	0
Bmp5_Bmpr1a	Bmp5	Bmpr1a	BMP5	BMPR1A	Not altered	0	0	0
Bmp5_Bmpr2	Bmp5	Bmpr2	BMP5	BMPR2	Not altered	0	1	0
Bmp6_Bmpr1a	Bmp6	Bmpr1a	BMP6	BMPR1A	Not altered	0	0	0
Bmp6_Bmpr2	Bmp6	Bmpr2	BMP6	BMPR2	Not altered	0	1	0
Bmp7_Bmpr1a	Bmp7	Bmpr1a	BMP7	BMPR1A	Not altered	0	0	0
Bmp7_Bmpr2	Bmp7	Bmpr2	BMP7	BMPR2	Not altered	0	1	0
Calm1_Grm4	Calm1	Grm4	CALM1	GRM4	Not altered	0	1	0
Calm2_Grm7	Calm2	Grm7	CALM2	GRM7	Not altered	0	1	0
Calm3_Grm7	Calm3	Grm7	CALM3	GRM7	Not altered	0	1	0
Calr_Lrp1	Calr	Lrp1	CALR	LRP1	Not altered	1	1	1
Ccn1_Itgam	Ccn1	Itgam	CCN1	ITGAM	Not altered	0	1	0
Ccn1_Itgav	Ccn1	Itgav	CCN1	ITGAV	Not altered	0	1	0
Cdh1_Egfr	Cdh1	Egfr	CDH1	EGFR	Not altered	0	1	0
Cdh1_Fgfr1	Cdh1	Fgfr1	CDH1	FGFR1	Not altered	0	0	0
Cdh1_Ptprj	Cdh1	Ptprj	CDH1	PTPRJ	Not altered	0	1	0
Cntn6_Notch1	Cntn6	Notch1	CNTN6	NOTCH1	Not altered	1	1	1
Col1a1_Cd44	Col1a1	Cd44	COL1A1	CD44	Not altered	1	1	1
Col1a1_Itgb1	Col1a1	Itgb1	COL1A1	ITGB1	Not altered	1	1	1
Col1a2_Cd44	Col1a2	Cd44	COL1A2	CD44	Not altered	1	1	1
Col1a2_Itgb1	Col1a2	Itgb1	COL1A2	ITGB1	Not altered	1	1	1
Col3a1_Itgb1	Col3a1	Itgb1	COL3A1	ITGB1	Not altered	1	1	1
Comp_Cd47	Comp	Cd47	COMP	CD47	Not altered	0	1	0
Comp_Itga7	Comp	Itga7	COMP	ITGA7	Not altered	0	1	0
Comp_Itgav	Comp	Itgav	COMP	ITGAV	Not altered	0	1	0
Comp_Notch1	Comp	Notch1	COMP	NOTCH1	Not altered	0	1	0
Ctsd_Lrp1	Ctsd	Lrp1	CTSD	LRP1	Not altered	0	1	0
Cx3cl1_Itgav	Cx3cl1	Itgav	CX3CL1	ITGAV	Not altered	1	1	1
Cx3cl1_Itgb1	Cx3cl1	Itgb1	CX3CL1	ITGB1	Not altered	1	1	1
Dll4_Notch1	Dll4	Notch1	DLL4	NOTCH1	Not altered	0	1	0
Dll4_Notch2	Dll4	Notch2	DLL4	NOTCH2	Not altered	0	0	0
Dscam_Dcc	Dscam	Dcc	DSCAM	DCC	Not altered	0	1	0
Efna1_Epha4	Efna1	Epha4	EFNA1	EPHA4	Not altered	1	1	1
Efna1_Epha5	Efna1	Epha5	EFNA1	EPHA5	Not altered	1	1	1
Efna1_Epha7	Efna1	Epha7	EFNA1	EPHA7	Not altered	1	1	1
Efna2_Epha4	Efna2	Epha4	EFNA2	EPHA4	Not altered	0	1	0
Efna2_Epha5	Efna2	Epha5	EFNA2	EPHA5	Not altered	0	1	0
Efna2_Epha7	Efna2	Epha7	EFNA2	EPHA7	Not altered	0	1	0
Efna3_Epha4	Efna3	Epha4	EFNA3	EPHA4	Not altered	1	1	1
Efna3_Epha5	Efna3	Epha5	EFNA3	EPHA5	Not altered	1	1	1
Efna3_Epha7	Efna3	Epha7	EFNA3	EPHA7	Not altered	1	1	1
Efna3_Ephb1	Efna3	Ephb1	EFNA3	EPHB1	Not altered	1	1	1
Efna3_Erbb2	Efna3	Erbb2	EFNA3	ERBB2	Not altered	1	0	0
Efna4_Epha4	Efna4	Epha4	EFNA4	EPHA4	Not altered	0	1	0
Efna4_Epha5	Efna4	Epha5	EFNA4	EPHA5	Not altered	0	1	0
Efna4_Epha7	Efna4	Epha7	EFNA4	EPHA7	Not altered	0	1	0
Efna5_Epha4	Efna5	Epha4	EFNA5	EPHA4	Not altered	1	1	1
Efna5_Epha5	Efna5	Epha5	EFNA5	EPHA5	Not altered	1	1	1
Efna5_Epha7	Efna5	Epha7	EFNA5	EPHA7	Not altered	1	1	1
Efna5_Ephb2	Efna5	Ephb2	EFNA5	EPHB2	Not altered	1	1	1
Efnb1_Egfr	Efnb1	Egfr	EFNB1	EGFR	Not altered	1	1	1
Efnb1_Epha4	Efnb1	Epha4	EFNB1	EPHA4	Not altered	1	1	1
Efnb1_Epha5	Efnb1	Epha5	EFNB1	EPHA5	Not altered	1	1	1
Efnb1_Epha7	Efnb1	Epha7	EFNB1	EPHA7	Not altered	1	1	1
Efnb1_Ephb1	Efnb1	Ephb1	EFNB1	EPHB1	Not altered	1	1	1
Efnb1_Ephb2	Efnb1	Ephb2	EFNB1	EPHB2	Not altered	1	1	1
Efnb1_Ephb3	Efnb1	Ephb3	EFNB1	EPHB3	Not altered	1	1	1
Efnb1_Ephb6	Efnb1	Ephb6	EFNB1	EPHB6	Not altered	1	1	1
Efnb2_Epha4	Efnb2	Epha4	EFNB2	EPHA4	Not altered	1	1	1
Efnb2_Epha7	Efnb2	Epha7	EFNB2	EPHA7	Not altered	1	1	1
Efnb2_Ephb1	Efnb2	Ephb1	EFNB2	EPHB1	Not altered	1	1	1
Efnb2_Ephb2	Efnb2	Ephb2	EFNB2	EPHB2	Not altered	1	1	1
Efnb2_Ephb3	Efnb2	Ephb3	EFNB2	EPHB3	Not altered	1	1	1
Efnb2_Ephb6	Efnb2	Ephb6	EFNB2	EPHB6	Not altered	1	1	1
Efnb3_Epha4	Efnb3	Epha4	EFNB3	EPHA4	Not altered	1	1	1
Efnb3_Ephb1	Efnb3	Ephb1	EFNB3	EPHB1	Not altered	1	1	1
Efnb3_Ephb2	Efnb3	Ephb2	EFNB3	EPHB2	Not altered	1	1	1
Efnb3_Ephb3	Efnb3	Ephb3	EFNB3	EPHB3	Not altered	1	1	1
Efnb3_Ephb6	Efnb3	Ephb6	EFNB3	EPHB6	Not altered	1	1	1
Egfl7_Itgav	Egfl7	Itgav	EGFL7	ITGAV	Not altered	0	1	0
Egfl7_Notch1	Egfl7	Notch1	EGFL7	NOTCH1	Not altered	0	1	0
Egfl7_Notch2	Egfl7	Notch2	EGFL7	NOTCH2	Not altered	0	0	0
Fbln1_Itgb1	Fbln1	Itgb1	FBLN1	ITGB1	Not altered	1	1	1
Fbn1_Itgav	Fbn1	Itgav	FBN1	ITGAV	Not altered	1	1	1
Fgf1_Cd44	Fgf1	Cd44	FGF1	CD44	Not altered	1	1	1
Fgf1_Fgfr1	Fgf1	Fgfr1	FGF1	FGFR1	Not altered	1	0	0
Fgf1_Fgfr3	Fgf1	Fgfr3	FGF1	FGFR3	Not altered	1	1	1
Fgf11_Fgfr1	Fgf11	Fgfr1	FGF11	FGFR1	Not altered	0	0	0
Fgf11_Fgfr3	Fgf11	Fgfr3	FGF11	FGFR3	Not altered	0	1	0
Fgf12_Fgfr1	Fgf12	Fgfr1	FGF12	FGFR1	Not altered	1	0	0
Fgf12_Fgfr3	Fgf12	Fgfr3	FGF12	FGFR3	Not altered	1	1	1
Fgf13_Fgfr1	Fgf13	Fgfr1	FGF13	FGFR1	Not altered	1	0	0
Fgf13_Fgfr3	Fgf13	Fgfr3	FGF13	FGFR3	Not altered	1	1	1
Fgf14_Fgfr1	Fgf14	Fgfr1	FGF14	FGFR1	Not altered	0	0	0
Fgf14_Fgfr3	Fgf14	Fgfr3	FGF14	FGFR3	Not altered	0	1	0
Fgf2_Cd44	Fgf2	Cd44	FGF2	CD44	Not altered	1	1	1
Fgf2_Fgfr1	Fgf2	Fgfr1	FGF2	FGFR1	Not altered	1	0	0
Fgf2_Fgfr3	Fgf2	Fgfr3	FGF2	FGFR3	Not altered	1	1	1
Fgf2_Itgav	Fgf2	Itgav	FGF2	ITGAV	Not altered	1	1	1
Fgf2_Notch1	Fgf2	Notch1	FGF2	NOTCH1	Not altered	1	1	1
Fn1_Cd44	Fn1	Cd44	FN1	CD44	Not altered	1	1	1
Fn1_Itga3	Fn1	Itga3	FN1	ITGA3	Not altered	1	1	1
Fn1_Itgb1	Fn1	Itgb1	FN1	ITGB1	Not altered	1	1	1
Gdf10_Bmpr1a	Gdf10	Bmpr1a	GDF10	BMPR1A	Not altered	0	0	0
Gdf11_Acvr1b	Gdf11	Acvr1b	GDF11	ACVR1B	Not altered	0	0	0
Gnai2_Cnr1	Gnai2	Cnr1	GNAI2	CNR1	Not altered	1	1	1
Hgf_Cd44	Hgf	Cd44	HGF	CD44	Not altered	0	1	0
Hgf_Itgb1	Hgf	Itgb1	HGF	ITGB1	Not altered	0	1	0
Hgf_Nrp2	Hgf	Nrp2	HGF	NRP2	Not altered	0	1	0
Hgf_Plxnb1	Hgf	Plxnb1	HGF	PLXNB1	Not altered	0	1	0
Hmgb1_Itgam	Hmgb1	Itgam		ITGAM	Not altered	0	1	0
Hmgb1_Itgav	Hmgb1	Itgav		ITGAV	Not altered	0	1	0
Hsp90aa1_Egfr	Hsp90aa1	Egfr	HSP90AA1	EGFR	Not altered	1	1	1
Hsp90aa1_Fgfr3	Hsp90aa1	Fgfr3	HSP90AA1	FGFR3	Not altered	1	1	1
Hsp90aa1_Lrp1	Hsp90aa1	Lrp1	HSP90AA1	LRP1	Not altered	1	1	1
Hsp90b1_Lrp1	Hsp90b1	Lrp1	HSP90B1	LRP1	Not altered	1	1	1
Hspa1b_Lrp1	Hspa1b	Lrp1	HSPA1A	LRP1	Not altered	0	1	0
Hspg2_Itgb1	Hspg2	Itgb1	HSPG2	ITGB1	Not altered	1	1	1
Hspg2_Ptprs	Hspg2	Ptprs	HSPG2	PTPRS	Not altered	1	1	1
Icam2_Itgam	Icam2	Itgam	ICAM2	ITGAM	Not altered	1	1	1
Igf1_Itgav	Igf1	Itgav	IGF1	ITGAV	Not altered	0	1	0
Igf2_Igf2r	Igf2	Igf2r	IGF2	IGF2R	Not altered	0	1	0
Il33_Il1rap	Il33	Il1rap	IL33	IL1RAP	Not altered	0	0	0
Inhba_Acvr1b	Inhba	Acvr1b	INHBA	ACVR1B	Not altered	0	0	0
Itgb1bp1_Itgb1	Itgb1bp1	Itgb1	ITGB1BP1	ITGB1	Not altered	0	1	0
Jag1_Notch1	Jag1	Notch1	JAG1	NOTCH1	Not altered	1	1	1
Jag1_Notch2	Jag1	Notch2	JAG1	NOTCH2	Not altered	1	0	0
Jag2_Notch1	Jag2	Notch1	JAG2	NOTCH1	Not altered	0	1	0
Jag2_Notch2	Jag2	Notch2	JAG2	NOTCH2	Not altered	0	0	0
Jam2_Itgb1	Jam2	Itgb1	JAM2	ITGB1	Not altered	1	1	1
Jam3_Itgam	Jam3	Itgam	JAM3	ITGAM	Not altered	1	1	1
Jam3_Itgb1	Jam3	Itgb1	JAM3	ITGB1	Not altered	1	1	1
L1cam_Erbb2	L1cam	Erbb2	L1CAM	ERBB2	Not altered	1	0	0
L1cam_Itgav	L1cam	Itgav	L1CAM	ITGAV	Not altered	1	1	1
L1cam_Itgb1	L1cam	Itgb1	L1CAM	ITGB1	Not altered	1	1	1
Lama1_Itga7	Lama1	Itga7	LAMA1	ITGA7	Not altered	1	1	1
Lama1_Itgb1	Lama1	Itgb1	LAMA1	ITGB1	Not altered	1	1	1
Lama2_Itga7	Lama2	Itga7	LAMA2	ITGA7	Not altered	1	1	1
Lama2_Itgb1	Lama2	Itgb1	LAMA2	ITGB1	Not altered	1	1	1
Lama4_Itgb1	Lama4	Itgb1	LAMA4	ITGB1	Not altered	1	1	1
Lama5_Bcam	Lama5	Bcam	LAMA5	BCAM	Not altered	1	1	1
Lamb1_Itga6	Lamb1	Itga6	LAMB1	ITGA6	Not altered	1	1	1
Lamb1_Itgb1	Lamb1	Itgb1	LAMB1	ITGB1	Not altered	1	1	1
Lamc2_Itga3	Lamc2	Itga3	LAMC2	ITGA3	Not altered	0	1	0
Lamc2_Itga6	Lamc2	Itga6	LAMC2	ITGA6	Not altered	0	1	0
Lamc2_Itgb1	Lamc2	Itgb1	LAMC2	ITGB1	Not altered	0	1	0
Lgals8_Itga3	Lgals8	Itga3	LGALS8	ITGA3	Not altered	1	1	1
Lrig1_Egfr	Lrig1	Egfr	LRIG1	EGFR	Not altered	1	1	1
Mdk_Itgb1	Mdk	Itgb1	MDK	ITGB1	Not altered	1	1	1
Mdk_Lrp1	Mdk	Lrp1	MDK	LRP1	Not altered	1	1	1
Mfge8_Itgav	Mfge8	Itgav	MFGE8	ITGAV	Not altered	1	1	1
Mfge8_Itgb1	Mfge8	Itgb1	MFGE8	ITGB1	Not altered	1	1	1
Mfge8_Pdgfrb	Mfge8	Pdgfrb	MFGE8	PDGFRB	Not altered	1	1	1
Mfng_Notch1	Mfng	Notch1	MFNG	NOTCH1	Not altered	0	1	0
Mif_Cd44	Mif	Cd44	MIF	CD44	Not altered	1	1	1
Mmp2_Itgav	Mmp2	Itgav	MMP2	ITGAV	Not altered	1	1	1
Mmp2_Itgb1	Mmp2	Itgb1	MMP2	ITGB1	Not altered	1	1	1
Ncam1_Fgfr1	Ncam1	Fgfr1	NCAM1	FGFR1	Not altered	1	0	0
Npnt_Itgb1	Npnt	Itgb1	NPNT	ITGB1	Not altered	0	1	0
Npy_Dpp4	Npy	Dpp4	NPY	DPP4	Not altered	0	0	0
Nrg1_Egfr	Nrg1	Egfr	NRG1	EGFR	Not altered	0	1	0
Nrg1_Erbb2	Nrg1	Erbb2	NRG1	ERBB2	Not altered	0	0	0
Nrg1_Erbb4	Nrg1	Erbb4	NRG1	ERBB4	Not altered	0	1	0
Nrg2_Erbb4	Nrg2	Erbb4	NRG2	ERBB4	Not altered	0	1	0
Nrg3_Erbb4	Nrg3	Erbb4	NRG3	ERBB4	Not altered	0	1	0
Ntn1_Dcc	Ntn1	Dcc	NTN1	DCC	Not altered	0	1	0
Ntn1_Neo1	Ntn1	Neo1	NTN1	NEO1	Not altered	0	1	0
Ntn1_Unc5a	Ntn1	Unc5a	NTN1	UNC5A	Not altered	0	1	0
Ntn1_Unc5c	Ntn1	Unc5c	NTN1	UNC5C	Not altered	0	1	0
Ntn3_Dcc	Ntn3	Dcc	NTN3	DCC	Not altered	0	1	0
Ntn3_Neo1	Ntn3	Neo1	NTN3	NEO1	Not altered	0	1	0
Ntng1_Lrrc4c	Ntng1	Lrrc4c	NTNG1	LRRC4C	Not altered	1	1	1
Ntng2_Lrrc4c	Ntng2	Lrrc4c	NTNG2	LRRC4C	Not altered	1	1	1
Omg_Lingo1	Omg	Lingo1	OMG	LINGO1	Not altered	1	1	1
Pdgfa_Pdgfrb	Pdgfa	Pdgfrb	PDGFA	PDGFRB	Not altered	0	1	0
Pdgfb_Lrp1	Pdgfb	Lrp1	PDGFB	LRP1	Not altered	0	1	0
Pdgfb_Pdgfrb	Pdgfb	Pdgfrb	PDGFB	PDGFRB	Not altered	0	1	0
Pdgfc_Pdgfrb	Pdgfc	Pdgfrb	PDGFC	PDGFRB	Not altered	0	1	0
Pgf_Egfr	Pgf	Egfr	PGF	EGFR	Not altered	0	1	0
Pgf_Nrp2	Pgf	Nrp2	PGF	NRP2	Not altered	0	1	0
Plau_Igf2r	Plau	Igf2r	PLAU	IGF2R	Not altered	0	1	0
Plau_Lrp1	Plau	Lrp1	PLAU	LRP1	Not altered	0	1	0
Pon2_Htr2a	Pon2	Htr2a	PON2	HTR2A	Not altered	1	1	1
Postn_Egfr	Postn	Egfr	POSTN	EGFR	Not altered	0	1	0
Postn_Itgav	Postn	Itgav	POSTN	ITGAV	Not altered	0	1	0
Postn_Itgb1	Postn	Itgb1	POSTN	ITGB1	Not altered	0	1	0
Pros1_Mertk	Pros1	Mertk	PROS1	MERTK	Not altered	1	1	1
Psap_Gpr37	Psap	Gpr37	PSAP	GPR37	Not altered	1	1	1
Psap_Gpr37l1	Psap	Gpr37l1	PSAP	GPR37L1	Not altered	1	1	1
Psap_Lrp1	Psap	Lrp1	PSAP	LRP1	Not altered	1	1	1
Psen1_Ephb2	Psen1	Ephb2	PSEN1	EPHB2	Not altered	1	1	1
Psen1_Erbb4	Psen1	Erbb4	PSEN1	ERBB4	Not altered	1	1	1
Psen1_Notch1	Psen1	Notch1	PSEN1	NOTCH1	Not altered	1	1	1
Psen1_Notch2	Psen1	Notch2	PSEN1	NOTCH2	Not altered	1	0	0
Psen2_Notch2	Psen2	Notch2	PSEN2	NOTCH2	Not altered	1	0	0
Reln_Itga3	Reln	Itga3	RELN	ITGA3	Not altered	0	1	0
Reln_Itgb1	Reln	Itgb1	RELN	ITGB1	Not altered	0	1	0
Reln_Notch1	Reln	Notch1	RELN	NOTCH1	Not altered	0	1	0
Rgma_Neo1	Rgma	Neo1	RGMA	NEO1	Not altered	1	1	1
Rgmb_Neo1	Rgmb	Neo1	RGMB	NEO1	Not altered	1	1	1
Rtn4_Lingo1	Rtn4	Lingo1	RTN4	LINGO1	Not altered	1	1	1
S100b_Alcam	S100b	Alcam	S100B	ALCAM	Not altered	1	1	1
S100b_Fgfr1	S100b	Fgfr1	S100B	FGFR1	Not altered	1	0	0
Sema3a_Nrp2	Sema3a	Nrp2	SEMA3A	NRP2	Not altered	0	1	0
Sema3a_Plxna1	Sema3a	Plxna1	SEMA3A	PLXNA1	Not altered	0	1	0
Sema3a_Plxna2	Sema3a	Plxna2	SEMA3A	PLXNA2	Not altered	0	1	0
Sema3a_Plxna4	Sema3a	Plxna4	SEMA3A	PLXNA4	Not altered	0	1	0
Sema3e_Plxna1	Sema3e	Plxna1	SEMA3E	PLXNA1	Not altered	0	1	0
Sema3e_Plxnd1	Sema3e	Plxnd1	SEMA3E	PLXND1	Not altered	0	1	0
Sema4a_Plxnb1	Sema4a	Plxnb1	SEMA4A	PLXNB1	Not altered	1	1	1
Sema4a_Plxnb2	Sema4a	Plxnb2	SEMA4A	PLXNB2	Not altered	1	1	1
Sema4a_Plxnd1	Sema4a	Plxnd1	SEMA4A	PLXND1	Not altered	1	1	1
Sema4c_Plxnb2	Sema4c	Plxnb2	SEMA4C	PLXNB2	Not altered	1	1	1
Sema4d_Erbb2	Sema4d	Erbb2	SEMA4D	ERBB2	Not altered	1	0	0
Sema4d_Plxna2	Sema4d	Plxna2	SEMA4D	PLXNA2	Not altered	1	1	1
Sema4d_Plxnb1	Sema4d	Plxnb1	SEMA4D	PLXNB1	Not altered	1	1	1
Sema4d_Plxnb2	Sema4d	Plxnb2	SEMA4D	PLXNB2	Not altered	1	1	1
Sema4g_Plxnb2	Sema4g	Plxnb2	SEMA4G	PLXNB2	Not altered	0	1	0
Sema5a_Plxna1	Sema5a	Plxna1	SEMA5A	PLXNA1	Not altered	0	1	0
Sema6a_Plxna2	Sema6a	Plxna2	SEMA6A	PLXNA2	Not altered	1	1	1
Sema6a_Plxna4	Sema6a	Plxna4	SEMA6A	PLXNA4	Not altered	1	1	1
Sema6b_Plxna4	Sema6b	Plxna4	SEMA6B	PLXNA4	Not altered	1	1	1
Sema6c_Plxna1	Sema6c	Plxna1	SEMA6C	PLXNA1	Not altered	0	1	0
Slit1_Plxna1	Slit1	Plxna1	SLIT1	PLXNA1	Not altered	1	1	1
Slit1_Robo1	Slit1	Robo1	SLIT1	ROBO1	Not altered	1	1	1
Slit1_Robo2	Slit1	Robo2	SLIT1	ROBO2	Not altered	1	0	0
Slit3_Plxna1	Slit3	Plxna1	SLIT3	PLXNA1	Not altered	0	1	0
Slit3_Robo1	Slit3	Robo1	SLIT3	ROBO1	Not altered	0	1	0
Slit3_Robo2	Slit3	Robo2	SLIT3	ROBO2	Not altered	0	0	0
Tgfb1_Itgb1	Tgfb1	Itgb1	TGFB1	ITGB1	Not altered	1	1	1
Tgfb1_Itgb8	Tgfb1	Itgb8	TGFB1	ITGB8	Not altered	1	1	1
Tln1_Itgb1	Tln1	Itgb1	TLN1	ITGB1	Not altered	1	1	1
Tnc_Egfr	Tnc	Egfr	TNC	EGFR	Not altered	1	1	1
Tnc_Itga7	Tnc	Itga7	TNC	ITGA7	Not altered	1	1	1
Tnc_Itgav	Tnc	Itgav	TNC	ITGAV	Not altered	1	1	1
Tnc_Itgb1	Tnc	Itgb1	TNC	ITGB1	Not altered	1	1	1
Tnc_Itgb6	Tnc	Itgb6	TNC	ITGB6	Not altered	1	1	1
Tnfsf12_Egfr	Tnfsf12	Egfr	TNFSF12	EGFR	Not altered	0	1	0
Trf_Tfrc	Trf	Tfrc	TF	TFRC	Not altered	0	1	0
Vim_Cd44	Vim	Cd44	VIM	CD44	Not altered	1	1	1
Vip_Adcyap1r1	Vip	Adcyap1r1	VIP	ADCYAP1R1	Not altered	0	1	0
Vip_Dpp4	Vip	Dpp4	VIP	DPP4	Not altered	0	0	0
Vtn_Itgav	Vtn	Itgav	VTN	ITGAV	Not altered	1	1	1
Vwf_Itgav	Vwf	Itgav	VWF	ITGAV	Not altered	1	1	1
Vwf_Lrp1	Vwf	Lrp1	VWF	LRP1	Not altered	1	1	1
Wnt4_Fzd2	Wnt4	Fzd2	WNT4	FZD2	Not altered	0	0	0
Wnt4_Fzd7	Wnt4	Fzd7	WNT4	FZD7	Not altered	0	1	0
Wnt5a_Fzd2	Wnt5a	Fzd2	WNT5A	FZD2	Not altered	0	0	0
Wnt5a_Fzd7	Wnt5a	Fzd7	WNT5A	FZD7	Not altered	0	1	0
Wnt5a_Notch1	Wnt5a	Notch1	WNT5A	NOTCH1	Not altered	0	1	0
Wnt7b_Fzd7	Wnt7b	Fzd7	WNT7B	FZD7	Not altered	0	1	0
Wnt9a_Egfr	Wnt9a	Egfr	WNT9A	EGFR	Not altered	0	1	0
Wnt9a_Fzd7	Wnt9a	Fzd7	WNT9A	FZD7	Not altered	0	1	0
Angpt2_Itgav	Angpt2	Itgav	ANGPT2	ITGAV	Upregulated	1	1	1
Angpt2_Itgb1	Angpt2	Itgb1	ANGPT2	ITGB1	Upregulated	1	1	1
Ccn2_Egfr	Ccn2	Egfr	CCN2	EGFR	Upregulated	1	1	1
Ccn2_Itgam	Ccn2	Itgam	CCN2	ITGAM	Upregulated	1	1	1
Ccn2_Lrp1	Ccn2	Lrp1	CCN2	LRP1	Upregulated	1	1	1
Cd14_Itgb1	Cd14	Itgb1	CD14	ITGB1	Upregulated	1	1	1
Cfh_Itgam	Cfh	Itgam		ITGAM	Upregulated	0	1	0
Col4a1_Itgb1	Col4a1	Itgb1	COL4A1	ITGB1	Upregulated	1	1	1
Col4a2_Itgb1	Col4a2	Itgb1	COL4A2	ITGB1	Upregulated	1	1	1
Dlk2_Notch1	Dlk2	Notch1	DLK2	NOTCH1	Upregulated	0	1	0
Dll1_Notch1	Dll1	Notch1	DLL1	NOTCH1	Upregulated	0	1	0
Dll1_Notch2	Dll1	Notch2	DLL1	NOTCH2	Upregulated	0	0	0
Hbegf_Cd9	Hbegf	Cd9	HBEGF	CD9	Upregulated	0	1	0
Hbegf_Egfr	Hbegf	Egfr	HBEGF	EGFR	Upregulated	0	1	0
Hbegf_Erbb2	Hbegf	Erbb2	HBEGF	ERBB2	Upregulated	0	0	0
Hbegf_Erbb4	Hbegf	Erbb4	HBEGF	ERBB4	Upregulated	0	1	0
Icam1_Itgam	Icam1	Itgam	ICAM1	ITGAM	Upregulated	1	1	1
Icam1_Itgav	Icam1	Itgav	ICAM1	ITGAV	Upregulated	1	1	1
Lcn2_Slc22a17	Lcn2	Slc22a17	LCN2	SLC22A17	Upregulated	1	1	1
Lgals3bp_Itgb1	Lgals3bp	Itgb1	LGALS3BP	ITGB1	Upregulated	1	1	1
Plat_Itgam	Plat	Itgam	PLAT	ITGAM	Upregulated	1	1	1
Plat_Lrp1	Plat	Lrp1	PLAT	LRP1	Upregulated	1	1	1
Prg4_Cd44	Prg4	Cd44	PRG4	CD44	Upregulated	0	1	0
Sema3f_Nrp2	Sema3f	Nrp2	SEMA3F	NRP2	Upregulated	0	1	0
Sema3f_Plxna3	Sema3f	Plxna3	SEMA3F	PLXNA3	Upregulated	0	1	0
Sema3g_Nrp2	Sema3g	Nrp2	SEMA3G	NRP2	Upregulated	1	1	1
Sema3g_Plxna4	Sema3g	Plxna4	SEMA3G	PLXNA4	Upregulated	1	1	1
Sema6d_Nrcam	Sema6d	Nrcam	SEMA6D	NRCAM	Upregulated	0	1	0
Sema6d_Plxna1	Sema6d	Plxna1	SEMA6D	PLXNA1	Upregulated	0	1	0
Sema6d_Plxna4	Sema6d	Plxna4	SEMA6D	PLXNA4	Upregulated	0	1	0
Sema7a_Itgb1	Sema7a	Itgb1	SEMA7A	ITGB1	Upregulated	1	1	1
Spp1_Cd44	Spp1	Cd44	SPP1	CD44	Upregulated	1	1	1
Spp1_Itgav	Spp1	Itgav	SPP1	ITGAV	Upregulated	1	1	1
Spp1_Itgb1	Spp1	Itgb1	SPP1	ITGB1	Upregulated	1	1	1
Tgfa_Egfr	Tgfa	Egfr	TGFA	EGFR	Upregulated	0	1	0
Tgfa_Erbb2	Tgfa	Erbb2	TGFA	ERBB2	Upregulated	0	0	0
Tgfa_Erbb4	Tgfa	Erbb4	TGFA	ERBB4	Upregulated	0	1	0
Timp1_Itgb1	Timp1	Itgb1	TIMP1	ITGB1	Upregulated	0	1	0
Timp1_Lrp1	Timp1	Lrp1	TIMP1	LRP1	Upregulated	0	1	0
Vcam1_Itgb1	Vcam1	Itgb1	VCAM1	ITGB1	Upregulated	1	1	1
Vcan_Cd44	Vcan	Cd44	VCAN	CD44	Upregulated	1	1	1
Vcan_Egfr	Vcan	Egfr	VCAN	EGFR	Upregulated	1	1	1
C3_Itgam	C3	Itgam	C3	ITGAM	Induced	1	1	1
C3_Lrp1	C3	Lrp1	C3	LRP1	Induced	1	1	1
Cxcl10_Dpp4	Cxcl10	Dpp4	CXCL10	DPP4	Induced	0	0	0
Cxcl9_Dpp4	Cxcl9	Dpp4	CXCL9	DPP4	Induced	0	0	0
Lgals3_Itga3	Lgals3	Itga3	LGALS3	ITGA3	Induced	1	1	1
Lgals3_Itgb1	Lgals3	Itgb1	LGALS3	ITGB1	Induced	1	1	1
Lgals3_Mertk	Lgals3	Mertk	LGALS3	MERTK	Induced	1	1	1
Serpine1_Lrp1	Serpine1	Lrp1	SERPINE1	LRP1	Induced	0	1	0
Serpine1_Lrp1b	Serpine1	Lrp1b	SERPINE1	LRP1B	Induced	0	1	0
Vegfd_Nrp2	Vegfd	Nrp2	VEGFD	NRP2	Induced	0	1	0
Wnt10b_Fzd7	Wnt10b	Fzd7	WNT10B	FZD7	Induced	0	1	0
Bsg_Cd44	Bsg	Cd44	BSG	CD44	Downregulated	1	1	1
Ccn3_Notch1	Ccn3	Notch1	CCN3	NOTCH1	Downregulated	0	1	0
Col4a5_Itgb1	Col4a5	Itgb1	COL4A5	ITGB1	Downregulated	1	1	1
Col4a6_Itgb1	Col4a6	Itgb1	COL4A6	ITGB1	Downregulated	0	1	0
Ctf1_Il6st	Ctf1	Il6st	CTF1	IL6ST	Downregulated	0	1	0
Cxcl12_Dpp4	Cxcl12	Dpp4	CXCL12	DPP4	Downregulated	0	0	0
Cxcl12_Itgav	Cxcl12	Itgav	CXCL12	ITGAV	Downregulated	0	1	0
Cxcl12_Itgb1	Cxcl12	Itgb1	CXCL12	ITGB1	Downregulated	0	1	0
Gas6_Mertk	Gas6	Mertk	GAS6	MERTK	Downregulated	1	1	1
Mfap2_Notch1	Mfap2	Notch1	MFAP2	NOTCH1	Downregulated	0	1	0
Pdgfd_Pdgfrb	Pdgfd	Pdgfrb	PDGFD	PDGFRB	Downregulated	0	1	0
Sema3b_Nrp2	Sema3b	Nrp2	SEMA3B	NRP2	Downregulated	0	1	0
Sema3b_Plxna1	Sema3b	Plxna1	SEMA3B	PLXNA1	Downregulated	0	1	0
Sema3c_Nrp2	Sema3c	Nrp2	SEMA3C	NRP2	Downregulated	0	1	0
Sema3c_Plxna4	Sema3c	Plxna4	SEMA3C	PLXNA4	Downregulated	0	1	0
Sema3c_Plxnb1	Sema3c	Plxnb1	SEMA3C	PLXNB1	Downregulated	0	1	0
Sema3c_Plxnd1	Sema3c	Plxnd1	SEMA3C	PLXND1	Downregulated	0	1	0
Sfrp1_Fzd2	Sfrp1	Fzd2	SFRP1	FZD2	Downregulated	1	0	0
Slit2_Plxna1	Slit2	Plxna1	SLIT2	PLXNA1	Downregulated	0	1	0
Slit2_Robo1	Slit2	Robo1	SLIT2	ROBO1	Downregulated	0	1	0
Slit2_Robo2	Slit2	Robo2	SLIT2	ROBO2	Downregulated	0	0	0
Thbs1_Cd47	Thbs1	Cd47	THBS1	CD47	Downregulated	1	1	1
Thbs1_Itga3	Thbs1	Itga3	THBS1	ITGA3	Downregulated	1	1	1
Thbs1_Itgav	Thbs1	Itgav	THBS1	ITGAV	Downregulated	1	1	1
Thbs1_Itgb1	Thbs1	Itgb1	THBS1	ITGB1	Downregulated	1	1	1
Thbs1_Itgb6	Thbs1	Itgb6	THBS1	ITGB6	Downregulated	1	1	1
Thbs1_Itgb8	Thbs1	Itgb8	THBS1	ITGB8	Downregulated	1	1	1
Thbs1_Lrp1	Thbs1	Lrp1	THBS1	LRP1	Downregulated	1	1	1
Thbs1_Ptprj	Thbs1	Ptprj	THBS1	PTPRJ	Downregulated	1	1	1
Vegfa_Itgav	Vegfa	Itgav	VEGFA	ITGAV	Downregulated	0	1	0
Vegfa_Nrp2	Vegfa	Nrp2	VEGFA	NRP2	Downregulated	0	1	0
Vegfc_Itgb1	Vegfc	Itgb1	VEGFC	ITGB1	Downregulated	0	1	0
Vegfc_Nrp2	Vegfc	Nrp2	VEGFC	NRP2	Downregulated	0	1	0

## Sheet: Combined_Identified
All four datasets (34)	Wojtas, Yang and Macnair (16)	Hill, Yang and Macnair (5)	Hill, Wojtas and Macnair (5)	Hill, Wojtas and Yang (89)	Yang and Macnair (12)	Wojtas and Macnair (3)	Wojtas and Yang (34)	Hill and Macnair (4)	Hill and Yang (2)	Hill and Wojtas (36)	Macnair only (2)	Yang only (25)	Wojtas only (42)	Hill only (16)	Endfoot LR pairs not found in external datasets (46)
Adam10_Itgav	Adam17_Notch2	Efna1_Epha4	Efnb1_Epha5	Adam10_Lrp1	Nrg2_Erbb4	Ccn1_Itgav	Adam10_Erbb2	Efna1_Epha5	Fgf13_Fgfr3	Apoe_Lrp1	Calm2_Grm7	Adam12_Itgb1	Ada_Dpp4	Adam17_Itgb6	Adcyap1_Adcyap1r1
Adam15_Itgav	Bmp6_Bmpr2	Efna5_Epha4	Efnb1_Epha7	Adam10_Notch1	Sema3e_Plxna1	Ntn1_Unc5c	App_Notch2	Efna1_Epha7	Rgmb_Neo1	Col1a1_Cd44	Pdgfc_Pdgfrb	Dscam_Dcc	Bmp5_Bmpr1a	Cntn6_Notch1	Adcyap1_Dpp4
Adam17_Erbb4	Dll4_Notch2	Efna5_Ephb2	Efnb2_Epha7	Adam10_Tspan14	Sema3e_Plxnd1	Pdgfa_Pdgfrb	Bmp6_Bmpr1a	Efna5_Epha5		Col1a1_Itgb1		Fgf13_Fgfr1	Bmp5_Bmpr2	Efna3_Epha4	Ang_Egfr
Adam17_Itga6	Egfl7_Itgav	Efnb1_Ephb1	Mfge8_Pdgfrb	Adam10_Tspan15	Sema6c_Plxna1		Dll4_Notch1	Efna5_Epha7		Col3a1_Itgb1		Fgf14_Fgfr1	Bmp7_Bmpr1a	Efna3_Epha5	Bdnf_Ntrk2
Adam9_Itga6	Egfl7_Notch2	Efnb2_Ephb1	Ccn2_Egfr	Adam15_Itgb1	Dll1_Notch2		Egfl7_Notch1			Efnb1_Ephb6		Fgf14_Fgfr3	Bmp7_Bmpr2	Efna3_Epha7	Bdnf_Ntrk3
Adam9_Itgav	Jag2_Notch2			Adam17_Aplp2	Hbegf_Egfr		Fgf1_Fgfr1			Efnb2_Ephb6		Hspa1b_Lrp1	Calm3_Grm7	Efna3_Ephb1	Bmp2_Bmpr1a
Cx3cl1_Itgav	Psen1_Notch2			Adam17_Cd9	Hbegf_Erbb4		Fgf12_Fgfr1			Gnai2_Cnr1		Mfng_Notch1	Ccn1_Itgam	Efnb3_Epha4	Bmp2_Bmpr2
Efnb1_Egfr	Psen2_Notch2			Adam17_Itgb1	Serpine1_Lrp1b		Fgf2_Fgfr1			Icam2_Itgam		Nrg1_Egfr	Cdh1_Egfr	Efnb3_Ephb1	Bmp4_Bmpr1a
Efnb1_Epha4	Sema5a_Plxna1			Adam17_Notch1	Vegfd_Nrp2		Gdf11_Acvr1b			Jam3_Itgam		Nrg1_Erbb2	Cdh1_Fgfr1	Efnb3_Ephb2	Bmp4_Bmpr2
Efnb1_Ephb2	Slit3_Plxna1			Adam9_Itgb1	Vegfa_Itgav		Itgb1bp1_Itgb1			L1cam_Itgav		Nrg1_Erbb4	Cdh1_Ptprj	Efnb3_Ephb3	Calm1_Grm4
Efnb1_Ephb3	Slit3_Robo1			Agrn_Lrp4	Vegfa_Nrp2		Jag1_Notch2			L1cam_Itgb1		Nrg3_Erbb4	Ctsd_Lrp1	Efnb3_Ephb6	Comp_Cd47
Efnb2_Epha4	Slit3_Robo2			Anxa2_Cd44	Vegfc_Nrp2		Jag2_Notch1			Lama2_Itga7		Pgf_Egfr	Hgf_Cd44	Sema4a_Plxnb1	Comp_Itga7
Efnb2_Ephb2	Vip_Adcyap1r1			App_Cd47			Ncam1_Fgfr1			Lama2_Itgb1		Pgf_Nrp2	Hgf_Itgb1	Sema4a_Plxnb2	Comp_Itgav
Efnb2_Ephb3	Sema3f_Nrp2			App_Dcc			Npnt_Itgb1			Mif_Cd44		Sema3a_Nrp2	Hgf_Nrp2	Sema4a_Plxnd1	Comp_Notch1
Fbn1_Itgav	Sema3b_Nrp2			App_Lrp1			Pdgfb_Lrp1			Mmp2_Itgav		Sema3a_Plxna1	Hgf_Plxnb1	Tnc_Itgb6	Efna2_Epha4
Fgf1_Fgfr3	Sema3b_Plxna1			App_Lrp4			Reln_Itga3			Mmp2_Itgb1		Sema3a_Plxna2	Igf1_Itgav	Thbs1_Itgb6	Efna2_Epha5
Fgf2_Fgfr3				App_Notch1			Reln_Itgb1			Pon2_Htr2a		Sema3a_Plxna4	Igf2_Igf2r		Efna2_Epha7
Fgf2_Itgav				App_Tspan15			Reln_Notch1			Tnc_Egfr		Dll1_Notch1	Il33_Il1rap		Efna3_Erbb2
Hsp90aa1_Egfr				Bgn_Cd44			S100b_Fgfr1			Tnc_Itga7		Hbegf_Cd9	L1cam_Erbb2		Efna4_Epha4
Hsp90aa1_Fgfr3				Bgn_P2rx4			Sema4d_Erbb2			Tnc_Itgav		Hbegf_Erbb2	Npy_Dpp4		Efna4_Epha5
Lamb1_Itga6				Bgn_P2rx7			Slit1_Robo2			Tnc_Itgb1		Sema6d_Nrcam	Ntn1_Dcc		Efna4_Epha7
Lrig1_Egfr				Calr_Lrp1			Trf_Tfrc			Vtn_Itgav		Sema6d_Plxna1	Ntn1_Neo1		Fgf11_Fgfr1
Mfge8_Itgav				Col1a2_Cd44			Sema3f_Plxna3			Ccn2_Itgam		Sema6d_Plxna4	Ntn1_Unc5a		Fgf11_Fgfr3
Pros1_Mertk				Col1a2_Itgb1			Timp1_Itgb1			Ccn2_Lrp1		Serpine1_Lrp1	Pdgfb_Pdgfrb		Gdf10_Bmpr1a
Psen1_Ephb2				Cx3cl1_Itgb1			Timp1_Lrp1			Cd14_Itgb1		Vegfc_Itgb1	Plau_Igf2r		Hmgb1_Itgam
Psen1_Erbb4				Fbln1_Itgb1			Cxcl12_Itgav			Icam1_Itgam			Plau_Lrp1		Hmgb1_Itgav
Sema4d_Plxna2				Fgf1_Cd44			Cxcl12_Itgb1			Lcn2_Slc22a17			Postn_Egfr		Inhba_Acvr1b
Sema4d_Plxnb1				Fgf12_Fgfr3			Sema3c_Nrp2			Plat_Itgam			Postn_Itgav		Lamc2_Itga3
Sema6a_Plxna2				Fgf2_Cd44			Sema3c_Plxna4			C3_Itgam			Postn_Itgb1		Lamc2_Itga6
Angpt2_Itgav				Fgf2_Notch1			Sema3c_Plxnb1			Thbs1_Cd47			Tnfsf12_Egfr		Lamc2_Itgb1
Sema3g_Nrp2				Fn1_Cd44			Sema3c_Plxnd1			Thbs1_Itga3			Vip_Dpp4		Ntn3_Dcc
Spp1_Itgav				Fn1_Itga3			Slit2_Plxna1			Thbs1_Itgav			Wnt4_Fzd2		Ntn3_Neo1
Lgals3_Mertk				Fn1_Itgb1			Slit2_Robo1			Thbs1_Itgb1			Wnt4_Fzd7		Sema4g_Plxnb2
Gas6_Mertk				Hsp90aa1_Lrp1			Slit2_Robo2			Thbs1_Itgb8			Wnt5a_Fzd2		Wnt9a_Egfr
				Hsp90b1_Lrp1						Thbs1_Lrp1			Wnt5a_Fzd7		Wnt9a_Fzd7
				Hspg2_Itgb1						Thbs1_Ptprj			Wnt5a_Notch1		Cfh_Itgam
				Hspg2_Ptprs									Wnt7b_Fzd7		Dlk2_Notch1
				Jag1_Notch1									Prg4_Cd44		Tgfa_Egfr
				Jam2_Itgb1									Col4a6_Itgb1		Tgfa_Erbb2
				Jam3_Itgb1									Cxcl12_Dpp4		Tgfa_Erbb4
				Lama1_Itga7									Mfap2_Notch1		Cxcl10_Dpp4
				Lama1_Itgb1									Sfrp1_Fzd2		Cxcl9_Dpp4
				Lama4_Itgb1											Wnt10b_Fzd7
				Lama5_Bcam											Ccn3_Notch1
				Lamb1_Itgb1											Ctf1_Il6st
				Lgals8_Itga3											Pdgfd_Pdgfrb
				Mdk_Itgb1
				Mdk_Lrp1
				Mfge8_Itgb1
				Ntng1_Lrrc4c
				Ntng2_Lrrc4c
				Omg_Lingo1
				Psap_Gpr37
				Psap_Gpr37l1
				Psap_Lrp1
				Psen1_Notch1
				Rgma_Neo1
				Rtn4_Lingo1
				S100b_Alcam
				Sema4c_Plxnb2
				Sema4d_Plxnb2
				Sema6a_Plxna4
				Sema6b_Plxna4
				Slit1_Plxna1
				Slit1_Robo1
				Tgfb1_Itgb1
				Tgfb1_Itgb8
				Tln1_Itgb1
				Vim_Cd44
				Vwf_Itgav
				Vwf_Lrp1
				Angpt2_Itgb1
				Col4a1_Itgb1
				Col4a2_Itgb1
				Icam1_Itgav
				Lgals3bp_Itgb1
				Plat_Lrp1
				Sema3g_Plxna4
				Sema7a_Itgb1
				Spp1_Cd44
				Spp1_Itgb1
				Vcam1_Itgb1
				Vcan_Cd44
				Vcan_Egfr
				C3_Lrp1
				Lgals3_Itga3
				Lgals3_Itgb1
				Bsg_Cd44
				Col4a5_Itgb1

## Sheet: Combined_Differential_Summary
Macnair and Yang (1)	Macnair and Wojtas (3)	Macnair only (39)	Yang only (3)	Wojtas only (9)	Endfoot LR pairs found, but not differentially expressed in external datasets (254)	Wojtas and Yang (0)	All three datasets (0)
Slit3_Robo2	Sema3f_Nrp2	Adam10_Itgav	Ncam1_Fgfr1	Hgf_Nrp2	Ada_Dpp4
	Sema3g_Nrp2	Adam15_Itgav	Slit3_Plxna1	Lama1_Itga7	Adam10_Erbb2
	Sema3b_Nrp2	Adam17_Erbb4	Slit3_Robo1	Lama1_Itgb1	Adam10_Lrp1
		Adam9_Itgav		Mdk_Itgb1	Adam10_Notch1
		App_Cd47		Mdk_Lrp1	Adam10_Tspan14
		Bmp6_Bmpr2		Vcan_Cd44	Adam10_Tspan15
		Ccn1_Itgav		Vcan_Egfr	Adam15_Itgb1
		Cx3cl1_Itgav		Sema3c_Nrp2	Adam17_Aplp2
		Efnb1_Ephb3		Sfrp1_Fzd2	Adam17_Cd9
		Efnb2_Epha4			Adam17_Itga6
		Efnb2_Epha7			Adam17_Itgb1
		Efnb2_Ephb1			Adam17_Notch1
		Efnb2_Ephb2			Adam17_Notch2
		Efnb2_Ephb3			Adam9_Itga6
		Egfl7_Itgav			Adam9_Itgb1
		Fgf2_Fgfr3			Agrn_Lrp4
		Fgf2_Itgav			Anxa2_Cd44
		Jag1_Notch2			Apoe_Lrp1
		Mfge8_Itgav			App_Dcc
		Nrg2_Erbb4			App_Lrp1
		Ntn1_Unc5c			App_Lrp4
		Pgf_Nrp2			App_Notch1
		Psen1_Erbb4			App_Notch2
		S100b_Alcam			App_Tspan15
		Sema3e_Plxnd1			Bgn_Cd44
		Sema4d_Plxnb1			Bgn_P2rx4
		Sema6a_Plxna2			Bgn_P2rx7
		Vwf_Itgav			Bmp5_Bmpr1a
		Angpt2_Itgav			Bmp5_Bmpr2
		Ccn2_Egfr			Bmp6_Bmpr1a
		Hbegf_Erbb4			Bmp7_Bmpr1a
		Icam1_Itgav			Bmp7_Bmpr2
		Spp1_Itgav			Calm3_Grm7
		Serpine1_Lrp1b			Calr_Lrp1
		Vegfd_Nrp2			Ccn1_Itgam
		Cxcl12_Itgav			Cdh1_Egfr
		Vegfa_Itgav			Cdh1_Fgfr1
		Vegfa_Nrp2			Cdh1_Ptprj
		Vegfc_Nrp2			Col1a1_Cd44
					Col1a1_Itgb1
					Col1a2_Cd44
					Col1a2_Itgb1
					Col3a1_Itgb1
					Ctsd_Lrp1
					Cx3cl1_Itgb1
					Dll4_Notch1
					Dll4_Notch2
					Efnb1_Egfr
					Efnb1_Epha4
					Efnb1_Epha5
					Efnb1_Epha7
					Efnb1_Ephb2
					Efnb1_Ephb6
					Efnb2_Ephb6
					Egfl7_Notch1
					Egfl7_Notch2
					Fbln1_Itgb1
					Fbn1_Itgav
					Fgf1_Cd44
					Fgf1_Fgfr1
					Fgf1_Fgfr3
					Fgf12_Fgfr1
					Fgf12_Fgfr3
					Fgf2_Cd44
					Fgf2_Fgfr1
					Fgf2_Notch1
					Fn1_Cd44
					Fn1_Itga3
					Fn1_Itgb1
					Gdf11_Acvr1b
					Gnai2_Cnr1
					Hgf_Cd44
					Hgf_Itgb1
					Hgf_Plxnb1
					Hsp90aa1_Egfr
					Hsp90aa1_Fgfr3
					Hsp90aa1_Lrp1
					Hsp90b1_Lrp1
					Hspg2_Itgb1
					Hspg2_Ptprs
					Icam2_Itgam
					Igf1_Itgav
					Igf2_Igf2r
					Il33_Il1rap
					Itgb1bp1_Itgb1
					Jag1_Notch1
					Jag2_Notch1
					Jag2_Notch2
					Jam2_Itgb1
					Jam3_Itgam
					Jam3_Itgb1
					L1cam_Erbb2
					L1cam_Itgav
					L1cam_Itgb1
					Lama2_Itga7
					Lama2_Itgb1
					Lama4_Itgb1
					Lama5_Bcam
					Lamb1_Itga6
					Lamb1_Itgb1
					Lgals8_Itga3
					Lrig1_Egfr
					Mfge8_Itgb1
					Mfge8_Pdgfrb
					Mif_Cd44
					Mmp2_Itgav
					Mmp2_Itgb1
					Npnt_Itgb1
					Npy_Dpp4
					Ntn1_Dcc
					Ntn1_Neo1
					Ntn1_Unc5a
					Ntng1_Lrrc4c
					Ntng2_Lrrc4c
					Omg_Lingo1
					Pdgfa_Pdgfrb
					Pdgfb_Lrp1
					Pdgfb_Pdgfrb
					Plau_Igf2r
					Plau_Lrp1
					Pon2_Htr2a
					Postn_Egfr
					Postn_Itgav
					Postn_Itgb1
					Pros1_Mertk
					Psap_Gpr37
					Psap_Gpr37l1
					Psap_Lrp1
					Psen1_Ephb2
					Psen1_Notch1
					Psen1_Notch2
					Psen2_Notch2
					Reln_Itga3
					Reln_Itgb1
					Reln_Notch1
					Rgma_Neo1
					Rtn4_Lingo1
					S100b_Fgfr1
					Sema4c_Plxnb2
					Sema4d_Erbb2
					Sema4d_Plxna2
					Sema4d_Plxnb2
					Sema5a_Plxna1
					Sema6a_Plxna4
					Sema6b_Plxna4
					Slit1_Plxna1
					Slit1_Robo1
					Slit1_Robo2
					Tgfb1_Itgb1
					Tgfb1_Itgb8
					Tln1_Itgb1
					Tnc_Egfr
					Tnc_Itga7
					Tnc_Itgav
					Tnc_Itgb1
					Tnfsf12_Egfr
					Trf_Tfrc
					Vim_Cd44
					Vip_Adcyap1r1
					Vip_Dpp4
					Vtn_Itgav
					Vwf_Lrp1
					Wnt4_Fzd2
					Wnt4_Fzd7
					Wnt5a_Fzd2
					Wnt5a_Fzd7
					Wnt5a_Notch1
					Wnt7b_Fzd7
					Angpt2_Itgb1
					Ccn2_Itgam
					Ccn2_Lrp1
					Cd14_Itgb1
					Col4a1_Itgb1
					Col4a2_Itgb1
					Icam1_Itgam
					Lcn2_Slc22a17
					Lgals3bp_Itgb1
					Plat_Itgam
					Plat_Lrp1
					Prg4_Cd44
					Sema3f_Plxna3
					Sema3g_Plxna4
					Sema7a_Itgb1
					Spp1_Cd44
					Spp1_Itgb1
					Timp1_Itgb1
					Timp1_Lrp1
					Vcam1_Itgb1
					C3_Itgam
					C3_Lrp1
					Lgals3_Itga3
					Lgals3_Itgb1
					Lgals3_Mertk
					Bsg_Cd44
					Col4a5_Itgb1
					Col4a6_Itgb1
					Cxcl12_Dpp4
					Cxcl12_Itgb1
					Gas6_Mertk
					Mfap2_Notch1
					Sema3b_Plxna1
					Sema3c_Plxna4
					Sema3c_Plxnb1
					Sema3c_Plxnd1
					Slit2_Plxna1
					Slit2_Robo1
					Slit2_Robo2
					Thbs1_Cd47
					Thbs1_Itga3
					Thbs1_Itgav
					Thbs1_Itgb1
					Thbs1_Itgb8
					Thbs1_Lrp1
					Thbs1_Ptprj
					Adam12_Itgb1
					Dscam_Dcc
					Efna1_Epha4
					Efna5_Epha4
					Efna5_Ephb2
					Efnb1_Ephb1
					Fgf13_Fgfr1
					Fgf13_Fgfr3
					Fgf14_Fgfr1
					Fgf14_Fgfr3
					Hspa1b_Lrp1
					Mfng_Notch1
					Nrg1_Egfr
					Nrg1_Erbb2
					Nrg1_Erbb4
					Nrg3_Erbb4
					Pgf_Egfr
					Rgmb_Neo1
					Sema3a_Nrp2
					Sema3a_Plxna1
					Sema3a_Plxna2
					Sema3a_Plxna4
					Sema3e_Plxna1
					Sema6c_Plxna1
					Dll1_Notch1
					Dll1_Notch2
					Hbegf_Cd9
					Hbegf_Egfr
					Hbegf_Erbb2
					Sema6d_Nrcam
					Sema6d_Plxna1
					Sema6d_Plxna4
					Serpine1_Lrp1
					Vegfc_Itgb1
					Calm2_Grm7
					Efna1_Epha5
					Efna1_Epha7
					Efna5_Epha5
					Efna5_Epha7
					Pdgfc_Pdgfrb

## Sheet: Combined_Differential_Details
Study	LR pair	LPS effect	Ligand FC	Receptor FC	Ligand FDR	Receptor FDR	Ligand direction	Receptor direction	Overall LR pair direction	match mouse?
L-R pairs found in two datasets
Macnair	Slit3_Robo2	None	0.486873	-2.96906	0.591947	0.000471	Not altered	Downregulated	Downregulated	no
Yang			-1.805	0.836346	0.0336507	0.5517	Downregulated	Not altered	Downregulated	no
Macnair	Sema3f_Nrp2	Up	1.09335	3.08322	0.00439092	4.31e-06	Upregulated	Upregulated	Upregulated	yes
Wojtas			-0.224987	-0.301998	605.766	0.00216107	Not altered	Downregulated	Downregulated	no
Macnair	Sema3g_Nrp2	Up	-0.442202	3.08322	0.129296	4.31e-06	Not altered	Upregulated	Upregulated	yes
Wojtas			-0.41495	-0.301998	2283.09	0.00216107	Not altered	Downregulated	Downregulated	no
Macnair	Sema3b_Nrp2	Down	-0.124409	3.08322	0.689726	4.31e-06	Not altered	Upregulated	Upregulated	no
Wojtas			-0.347815	-0.301998	2471.01	0.00216107	Not altered	Downregulated	Downregulated	yes
L-R pairs found in one dataset
Macnair only (39)	Adam10_Itgav	None	-0.224405	0.210164	0.15755	0.0495898	Not altered	Upregulated	Upregulated	no
Macnair only (39)	Adam15_Itgav	None	0.536164	0.210164	0.0142051	0.0495898	Upregulated	Upregulated	Upregulated	no
Macnair only (39)	Adam17_Erbb4	None	0.227857	0.30653	0.41391	0.0803761	Not altered	Upregulated	Upregulated	no
Macnair only (39)	Adam9_Itgav	None	0.352262	0.210164	0.232536	0.0495898	Not altered	Upregulated	Upregulated	no
Macnair only (39)	App_Cd47	None	-0.17399	0.387723	0.332998	0.0612874	Not altered	Upregulated	Upregulated	no
Macnair only (39)	Bmp6_Bmpr2	None	0.889037	-0.185675	0.000121958	0.208079	Upregulated	Not altered	Upregulated	no
Macnair only (39)	Ccn1_Itgav	None	1.95891	0.210164	0.0324223	0.0495898	Upregulated	Upregulated	Upregulated	no
Macnair only (39)	Cx3cl1_Itgav	None	0.314621	0.210164	0.459504	0.0495898	Not altered	Upregulated	Upregulated	no
Macnair only (39)	Efnb1_Ephb3	None	0.565364	-0.872944	0.271975	0.00208496	Not altered	Downregulated	Downregulated	no
Macnair only (39)	Efnb2_Epha4	None	-0.377438	0.475006	0.0529599	0.369836	Downregulated	Not altered	Downregulated	no
Macnair only (39)	Efnb2_Epha7	None	-0.377438	-1.474	0.0529599	0.487266	Downregulated	Not altered	Downregulated	no
Macnair only (39)	Efnb2_Ephb1	None	-0.377438	-0.165863	0.0529599	0.339456	Downregulated	Not altered	Downregulated	no
Macnair only (39)	Efnb2_Ephb2	None	-0.377438	-0.286692	0.0529599	0.719884	Downregulated	Not altered	Downregulated	no
Macnair only (39)	Efnb2_Ephb3	None	-0.377438	-0.872944	0.0529599	0.00208496	Downregulated	Downregulated	Downregulated	no
Macnair only (39)	Egfl7_Itgav	None	0.208557	0.210164	0.233391	0.0495898	Not altered	Upregulated	Upregulated	no
Macnair only (39)	Fgf2_Fgfr3	None	1.00807	-0.463661	0.0259657	0.138763	Upregulated	Not altered	Upregulated	no
Macnair only (39)	Fgf2_Itgav	None	1.00807	0.210164	0.0259657	0.0495898	Upregulated	Upregulated	Upregulated	no
Macnair only (39)	Jag1_Notch2	None	-0.329163	-0.0768664	0.0893253	0.534329	Downregulated	Not altered	Downregulated	no
Macnair only (39)	Mfge8_Itgav	None	-0.181903	0.210164	0.577671	0.0495898	Not altered	Upregulated	Upregulated	no
Macnair only (39)	Nrg2_Erbb4	None	-0.507385	0.30653	0.57487	0.0803761	Not altered	Upregulated	Upregulated	no
Macnair only (39)	Ntn1_Unc5c	None	0.317827	0.804756	0.753113	0.00250471	Not altered	Upregulated	Upregulated	no
Macnair only (39)	Pgf_Nrp2	None	0.977657	3.08322	0.124903	4.31e-06	Not altered	Upregulated	Upregulated	no
Macnair only (39)	Psen1_Erbb4	None	-0.0680855	0.30653	0.819551	0.0803761	Not altered	Upregulated	Upregulated	no
Macnair only (39)	S100b_Alcam	None	3.38368	-0.24192	2.24062e-07	0.0398656	Upregulated	Downregulated	Unknown	no
Macnair only (39)	Sema3e_Plxnd1	None	0.169509	-0.514427	0.939963	0.0471975	Not altered	Downregulated	Downregulated	no
Macnair only (39)	Sema4d_Plxnb1	None	-0.00665183	-0.507523	0.9981	0.0487822	Not altered	Downregulated	Downregulated	no
Macnair only (39)	Sema6a_Plxna2	None	-0.651763	-0.19908	0.00180123	0.279454	Downregulated	Not altered	Downregulated	no
Macnair only (39)	Vwf_Itgav	None	0.895658	0.210164	9.22013e-11	0.0495898	Upregulated	Upregulated	Upregulated	no
Macnair only (39)	Angpt2_Itgav	Up	0.331578	0.210164	0.762474	0.0495898	Not altered	Upregulated	Upregulated	yes
Macnair only (39)	Ccn2_Egfr	Up	1.0932	-0.181029	0.00872742	0.325183	Upregulated	Not altered	Upregulated	yes
Macnair only (39)	Hbegf_Erbb4	Up	0.620566	0.30653	0.284772	0.0803761	Not altered	Upregulated	Upregulated	yes
Macnair only (39)	Icam1_Itgav	Up	-0.440489	0.210164	0.510097	0.0495898	Not altered	Upregulated	Upregulated	yes
Macnair only (39)	Spp1_Itgav	Up	0.282758	0.210164	0.869869	0.0495898	Not altered	Upregulated	Upregulated	yes
Macnair only (39)	Serpine1_Lrp1b	In	0.0207079	0.338791	0.993985	0.0596131	Not altered	Upregulated	Upregulated	yes
Macnair only (39)	Vegfd_Nrp2	In	0.761125	3.08322	0.566469	4.31e-06	Not altered	Upregulated	Upregulated	yes
Macnair only (39)	Cxcl12_Itgav	Down	-0.575378	0.210164	0.202675	0.0495898	Not altered	Upregulated	Upregulated	no
Macnair only (39)	Vegfa_Itgav	Down	0.152652	0.210164	0.901063	0.0495898	Not altered	Upregulated	Upregulated	no
Macnair only (39)	Vegfa_Nrp2	Down	0.152652	3.08322	0.901063	4.31e-06	Not altered	Upregulated	Upregulated	no
Macnair only (39)	Vegfc_Nrp2	Down	0.10145	3.08322	0.847617	4.31e-06	Not altered	Upregulated	Upregulated	no
Yang only (3)	Ncam1_Fgfr1	None	1.48679	-0.607561	0.0324691	0.744255	Upregulated	Not altered	Upregulated	no
Yang only (3)	Slit3_Plxna1	None	0.00876193	-0.353836	0.0336507	0.9985	Upregulated	Not altered	Upregulated	no
Yang only (3)	Slit3_Robo1	None	-1.805	0.0347046	0.0336507	0.9985	Downregulated	Not altered	Downregulated	no
Wojtas only (9)	Hgf_Nrp2	None	0.924958	-0.301998	0.826732	0.00216107	Not altered	Downregulated	Downregulated	no
Wojtas only (9)	Lama1_Itga7	None	0.515943	0.0735901	0.0245037	5865.72	Upregulated	Not altered	Upregulated	no
Wojtas only (9)	Lama1_Itgb1	None	0.515943	0.0806755	0.0245037	5655.7	Upregulated	Not altered	Upregulated	no
Wojtas only (9)	Mdk_Itgb1	None	2.45023	0.0806755	0.000500755	5655.7	Upregulated	Not altered	Upregulated	no
Wojtas only (9)	Mdk_Lrp1	None	2.45023	-0.058726	0.000500755	6172.18	Upregulated	Not altered	Upregulated	no
Wojtas only (9)	Vcan_Cd44	Up	0.910223	0.592072	0.00276556	0.985852	Upregulated	Not altered	Upregulated	yes
Wojtas only (9)	Vcan_Egfr	Up	0.910223	-0.202832	0.00276556	269.601	Upregulated	Not altered	Upregulated	yes
Wojtas only (9)	Sema3c_Nrp2	Down	-0.234246	-0.301998	846.489	0.00216107	Not altered	Downregulated	Downregulated	yes
Wojtas only (9)	Sfrp1_Fzd2	Down	1.70768	-0.55811	3.56707e-06	87.2161	Upregulated	Not altered	Upregulated	no
