# Supplementary material for: Molecular profiling of brain endothelial cell to astrocyte endfoot communication in mouse and human
Source: Nat Commun. 2025 Nov 6;16:9750. doi: 10.1038/s41467-025-65487-4 (PMC12592424; doi:10.1038/s41467-025-65487-4)
Supplement: Supplementary file 12 — Source Data [file 41467_2025_65487_MOESM12_ESM.xlsx]

## Sheet: Source data - Fig1f
Mouse_ID	Sex	Image	PECAM1-Streptavidin_distance	PECAM1 -AQP4_distance	AQP4-Streptavidin_distance
AP395	m	1	0.934537	0.5964	0.338138
AP395	m	2	1.06234	0.6816	0.380738
AP395	m	3	0.636338	0.6816	0.0452623
AP399	f	1	0.64432	0.25826	0.38606
AP399	f	2	0.7242	0.6816	0.0425997
AP399	f	3	1.07033	1.11027	0.03994
AP400	f	1	0.2982	0.1278	0.1704
AP400	f	2	0.426	0.3834	0.0425999
AP400	f	3	0.1278	0.213	0.0852001
AP401	f	1	1.0224	0.7668	0.2556
AP401	f	2	0.8946	0.7668	0.1278
AP401	f	3	0.639	0.5964	0.0425999

## Sheet: Source data - Fig1i
Mouse_ID	Sex	Image	Normalized DAPI Inside vessels	Normalized DAPI Outside vessels
AP311	m	1	24.0758	1.291
AP311	m	2	25.655	2.5777
AP311	m	3	20.2388	0.2535

## Sheet: Source data - Fig1k_m
Mouse_ID	Sex	Treatment	Image	AQP4_coverage_pct	Diameter (µm)	Vessel_type	SMA_pattern
NI174	f	PBS	1	67.781	7.35	capillary	no
NI174	f	PBS	2	79.992	5.45	capillary	no
NI174	f	PBS	3	64.846	32	artery	yes
NI174	f	PBS	4	71.015	5.7	capillary	no
NI174	f	PBS	5	4.215	90	artery	yes
NI174	f	PBS	6	71.374	5	capillary	no
NI174	f	PBS	7	79.798	7	capillary	no
NI174	f	PBS	8	45.257	6.25	capillary	no
NI174	f	PBS	9	74.614	8.05	capillary	no
NI174	f	PBS	10	25.645	56	artery	yes
NI174	f	PBS	11	7.027	15.42	arteriole	yes
NI174	f	PBS	12	75.098	13.6	venule	no
NI174	f	PBS	13	69.931	15	arteriole	yes
NI174	f	PBS	14	32.658	29	arteriole	yes
NI174	f	PBS	15	41.422	27.7	venule	no
NI174	f	PBS	16	69.162	38.7	vein	no
NI174	f	PBS	17	69.162	19.6	arteriole	yes
NI174	f	PBS	18	40.546	11.6	venule	no
NI174	f	PBS	19	52.965	25.1	venule	no
NI174	f	PBS	20	1.027	65.2	artery	yes
NI174	f	PBS	21	0.995	33	artery	yes
NI174	f	PBS	22	60.87	22.6	venule	no
NI177	m	PBS	1	6.406	31	artery	yes
NI177	m	PBS	2	76.64	5.7	capillary	no
NI177	m	PBS	3	52.612	17	venule	no
NI177	m	PBS	4	61.934	3.7	capillary	no
NI177	m	PBS	5	70.367	23	venule	no
NI177	m	PBS	6	69.653	4.5	capillary	no
NI177	m	PBS	7	76.775	7.2	capillary	no
NI177	m	PBS	8	71.468	4.25	capillary	no
NI177	m	PBS	9	83.052	6	capillary	no
NI177	m	PBS	10	79.3	4	capillary	no
NI177	m	PBS	11	75.535	43	vein	no
NI177	m	PBS	12	49.608	28.41	arteriole	yes
NI177	m	PBS	13	24.582	17	arteriole	yes
NI177	m	PBS	14	58.003	11.6	arteriole	yes
NI177	m	PBS	15	29.786	13.5	arteriole	yes
NI177	m	PBS	16	36.694	15	venule	no
NI177	m	PBS	17	72.267	10	arteriole	yes
NI177	m	PBS	18	30.919	61.5	vein	no
NI177	m	PBS	19	39.859	20	venule	no
NI177	m	PBS	20	16.766	20	arteriole	yes
NI177	m	PBS	21	38.538	28	venule	no
NI177	m	PBS	22	33.991	63.3	vein	no
NI177	m	PBS	23	56.499	13.1	venule	no
NI178	m	PBS	1	23.418	30	arteriole	yes
NI178	m	PBS	2	9.02	60	artery	yes
NI178	m	PBS	3	46.992	16	venule	no
NI178	m	PBS	4	85.452	4.85	capillary	no
NI178	m	PBS	5	81.131	8	capillary	no
NI178	m	PBS	6	76.649	3.5	capillary	no
NI178	m	PBS	7	69.407	6.35	capillary	no
NI178	m	PBS	8	87.838	6.5	capillary	no
NI178	m	PBS	9	71.37	6	capillary	no
NI178	m	PBS	10	77.847	6.5	capillary	no
NI178	m	PBS	11	39.683	18.6	arteriole	yes
NI178	m	PBS	12	32.977	23	venule	no
NI178	m	PBS	13	60.89	18	venule	no
NI178	m	PBS	14	4.811	27.5	arteriole	yes
NI178	m	PBS	15	38.405	21.5	venule	no
NI178	m	PBS	16	31.798	19.75	arteriole	yes
NI178	m	PBS	17	57.238	12.35	arteriole	yes
NI178	m	PBS	18	74.959	15.15	venule	no
NI178	m	PBS	19	4.29	90	vein	no
NI178	m	PBS	20	2.245	28.6	arteriole	yes
NI178	m	PBS	21	45.006	23	arteriole	yes
NI178	m	PBS	22	4.707	40	artery	yes
NI179	m	PBS	1	44.389	21	venule	no
NI179	m	PBS	2	39.16	31	vein	no
NI179	m	PBS	3	79.556	5	capillary	no
NI179	m	PBS	4	87.657	4.3	capillary	no
NI179	m	PBS	5	88.207	5.75	capillary	no
NI179	m	PBS	6	70.463	18	arteriole	yes
NI179	m	PBS	7	68.9	6.5	capillary	no
NI179	m	PBS	8	63.918	7	capillary	no
NI179	m	PBS	9	79.473	5.36	capillary	no
NI179	m	PBS	10	69.293	5	capillary	no
NI179	m	PBS	11	51.941	17	venule	no
NI179	m	PBS	12	26.951	17	venule	no
NI179	m	PBS	13	36.839	24	venule	no
NI179	m	PBS	14	39.069	22	arteriole	yes
NI179	m	PBS	15	43.262	12	venule	no
NI179	m	PBS	16	53.352	28	venule	no
NI179	m	PBS	17	51.3	19.65	arteriole	yes
NI179	m	PBS	18	3.892	37.15	artery	yes
NI179	m	PBS	19	22.069	25	arteriole	yes
NI179	m	PBS	20	9.709	27	arteriole	yes
NI179	m	PBS	21	74.183	26	venule	no
NI179	m	PBS	22	35.282	28	venule	no
NI182	m	PBS	1	4.187	74	artery	yes
NI182	m	PBS	2	6.049	43	artery	yes
NI182	m	PBS	3	88.24	7.1	capillary	no
NI182	m	PBS	4	68.588	4.2	capillary	no
NI182	m	PBS	5	38.864	16	venule	no
NI182	m	PBS	6	69.381	7.6	capillary	no
NI182	m	PBS	7	63.924	6.3	capillary	no
NI182	m	PBS	8	63.598	6.7	capillary	no
NI182	m	PBS	9	81.785	6.75	capillary	no
NI182	m	PBS	10	75.574	4.05	capillary	no
NI182	m	PBS	11	30.014	36	vein	no
NI182	m	PBS	12	22.42	19	venule	no
NI182	m	PBS	13	51.136	24	venule	no
NI182	m	PBS	14	34.07	17.15	venule	no
NI182	m	PBS	15	38.857	18.2	venule	no
NI182	m	PBS	16	2.839	158	artery	yes
NI182	m	PBS	17	2.839	27	venule	no
NI182	m	PBS	18	10.48	28.15	arteriole	yes
NI182	m	PBS	19	22.348	21	arteriole	yes

## Sheet: Source data - Fig 2c
Mouse_ID	Sex	AAV	Sample_type	Number_of_proteins
NI145	f	TurboID	Astrocyte	4687
Ni147	m	TurboID	Astrocyte	4634
NI151	f	TurboID	Astrocyte	4572
NI157	m	TurboID	Astrocyte	4596
NI159	f	TurboID	Astrocyte	4730
NI163	m	TurboID	Astrocyte	4701
NI149	m	tdTomato	Astrocyte	3757
NI153	f	tdTomato	Astrocyte	3999
NI161	f	tdTomato	Astrocyte	4117
NI145	f	TurboID	Endfoot	2661
Ni147	m	TurboID	Endfoot	2420
NI151	f	TurboID	Endfoot	2883
NI157	m	TurboID	Endfoot	2396
NI159	f	TurboID	Endfoot	2202
NI163	m	TurboID	Endfoot	2246
NI149	m	tdTomato	Endfoot	541
NI153	f	tdTomato	Endfoot	609
NI161	f	tdTomato	Endfoot	1351

## Sheet: Source data - Fig5b
Mouse_ID	Sex	Image	Marker	FZD7_percent_area_colocalization
AP457	m	4	GFP	45.178
AP457	m	1	GFP	45.095
AP457	m	5	GFP	44.142
AP457	m	2	GFP	42.711
AP457	m	2	Lectin	28.571
AP457	m	6	GFP	27.749
AP457	m	3	GFP	23.754
AP457	m	1	Lectin	13.71
AP457	m	4	Lectin	12.806
AP457	m	5	Lectin	12.508
AP457	m	6	Lectin	11.949
AP457	m	3	Lectin	9.751
AP458	m	1	GFP	50.76
AP458	m	5	GFP	48.959
AP458	m	4	GFP	44.686
AP458	m	3	GFP	42.876
AP458	m	6	GFP	32.022
AP458	m	2	GFP	21.714
AP458	m	2	Lectin	7.895
AP458	m	3	Lectin	6.352
AP458	m	4	Lectin	5.584
AP458	m	5	Lectin	5.414
AP458	m	1	Lectin	3.465
AP458	m	6	Lectin	2.617
AP466	f	1	GFP	46.489
AP466	f	5	GFP	39.86
AP466	f	4	GFP	31.349
AP466	f	2	GFP	20.801
AP466	f	3	GFP	18.81
AP466	f	2	Lectin	9.761
AP466	f	1	Lectin	6.503
AP466	f	4	Lectin	6.444
AP466	f	3	Lectin	5.828
AP466	f	5	Lectin	4.742
AP467	f	4	GFP	86.683
AP467	f	5	GFP	54.153
AP467	f	3	GFP	43.031
AP467	f	2	GFP	34.368
AP467	f	5	Lectin	30.016
AP467	f	1	GFP	26.143
AP467	f	3	Lectin	17.267
AP467	f	2	Lectin	17.208
AP467	f	1	Lectin	8.547
AP467	f	4	Lectin	2.583

## Sheet: Source data - Fig5g
Mouse_ID	Sex	Condition	Image	Marker	Distance_between_markers
T157	m	Control	1	Lectin-AQP4	0.66
T157	m	Control	1	Lectin-FZD7	0.58
T157	m	Control	1	AQP4-FZD7	0.08
T157	m	Control	2	Lectin-AQP4	0.71
T157	m	Control	2	Lectin-FZD7	0.705
T157	m	Control	2	AQP4-FZD7	0.115
T157	m	Control	3	Lectin-AQP4	0.415
T157	m	Control	3	Lectin-FZD7	0.375
T157	m	Control	3	AQP4-FZD7	0.04
T157	m	Control	4	Lectin-AQP4	0.4
T157	m	Control	4	Lectin-FZD7	0.385
T157	m	Control	4	AQP4-FZD7	0.045
T157	m	Control	5	Lectin-AQP4	0.195
T157	m	Control	5	Lectin-FZD7	0.11
T157	m	Control	5	AQP4-FZD7	0.085
T158	m	Control	1	Lectin-AQP4	0.755
T158	m	Control	1	Lectin-FZD7	0.62
T158	m	Control	1	AQP4-FZD7	0.135
T158	m	Control	2	Lectin-AQP4	0.88
T158	m	Control	2	Lectin-FZD7	0.875
T158	m	Control	2	AQP4-FZD7	0.005
T158	m	Control	3	Lectin-AQP4	0.425
T158	m	Control	3	Lectin-FZD7	0.4
T158	m	Control	3	AQP4-FZD7	0.025
T158	m	Control	4	Lectin-AQP4	0.54
T158	m	Control	4	Lectin-FZD7	0.47
T158	m	Control	4	AQP4-FZD7	0.16
T158	m	Control	5	Lectin-AQP4	0.65
T158	m	Control	5	Lectin-FZD7	0.7
T158	m	Control	5	AQP4-FZD7	0.05
T159	m	Control	1	Lectin-AQP4	0.79
T159	m	Control	1	Lectin-FZD7	0.745
T159	m	Control	1	AQP4-FZD7	0.065
T159	m	Control	2	Lectin-AQP4	0.505
T159	m	Control	2	Lectin-FZD7	0.455
T159	m	Control	2	AQP4-FZD7	0.05
T159	m	Control	3	Lectin-AQP4	0.68
T159	m	Control	3	Lectin-FZD7	0.705
T159	m	Control	3	AQP4-FZD7	0.025
T159	m	Control	4	Lectin-AQP4	0.7
T159	m	Control	4	Lectin-FZD7	0.655
T159	m	Control	4	AQP4-FZD7	0.045
T159	m	Control	5	Lectin-AQP4	0.605
T159	m	Control	5	Lectin-FZD7	0.65
T159	m	Control	5	AQP4-FZD7	0.045
T163	f	Control	1	Lectin-AQP4	0.285
T163	f	Control	1	Lectin-FZD7	0.33
T163	f	Control	1	AQP4-FZD7	0.045
T163	f	Control	2	Lectin-AQP4	0.205
T163	f	Control	2	Lectin-FZD7	0.355
T163	f	Control	2	AQP4-FZD7	0.31
T163	f	Control	3	Lectin-AQP4	0.595
T163	f	Control	3	Lectin-FZD7	0.55
T163	f	Control	3	AQP4-FZD7	0.045
T163	f	Control	4	Lectin-AQP4	0.65
T163	f	Control	4	Lectin-FZD7	0.595
T163	f	Control	4	AQP4-FZD7	0.055
T163	f	Control	5	Lectin-AQP4	0.365
T163	f	Control	5	Lectin-FZD7	0.24
T163	f	Control	5	AQP4-FZD7	0.125

## Sheet: Source data - Fig5i
Mouse_ID	Sex	Condition	Image	Marker	Intensity_ratio
T157	m	Control	1	Lectin	21.285
T157	m	Control	2	Lectin	25.698
T157	m	Control	3	Lectin	11.42
T157	m	Control	4	Lectin	10.98
T157	m	Control	5	Lectin	88.52
T158	m	Control	1	Lectin	17.31
T158	m	Control	2	Lectin	7.875
T158	m	Control	3	Lectin	8.1
T158	m	Control	4	Lectin	5.935
T158	m	Control	5	Lectin	6.47
T159	m	Control	1	Lectin	3.77
T159	m	Control	2	Lectin	9.09
T159	m	Control	3	Lectin	7.62
T159	m	Control	4	Lectin	18.375
T159	m	Control	5	Lectin	91.295
T163	f	Control	1	Lectin	34.71
T163	f	Control	2	Lectin	19.09
T163	f	Control	3	Lectin	30
T163	f	Control	4	Lectin	59.35
T163	f	Control	5	Lectin	125.19
T155	m	Depleted	4	Lectin	25.195
T155	m	Depleted	5	Lectin	35.915
T161	f	Depleted	1	Lectin	28.375
T161	f	Depleted	3	Lectin	36.3
T161	f	Depleted	5	Lectin	48.715
T160	f	Depleted	1	Lectin	13.21
T160	f	Depleted	2	Lectin	26.825
T160	f	Depleted	3	Lectin	7.3
T160	f	Depleted	4	Lectin	19.305
T160	f	Depleted	5	Lectin	41.495
T162	f	Depleted	1	Lectin	47.825
T162	f	Depleted	2	Lectin	28.815
T162	f	Depleted	3	Lectin	38.655
T162	f	Depleted	4	Lectin	18.905
T162	f	Depleted	5	Lectin	34.19
T156	m	Depleted	4	Lectin	23.04
T156	m	Depleted	3	Lectin	22.035
T156	m	Depleted	2	Lectin	18.55
T156	m	Depleted	1	Lectin	84.115
T156	m	Depleted	5	Lectin	22.515
T157	m	Control	1	AQP4	159.69
T157	m	Control	2	AQP4	28.525
T157	m	Control	3	AQP4	54.43
T157	m	Control	4	AQP4	61.26
T157	m	Control	5	AQP4	133.52
T158	m	Control	1	AQP4	31.84
T158	m	Control	2	AQP4	89.07
T158	m	Control	3	AQP4	87.16
T158	m	Control	4	AQP4	69.56
T158	m	Control	5	AQP4	138.4
T159	m	Control	1	AQP4	125.045
T159	m	Control	2	AQP4	175.045
T159	m	Control	3	AQP4	152.615
T159	m	Control	4	AQP4	81.24
T159	m	Control	5	AQP4	128.18
T163	f	Control	1	AQP4	60.83
T163	f	Control	2	AQP4	121.47
T163	f	Control	3	AQP4	152.935
T163	f	Control	4	AQP4	228.725
T163	f	Control	5	AQP4	207.96
T155	m	Depleted	4	AQP4	5.05
T155	m	Depleted	5	AQP4	11.555
T161	f	Depleted	1	AQP4	1.46
T161	f	Depleted	3	AQP4	2.92
T161	f	Depleted	5	AQP4	13.56
T160	f	Depleted	1	AQP4	4.63
T160	f	Depleted	2	AQP4	2.085
T160	f	Depleted	3	AQP4	12.13
T160	f	Depleted	4	AQP4	14.885
T160	f	Depleted	5	AQP4	5.43
T162	f	Depleted	1	AQP4	6.145
T162	f	Depleted	2	AQP4	2.11
T162	f	Depleted	3	AQP4	2.88
T162	f	Depleted	4	AQP4	5.66
T162	f	Depleted	5	AQP4	7.4
T156	m	Depleted	4	AQP4	0.95
T156	m	Depleted	3	AQP4	7.925
T156	m	Depleted	2	AQP4	3.435
T156	m	Depleted	1	AQP4	3.32
T156	m	Depleted	5	AQP4	7.595
T157	m	Control	1	Fzd7	45.98
T157	m	Control	2	Fzd7	10.58
T157	m	Control	3	Fzd7	21.945
T157	m	Control	4	Fzd7	19.955
T157	m	Control	5	Fzd7	103.92
T158	m	Control	1	Fzd7	29.835
T158	m	Control	2	Fzd7	54.655
T158	m	Control	3	Fzd7	70.32
T158	m	Control	4	Fzd7	46.425
T158	m	Control	5	Fzd7	94.815
T159	m	Control	1	Fzd7	30.755
T159	m	Control	2	Fzd7	80.67
T159	m	Control	3	Fzd7	86.945
T159	m	Control	4	Fzd7	50.34
T159	m	Control	5	Fzd7	66.385
T163	f	Control	1	Fzd7	28.025
T163	f	Control	2	Fzd7	87.745
T163	f	Control	3	Fzd7	48.65
T163	f	Control	4	Fzd7	95.635
T163	f	Control	5	Fzd7	98.8
T155	m	Depleted	4	Fzd7	6.66
T155	m	Depleted	5	Fzd7	10.37
T161	f	Depleted	1	Fzd7	5.955
T161	f	Depleted	3	Fzd7	7.28
T161	f	Depleted	5	Fzd7	29.19
T160	f	Depleted	1	Fzd7	6.375
T160	f	Depleted	2	Fzd7	2.765
T160	f	Depleted	3	Fzd7	4.09
T160	f	Depleted	4	Fzd7	2.78
T160	f	Depleted	5	Fzd7	24.47
T162	f	Depleted	1	Fzd7	1.645
T162	f	Depleted	2	Fzd7	6.685
T162	f	Depleted	3	Fzd7	7.255
T162	f	Depleted	4	Fzd7	2.655
T162	f	Depleted	5	Fzd7	3.565
T156	m	Depleted	4	Fzd7	10.765
T156	m	Depleted	3	Fzd7	4.375
T156	m	Depleted	2	Fzd7	2.82
T156	m	Depleted	1	Fzd7	6.715
T156	m	Depleted	5	Fzd7	11.635

## Sheet: Source data - Fig6b
Mouse	Sex	Treatment	Image	FZD7-Bdystro_percent_area_colocalization
NI132	m	PBS	1	30.426
NI132	m	PBS	2	29.821
NI132	m	PBS	3	34.375
NI132	m	PBS	4	37.674
NI132	m	PBS	5	33.709
NI133	m	PBS	1	32.738
NI133	m	PBS	2	12.929
NI133	m	PBS	3	25.285
NI133	m	PBS	4	45.41
NI133	m	PBS	5	38.62
NI133	m	PBS	6	49.837
NI134	m	LPS	1	26.055
NI134	m	LPS	2	12.961
NI134	m	LPS	3	27.965
NI134	m	LPS	4	27.165
NI134	m	LPS	5	28.74
NI134	m	LPS	6	41.25
NI134	m	LPS	7	27.834
NI135	m	LPS	1	10.29
NI135	m	LPS	2	12.988
NI135	m	LPS	3	6.749
NI135	m	LPS	4	19.381
NI135	m	LPS	5	17.22
NI135	m	LPS	6	29.1
NI135	m	LPS	7	23.252
NI135	m	LPS	8	41.192
NI136	f	PBS	1	66.915
NI136	f	PBS	2	31.495
NI136	f	PBS	3	46.014
NI136	f	PBS	4	47.325
NI136	f	PBS	5	39.124
NI137	f	LPS	1	46.577
NI137	f	LPS	2	27.199
NI137	f	LPS	3	20.583
NI137	f	LPS	4	36.628
NI137	f	LPS	5	49.262

## Sheet: Source data - Fig6c-d
Mouse	Sex	Treatment	Image	Fzd7_mean_intensity_in_endfeet	FZD7_peak_intensity_in_endfeet
NI132	m	PBS	1	20.676	15
NI132	m	PBS	2	41.691	18
NI132	m	PBS	3	20.632	14
NI132	m	PBS	4	27.259	19
NI132	m	PBS	5	12.025	10
NI133	m	PBS	1	21.811	18
NI133	m	PBS	2	12.416	11
NI133	m	PBS	3	21.705	19
NI133	m	PBS	4	30.489	26
NI133	m	PBS	5	12.423	8
NI134	m	LPS	1	14.981	13
NI134	m	LPS	2	18.472	18
NI134	m	LPS	3	61.603	42
NI134	m	LPS	4	48.915	39
NI134	m	LPS	5	24.842	20
NI135	m	LPS	1	12.779	10
NI135	m	LPS	2	19.643	16
NI135	m	LPS	3	17.256	13
NI135	m	LPS	4	8.866	7
NI135	m	LPS	5	17.986	11
NI136	f	PBS	1	41.667	39
NI136	f	PBS	2	41.88	36
NI136	f	PBS	3	40.885	37
NI136	f	PBS	4	57.077	45
NI136	f	PBS	5	35.188	36
NI137	f	LPS	1	25.804	17
NI137	f	LPS	2	15.879	12
NI137	f	LPS	3	15.638	23
NI137	f	LPS	4	53.2	46
NI137	f	LPS	5	13.509	10

## Sheet: Source data - Fig6f-h
Mouse_ID	Sex	Treatment	Image	WNT10b-Lectin_percent_area_colocalization	WNT10B_mean_intensity_in_vessel	WNT10B_peak_intensity_in_vessel
NI132	m	PBS	1	7.39	7.768	7
NI132	m	PBS	2	14.67	9.144	6
NI132	m	PBS	3	13.587	6.105	5
NI132	m	PBS	4	19.302	9.2	7
NI132	m	PBS	6	12.05	6.935	5
NI132	m	PBS	7	13.392	10.244	8
NI132	m	PBS	8	10.626	10.175	8
NI132	m	PBS	9	8.699	4.176	3
NI132	m	PBS	10	13.778	9.061	7
NI133	m	PBS	1	12.175	8.411	6
NI133	m	PBS	2	12.059	8.06	6
NI133	m	PBS	3	10.569	5.535	4
NI133	m	PBS	4	13.812	7.315	5
NI133	m	PBS	5	10.442	7.907	6
NI133	m	PBS	6	8.375	7.716	6
NI133	m	PBS	7	10.146	9.594	7
NI133	m	PBS	8	18.22	11.256	8
NI133	m	PBS	9	10.648	7.642	6
NI133	m	PBS	10	7.383	9.551	8
NI134	m	LPS	1	12.609	13.913	11
NI134	m	LPS	2	13.409	11.317	8
NI134	m	LPS	3	16.639	13.542	10
NI134	m	LPS	4	16.539	6.798	5
NI134	m	LPS	5	12.91	15.465	12
NI134	m	LPS	6	23.888	12.498	7
NI134	m	LPS	7	15.903	8.884	6
NI134	m	LPS	9	22.89	8.659	6
NI134	m	LPS	10	23.14	9.135	6
NI135	m	LPS	1	12.452	7.343	6
NI135	m	LPS	2	23.964	9.498	6
NI135	m	LPS	3	20.233	11.615	9
NI135	m	LPS	4	16.975	10.334	7
NI135	m	LPS	5	7.294	6.063	5
NI135	m	LPS	6	15.372	12.286	10
NI135	m	LPS	7	15.757	9.47	7
NI135	m	LPS	8	10.194	11.803	10
NI135	m	LPS	9	13.646	9.659	7
NI135	m	LPS	10	11.239	7.729	6
NI138	f	PBS	1	7.646	6.786	5
NI138	f	PBS	2	3.685	8.763	4
NI138	f	PBS	3	8.469	4.937	3
NI138	f	PBS	4	18.144	13.332	12
NI138	f	PBS	5	7.958	6.015	4
NI138	f	PBS	6	7.506	8.036	6
NI138	f	PBS	7	3.734	5.351	4
NI138	f	PBS	8	8.09	4.138	4
NI138	f	PBS	9	12.007	4.67	4
NI138	f	PBS	10	6.677	6.006	5
NI139	f	LPS	1	16.826	7.906	6
NI139	f	LPS	2	19.178	8.413	6
NI139	f	LPS	3	13.773	9.428	7
NI139	f	LPS	4	10.456	6.487	5
NI139	f	LPS	5	16.679	10.59	7
NI139	f	LPS	6	13.34	9.536	7
NI139	f	LPS	7	10.291	6.821	5
NI139	f	LPS	8	10.438	6.442	4
NI139	f	LPS	9	15.997	11.447	8
NI139	f	LPS	10	17.387	7.736	4
NI140	f	PBS	1	14.851	10.899	6
NI140	f	PBS	2	13.005	6.114	3
NI140	f	PBS	3	6.249	3.56	2
NI140	f	PBS	4	7.96	14.53	9
NI140	f	PBS	5	8.358	8.498	4
NI140	f	PBS	6	7.602	4.028	3
NI140	f	PBS	7	6.309	6.354	5
NI140	f	PBS	8	11	6.286	4
NI140	f	PBS	9	9.283	6.585	4
NI140	f	PBS	10	7.209	2.988	2
NI141	f	LPS	1	23.899	17.066	10
NI141	f	LPS	2	29.862	16.066	12
NI141	f	LPS	3	17.119	4.158	3
NI141	f	LPS	4	14.458	10.184	7
NI141	f	LPS	5	19.322	20.682	13
NI141	f	LPS	6	11.629	8.092	6
NI141	f	LPS	7	14.294	4.869	5
NI141	f	LPS	8	13.049	9.62	7
NI141	f	LPS	9	6.611	5.793	6
NI141	f	LPS	10	17.931	12.992	11

[truncated: 19 more sheets: Source data - Fig7d, Source data - SuppFig1c, Source data - SuppFig1d, Source data - SuppFig1g, Source data - SuppFig 2a, Source data - SuppFig 2c, Source data - SuppFig5b, Source data - SuppFig5d, Source data - SuppFig6b, Source data - SuppFig6c, Source data - SuppFig7b, Source data - SuppFig7c, Source data - SuppFig7d-j, Source data - SuppFig8c-d, Source data - SuppFig9b&d, Source data - SuppFig10a, Source data - SuppFig10b, Source data - SuppFig10c, Source data - SuppFig11a]
